# Supplementary material for: NRF2 supports non-small cell lung cancer growth independently of CBP/p300-enhanced glutathione synthesis
Source: EMBO Rep. 2025 May 14;26(12):3106–37. doi: 10.1038/s44319-025-00463-z (PMC12187939; doi:10.1038/s44319-025-00463-z)
Supplement: Supplementary file 1 — Table EV1 [file 44319_2025_463_MOESM1_ESM.xlsx]

## Sheet: Table EV1 -NRF2 signature genes
Gene
ABCB6
ABCC2
ABHD4
AKR1B1
AKR1B10
AKR1B15
AKR1C1
AKR1C2
AKR1C3
ALDH3A1
ALDH3A2
ASPH
CABYR
CBR1
CPLX2
CYP4F11
CYP4F3
EPHX1
F2RL2
FBXW10
FTL
G6PD
GCLC
GCLM
GLA
GPX2
GSR
HHIPL2
HTATIP2
JAKMIP3
KIAA0319
KYNU
LRP8
MAFG
ME1
MGST1
NEIL3
NQO1
NR0B1
OSGIN1
PANX2
PGD
PPP2R2C
PRDX1
PTGR1
RSPO3
SLC7A11
SPP1
SQSTM1
SRXN1
TALDO1
TRIM16
TRIM16L
TSKU
TXN
TXNRD1
UCHL1
UGDH
UGT1A6
