# Supplementary material for: NRF2 supports non-small cell lung cancer growth independently of CBP/p300-enhanced glutathione synthesis
Source: EMBO Rep. 2025 May 14;26(12):3106–37. doi: 10.1038/s44319-025-00463-z (PMC12187939; doi:10.1038/s44319-025-00463-z)
Supplement: Supplementary file 2 — Table EV2 [file 44319_2025_463_MOESM2_ESM.xlsx]

## Sheet: Table EV2 - H3K27ac datasets
parent_project	run_id	DepMap_ID	cell_line
SRP221711	SRP221711_HARA	ACH-000843	HARA
SRP221711	SRP221711_KNS62	ACH-000858	KNS62
SRP221711	SRP221711_HCC2814	ACH-000690	HCC2814
SRP221711	SRP221711_LC1SQSF	ACH-001113	LICSQSF
SRP221711	SRP221711_LK2	ACH-000769	LK2
SRP221711	SRP221711_HCC2450	ACH-000975	HCC2450
SRP221711	SRP221711_SQ-1	ACH-000553	SQ-1
SRP221711	SRP221711_Calu-1	ACH-000511	Calu-1
SRP221711	SRP221711_EBC-1	ACH-000563	EBC-1
SRP221711	SRP221711_NCI-H2887	ACH-000251	NCI-H2887
SRP221711	SRP221711_HCC2279	ACH-000731	HCC2279
SRP241932	SRP241932_A549_ATCC	ACH-000681	A549
SRP241932	SRP241932_EKVX	ACH-000706	EKVX
SRP241932	SRP241932_HOP-62	ACH-000861	HOP-62
SRP241932	SRP241932_HOP-92	ACH-000825	HOP-92
SRP241932	SRP241932_NCI-H226	ACH-000367	NCI-H226
SRP241932	SRP241932_NCI-H23	ACH-000900	NCI-H23
SRP241932	SRP241932_NCI-H322M	ACH-002172	NCI-H322M
SRP241932	SRP241932_NCI-H460	ACH-000463	NCI-H460
SRP241932	SRP241932_NCI-H522	ACH-000343	NCI-H522
SRP273625	SRP273625_NCI-H1299	ACH-000510	NCI-H1299
SRP315743	SRP315743_NCI-H1299	ACH-000510	NCI-H1299
SRP321882	SRP321882_NCI-H441	ACH-000638	NCI-H441
SRP333136	SRP333136_NCI-H2087	ACH-000841	NCI-H2087
SRP342192	SRP049989_Calu-3	ACH-000392	Calu-3
GSE66992	GSE66992-H2009	ACH-000886	H2009
GSE66992	GSE66992-HCC95	ACH-000454	HCC95
SRP074852	SRP074852_NCI-H1299-EGFP_NEO	ACH-000510	NCI-H1299-EGFP
SRP092083	SRP092083_A549	ACH-000681	A549
SRP092083	SRP092083_NCI-H3122	ACH-000337	NCI-H3122
SRP102097	SRP092083_PC-9	ACH-000779	PC-9
SRP102097	SRP102097_A549	ACH-000681	A549
SRP125032	SRP125032_NCI-H810	ACH-000789	NCI-H810
DRP001938	DRP001938_A427	ACH-000757	A427
DRP001938	DRP001938_A549	ACH-000681	A549
DRP001938	DRP001938_ABC-1	ACH-000528	ABC-1
DRP001938	DRP001938_LC2ad	ACH-002157	LC2
DRP001938	DRP001938_NCI-H1299	ACH-000510	NCI-H1299
DRP001938	DRP001938_NCI-H1437	ACH-000589	NCI-H1437
DRP001938	DRP001938_NCI-H1648	ACH-000766	NCI-H1648
DRP001938	DRP001938_NCI-H1650	ACH-000035	NCI-H1650
DRP001938	DRP001938_NCI-H1703	ACH-000747	NCI-H1703
DRP001938	DRP001938_NCI-H1819	ACH-000033	NCI-H1819
DRP001938	DRP001938_NCI-H1975	ACH-000587	NCI-H1975
DRP001938	DRP001938_NCI-H2126	ACH-000785	NCI-H2126
DRP001938	DRP001938_NCI-H228	ACH-000447	NCI-H228
DRP001938	DRP001938_NCI-H2347	ACH-000875	NCI-H2347
DRP001938	DRP001938_NCI-H322	ACH-000837	NCI-H322
DRP001938	DRP001938_PC-14	ACH-000030	PC-14
DRP001938	DRP001938_PC-9	ACH-000779	PC-9
DRP001938	DRP001938_RERF-LC-Ad1	ACH-000791	RERF-LC-Ad1
DRP001938	DRP001938_RERF-LC-Ad2	ACH-000774	RERF-LC-Ad2
DRP001938	DRP001938_RERF-LC-KJ	ACH-000482	RERF-LC-KJ
DRP001938	DRP001938_RERF-LC-MS	ACH-000062	RERF-LC-MS
DRP001938	DRP001938_VMRC-LCD	ACH-001233	VMRC-LCD
