# Supplementary material for: NRF2 supports non-small cell lung cancer growth independently of CBP/p300-enhanced glutathione synthesis
Source: EMBO Rep. 2025 May 14;26(12):3106–37. doi: 10.1038/s44319-025-00463-z (PMC12187939; doi:10.1038/s44319-025-00463-z)
Supplement: Supplementary file 5 — Data Set EV1 [file 44319_2025_463_MOESM5_ESM.xlsx]

## Sheet: Dataset EV1
Dataset EV1 - ENCODE datasets used in this study

## Sheet: ENCODE_TF_datasets
ENCFF002ZYA_ELK1-human
ENCFF004BBB_TFCP2L1-human
ENCFF022NIQ_KDM5A-human
ENCFF026JMP_EP300-human
ENCFF035LLY_PBX3-human
ENCFF039MDR_FOXF2-human
ENCFF040JWA_PBX3-human
ENCFF050EEQ_CBX2-human
ENCFF050QAW_SMC3-human
ENCFF050ZWM_HOXA7-human
ENCFF052CLF_EP300-human
ENCFF067CEF_CTCF-human
ENCFF074WJE_USF2-human
ENCFF077IKC_TP53-human
ENCFF081CPV_CBX8-human
ENCFF087MPZ_HOXB13-human
ENCFF089LRZ_RAD21-human
ENCFF098TLC_JUN-human
ENCFF103BAK_USF2-human
ENCFF107EUO_MYC-human
ENCFF115CMO_FOSL2-human
ENCFF115OQS_CEBPB-human
ENCFF124CKF_ATOH8-human
ENCFF129FMP_RNF2-human
ENCFF134ILE_EP300-human
ENCFF144DTQ_ZSCAN20-human
ENCFF165EAV_ZFP36-human
ENCFF165MHM_HOXB13-human
ENCFF168WFB_BCL3-human
ENCFF169RWS_HES2-human
ENCFF180QSJ_PBX1-human
ENCFF181DNQ_CBX2-human
ENCFF181WSN_CTCF-human
ENCFF185ING_MYC-human
ENCFF186XVJ_CEBPB-human
ENCFF188LWR_MAFK-human
ENCFF197JVC_POLR2AphosphoS2-human
ENCFF202LVZ_HOXB5-human
ENCFF210FZS_CEBPB-human
ENCFF214UFW_RARB-human
ENCFF216URW_CTCF-human
ENCFF217UHG_CHD4-human
ENCFF221MYN_NR3C1-human
ENCFF227FWV_NR5A2-human
ENCFF239EIK_RFX5-human
ENCFF239XGV_EHF-human
ENCFF241QHD_SMC3-human
ENCFF242NVV_HES2-human
ENCFF245YQE_NR3C1-human
ENCFF246BJH_TP63-human
ENCFF247YSF_MAZ-human
ENCFF251VVU_CHD4-human
ENCFF254PTX_PBX1-human
ENCFF260GPO_NR5A2-human
ENCFF273SGR_FOXF2-human
ENCFF278ZNQ_RAD21-human
ENCFF279RAQ_JUN-human
ENCFF280HFP_ELK1-human
ENCFF289BQN_BHLHE40-human
ENCFF294EST_CTCF-human
ENCFF298MMK_PRDM1-human
ENCFF298VWY_HMGXB4-human
ENCFF302ITQ_RFX5-human
ENCFF304SDR_FOXS1-human
ENCFF305YKO_NR3C1-human
ENCFF311SPY_CBX8-human
ENCFF315GLH_ZNF624-human
ENCFF329CQD_EP300-human
ENCFF332HXD_GATA3-human
ENCFF336OLN_CTCF-human
ENCFF352BEF_MAX-human
ENCFF353EIV_CHD2-human
ENCFF362HUT_MAFK-human
ENCFF369WSE_JUNB-human
ENCFF379DNG_SREBF2-human
ENCFF382ENV_JUN-human
ENCFF387TDK_MAZ-human
ENCFF393ONK_CTCF-human
ENCFF404WPN_ZSCAN20-human
ENCFF410TNN_RAD21-human
ENCFF413BPT_RAD21-human
ENCFF414SBH_TP63-human
ENCFF424BCO_SREBF2-human
ENCFF425WAV_HMGA2-human
ENCFF435TCK_SREBF1-human
ENCFF437LFM_HMGXB4-human
ENCFF439OLY_EP300-human
ENCFF451QXP_POLR2AphosphoS2-human
ENCFF454FYN_SMC3-human
ENCFF458TOQ_MAZ-human
ENCFF459RCJ_ATOH8-human
ENCFF464IAV_KDM1A-human
ENCFF471ZYJ_JUN-human
ENCFF483GOY_ZNF624-human
ENCFF487TJL_SREBF1-human
ENCFF508BKS_SIN3A-human
ENCFF513QPQ_CEBPB-human
ENCFF515WPF_NPAS2-human
ENCFF516YQQ_CTCF-human
ENCFF520TMH_NR2E3-human
ENCFF523AJZ_BCL3-human
ENCFF525CCW_SIN3A-human
ENCFF530HFJ_ZC3H11A-human
ENCFF534WFI_HMGA2-human
ENCFF545ULY_SMC3-human
ENCFF547ZBO_NR2E3-human
ENCFF551HFX_FOSL2-human
ENCFF561HTP_TEAD4-human
ENCFF572IGR_SMC3-human
ENCFF574RGP_RAD21-human
ENCFF575RJD_RFX5-human
ENCFF576JNC_PHF8-human
ENCFF579LCK_SREBF1-human
ENCFF584LZB_RARB-human
ENCFF586AVT_CHD2-human
ENCFF592RZU_ZC3H11A-human
ENCFF612MAK_MAX-human
ENCFF621CBT_RAD21-human
ENCFF625SNF_HEYL-human
ENCFF626OXA_RCOR1-human
ENCFF630UTA_EHF-human
ENCFF635RFX_FOSB-human
ENCFF645MOD_NFE2L2-human
ENCFF654LFX_BCL3-human
ENCFF656WHC_GATA3-human
ENCFF672XUE_USF2-human
ENCFF673SGE_E2F6-human
ENCFF680AMM_ELK1-human
ENCFF682ARO_RCOR1-human
ENCFF687BPW_REST-human
ENCFF690OWP_FOSL2-human
ENCFF691IEZ_MAX-human
ENCFF698ODW_RNF2-human
ENCFF707FRJ_HEYL-human
ENCFF718XQZ_HOXB5-human
ENCFF722POZ_MAFK-human
ENCFF731YFY_BHLHE40-human
ENCFF733TGH_EP300-human
ENCFF737NNA_CEBPB-human
ENCFF739JZF_KDM1A-human
ENCFF742CAR_HOXA7-human
ENCFF742XRV_MAX-human
ENCFF747EPM_FOXS1-human
ENCFF751STB_ZFP36-human
ENCFF754PWY_PHF8-human
ENCFF764FRX_POLR2A-human
ENCFF769MBD_ZFP36-human
ENCFF770ESH_CTCF-human
ENCFF772MRW_JUN-human
ENCFF775THS_ZC3H11A-human
ENCFF778FMT_ESRRA-human
ENCFF784ONM_ESRRA-human
ENCFF800OCT_FOSB-human
ENCFF804ZYP_CHD2-human
ENCFF808QVV_KDM5A-human
ENCFF815NVB_JUN-human
ENCFF822HBC_E2F6-human
ENCFF841KQH_FOSL2-human
ENCFF847ZPD_PRDM1-human
ENCFF849MON_SREBF2-human
ENCFF857RLZ_CEBPB-human
ENCFF862ECS_ZNF302-human
ENCFF873UAG_NFE2L2-human
ENCFF881XRW_ZNF302-human
ENCFF898ZYH_HDAC2-human
ENCFF903UEE_TEAD4-human
ENCFF910EWM_EHMT2-human
ENCFF921EUK_HDAC2-human
ENCFF934ZQW_REST-human
ENCFF935YDO_POLR2A-human
ENCFF936FIZ_SIN3A-human
ENCFF949FJX_JUN-human
ENCFF949SGB_JUNB-human
ENCFF953BAU_CTCF-human
ENCFF959GTE_JUNB-human
ENCFF966MUN_NPAS2-human
ENCFF975UZZ_JUN-human
ENCFF978QBX_EHMT2-human
ENCFF985EIW_RAD21-human
ENCFF998JGH_TFCP2L1-human
ENCFF999WBO_TP53-human

## Sheet: ENCODE_histone_datasets
ENCFF092JTJ_H3K27ac-human
ENCFF098CJO_H3K4me2-human
ENCFF200UYY_H3K4me1-human
ENCFF244MJQ_H3K4me3-human
ENCFF274QBV_H3K4me3-human
ENCFF369NNF_H3K4me3-human
ENCFF447VOJ_H3K4me2-human
ENCFF451FMG_H3K4me1-human
ENCFF554XYI_H3K4me3-human
ENCFF572HQP_H3K9me3-human
ENCFF600UGC_H3K4me1-human
ENCFF623AVZ_H3K4me2-human
ENCFF660CHW_H3K4me3-human
ENCFF771UWV_H3K27ac-human
ENCFF821ONP_H3K9me3-human
ENCFF857NOY_H3K27ac-human
ENCFF981DTD_H3K9me3-human
