# Supplementary material for: NRF2 supports non-small cell lung cancer growth independently of CBP/p300-enhanced glutathione synthesis
Source: EMBO Rep. 2025 May 14;26(12):3106–37. doi: 10.1038/s44319-025-00463-z (PMC12187939; doi:10.1038/s44319-025-00463-z)
Supplement: Supplementary file 6 — Data Set EV2 [file 44319_2025_463_MOESM6_ESM.xlsx]

## Sheet: Dataset EV2
Dataset EV2 - Nuclear interactomics of WT and Neh4_5mut NRF2

## Sheet: luc vs. FL (WT) NRF2
Protein	Label	log2FC	SE	DF	pvalue	adj.pvalue	protmeta_description	protmeta_gene_name	log10p	abslog2FC	log10adjp
MAFG_HUMAN|O15525	Luciferase-FL_Nrf2	-5.50079	0.298436	14.38	2.09e-11	1.01e-07	Transcription factor MafG	MAFG	10.6807	5.50079	6.99549
CBP_HUMAN|Q92793	Luciferase-FL_Nrf2	-3.75951	0.233492	14.38	1.34e-10	3.24e-07	CREB-binding protein	CREBBP	9.87312	3.75951	6.48895
RX_HUMAN|Q9Y2V3	Luciferase-FL_Nrf2	-3.65272	0.240867	14.38	3.03e-10	4.89e-07	Retinal homeobox protein Rx	RAX	9.51852	3.65272	6.31044
EP300_HUMAN|Q09472	Luciferase-FL_Nrf2	-3.15461	0.216274	14.38	5.13e-10	6.22e-07	Histone acetyltransferase p300	EP300	9.28947	3.15461	6.20633
NF2L2_HUMAN|Q16236	Luciferase-FL_Nrf2	-4.78077	0.340418	14.38	8.56e-10	8.3e-07	Nuclear factor erythroid 2-related factor 2	NFE2L2	9.06742	4.78077	6.08118
CHSS1_HUMAN|Q86X52	Luciferase-FL_Nrf2	-4.59056	0.352267	14.38	2.33e-09	1.72e-06	Chondroitin sulfate synthase 1	CHSY1	8.63218	4.59056	5.76466
SPS2_HUMAN|Q99611	Luciferase-FL_Nrf2	-4.3377	0.334445	14.38	2.48e-09	1.72e-06	Selenide, water dikinase 2	SEPHS2	8.60476	4.3377	5.76466
UN93A_HUMAN|Q86WB7	Luciferase-FL_Nrf2	6.42539	0.369007	10.38	5.1e-09	3.09e-06	Protein unc-93 homolog A	UNC93A	8.29247	6.42539	5.51035
CHPF2_HUMAN|Q9P2E5	Luciferase-FL_Nrf2	-4.23756	0.360706	14.38	9.18e-09	4.94e-06	Chondroitin sulfate glucuronyltransferase	CHPF2	8.03696	4.23756	5.306
TRAF1_HUMAN|Q13077	Luciferase-FL_Nrf2	-1.76369	0.15174	14.38	1.06e-08	5.12e-06	TNF receptor-associated factor 1	TRAF1	7.9762	1.76369	5.291
CHSS2_HUMAN|Q8IZ52	Luciferase-FL_Nrf2	-2.81914	0.246916	14.38	1.33e-08	5.4e-06	Chondroitin sulfate synthase 2	CHPF	7.87491	2.81914	5.26743
MAFK_HUMAN|O60675	Luciferase-FL_Nrf2	-4.33423	0.379714	14.38	1.34e-08	5.4e-06	Transcription factor MafK	MAFK	7.87346	4.33423	5.26743
SPS1_HUMAN|P49903	Luciferase-FL_Nrf2	-4.2484	0.391641	14.38	2.59e-08	9.66e-06	Selenide, water dikinase 1	SEPHS1	7.58651	4.2484	5.01525
C1QBP_HUMAN|Q07021	Luciferase-FL_Nrf2	-3.18467	0.317286	14.38	7e-08	2.42e-05	Complement component 1 Q subcomponent-binding protein, mitochondrial	C1QBP	7.15476	3.18467	4.61568
LUR1L_HUMAN|Q8IV03	Luciferase-FL_Nrf2	-3.65991	0.372686	14.38	9.23e-08	2.98e-05	Leucine rich adaptor protein 1-like	LURAP1L	7.03468	3.65991	4.52557
MAFF_HUMAN|Q9ULX9	Luciferase-FL_Nrf2	-5.27904	0.540064	13.38	1.83e-07	5.54e-05	Transcription factor MafF	MAFF	6.73727	5.27904	4.25618
CABIN_HUMAN|Q9Y6J0	Luciferase-FL_Nrf2	6.83957	0.469164	8.37998	3.02e-07	8.61e-05	Calcineurin-binding protein cabin-1	CABIN1	6.51966	6.83957	4.0649
FBW1B_HUMAN|Q9UKB1	Luciferase-FL_Nrf2	-2.71059	0.307022	14.38	3.48e-07	8.86e-05	F-box/WD repeat-containing protein 11	FBXW11	6.45885	2.71059	4.0524
PTOV1_HUMAN|Q86YD1	Luciferase-FL_Nrf2	-2.62076	0.296047	14.38	3.36e-07	8.86e-05	Prostate tumor-overexpressed gene 1 protein	PTOV1	6.47324	2.62076	4.0524
S27A4_HUMAN|Q6P1M0	Luciferase-FL_Nrf2	-1.96269	0.228125	14.38	4.77e-07	0.00011547	Long-chain fatty acid transport protein 4	SLC27A4	6.32171	1.96269	3.93753
AURKA_HUMAN|O14965	Luciferase-FL_Nrf2	-1.51219	0.184946	14.38	8.82e-07	0.000203505	Aurora kinase A	AURKA	6.05441	1.51219	3.69143
CMC1_HUMAN|O75746	Luciferase-FL_Nrf2	-1.39526	0.172737	14.38	1.02e-06	0.000224733	Calcium-binding mitochondrial carrier protein Aralar1	SLC25A12	5.99112	1.39526	3.64833
RS5_HUMAN|P46782	Luciferase-FL_Nrf2	-1.3767	0.173382	14.38	1.25e-06	0.000263526	40S ribosomal protein S5	RPS5	5.90265	1.3767	3.57918
CMC2_HUMAN|Q9UJS0	Luciferase-FL_Nrf2	-1.1311	0.156874	14.38	3.85e-06	0.000777759	Calcium-binding mitochondrial carrier protein Aralar2	SLC25A13	5.41415	1.1311	3.10915
FBW1A_HUMAN|Q9Y297	Luciferase-FL_Nrf2	-2.87635	0.398779	13.38	5.79e-06	0.0011222	F-box/WD repeat-containing protein 1A	BTRC	5.23719	2.87635	2.94993
MTAP2_HUMAN|P11137-4	Luciferase-FL_Nrf2	-1.7043	0.246551	14.38	6.22e-06	0.00115864	Microtubule-associated protein 2 (isoform 4)	MAP2	5.20628	1.7043	2.93605
SE1L3_HUMAN|Q68CR1	Luciferase-FL_Nrf2	-1.35301	0.212814	14.38	1.57e-05	0.00281089	Protein sel-1 homolog 3	SEL1L3	4.805	1.35301	2.55116
LPCT4_HUMAN|Q643R3	Luciferase-FL_Nrf2	-1.5306	0.243054	14.38	1.74e-05	0.00300468	Lysophospholipid acyltransferase LPCAT4	LPCAT4	4.76025	1.5306	2.5222
HSPB8_HUMAN|Q9UJY1	Luciferase-FL_Nrf2	-0.824944	0.132681	14.38	1.99e-05	0.00332748	Heat shock protein beta-8	HSPB8	4.70069	0.824944	2.47788
MTAP2_HUMAN|P11137	Luciferase-FL_Nrf2	-1.71197	0.277322	14.38	2.15e-05	0.00336013	Microtubule-associated protein 2	MAP2	4.66749	1.71197	2.47364
SKT_HUMAN|Q5T5P2	Luciferase-FL_Nrf2	-0.939238	0.151695	14.38	2.08e-05	0.00336013	Sickle tail protein homolog	KIAA1217	4.68131	0.939238	2.47364
AMN1_HUMAN|Q8IY45	Luciferase-FL_Nrf2	-0.986749	0.160795	14.38	2.29e-05	0.00346773	Protein AMN1 homolog	AMN1	4.64001	0.986749	2.45995
UTP6_HUMAN|Q9NYH9	Luciferase-FL_Nrf2	-0.831932	0.13839	14.38	2.85e-05	0.00418217	U3 small nucleolar RNA-associated protein 6 homolog	UTP6	4.54529	0.831932	2.3786
SMCE1_HUMAN|Q969G3	Luciferase-FL_Nrf2	-1.47372	0.247528	14.38	3.15e-05	0.00449235	SWI/SNF-related matrix-associated actin-dependent regulator of chromatin subfamily E member 1	SMARCE1	4.50125	1.47372	2.34753
DIC_HUMAN|Q9UBX3	Luciferase-FL_Nrf2	-0.82052	0.141691	14.38	4.21e-05	0.00582199	Mitochondrial dicarboxylate carrier	SLC25A10	4.37606	0.82052	2.23493
MGME1_HUMAN|Q9BQP7	Luciferase-FL_Nrf2	-1.10802	0.193536	14.38	4.73e-05	0.00636603	Mitochondrial genome maintenance exonuclease 1	MGME1	4.32503	1.10802	2.19613
KEAP1_HUMAN|Q14145	Luciferase-FL_Nrf2	-1.27392	0.224022	14.38	5.07e-05	0.00663716	Kelch-like ECH-associated protein 1	KEAP1	4.29502	1.27392	2.17802
ALG11_HUMAN|Q2TAA5	Luciferase-FL_Nrf2	-1.38471	0.248665	14.38	6.27e-05	0.00781246	GDP-Man:Man(3)GlcNAc(2)-PP-Dol alpha-1,2-mannosyltransferase	ALG11	4.20255	1.38471	2.10721
TAM41_HUMAN|Q96BW9	Luciferase-FL_Nrf2	-1.24312	0.2233	14.38	6.29e-05	0.00781246	Phosphatidate cytidylyltransferase, mitochondrial	TAMM41	4.20135	1.24312	2.10721
MTG8R_HUMAN|O43439	Luciferase-FL_Nrf2	-1.50631	0.271642	14.38	6.54e-05	0.00792526	Protein CBFA2T2	CBFA2T2	4.18413	1.50631	2.10099
HSDL2_HUMAN|Q6YN16	Luciferase-FL_Nrf2	-0.987785	0.181436	14.38	7.87e-05	0.00929304	Hydroxysteroid dehydrogenase-like protein 2	HSDL2	4.10426	0.987785	2.03184
SQOR_HUMAN|Q9Y6N5	Luciferase-FL_Nrf2	-0.667356	0.12332	14.38	8.35e-05	0.00963123	NA	NA	4.07827	0.667356	2.01632
MYO9A_HUMAN|B2RTY4	Luciferase-FL_Nrf2	-0.694847	0.13085	14.38	0.00010062	0.0110913	Unconventional myosin-IXa	MYO9A	3.99731	0.694847	1.95502
RFC3_HUMAN|P40938	Luciferase-FL_Nrf2	-0.903359	0.170138	14.38	0.000100747	0.0110913	Replication factor C subunit 3	RFC3	3.99677	0.903359	1.95502
AP1M1_HUMAN|Q9BXS5	Luciferase-FL_Nrf2	-0.967309	0.182719	14.38	0.000103692	0.0111619	AP-1 complex subunit mu-1	AP1M1	3.98426	0.967309	1.95226
NAA10_HUMAN|P41227	Luciferase-FL_Nrf2	-0.92658	0.176197	14.38	0.000110672	0.0116542	N-alpha-acetyltransferase 10	NAA10	3.95596	0.92658	1.93352
SRXN1_HUMAN|Q9BYN0	Luciferase-FL_Nrf2	-1.10776	0.212947	14.38	0.000122969	0.0126736	Sulfiredoxin-1	SRXN1	3.91021	1.10776	1.8971
ABCB6_HUMAN|Q9NP58	Luciferase-FL_Nrf2	-0.978797	0.18914	14.38	0.00012933	0.0127852	ATP-binding cassette sub-family B member 6, mitochondrial	ABCB6	3.8883	0.978797	1.89329
GHC1_HUMAN|Q9H936	Luciferase-FL_Nrf2	-0.694798	0.134103	14.38	0.000127864	0.0127852	Mitochondrial glutamate carrier 1	SLC25A22	3.89325	0.694798	1.89329
MARE3_HUMAN|Q9UPY8	Luciferase-FL_Nrf2	-0.540769	0.106495	14.38	0.000155093	0.0150254	Microtubule-associated protein RP/EB family member 3	MAPRE3	3.80941	0.540769	1.82317
HMOX1_HUMAN|P09601	Luciferase-FL_Nrf2	-0.833999	0.167883	14.38	0.000190846	0.017778	Heme oxygenase 1	HMOX1	3.71932	0.833999	1.75012
TPC_HUMAN|Q9HC21	Luciferase-FL_Nrf2	-0.75648	0.151995	14.38	0.000187531	0.017778	Mitochondrial thiamine pyrophosphate carrier	SLC25A19	3.72693	0.75648	1.75012
ADT2_HUMAN|P05141	Luciferase-FL_Nrf2	-0.873605	0.177098	14.38	0.000203857	0.0186317	ADP/ATP translocase 2	SLC25A5	3.69067	0.873605	1.72975
BIRC2_HUMAN|Q13490	Luciferase-FL_Nrf2	-0.549856	0.11239	14.38	0.000220133	0.0197468	Baculoviral IAP repeat-containing protein 2	BIRC2	3.65731	0.549856	1.7045
SEH1_HUMAN|Q96EE3	Luciferase-FL_Nrf2	-1.05439	0.216343	14.38	0.000228107	0.02009	Nucleoporin SEH1	SEH1L	3.64186	1.05439	1.69702
RS3_HUMAN|P23396	Luciferase-FL_Nrf2	-0.80846	0.166604	14.38	0.000237462	0.0205405	40S ribosomal protein S3	RPS3	3.62441	0.80846	1.68739
CHK1_HUMAN|O14757	Luciferase-FL_Nrf2	-0.945306	0.195261	14.38	0.000242643	0.0206204	Serine/threonine-protein kinase Chk1	CHEK1	3.61503	0.945306	1.6857
IQGA3_HUMAN|Q86VI3	Luciferase-FL_Nrf2	-0.844157	0.175685	14.38	0.000260046	0.0217183	Ras GTPase-activating-like protein IQGAP3	IQGAP3	3.58495	0.844157	1.66317
PTPM1_HUMAN|Q8WUK0	Luciferase-FL_Nrf2	-0.633193	0.132316	14.38	0.000269906	0.0221597	Phosphatidylglycerophosphatase and protein-tyrosine phosphatase 1	PTPMT1	3.56879	0.633193	1.65444
TRM2_HUMAN|Q96GJ1	Luciferase-FL_Nrf2	-0.706034	0.150656	14.38	0.000326407	0.026352	tRNA (uracil(54)-C(5))-methyltransferase homolog	TRMT2B	3.48624	0.706034	1.57919
PX11B_HUMAN|O96011	Luciferase-FL_Nrf2	-1.30389	0.283158	14.38	0.000382016	0.0303359	Peroxisomal membrane protein 11B	PEX11B	3.41792	1.30389	1.51804
ADT3_HUMAN|P12236	Luciferase-FL_Nrf2	-0.727595	0.158909	14.38	0.000401834	0.0310306	ADP/ATP translocase 3	SLC25A6	3.39595	0.727595	1.50821
MCAT_HUMAN|O43772	Luciferase-FL_Nrf2	-0.683526	0.149357	14.38	0.000403577	0.0310306	Mitochondrial carnitine/acylcarnitine carrier protein	SLC25A20	3.39407	0.683526	1.50821
VPS39_HUMAN|Q96JC1	Luciferase-FL_Nrf2	-0.672122	0.148228	14.38	0.000437878	0.0331419	Vam6/Vps39-like protein	VPS39	3.35865	0.672122	1.47962
CMTD1_HUMAN|Q86VU5	Luciferase-FL_Nrf2	-0.92899	0.206815	14.38	0.000475564	0.0354405	Catechol O-methyltransferase domain-containing protein 1	COMTD1	3.32279	0.92899	1.4505
APC_HUMAN|P25054	Luciferase-FL_Nrf2	-0.656128	0.146759	14.38	0.000495514	0.0363677	Adenomatous polyposis coli protein	APC	3.30494	0.656128	1.43928
ACOT9_HUMAN|Q9Y305	Luciferase-FL_Nrf2	-0.524806	0.117736	14.38	0.000508502	0.0364464	Acyl-coenzyme A thioesterase 9, mitochondrial	ACOT9	3.29371	0.524806	1.43835
DECR_HUMAN|Q16698	Luciferase-FL_Nrf2	-0.938937	0.210791	14.38	0.000511634	0.0364464	2,4-dienoyl-CoA reductase, mitochondrial	DECR1	3.29104	0.938937	1.43835
CARD6_HUMAN|Q9BX69	Luciferase-FL_Nrf2	-1.02903	0.233273	14.38	0.000556511	0.0390687	Caspase recruitment domain-containing protein 6	CARD6	3.25453	1.02903	1.40817
PSD3_HUMAN|Q9NYI0	Luciferase-FL_Nrf2	-1.48976	0.339072	14.38	0.000576028	0.0398611	PH and SEC7 domain-containing protein 3	PSD3	3.23956	1.48976	1.39945
COA7_HUMAN|Q96BR5	Luciferase-FL_Nrf2	-0.768546	0.175675	14.38	0.000597608	0.040772	Cytochrome c oxidase assembly factor 7	COA7	3.22358	0.768546	1.38964
M2OM_HUMAN|Q02978	Luciferase-FL_Nrf2	-0.928956	0.213277	14.38	0.000620499	0.0412657	Mitochondrial 2-oxoglutarate/malate carrier protein	SLC25A11	3.20726	0.928956	1.38441
NOP9_HUMAN|Q86U38	Luciferase-FL_Nrf2	-0.693405	0.159239	14.38	0.000621882	0.0412657	Nucleolar protein 9	NOP9	3.20629	0.693405	1.38441
HEMH_HUMAN|P22830	Luciferase-FL_Nrf2	-0.57033	0.131785	14.38	0.000655394	0.0429018	Ferrochelatase, mitochondrial	FECH	3.1835	0.57033	1.36752
TIM21_HUMAN|Q9BVV7	Luciferase-FL_Nrf2	-0.552726	0.130081	14.38	0.000764932	0.0494044	Mitochondrial import inner membrane translocase subunit Tim21	TIMM21	3.11638	0.552726	1.30623
SETD3_HUMAN|Q86TU7	Luciferase-FL_Nrf2	1.85666	0.440873	14.38	0.000824031	0.0525211	Histone-lysine N-methyltransferase setd3	SETD3	3.08406	1.85666	1.27967
DECR2_HUMAN|Q9NUI1	Luciferase-FL_Nrf2	-0.687258	0.165505	14.38	0.000925577	0.0582272	Peroxisomal 2,4-dienoyl-CoA reductase	DECR2	3.03359	0.687258	1.23487
AP1G1_HUMAN|O43747	Luciferase-FL_Nrf2	-0.552635	0.133844	14.38	0.00096971	0.0591868	AP-1 complex subunit gamma-1	AP1G1	3.01336	0.552635	1.22777
NOC2L_HUMAN|Q9Y3T9	Luciferase-FL_Nrf2	-0.468579	0.113269	14.38	0.000954631	0.0591868	Nucleolar complex protein 2 homolog	NOC2L	3.02016	0.468579	1.22777
SKP1_HUMAN|P63208	Luciferase-FL_Nrf2	-0.475303	0.115403	14.38	0.000989706	0.0591868	S-phase kinase-associated protein 1	SKP1	3.00449	0.475303	1.22777
THIK_HUMAN|P09110	Luciferase-FL_Nrf2	-0.664431	0.161188	14.38	0.000982979	0.0591868	3-ketoacyl-CoA thiolase, peroxisomal	ACAA1	3.00746	0.664431	1.22777
S2540_HUMAN|Q8TBP6	Luciferase-FL_Nrf2	-0.692794	0.170427	14.38	0.00110061	0.0642333	Solute carrier family 25 member 40	SLC25A40	2.95837	0.692794	1.19224
ST1A1_HUMAN|P50225	Luciferase-FL_Nrf2	-0.664757	0.163455	14.38	0.00109655	0.0642333	Sulfotransferase 1A1	SULT1A1	2.95997	0.664757	1.19224
TXTP_HUMAN|P53007	Luciferase-FL_Nrf2	-0.587642	0.144992	14.38	0.00112741	0.0650138	Tricarboxylate transport protein, mitochondrial	SLC25A1	2.94792	0.587642	1.18699
MTDC_HUMAN|P13995	Luciferase-FL_Nrf2	-0.574727	0.14246	14.38	0.00116992	0.0666715	Bifunctional methylenetetrahydrofolate dehydrogenase/cyclohydrolase, mitochondrial	MTHFD2	2.93184	0.574727	1.17606
ADT1_HUMAN|P12235	Luciferase-FL_Nrf2	-0.853054	0.213749	14.38	0.00127531	0.0710068	ADP/ATP translocase 1	SLC25A4	2.89438	0.853054	1.1487
HSF1_HUMAN|Q00613	Luciferase-FL_Nrf2	-0.816131	0.204359	14.38	0.00126849	0.0710068	Heat shock factor protein 1	HSF1	2.89671	0.816131	1.1487
PLK1_HUMAN|P53350	Luciferase-FL_Nrf2	-0.568932	0.142959	14.38	0.00130412	0.0717859	Serine/threonine-protein kinase PLK1	PLK1	2.88468	0.568932	1.14396
PGRC1_HUMAN|O00264	Luciferase-FL_Nrf2	-0.631077	0.159029	14.38	0.00133404	0.0726079	Membrane-associated progesterone receptor component 1	PGRMC1	2.87483	0.631077	1.13902
DJC11_HUMAN|Q9NVH1	Luciferase-FL_Nrf2	-0.631641	0.159818	14.38	0.00137736	0.0741325	DnaJ homolog subfamily C member 11	DNAJC11	2.86095	0.631641	1.12999
HACL1_HUMAN|Q9UJ83	Luciferase-FL_Nrf2	-0.511334	0.129805	14.38	0.00141358	0.075246	2-hydroxyacyl-CoA lyase 1	HACL1	2.84968	0.511334	1.12352
FACR1_HUMAN|Q8WVX9	Luciferase-FL_Nrf2	-0.81667	0.209495	14.38	0.00153392	0.0791288	Fatty acyl-CoA reductase 1	FAR1	2.8142	0.81667	1.10167
HKDC1_HUMAN|Q2TB90	Luciferase-FL_Nrf2	-0.3791	0.0972611	14.38	0.00153553	0.0791288	Putative hexokinase HKDC1	HKDC1	2.81374	0.3791	1.10167
MSRB2_HUMAN|Q9Y3D2	Luciferase-FL_Nrf2	1.42437	0.364791	14.38	0.00151464	0.0791288	Methionine-R-sulfoxide reductase B2, mitochondrial	MSRB2	2.81969	1.42437	1.10167
GNPAT_HUMAN|O15228	Luciferase-FL_Nrf2	-0.974758	0.2507	14.38	0.00156524	0.0798106	Dihydroxyacetone phosphate acyltransferase	GNPAT	2.80542	0.974758	1.09794
CHCH2_HUMAN|Q9Y6H1	Luciferase-FL_Nrf2	-1.33184	0.343706	14.38	0.00160715	0.0804871	Coiled-coil-helix-coiled-coil-helix domain-containing protein 2, mitochondrial	CHCHD2	2.79394	1.33184	1.09427
SFXN4_HUMAN|Q6P4A7	Luciferase-FL_Nrf2	-0.511576	0.132071	14.38	0.00161174	0.0804871	Sideroflexin-4	SFXN4	2.79271	0.511576	1.09427
TBPL2_HUMAN|Q6SJ96	Luciferase-FL_Nrf2	-0.487862	0.126236	14.38	0.00164039	0.0810819	TATA box-binding protein-like protein 2	TBPL2	2.78505	0.487862	1.09108
FSP1_HUMAN|Q9BRQ8	Luciferase-FL_Nrf2	-0.509061	0.132049	14.38	0.00167216	0.0818179	NA	NA	2.77672	0.509061	1.08715
ISCA1_HUMAN|Q9BUE6	Luciferase-FL_Nrf2	-0.785825	0.206352	14.38	0.00183656	0.088963	Iron-sulfur cluster assembly 1 homolog, mitochondrial	ISCA1	2.73599	0.785825	1.05079
DX39A_HUMAN|O00148	Luciferase-FL_Nrf2	-0.473201	0.12481	14.38	0.00189944	0.0902048	ATP-dependent RNA helicase DDX39A	DDX39A	2.72137	0.473201	1.04477
THEM6_HUMAN|Q8WUY1	Luciferase-FL_Nrf2	-0.609518	0.160655	14.38	0.0018896	0.0902048	Protein THEM6	THEM6	2.72363	0.609518	1.04477
PR15L_HUMAN|Q9BU68	Luciferase-FL_Nrf2	0.980126	0.25934	14.38	0.00194587	0.0915128	Proline-rich protein 15-like protein	PRR15L	2.71089	0.980126	1.03852
NR0B1_HUMAN|P51843	Luciferase-FL_Nrf2	-0.639103	0.17076	14.38	0.00209397	0.0974622	Nuclear receptor subfamily 0 group B member 1	NR0B1	2.67903	0.639103	1.01116
TMM33_HUMAN|P57088	Luciferase-FL_Nrf2	-0.657474	0.175876	14.38	0.00211262	0.0974622	Transmembrane protein 33	TMEM33	2.67518	0.657474	1.01116
APOL2_HUMAN|Q9BQE5	Luciferase-FL_Nrf2	-0.541708	0.145383	14.38	0.00216494	0.0980091	Apolipoprotein L2	APOL2	2.66455	0.541708	1.00873
CDK17_HUMAN|Q00537	Luciferase-FL_Nrf2	-0.495872	0.132946	14.38	0.00214853	0.0980091	Cyclin-dependent kinase 17	CDK17	2.66786	0.495872	1.00873
CNNM4_HUMAN|Q6P4Q7	Luciferase-FL_Nrf2	-0.517956	0.139423	14.38	0.00221361	0.0992846	Metal transporter CNNM4	CNNM4	2.6549	0.517956	1.00312
CEBPB_HUMAN|P17676	Luciferase-FL_Nrf2	-0.725573	0.195888	14.38	0.00226289	0.100563	CCAAT/enhancer-binding protein beta	CEBPB	2.64534	0.725573	0.99756
EXOS1_HUMAN|Q9Y3B2	Luciferase-FL_Nrf2	-0.381191	0.103127	14.38	0.00229803	0.101197	Exosome complex component CSL4	EXOSC1	2.63864	0.381191	0.994832
YETS4_HUMAN|O95619	Luciferase-FL_Nrf2	-0.926277	0.251784	14.38	0.00238003	0.103864	YEATS domain-containing protein 4	YEATS4	2.62342	0.926277	0.983536
AKAP8_HUMAN|O43823	Luciferase-FL_Nrf2	0.367007	0.100447	14.38	0.00250322	0.106488	A-kinase anchor protein 8	AKAP8	2.6015	0.367007	0.9727
ARMT1_HUMAN|Q9H993	Luciferase-FL_Nrf2	0.730855	0.200116	14.38	0.00251117	0.106488	NA	NA	2.60012	0.730855	0.9727
MTD2L_HUMAN|Q9H903	Luciferase-FL_Nrf2	-0.679986	0.186359	14.38	0.0025281	0.106488	Probable bifunctional methylenetetrahydrofolate dehydrogenase/cyclohydrolase 2	MTHFD2L	2.59721	0.679986	0.9727
RB_HUMAN|P06400	Luciferase-FL_Nrf2	-0.403875	0.110321	14.38	0.00246733	0.106488	Retinoblastoma-associated protein	RB1	2.60777	0.403875	0.9727
DJB12_HUMAN|Q9NXW2	Luciferase-FL_Nrf2	-0.416313	0.115683	14.38	0.0027956	0.116741	DnaJ homolog subfamily B member 12	DNAJB12	2.55352	0.416313	0.932778
LONP2_HUMAN|Q86WA8	Luciferase-FL_Nrf2	-0.912661	0.254026	14.38	0.00282929	0.117138	Lon protease homolog 2, peroxisomal	LONP2	2.54832	0.912661	0.931304
PPAC_HUMAN|P24666	Luciferase-FL_Nrf2	-0.576901	0.161871	14.38	0.0029982	0.121611	Low molecular weight phosphotyrosine protein phosphatase	ACP1	2.52314	0.576901	0.915026
S27A2_HUMAN|O14975	Luciferase-FL_Nrf2	-0.440399	0.12341	14.38	0.00297037	0.121611	Very long-chain acyl-CoA synthetase	SLC27A2	2.52719	0.440399	0.915026
XCT_HUMAN|Q9UPY5	Luciferase-FL_Nrf2	-0.649311	0.182311	14.38	0.00301267	0.121611	Cystine/glutamate transporter	SLC7A11	2.52105	0.649311	0.915026
DNJC1_HUMAN|Q96KC8	Luciferase-FL_Nrf2	-0.854959	0.241691	14.38	0.00316256	0.126607	DnaJ homolog subfamily C member 1	DNAJC1	2.49996	0.854959	0.897543
BTBDB_HUMAN|A6QL63	Luciferase-FL_Nrf2	-0.489848	0.139555	14.38	0.0033414	0.131198	Ankyrin repeat and BTB/POZ domain-containing protein BTBD11	BTBD11	2.47607	0.489848	0.882074
MYL6_HUMAN|P60660-2	Luciferase-FL_Nrf2	1.00266	0.276637	12.38	0.00332245	0.131198	Myosin light polypeptide 6 (isoform 2)	MYL6	2.47854	1.00266	0.882074
SFXN2_HUMAN|Q96NB2	Luciferase-FL_Nrf2	-0.498096	0.142007	14.38	0.00335849	0.131198	Sideroflexin-2	SFXN2	2.47386	0.498096	0.882074
GFPT2_HUMAN|O94808	Luciferase-FL_Nrf2	-0.711266	0.203021	14.38	0.00338645	0.131232	Glutamine--fructose-6-phosphate aminotransferase [isomerizing] 2	GFPT2	2.47026	0.711266	0.881961
COQ8B_HUMAN|Q96D53	Luciferase-FL_Nrf2	-0.489456	0.140556	14.38	0.00353362	0.134143	NA	NA	2.45178	0.489456	0.87243
DNJB6_HUMAN|O75190	Luciferase-FL_Nrf2	-0.406714	0.11672	14.38	0.00351759	0.134143	DnaJ homolog subfamily B member 6	DNAJB6	2.45375	0.406714	0.87243
S2551_HUMAN|Q9H1U9	Luciferase-FL_Nrf2	-0.716187	0.205758	14.38	0.00354467	0.134143	Solute carrier family 25 member 51	SLC25A51	2.45042	0.716187	0.87243
EXOS3_HUMAN|Q9NQT5	Luciferase-FL_Nrf2	-0.421312	0.121298	14.38	0.00359756	0.13509	Exosome complex component RRP40	EXOSC3	2.44399	0.421312	0.869378
FBX30_HUMAN|Q8TB52	Luciferase-FL_Nrf2	-0.72943	0.210707	14.38	0.00368215	0.137203	F-box only protein 30	FBXO30	2.4339	0.72943	0.862638
A0A384MTZ4_HUMAN|A0A384MTZ4	Luciferase-FL_Nrf2	-0.731146	0.211535	14.38	0.00372273	0.137465	NA	NA	2.42914	0.731146	0.861809
UBAC2_HUMAN|Q8NBM4	Luciferase-FL_Nrf2	-0.525753	0.152247	14.38	0.00374594	0.137465	Ubiquitin-associated domain-containing protein 2	UBAC2	2.42644	0.525753	0.861809
INT6_HUMAN|Q9UL03	Luciferase-FL_Nrf2	-0.45319	0.132835	14.38	0.00407333	0.148087	Integrator complex subunit 6	INTS6	2.39005	0.45319	0.829484
SCAM1_HUMAN|O15126	Luciferase-FL_Nrf2	-0.520387	0.152657	14.38	0.00409653	0.148087	Secretory carrier-associated membrane protein 1	SCAMP1	2.38758	0.520387	0.829484
EI24_HUMAN|O14681	Luciferase-FL_Nrf2	-1.47148	0.433149	14.38	0.0041942	0.149387	Etoposide-induced protein 2.4 homolog	EI24	2.37735	1.47148	0.825686
HPS3_HUMAN|Q969F9	Luciferase-FL_Nrf2	-0.404532	0.11899	14.38	0.0041727	0.149387	Hermansky-Pudlak syndrome 3 protein	HPS3	2.37958	0.404532	0.825686
YMEL1_HUMAN|Q96TA2	Luciferase-FL_Nrf2	-0.418198	0.123417	14.38	0.0042681	0.15091	ATP-dependent zinc metalloprotease YME1L1	YME1L1	2.36977	0.418198	0.821282
TIM8B_HUMAN|Q9Y5J9	Luciferase-FL_Nrf2	-0.578891	0.171024	14.38	0.00429934	0.150913	Mitochondrial import inner membrane translocase subunit Tim8 B	TIMM8B	2.3666	0.578891	0.821273
OPA3_HUMAN|Q9H6K4	Luciferase-FL_Nrf2	-0.758493	0.225298	14.38	0.0044602	0.155433	Optic atrophy 3 protein	OPA3	2.35065	0.758493	0.808457
MYO19_HUMAN|Q96H55	Luciferase-FL_Nrf2	-0.799124	0.23908	14.38	0.0046822	0.162004	Unconventional myosin-XIX	MYO19	2.32955	0.799124	0.790474
ARAF_HUMAN|P10398	Luciferase-FL_Nrf2	-0.510394	0.154012	14.38	0.00495874	0.169357	Serine/threonine-protein kinase A-Raf	ARAF	2.30463	0.510394	0.771198
HTAI2_HUMAN|Q9BUP3	Luciferase-FL_Nrf2	-0.540987	0.163272	14.38	0.00496462	0.169357	Oxidoreductase HTATIP2	HTATIP2	2.30411	0.540987	0.771198
DKK1_HUMAN|O94907	Luciferase-FL_Nrf2	0.801049	0.242472	14.38	0.00506288	0.17031	Dickkopf-related protein 1	DKK1	2.2956	0.801049	0.768761
LITAF_HUMAN|Q99732	Luciferase-FL_Nrf2	0.585659	0.177219	14.38	0.00505223	0.17031	Lipopolysaccharide-induced tumor necrosis factor-alpha factor	LITAF	2.29652	0.585659	0.768761
GSH0_HUMAN|P48507	Luciferase-FL_Nrf2	-0.442583	0.134771	14.38	0.00526798	0.175987	Glutamate--cysteine ligase regulatory subunit	GCLM	2.27836	0.442583	0.75452
NDC1_HUMAN|Q9BTX1	Luciferase-FL_Nrf2	-0.555865	0.170362	14.38	0.00549668	0.182369	Nucleoporin NDC1	NDC1	2.2599	0.555865	0.739048
GCDH_HUMAN|Q92947	Luciferase-FL_Nrf2	-0.393765	0.121402	14.38	0.00571503	0.187051	Glutaryl-CoA dehydrogenase, mitochondrial	GCDH	2.24298	0.393765	0.728039
PAB4L_HUMAN|P0CB38	Luciferase-FL_Nrf2	0.311747	0.0960388	14.38	0.00568559	0.187051	Polyadenylate-binding protein 4-like	PABPC4L	2.24522	0.311747	0.728039
KCMF1_HUMAN|Q9P0J7	Luciferase-FL_Nrf2	0.345045	0.106663	14.38	0.00581458	0.189032	E3 ubiquitin-protein ligase KCMF1	KCMF1	2.23548	0.345045	0.723464
RL19_HUMAN|P84098	Luciferase-FL_Nrf2	0.300634	0.0938137	14.38	0.00618035	0.199584	60S ribosomal protein L19	RPL19	2.20899	0.300634	0.699874
SAMH1_HUMAN|Q9Y3Z3	Luciferase-FL_Nrf2	-0.470031	0.147043	14.38	0.00628111	0.201495	Deoxynucleoside triphosphate triphosphohydrolase SAMHD1	SAMHD1	2.20196	0.470031	0.695737
HECW1_HUMAN|Q76N89	Luciferase-FL_Nrf2	-0.604533	0.190979	14.38	0.00668645	0.213086	E3 ubiquitin-protein ligase HECW1	HECW1	2.1748	0.604533	0.671444
RBM46_HUMAN|Q8TBY0	Luciferase-FL_Nrf2	0.396859	0.125741	14.38	0.00681229	0.215678	Probable RNA-binding protein 46	RBM46	2.16671	0.396859	0.666194
ABCD3_HUMAN|P28288	Luciferase-FL_Nrf2	-0.683259	0.217247	14.38	0.00696599	0.219112	ATP-binding cassette sub-family D member 3	ABCD3	2.15702	0.683259	0.659334
CANB1_HUMAN|P63098	Luciferase-FL_Nrf2	-0.404894	0.128942	14.38	0.00703568	0.219876	Calcineurin subunit B type 1	PPP3R1	2.15269	0.404894	0.657821
COMD8_HUMAN|Q9NX08	Luciferase-FL_Nrf2	-0.339263	0.109498	14.38	0.00765182	0.236929	COMM domain-containing protein 8	COMMD8	2.11624	0.339263	0.625382
CYBP_HUMAN|Q9HB71	Luciferase-FL_Nrf2	-0.414185	0.133756	14.38	0.00767915	0.236929	Calcyclin-binding protein	CACYBP	2.11469	0.414185	0.625382
UBE2O_HUMAN|Q9C0C9	Luciferase-FL_Nrf2	-0.756423	0.245247	14.38	0.00786994	0.241278	E2/E3 hybrid ubiquitin-protein ligase UBE2O	UBE2O	2.10403	0.756423	0.617482
SRPK2_HUMAN|P78362-2	Luciferase-FL_Nrf2	0.371098	0.120483	14.38	0.00793714	0.241808	SRSF protein kinase 2 (isoform 2)	SRPK2	2.10034	0.371098	0.616529
PTGES_HUMAN|O14684	Luciferase-FL_Nrf2	-0.378398	0.123287	14.38	0.00811214	0.245595	Prostaglandin E synthase	PTGES	2.09086	0.378398	0.60978
GRB7_HUMAN|Q14451	Luciferase-FL_Nrf2	0.345252	0.112928	14.38	0.00830917	0.24693	Growth factor receptor-bound protein 7	GRB7	2.08044	0.345252	0.607426
NEUA_HUMAN|Q8NFW8	Luciferase-FL_Nrf2	-0.348029	0.113665	14.38	0.00823284	0.24693	N-acylneuraminate cytidylyltransferase	CMAS	2.08445	0.348029	0.607426
SGPL1_HUMAN|O95470	Luciferase-FL_Nrf2	-0.499574	0.163338	14.38	0.0082883	0.24693	Sphingosine-1-phosphate lyase 1	SGPL1	2.08153	0.499574	0.607426
VDAC3_HUMAN|Q9Y277	Luciferase-FL_Nrf2	-0.410019	0.134521	14.38	0.00846554	0.250043	Voltage-dependent anion-selective channel protein 3	VDAC3	2.07235	0.410019	0.601985
SHCAF_HUMAN|Q9NP50	Luciferase-FL_Nrf2	0.512181	0.168294	14.38	0.00854418	0.250837	NA	NA	2.06833	0.512181	0.600609
5NT3A_HUMAN|Q9H0P0	Luciferase-FL_Nrf2	-0.415971	0.137005	14.38	0.00866835	0.251574	Cytosolic 5'-nucleotidase 3A	NT5C3A	2.06206	0.415971	0.599335
ZN830_HUMAN|Q96NB3	Luciferase-FL_Nrf2	-0.605772	0.199536	14.38	0.00867317	0.251574	Zinc finger protein 830	ZNF830	2.06182	0.605772	0.599335
NCOA5_HUMAN|Q9HCD5	Luciferase-FL_Nrf2	-0.531204	0.175323	14.38	0.00877881	0.253122	Nuclear receptor coactivator 5	NCOA5	2.05656	0.531204	0.596669
ECI2_HUMAN|O75521	Luciferase-FL_Nrf2	-0.47263	0.156828	14.38	0.00906829	0.259922	Enoyl-CoA delta isomerase 2, mitochondrial	ECI2	2.04247	0.47263	0.585157
MOT1_HUMAN|P53985	Luciferase-FL_Nrf2	-0.496009	0.16484	14.38	0.00915298	0.260806	Monocarboxylate transporter 1	SLC16A1	2.03844	0.496009	0.583682
CPT1A_HUMAN|P50416	Luciferase-FL_Nrf2	-0.612529	0.203886	14.38	0.00924077	0.261768	Carnitine O-palmitoyltransferase 1, liver isoform	CPT1A	2.03429	0.612529	0.582084
DCLK2_HUMAN|Q8N568	Luciferase-FL_Nrf2	-0.772738	0.25665	13.38	0.0097546	0.274717	Serine/threonine-protein kinase DCLK2	DCLK2	2.01079	0.772738	0.561115
BGH3_HUMAN|Q15582	Luciferase-FL_Nrf2	-0.620483	0.209547	14.38	0.0100757	0.27475	Transforming growth factor-beta-induced protein ig-h3	TGFBI	1.99672	0.620483	0.561062
MUC5A_HUMAN|P98088	Luciferase-FL_Nrf2	0.502872	0.170047	14.38	0.0101528	0.27475	Mucin-5AC	MUC5AC	1.99341	0.502872	0.561062
MYO9B_HUMAN|Q13459	Luciferase-FL_Nrf2	-0.445229	0.150269	14.38	0.0100393	0.27475	Unconventional myosin-IXb	MYO9B	1.9983	0.445229	0.561062
RS9_HUMAN|P46781	Luciferase-FL_Nrf2	0.281183	0.094808	14.38	0.00998045	0.27475	40S ribosomal protein S9	RPS9	2.00085	0.281183	0.561062
SRGP1_HUMAN|Q7Z6B7	Luciferase-FL_Nrf2	0.266044	0.089788	14.38	0.0100363	0.27475	SLIT-ROBO Rho GTPase-activating protein 1	SRGAP1	1.99842	0.266044	0.561062
TIM29_HUMAN|Q9BSF4	Luciferase-FL_Nrf2	-0.487519	0.164835	14.38	0.0101454	0.27475	NA	NA	1.99373	0.487519	0.561062
TMCO1_HUMAN|Q9UM00	Luciferase-FL_Nrf2	-0.44551	0.149837	14.38	0.00983205	0.27475	Transmembrane and coiled-coil domain-containing protein 1	TMCO1	2.00736	0.44551	0.561062
MCMBP_HUMAN|Q9BTE3	Luciferase-FL_Nrf2	-0.477976	0.161957	14.38	0.0102754	0.274994	Mini-chromosome maintenance complex-binding protein	MCMBP	1.9882	0.477976	0.560677
NCOA7_HUMAN|Q8NI08	Luciferase-FL_Nrf2	0.970146	0.328659	14.38	0.0102637	0.274994	Nuclear receptor coactivator 7	NCOA7	1.9887	0.970146	0.560677
DJB14_HUMAN|Q8TBM8	Luciferase-FL_Nrf2	-0.410196	0.139186	14.38	0.0103609	0.275761	DnaJ homolog subfamily B member 14	DNAJB14	1.9846	0.410196	0.559468
DJC13_HUMAN|O75165	Luciferase-FL_Nrf2	0.339506	0.115376	14.38	0.0104548	0.276738	DnaJ homolog subfamily C member 13	DNAJC13	1.98068	0.339506	0.557932
HMGN1_HUMAN|P05114	Luciferase-FL_Nrf2	0.349405	0.119114	14.38	0.0106493	0.280355	Non-histone chromosomal protein HMG-14	HMGN1	1.97268	0.349405	0.552291
PARL_HUMAN|Q9H300	Luciferase-FL_Nrf2	-0.487356	0.166521	14.38	0.0107926	0.282591	Presenilins-associated rhomboid-like protein, mitochondrial	PARL	1.96687	0.487356	0.548841
STRA6_HUMAN|Q9BX79	Luciferase-FL_Nrf2	-0.782208	0.268149	14.38	0.0110023	0.286532	Stimulated by retinoic acid gene 6 protein homolog	STRA6	1.95852	0.782208	0.542827
PTRD1_HUMAN|Q6GMV3	Luciferase-FL_Nrf2	-0.600069	0.207239	14.38	0.0114855	0.297517	Putative peptidyl-tRNA hydrolase PTRHD1	PTRHD1	1.93985	0.600069	0.526489
GSDME_HUMAN|O60443	Luciferase-FL_Nrf2	-0.330753	0.114485	14.38	0.0116352	0.298205	NA	NA	1.93423	0.330753	0.525485
MOV10_HUMAN|Q9HCE1	Luciferase-FL_Nrf2	0.311141	0.107646	14.38	0.0116034	0.298205	Putative helicase MOV-10	MOV10	1.93541	0.311141	0.525485
RS13_HUMAN|P62277	Luciferase-FL_Nrf2	0.26944	0.09388	14.38	0.0120845	0.308091	40S ribosomal protein S13	RPS13	1.91777	0.26944	0.511321
GMPPA_HUMAN|Q96IJ6	Luciferase-FL_Nrf2	-0.501337	0.175243	14.38	0.0123092	0.312176	Mannose-1-phosphate guanyltransferase alpha	GMPPA	1.90977	0.501337	0.5056
FIS1_HUMAN|Q9Y3D6	Luciferase-FL_Nrf2	-0.418236	0.147085	14.38	0.012741	0.318132	Mitochondrial fission 1 protein	FIS1	1.8948	0.418236	0.497393
S35E1_HUMAN|Q96K37	Luciferase-FL_Nrf2	-0.694792	0.244322	14.38	0.0127346	0.318132	Solute carrier family 35 member E1	SLC35E1	1.89502	0.694792	0.497393
TANC2_HUMAN|Q9HCD6	Luciferase-FL_Nrf2	-0.406321	0.142685	14.38	0.0126353	0.318132	Protein TANC2	TANC2	1.89841	0.406321	0.497393
T1R7N1_HUMAN|T1R7N1	Luciferase-FL_Nrf2	0.637912	0.224729	14.38	0.0128664	0.319615	MUC5AC	MUC5AC	1.89054	0.637912	0.495373
AGR2_HUMAN|O95994	Luciferase-FL_Nrf2	0.362291	0.127898	14.38	0.0130194	0.320267	Anterior gradient protein 2 homolog	AGR2	1.88541	0.362291	0.494488
SCMC1_HUMAN|Q6NUK1	Luciferase-FL_Nrf2	-0.400183	0.141286	14.38	0.0130249	0.320267	Calcium-binding mitochondrial carrier protein SCaMC-1	SLC25A24	1.88523	0.400183	0.494488
ASAP2_HUMAN|O43150	Luciferase-FL_Nrf2	-0.410282	0.145235	14.38	0.0132206	0.322101	Arf-GAP with SH3 domain, ANK repeat and PH domain-containing protein 2	ASAP2	1.87875	0.410282	0.492008
MK09_HUMAN|P45984	Luciferase-FL_Nrf2	-0.469768	0.166319	14.38	0.0132325	0.322101	Mitogen-activated protein kinase 9	MAPK9	1.87836	0.469768	0.492008
PHLA2_HUMAN|Q53GA4	Luciferase-FL_Nrf2	-0.393577	0.139559	14.38	0.0133472	0.323269	Pleckstrin homology-like domain family A member 2	PHLDA2	1.87461	0.393577	0.490435
MPCP_HUMAN|Q00325	Luciferase-FL_Nrf2	-0.496211	0.176187	14.38	0.0134475	0.323796	Phosphate carrier protein, mitochondrial	SLC25A3	1.87136	0.496211	0.489729
S27A1_HUMAN|Q6PCB7	Luciferase-FL_Nrf2	-0.80295	0.285307	14.38	0.0135026	0.323796	Long-chain fatty acid transport protein 1	SLC27A1	1.86958	0.80295	0.489729
PNKD_HUMAN|Q8N490	Luciferase-FL_Nrf2	-0.423755	0.15077	14.38	0.0136033	0.324602	Probable hydrolase PNKD	PNKD	1.86636	0.423755	0.488649
SFXN3_HUMAN|Q9BWM7	Luciferase-FL_Nrf2	-0.490371	0.175226	14.38	0.0139344	0.330873	Sideroflexin-3	SFXN3	1.85591	0.490371	0.480339
ATD3A_HUMAN|Q9NVI7	Luciferase-FL_Nrf2	-0.472604	0.169658	14.38	0.0142953	0.337086	ATPase family AAA domain-containing protein 3A	ATAD3A	1.84481	0.472604	0.472259
HOOK1_HUMAN|Q9UJC3	Luciferase-FL_Nrf2	-0.691424	0.248336	14.38	0.0143352	0.337086	Protein Hook homolog 1	HOOK1	1.8436	0.691424	0.472259
DCDC2_HUMAN|Q9UHG0	Luciferase-FL_Nrf2	0.280309	0.100841	14.38	0.014464	0.338471	Doublecortin domain-containing protein 2	DCDC2	1.83971	0.280309	0.470479
HMCS1_HUMAN|Q01581	Luciferase-FL_Nrf2	0.465684	0.167863	14.38	0.0146238	0.340565	Hydroxymethylglutaryl-CoA synthase, cytoplasmic	HMGCS1	1.83494	0.465684	0.467799
PGES2_HUMAN|Q9H7Z7	Luciferase-FL_Nrf2	-0.385676	0.139631	14.38	0.0149786	0.347159	Prostaglandin E synthase 2	PTGES2	1.82453	0.385676	0.459472
GXLT1_HUMAN|Q4G148	Luciferase-FL_Nrf2	-0.878029	0.318912	14.38	0.0152455	0.349996	Glucoside xylosyltransferase 1	GXYLT1	1.81686	0.878029	0.455937
QSER1_HUMAN|Q2KHR3	Luciferase-FL_Nrf2	0.39062	0.14182	14.38	0.015211	0.349996	Glutamine and serine-rich protein 1	QSER1	1.81784	0.39062	0.455937
ZC21A_HUMAN|Q96GY0	Luciferase-FL_Nrf2	-0.287525	0.104622	14.38	0.0153962	0.351788	Zinc finger C2HC domain-containing protein 1A	ZC2HC1A	1.81259	0.287525	0.453718
ANR54_HUMAN|Q6NXT1	Luciferase-FL_Nrf2	0.417948	0.153803	14.38	0.0163652	0.372173	Ankyrin repeat domain-containing protein 54	ANKRD54	1.78608	0.417948	0.429255
TCAL1_HUMAN|Q15170-2	Luciferase-FL_Nrf2	-0.667651	0.246981	14.38	0.0168302	0.38096	Transcription elongation factor A protein-like 1 (isoform 2)	TCEAL1	1.77391	0.667651	0.419121
MUC5B_HUMAN|Q9HC84	Luciferase-FL_Nrf2	0.503761	0.187057	14.38	0.0171717	0.385092	Mucin-5B	MUC5B	1.76519	0.503761	0.414436
T1R7N3_HUMAN|T1R7N3	Luciferase-FL_Nrf2	0.527507	0.195821	14.38	0.0171468	0.385092	MUC5AC	MUC5AC	1.76582	0.527507	0.414436
BAG5_HUMAN|Q9UL15	Luciferase-FL_Nrf2	-0.3227	0.12018	14.38	0.0174432	0.389141	BAG family molecular chaperone regulator 5	BAG5	1.75837	0.3227	0.409893
CLP1L_HUMAN|Q96KA5	Luciferase-FL_Nrf2	-0.612728	0.22971	14.38	0.018065	0.389141	Cleft lip and palate transmembrane protein 1-like protein	CLPTM1L	1.74316	0.612728	0.409893
COQ8A_HUMAN|Q8NI60	Luciferase-FL_Nrf2	-0.432325	0.162426	14.38	0.01827	0.389141	NA	NA	1.73826	0.432325	0.409893
DHRS3_HUMAN|O75911	Luciferase-FL_Nrf2	-0.497531	0.185828	14.38	0.0177133	0.389141	Short-chain dehydrogenase/reductase 3	DHRS3	1.7517	0.497531	0.409893
DIK2A_HUMAN|Q8NDZ4	Luciferase-FL_Nrf2	-0.469472	0.175638	14.38	0.0178682	0.389141	NA	NA	1.74792	0.469472	0.409893
ILKAP_HUMAN|Q9H0C8	Luciferase-FL_Nrf2	-0.440946	0.16563	14.38	0.0182502	0.389141	Integrin-linked kinase-associated serine/threonine phosphatase 2C	ILKAP	1.73873	0.440946	0.409893
MKRN2_HUMAN|Q9H000	Luciferase-FL_Nrf2	-0.380359	0.141937	14.38	0.0176291	0.389141	Probable E3 ubiquitin-protein ligase makorin-2	MKRN2	1.75377	0.380359	0.409893
SPRY7_HUMAN|Q5W111	Luciferase-FL_Nrf2	-0.354129	0.132867	14.38	0.0181405	0.389141	SPRY domain-containing protein 7	SPRYD7	1.74135	0.354129	0.409893
STX17_HUMAN|P56962	Luciferase-FL_Nrf2	-0.433765	0.163027	14.38	0.0183057	0.389141	Syntaxin-17	STX17	1.73741	0.433765	0.409893
TLK2_HUMAN|Q86UE8	Luciferase-FL_Nrf2	-0.624814	0.234857	14.38	0.0183163	0.389141	Serine/threonine-protein kinase tousled-like 2	TLK2	1.73716	0.624814	0.409893
TM205_HUMAN|Q6UW68	Luciferase-FL_Nrf2	-0.410747	0.154278	14.38	0.0182447	0.389141	Transmembrane protein 205	TMEM205	1.73886	0.410747	0.409893
TRADD_HUMAN|Q15628	Luciferase-FL_Nrf2	-0.305515	0.114588	14.38	0.0181075	0.389141	Tumor necrosis factor receptor type 1-associated DEATH domain protein	TRADD	1.74214	0.305515	0.409893
T126B_HUMAN|Q8IUX1	Luciferase-FL_Nrf2	-0.418702	0.158158	14.38	0.018793	0.397524	Complex I assembly factor TMEM126B, mitochondrial	TMEM126B	1.726	0.418702	0.400636
GPAT3_HUMAN|Q53EU6	Luciferase-FL_Nrf2	-0.512952	0.193924	14.38	0.0188764	0.397553	Glycerol-3-phosphate acyltransferase 3	AGPAT9	1.72408	0.512952	0.400605
MAP1A_HUMAN|P78559	Luciferase-FL_Nrf2	-0.47052	0.178044	14.38	0.0189655	0.3977	Microtubule-associated protein 1A	MAP1A	1.72204	0.47052	0.400444
DNJB6_HUMAN|O75190-2	Luciferase-FL_Nrf2	-0.37954	0.143763	14.38	0.019066	0.398084	DnaJ homolog subfamily B member 6 (isoform 2)	DNAJB6	1.71974	0.37954	0.400025
KRI1_HUMAN|Q8N9T8	Luciferase-FL_Nrf2	0.298037	0.113219	14.38	0.0193551	0.402386	Protein KRI1 homolog	KRI1	1.71321	0.298037	0.395357
Q6ZVA1_HUMAN|Q6ZVA1	Luciferase-FL_Nrf2	-0.543962	0.210269	14.38	0.0211618	0.438068	cDNA FLJ16001 fis, clone BRAWH2001395, moderately similar to MYELIN BASIC PROTEIN		1.67445	0.543962	0.358459
NCEH1_HUMAN|Q6PIU2	Luciferase-FL_Nrf2	-0.330711	0.128787	14.38	0.021969	0.451867	Neutral cholesterol ester hydrolase 1	NCEH1	1.65819	0.330711	0.344989
OSBL8_HUMAN|Q9BZF1	Luciferase-FL_Nrf2	-0.831776	0.324525	14.38	0.0221776	0.451867	Oxysterol-binding protein-related protein 8	OSBPL8	1.65409	0.831776	0.344989
RBM47_HUMAN|A0AV96	Luciferase-FL_Nrf2	0.349078	0.136031	14.38	0.0220428	0.451867	RNA-binding protein 47	RBM47	1.65673	0.349078	0.344989
SPAG5_HUMAN|Q96R06	Luciferase-FL_Nrf2	0.382255	0.149173	14.38	0.0222016	0.451867	Sperm-associated antigen 5	SPAG5	1.65362	0.382255	0.344989
KIF11_HUMAN|P52732	Luciferase-FL_Nrf2	0.409183	0.160042	14.38	0.0224545	0.453206	Kinesin-like protein KIF11	KIF11	1.6487	0.409183	0.343704
PEG10_HUMAN|Q86TG7	Luciferase-FL_Nrf2	0.43039	0.168284	14.38	0.0224193	0.453206	Retrotransposon-derived protein PEG10	PEG10	1.64938	0.43039	0.343704
CEP70_HUMAN|Q8NHQ1	Luciferase-FL_Nrf2	0.600978	0.235566	14.38	0.0226978	0.456184	Centrosomal protein of 70 kDa	CEP70	1.64402	0.600978	0.34086
IMA1_HUMAN|P52292	Luciferase-FL_Nrf2	0.279921	0.10981	14.38	0.0227904	0.456184	Importin subunit alpha-1	KPNA2	1.64225	0.279921	0.34086
SCML2_HUMAN|Q9UQR0	Luciferase-FL_Nrf2	-0.381736	0.149957	14.38	0.0229467	0.457424	Sex comb on midleg-like protein 2	SCML2	1.63928	0.381736	0.339681
GNB1L_HUMAN|Q9BYB4	Luciferase-FL_Nrf2	-0.504152	0.198434	14.38	0.0231714	0.460009	Guanine nucleotide-binding protein subunit beta-like protein 1	GNB1L	1.63505	0.504152	0.337234
FXRD1_HUMAN|Q96CU9	Luciferase-FL_Nrf2	0.443914	0.175247	14.38	0.0235169	0.461199	FAD-dependent oxidoreductase domain-containing protein 1	FOXRED1	1.62862	0.443914	0.336112
SCO2_HUMAN|O43819	Luciferase-FL_Nrf2	-0.367862	0.145058	14.38	0.0233847	0.461199	Protein SCO2 homolog, mitochondrial	SCO2	1.63107	0.367862	0.336112
TDRKH_HUMAN|Q9Y2W6	Luciferase-FL_Nrf2	-0.388675	0.15341	14.38	0.023494	0.461199	Tudor and KH domain-containing protein	TDRKH	1.62904	0.388675	0.336112
CHP1_HUMAN|Q99653	Luciferase-FL_Nrf2	-0.454543	0.180035	14.38	0.0239025	0.46687	Calcineurin B homologous protein 1	CHP1	1.62156	0.454543	0.330804
EPS8_HUMAN|Q12929	Luciferase-FL_Nrf2	-1.34304	0.533579	14.38	0.024265	0.470159	Epidermal growth factor receptor kinase substrate 8	EPS8	1.61502	1.34304	0.327755
GPAT4_HUMAN|Q86UL3	Luciferase-FL_Nrf2	-0.581197	0.23076	14.38	0.0241902	0.470159	Glycerol-3-phosphate acyltransferase 4	AGPAT6	1.61636	0.581197	0.327755
ARPC3_HUMAN|O15145	Luciferase-FL_Nrf2	-0.879407	0.350334	14.38	0.0245911	0.470827	Actin-related protein 2/3 complex subunit 3	ARPC3	1.60922	0.879407	0.327138
CMIP_HUMAN|Q8IY22	Luciferase-FL_Nrf2	-0.367115	0.146129	14.38	0.0244918	0.470827	C-Maf-inducing protein	CMIP	1.61098	0.367115	0.327138
TNAP2_HUMAN|Q03169	Luciferase-FL_Nrf2	-0.298896	0.118994	14.38	0.0245117	0.470827	Tumor necrosis factor alpha-induced protein 2	TNFAIP2	1.61063	0.298896	0.327138
YBEY_HUMAN|P58557	Luciferase-FL_Nrf2	-0.283691	0.113137	14.38	0.0247208	0.471447	Putative ribonuclease	YBEY	1.60694	0.283691	0.326567
PDIP2_HUMAN|Q9Y2S7	Luciferase-FL_Nrf2	-0.418287	0.167267	14.38	0.0250496	0.473985	Polymerase delta-interacting protein 2	POLDIP2	1.6012	0.418287	0.324235
RBM22_HUMAN|Q9NW64	Luciferase-FL_Nrf2	-0.275337	0.110062	14.38	0.0250041	0.473985	Pre-mRNA-splicing factor RBM22	RBM22	1.60199	0.275337	0.324235
BAG3_HUMAN|O95817	Luciferase-FL_Nrf2	-0.334557	0.134092	14.38	0.0253308	0.477441	BAG family molecular chaperone regulator 3	BAG3	1.59635	0.334557	0.32108
MIC60_HUMAN|Q16891-4	Luciferase-FL_Nrf2	0.228038	0.0916667	14.38	0.0256932	0.480532	MICOS complex subunit MIC60 (isoform 4)	IMMT	1.59018	0.228038	0.318277
PTCD2_HUMAN|Q8WV60	Luciferase-FL_Nrf2	-0.47444	0.190581	14.38	0.0256058	0.480532	Pentatricopeptide repeat-containing protein 2, mitochondrial	PTCD2	1.59166	0.47444	0.318277
ATD3B_HUMAN|Q5T9A4	Luciferase-FL_Nrf2	-0.559145	0.225092	14.38	0.0258743	0.482059	ATPase family AAA domain-containing protein 3B	ATAD3B	1.58713	0.559145	0.3169
EXD2_HUMAN|Q9NVH0	Luciferase-FL_Nrf2	-0.476083	0.191855	14.38	0.0260055	0.482647	Exonuclease 3'-5' domain-containing protein 2	EXD2	1.58493	0.476083	0.316371
LRC14_HUMAN|Q15048	Luciferase-FL_Nrf2	-0.378906	0.153078	14.38	0.0263224	0.486664	Leucine-rich repeat-containing protein 14	LRRC14	1.57967	0.378906	0.312771
T126A_HUMAN|Q9H061	Luciferase-FL_Nrf2	-0.34234	0.138503	14.38	0.0265043	0.488163	Transmembrane protein 126A	TMEM126A	1.57668	0.34234	0.311435
PAF15_HUMAN|Q15004	Luciferase-FL_Nrf2	0.508664	0.205975	14.38	0.0266162	0.488366	PCNA-associated factor	KIAA0101	1.57485	0.508664	0.311254
PT100_HUMAN|P0DJ07	Luciferase-FL_Nrf2	-0.341816	0.138622	14.38	0.0268102	0.49007	Protein PET100 homolog, mitochondrial	PET100	1.5717	0.341816	0.309742
TIF1A_HUMAN|O15164	Luciferase-FL_Nrf2	-0.538861	0.218796	14.38	0.0269643	0.491035	Transcription intermediary factor 1-alpha	TRIM24	1.56921	0.538861	0.308888
UFO_HUMAN|P30530	Luciferase-FL_Nrf2	-0.37341	0.151924	14.38	0.0272259	0.493941	Tyrosine-protein kinase receptor UFO	AXL	1.56502	0.37341	0.306325
KLH34_HUMAN|Q8N239	Luciferase-FL_Nrf2	-0.457909	0.187335	14.38	0.027951	0.501501	Kelch-like protein 34	KLHL34	1.5536	0.457909	0.299728
RHBD2_HUMAN|Q6NTF9	Luciferase-FL_Nrf2	-0.542551	0.221967	14.38	0.0279532	0.501501	Rhomboid domain-containing protein 2	RHBDD2	1.55357	0.542551	0.299728
SFXN1_HUMAN|Q9H9B4	Luciferase-FL_Nrf2	-0.347285	0.141972	14.38	0.0278522	0.501501	Sideroflexin-1	SFXN1	1.55514	0.347285	0.299728
RN5A_HUMAN|Q05823	Luciferase-FL_Nrf2	-0.373824	0.153462	14.38	0.0284094	0.505938	2-5A-dependent ribonuclease	RNASEL	1.54654	0.373824	0.295903
STRBP_HUMAN|Q96SI9	Luciferase-FL_Nrf2	0.342639	0.140637	14.38	0.028387	0.505938	Spermatid perinuclear RNA-binding protein	STRBP	1.54688	0.342639	0.295903
ES8L3_HUMAN|Q8TE67	Luciferase-FL_Nrf2	0.484115	0.198903	14.38	0.0285201	0.506049	Epidermal growth factor receptor kinase substrate 8-like protein 3	EPS8L3	1.54485	0.484115	0.295807
AIP_HUMAN|O00170	Luciferase-FL_Nrf2	-0.342776	0.141138	14.38	0.0288128	0.509377	AH receptor-interacting protein	AIP	1.54041	0.342776	0.29296
TECR_HUMAN|Q9NZ01	Luciferase-FL_Nrf2	-0.459451	0.189507	14.38	0.0290479	0.509812	Very-long-chain enoyl-CoA reductase	TECR	1.53688	0.459451	0.29259
TFB2M_HUMAN|Q9H5Q4	Luciferase-FL_Nrf2	-0.33989	0.14014	14.38	0.0289972	0.509812	Dimethyladenosine transferase 2, mitochondrial	TFB2M	1.53764	0.33989	0.29259
SCPDL_HUMAN|Q8NBX0	Luciferase-FL_Nrf2	-0.383482	0.158667	14.38	0.0294759	0.515455	Saccharopine dehydrogenase-like oxidoreductase	SCCPDH	1.53053	0.383482	0.287809
TCAL1_HUMAN|Q15170	Luciferase-FL_Nrf2	-0.477927	0.198006	14.38	0.0296586	0.516785	Transcription elongation factor A protein-like 1	TCEAL1	1.52785	0.477927	0.28669
RDH11_HUMAN|Q8TC12	Luciferase-FL_Nrf2	-0.387356	0.161209	14.38	0.0302889	0.525876	Retinol dehydrogenase 11	RDH11	1.51872	0.387356	0.279117
COA3_HUMAN|Q9Y2R0	Luciferase-FL_Nrf2	-0.311094	0.130103	14.38	0.0309789	0.534027	Cytochrome c oxidase assembly factor 3 homolog, mitochondrial	COA3	1.50893	0.311094	0.272437
PLPP6_HUMAN|Q8IY26	Luciferase-FL_Nrf2	-0.389893	0.162972	14.38	0.0309046	0.534027	NA	NA	1.50998	0.389893	0.272437
TSR3_HUMAN|Q9UJK0	Luciferase-FL_Nrf2	-0.296181	0.124098	14.38	0.031247	0.53674	Ribosome biogenesis protein TSR3 homolog	TSR3	1.50519	0.296181	0.270236
EGLN1_HUMAN|Q9GZT9	Luciferase-FL_Nrf2	-0.317948	0.133456	14.38	0.0315044	0.539248	Egl nine homolog 1	EGLN1	1.50163	0.317948	0.268212
PPIL2_HUMAN|Q13356	Luciferase-FL_Nrf2	-0.266442	0.112005	14.38	0.031723	0.541078	Peptidyl-prolyl cis-trans isomerase-like 2	PPIL2	1.49863	0.266442	0.26674
CTU2_HUMAN|Q2VPK5	Luciferase-FL_Nrf2	-0.3508	0.147841	14.38	0.0320925	0.54546	Cytoplasmic tRNA 2-thiolation protein 2	CTU2	1.4936	0.3508	0.263237
AL7A1_HUMAN|P49419	Luciferase-FL_Nrf2	-0.287	0.121275	14.38	0.0324841	0.549122	Alpha-aminoadipic semialdehyde dehydrogenase	ALDH7A1	1.48833	0.287	0.260331
UBE3C_HUMAN|Q15386	Luciferase-FL_Nrf2	-0.348536	0.147328	14.38	0.0325347	0.549122	Ubiquitin-protein ligase E3C	UBE3C	1.48765	0.348536	0.260331
AAAS_HUMAN|Q9NRG9	Luciferase-FL_Nrf2	-0.384809	0.163227	14.38	0.0330521	0.553994	Aladin	AAAS	1.4808	0.384809	0.256495
FUMH_HUMAN|P07954	Luciferase-FL_Nrf2	0.377777	0.160144	14.38	0.0329584	0.553994	Fumarate hydratase, mitochondrial	FH	1.48203	0.377777	0.256495
MSL1_HUMAN|Q68DK7	Luciferase-FL_Nrf2	-0.819189	0.348718	14.38	0.0335874	0.561025	Male-specific lethal 1 homolog	MSL1	1.47382	0.819189	0.251018
BAG1_HUMAN|Q99933	Luciferase-FL_Nrf2	-0.34816	0.148528	14.38	0.0339166	0.563918	BAG family molecular chaperone regulator 1	BAG1	1.46959	0.34816	0.248784
FIBB_HUMAN|P02675	Luciferase-FL_Nrf2	0.8747	0.373343	14.38	0.0339934	0.563918	Fibrinogen beta chain	FGB	1.46861	0.8747	0.248784
CCZ1B_HUMAN|P86790	Luciferase-FL_Nrf2	-0.37248	0.159728	14.38	0.034713	0.571938	Vacuolar fusion protein CCZ1 homolog B	CCZ1B	1.45951	0.37248	0.242651
NFS1_HUMAN|Q9Y697	Luciferase-FL_Nrf2	-0.56562	0.242474	14.38	0.0346642	0.571938	Cysteine desulfurase, mitochondrial	NFS1	1.46012	0.56562	0.242651
RS28_HUMAN|P62857	Luciferase-FL_Nrf2	-0.386912	0.166243	14.38	0.035019	0.575024	40S ribosomal protein S28	RPS28	1.4557	0.386912	0.240314
IF2B3_HUMAN|O00425	Luciferase-FL_Nrf2	0.252139	0.108493	14.38	0.0352467	0.576807	Insulin-like growth factor 2 mRNA-binding protein 3	IGF2BP3	1.45288	0.252139	0.238969
CTCF_HUMAN|P49711	Luciferase-FL_Nrf2	0.27164	0.117258	14.38	0.0357497	0.577256	Transcriptional repressor CTCF	CTCF	1.44673	0.27164	0.238631
DPM1_HUMAN|O60762	Luciferase-FL_Nrf2	-0.295669	0.127561	14.38	0.0356641	0.577256	Dolichol-phosphate mannosyltransferase subunit 1	DPM1	1.44777	0.295669	0.238631
NUMBL_HUMAN|Q9Y6R0	Luciferase-FL_Nrf2	-0.482666	0.208213	14.38	0.0356454	0.577256	Numb-like protein	NUMBL	1.448	0.482666	0.238631
PABP1_HUMAN|P11940	Luciferase-FL_Nrf2	0.210277	0.0908384	14.38	0.03587	0.577256	Polyadenylate-binding protein 1	PABPC1	1.44527	0.210277	0.238631
TYK2_HUMAN|P29597	Luciferase-FL_Nrf2	-0.301628	0.130274	14.38	0.0358371	0.577256	Non-receptor tyrosine-protein kinase TYK2	TYK2	1.44567	0.301628	0.238631
HSP72_HUMAN|P54652	Luciferase-FL_Nrf2	-0.376239	0.162795	14.38	0.0361262	0.579455	Heat shock-related 70 kDa protein 2	HSPA2	1.44218	0.376239	0.236981
MTCH1_HUMAN|Q9NZJ7	Luciferase-FL_Nrf2	-0.635234	0.275148	14.38	0.0362947	0.580236	Mitochondrial carrier homolog 1	MTCH1	1.44016	0.635234	0.236395
DHB4_HUMAN|P51659	Luciferase-FL_Nrf2	-0.453644	0.196881	14.38	0.0366113	0.58146	Peroxisomal multifunctional enzyme type 2	HSD17B4	1.43638	0.453644	0.23548
S26A2_HUMAN|P50443	Luciferase-FL_Nrf2	-0.477886	0.2073	14.38	0.036532	0.58146	Sulfate transporter	SLC26A2	1.43733	0.477886	0.23548
HSP7C_HUMAN|P11142	Luciferase-FL_Nrf2	-0.38523	0.167812	14.38	0.0372139	0.589098	Heat shock cognate 71 kDa protein	HSPA8	1.4293	0.38523	0.229812
ACYP2_HUMAN|P14621	Luciferase-FL_Nrf2	-0.406047	0.177478	14.38	0.0377677	0.593816	Acylphosphatase-2	ACYP2	1.42288	0.406047	0.226348
MIC13_HUMAN|Q5XKP0	Luciferase-FL_Nrf2	-0.414955	0.181495	14.38	0.0378796	0.593816	NA	NA	1.42159	0.414955	0.226348
PTCD1_HUMAN|O75127	Luciferase-FL_Nrf2	-0.387273	0.169364	14.38	0.0378565	0.593816	Pentatricopeptide repeat-containing protein 1, mitochondrial	PTCD1	1.42186	0.387273	0.226348
RDH14_HUMAN|Q9HBH5	Luciferase-FL_Nrf2	-0.387344	0.169832	14.38	0.0382844	0.598224	Retinol dehydrogenase 14	RDH14	1.41698	0.387344	0.223136
THTM_HUMAN|P25325	Luciferase-FL_Nrf2	-0.506497	0.222423	14.38	0.0385453	0.600364	3-mercaptopyruvate sulfurtransferase	MPST	1.41403	0.506497	0.221585
EMD_HUMAN|P50402	Luciferase-FL_Nrf2	-0.268625	0.118263	14.38	0.0389709	0.603116	Emerin	EMD	1.40926	0.268625	0.219599
PDE1C_HUMAN|Q14123	Luciferase-FL_Nrf2	0.564888	0.248663	14.38	0.0389498	0.603116	Calcium/calmodulin-dependent 3',5'-cyclic nucleotide phosphodiesterase 1C	PDE1C	1.40949	0.564888	0.219599
TI17A_HUMAN|Q99595	Luciferase-FL_Nrf2	-0.410833	0.181169	14.38	0.0392492	0.605487	Mitochondrial import inner membrane translocase subunit Tim17-A	TIMM17A	1.40617	0.410833	0.217895
ABD12_HUMAN|Q8N2K0	Luciferase-FL_Nrf2	-0.478992	0.211587	14.38	0.0395393	0.608026	Monoacylglycerol lipase ABHD12	ABHD12	1.40297	0.478992	0.216078
HXK1_HUMAN|P19367	Luciferase-FL_Nrf2	-0.308017	0.136359	14.38	0.039913	0.609901	Hexokinase-1	HK1	1.39889	0.308017	0.21474
HYPK_HUMAN|Q9NX55	Luciferase-FL_Nrf2	-0.352052	0.155744	14.38	0.0397917	0.609901	Huntingtin-interacting protein K	HYPK	1.40021	0.352052	0.21474
DNJB4_HUMAN|Q9UDY4	Luciferase-FL_Nrf2	-0.61754	0.274334	14.38	0.0405101	0.613221	DnaJ homolog subfamily B member 4	DNAJB4	1.39244	0.61754	0.212383
PLPL6_HUMAN|Q8IY17	Luciferase-FL_Nrf2	-0.390021	0.173192	14.38	0.0404399	0.613221	Neuropathy target esterase	PNPLA6	1.39319	0.390021	0.212383
Q59ES3_HUMAN|Q59ES3	Luciferase-FL_Nrf2	-0.474081	0.210522	14.38	0.0404422	0.613221	Amino acid transporter		1.39317	0.474081	0.212383
DIEXF_HUMAN|Q68CQ4	Luciferase-FL_Nrf2	-0.250562	0.111584	14.38	0.0409391	0.615867	Digestive organ expansion factor homolog	DIEXF	1.38786	0.250562	0.210513
SF3B4_HUMAN|Q15427	Luciferase-FL_Nrf2	0.346059	0.154107	14.38	0.0409327	0.615867	Splicing factor 3B subunit 4	SF3B4	1.38793	0.346059	0.210513
DHRS1_HUMAN|Q96LJ7	Luciferase-FL_Nrf2	-0.300008	0.133879	14.38	0.041299	0.616463	Dehydrogenase/reductase SDR family member 1	DHRS1	1.38406	0.300008	0.210093
MGST1_HUMAN|P10620	Luciferase-FL_Nrf2	-0.389361	0.173867	14.38	0.0414148	0.616463	Microsomal glutathione S-transferase 1	MGST1	1.38284	0.389361	0.210093
MTCH2_HUMAN|Q9Y6C9	Luciferase-FL_Nrf2	-0.413246	0.18461	14.38	0.0414878	0.616463	Mitochondrial carrier homolog 2	MTCH2	1.38208	0.413246	0.210093
POLK_HUMAN|Q9UBT6	Luciferase-FL_Nrf2	-0.284454	0.126997	14.38	0.0413808	0.616463	DNA polymerase kappa	POLK	1.3832	0.284454	0.210093
CDC20_HUMAN|Q12834	Luciferase-FL_Nrf2	0.408911	0.183545	14.38	0.0423329	0.619518	Cell division cycle protein 20 homolog	CDC20	1.37332	0.408911	0.207946
DCXR_HUMAN|Q7Z4W1	Luciferase-FL_Nrf2	-0.438546	0.196327	14.38	0.0418615	0.619518	L-xylulose reductase	DCXR	1.37819	0.438546	0.207946
FN3K_HUMAN|Q9H479	Luciferase-FL_Nrf2	-0.344642	0.154606	14.38	0.0422269	0.619518	Fructosamine-3-kinase	FN3K	1.37441	0.344642	0.207946
PEX3_HUMAN|P56589	Luciferase-FL_Nrf2	-0.403926	0.181077	14.38	0.0421058	0.619518	Peroxisomal biogenesis factor 3	PEX3	1.37566	0.403926	0.207946
UPP1_HUMAN|Q16831	Luciferase-FL_Nrf2	-0.389126	0.174297	14.38	0.0419578	0.619518	Uridine phosphorylase 1	UPP1	1.37719	0.389126	0.207946
AL1L1_HUMAN|O75891-3	Luciferase-FL_Nrf2	-0.663495	0.298428	14.38	0.0426989	0.621121	Cytosolic 10-formyltetrahydrofolate dehydrogenase (isoform 3)	ALDH1L1	1.36958	0.663495	0.206824
FCGBP_HUMAN|Q9Y6R7	Luciferase-FL_Nrf2	0.858468	0.385897	14.38	0.0425938	0.621121	IgGFc-binding protein	FCGBP	1.37065	0.858468	0.206824
GPD1L_HUMAN|Q8N335	Luciferase-FL_Nrf2	-0.382052	0.17234	14.38	0.0432238	0.625003	Glycerol-3-phosphate dehydrogenase 1-like protein	GPD1L	1.36428	0.382052	0.204118
NKTR_HUMAN|P30414	Luciferase-FL_Nrf2	0.23983	0.108129	14.38	0.0431295	0.625003	NK-tumor recognition protein	NKTR	1.36523	0.23983	0.204118
TRAF4_HUMAN|Q9BUZ4	Luciferase-FL_Nrf2	0.409838	0.185162	14.38	0.0435063	0.627215	TNF receptor-associated factor 4	TRAF4	1.36145	0.409838	0.202583
AMPL_HUMAN|P28838	Luciferase-FL_Nrf2	0.331526	0.149973	14.38	0.0437396	0.628709	Cytosol aminopeptidase	LAP3	1.35912	0.331526	0.201551
SYPM_HUMAN|Q7L3T8	Luciferase-FL_Nrf2	-0.327126	0.14871	14.38	0.0446422	0.639784	Probable proline--tRNA ligase, mitochondrial	PARS2	1.35025	0.327126	0.193967
CTRO_HUMAN|O14578	Luciferase-FL_Nrf2	0.277185	0.126217	14.38	0.0449517	0.642318	Citron Rho-interacting kinase	CIT	1.34725	0.277185	0.19225
THOC5_HUMAN|Q13769	Luciferase-FL_Nrf2	-0.405654	0.184851	14.38	0.0450883	0.642376	THO complex subunit 5 homolog	THOC5	1.34594	0.405654	0.192211
MCM9_HUMAN|Q9NXL9	Luciferase-FL_Nrf2	-0.437114	0.199495	14.38	0.0453777	0.644603	DNA helicase MCM9	MCM9	1.34316	0.437114	0.190708
ACSL3_HUMAN|O95573	Luciferase-FL_Nrf2	-0.388827	0.177759	14.38	0.0456965	0.647234	Long-chain-fatty-acid--CoA ligase 3	ACSL3	1.34012	0.388827	0.188939
MLKL_HUMAN|Q8NB16	Luciferase-FL_Nrf2	-0.370837	0.170143	14.38	0.0463752	0.653027	Mixed lineage kinase domain-like protein	MLKL	1.33371	0.370837	0.185069
RNZ2_HUMAN|Q9BQ52	Luciferase-FL_Nrf2	-0.332597	0.152527	14.38	0.0462866	0.653027	Zinc phosphodiesterase ELAC protein 2	ELAC2	1.33454	0.332597	0.185069
CEGT_HUMAN|Q16739	Luciferase-FL_Nrf2	-0.605041	0.278196	14.38	0.0467862	0.656905	Ceramide glucosyltransferase	UGCG	1.32988	0.605041	0.182497
ORC4_HUMAN|O43929	Luciferase-FL_Nrf2	-0.49333	0.228142	14.38	0.0478977	0.666714	Origin recognition complex subunit 4	ORC4	1.31969	0.49333	0.176061
PDK3_HUMAN|Q15120	Luciferase-FL_Nrf2	-0.317402	0.146732	14.38	0.0478302	0.666714	[Pyruvate dehydrogenase (acetyl-transferring)] kinase isozyme 3, mitochondrial	PDK3	1.3203	0.317402	0.176061
PSMG1_HUMAN|O95456	Luciferase-FL_Nrf2	0.366898	0.169617	14.38	0.0478338	0.666714	Proteasome assembly chaperone 1	PSMG1	1.32027	0.366898	0.176061
ARH40_HUMAN|Q8TER5	Luciferase-FL_Nrf2	-0.406418	0.188559	14.38	0.0485304	0.669969	Rho guanine nucleotide exchange factor 40	ARHGEF40	1.31399	0.406418	0.173945
NS1BP_HUMAN|Q9Y6Y0	Luciferase-FL_Nrf2	0.628967	0.291834	14.38	0.0485465	0.669969	Influenza virus NS1A-binding protein	IVNS1ABP	1.31384	0.628967	0.173945
RM12_HUMAN|P52815	Luciferase-FL_Nrf2	0.32935	0.152706	14.38	0.0484057	0.669969	39S ribosomal protein L12, mitochondrial	MRPL12	1.3151	0.32935	0.173945
AHNK2_HUMAN|Q8IVF2	Luciferase-FL_Nrf2	0.404579	0.188228	14.38	0.0490781	0.673841	Protein AHNAK2	AHNAK2	1.30911	0.404579	0.171442
RM38_HUMAN|Q96DV4	Luciferase-FL_Nrf2	0.322823	0.150212	14.38	0.0491053	0.673841	39S ribosomal protein L38, mitochondrial	MRPL38	1.30887	0.322823	0.171442
FER_HUMAN|P16591	Luciferase-FL_Nrf2	-0.408447	0.191197	14.38	0.0503028	0.688324	Tyrosine-protein kinase Fer	FER	1.29841	0.408447	0.162207
KC1D_HUMAN|P48730	Luciferase-FL_Nrf2	-0.273189	0.128109	14.38	0.05066	0.691259	Casein kinase I isoform delta	CSNK1D	1.29533	0.273189	0.160359
ARHG2_HUMAN|Q92974	Luciferase-FL_Nrf2	-0.314479	0.147923	14.38	0.051281	0.696314	Rho guanine nucleotide exchange factor 2	ARHGEF2	1.29004	0.314479	0.157195
PLXC1_HUMAN|O60486	Luciferase-FL_Nrf2	0.787165	0.365405	12.38	0.0515748	0.696314	Plexin-C1	PLXNC1	1.28756	0.787165	0.157195
RICTR_HUMAN|Q6R327	Luciferase-FL_Nrf2	-0.246662	0.116343	14.38	0.0518434	0.696314	Rapamycin-insensitive companion of mTOR	RICTOR	1.28531	0.246662	0.157195
SPART_HUMAN|Q8N0X7	Luciferase-FL_Nrf2	-0.287423	0.135508	14.38	0.0517506	0.696314	NA	NA	1.28608	0.287423	0.157195
STEA3_HUMAN|Q658P3	Luciferase-FL_Nrf2	-0.398359	0.188071	14.38	0.0520367	0.696314	Metalloreductase STEAP3	STEAP3	1.28369	0.398359	0.157195
TIDC1_HUMAN|Q9NPL8	Luciferase-FL_Nrf2	-0.328689	0.155137	14.38	0.0519812	0.696314	Complex I assembly factor TIMMDC1, mitochondrial	TIMMDC1	1.28415	0.328689	0.157195
VP26C_HUMAN|O14972	Luciferase-FL_Nrf2	0.302926	0.142617	14.38	0.0514645	0.696314	NA	NA	1.28849	0.302926	0.157195
ACADS_HUMAN|P16219	Luciferase-FL_Nrf2	-0.287398	0.135905	14.38	0.0523711	0.698859	Short-chain specific acyl-CoA dehydrogenase, mitochondrial	ACADS	1.28091	0.287398	0.155611
DNJB1_HUMAN|P25685	Luciferase-FL_Nrf2	-0.254896	0.120934	14.38	0.0530571	0.704133	DnaJ homolog subfamily B member 1	DNAJB1	1.27526	0.254896	0.152345
GSK3A_HUMAN|P49840	Luciferase-FL_Nrf2	-0.314158	0.149003	14.38	0.0529896	0.704133	Glycogen synthase kinase-3 alpha	GSK3A	1.27581	0.314158	0.152345
TRABD_HUMAN|Q9H4I3	Luciferase-FL_Nrf2	-0.446718	0.212506	14.38	0.0536121	0.709554	TraB domain-containing protein	TRABD	1.27074	0.446718	0.149014
LRRF1_HUMAN|Q32MZ4-4	Luciferase-FL_Nrf2	0.257289	0.122523	14.38	0.0538333	0.710541	Leucine-rich repeat flightless-interacting protein 1 (isoform 4)	LRRFIP1	1.26895	0.257289	0.148411
DNJA1_HUMAN|P31689	Luciferase-FL_Nrf2	-0.363088	0.173281	14.38	0.0542921	0.712712	DnaJ homolog subfamily A member 1	DNAJA1	1.26526	0.363088	0.147086
TBB2B_HUMAN|Q9BVA1	Luciferase-FL_Nrf2	-0.365789	0.174453	14.38	0.0541495	0.712712	Tubulin beta-2B chain	TUBB2B	1.26641	0.365789	0.147086
BRCA2_HUMAN|P51587	Luciferase-FL_Nrf2	0.341355	0.16322	14.38	0.0546966	0.716082	Breast cancer type 2 susceptibility protein	BRCA2	1.26204	0.341355	0.145037
PVR_HUMAN|P15151	Luciferase-FL_Nrf2	0.286994	0.137412	14.38	0.0549835	0.717898	Poliovirus receptor	PVR	1.25977	0.286994	0.143938
EHD4_HUMAN|Q9H223	Luciferase-FL_Nrf2	-0.231392	0.110953	14.38	0.0552997	0.718154	EH domain-containing protein 4	EHD4	1.25728	0.231392	0.143782
PELO_HUMAN|Q9BRX2	Luciferase-FL_Nrf2	-0.314854	0.150969	14.38	0.0552925	0.718154	Protein pelota homolog	PELO	1.25733	0.314854	0.143782
PTN13_HUMAN|Q12923	Luciferase-FL_Nrf2	-0.544041	0.262788	14.38	0.0568839	0.736753	Tyrosine-protein phosphatase non-receptor type 13	PTPN13	1.24501	0.544041	0.132678
RFTN1_HUMAN|Q14699	Luciferase-FL_Nrf2	-1.07361	0.522462	14.38	0.0585255	0.755993	Raftlin	RFTN1	1.23266	1.07361	0.121482
ALG3_HUMAN|Q92685	Luciferase-FL_Nrf2	-0.489554	0.239033	14.38	0.0592716	0.759555	Dol-P-Man:Man(5)GlcNAc(2)-PP-Dol alpha-1,3-mannosyltransferase	ALG3	1.22715	0.489554	0.119441
DNJA3_HUMAN|Q96EY1	Luciferase-FL_Nrf2	-0.457737	0.223369	14.38	0.0591426	0.759555	DnaJ homolog subfamily A member 3, mitochondrial	DNAJA3	1.2281	0.457737	0.119441
QCR8_HUMAN|O14949	Luciferase-FL_Nrf2	-0.27092	0.132237	14.38	0.0591953	0.759555	Cytochrome b-c1 complex subunit 8	UQCRQ	1.22771	0.27092	0.119441
LTBP1_HUMAN|Q14766	Luciferase-FL_Nrf2	0.660071	0.323329	14.38	0.0599955	0.766802	Latent-transforming growth factor beta-binding protein 1	LTBP1	1.22188	0.660071	0.115317
A0A126LB07_HUMAN|A0A126LB07	Luciferase-FL_Nrf2	1.04025	0.510381	14.38	0.0603621	0.767438	NA	NA	1.21924	1.04025	0.114957
RUSD3_HUMAN|Q6P087	Luciferase-FL_Nrf2	-0.210638	0.103308	14.38	0.0602795	0.767438	RNA pseudouridylate synthase domain-containing protein 3	RPUSD3	1.21983	0.210638	0.114957
SCD5_HUMAN|Q86SK9	Luciferase-FL_Nrf2	-0.462835	0.227654	14.38	0.060935	0.772694	Stearoyl-CoA desaturase 5	SCD5	1.21513	0.462835	0.111993
CP4FB_HUMAN|Q9HBI6	Luciferase-FL_Nrf2	-0.523634	0.257797	14.38	0.0611463	0.773349	Phylloquinone omega-hydroxylase CYP4F11	CYP4F11	1.21363	0.523634	0.111625
CC127_HUMAN|Q96BQ5	Luciferase-FL_Nrf2	-1.00749	0.496996	14.38	0.0616023	0.777088	Coiled-coil domain-containing protein 127	CCDC127	1.2104	1.00749	0.10953
C2D1A_HUMAN|Q6P1N0	Luciferase-FL_Nrf2	-0.267375	0.132177	14.38	0.0620921	0.779208	Coiled-coil and C2 domain-containing protein 1A	CC2D1A	1.20696	0.267375	0.108347
SPT4H_HUMAN|P63272	Luciferase-FL_Nrf2	0.459127	0.226851	14.38	0.0619709	0.779208	Transcription elongation factor SPT4	SUPT4H1	1.20781	0.459127	0.108347
KSR1_HUMAN|Q8IVT5	Luciferase-FL_Nrf2	-0.29555	0.146448	14.38	0.0626357	0.783998	Kinase suppressor of Ras 1	KSR1	1.20318	0.29555	0.105685
NDUA4_HUMAN|O00483	Luciferase-FL_Nrf2	-0.295053	0.146411	14.38	0.0629686	0.786133	Cytochrome c oxidase subunit NDUFA4	NDUFA4	1.20088	0.295053	0.104504
CTND2_HUMAN|Q9UQB3	Luciferase-FL_Nrf2	-0.428309	0.183645	5.37998	0.0633778	0.788826	Catenin delta-2	CTNND2	1.19806	0.428309	0.103019
UBP11_HUMAN|P51784	Luciferase-FL_Nrf2	-0.534349	0.265769	14.38	0.06351	0.788826	Ubiquitin carboxyl-terminal hydrolase 11	USP11	1.19716	0.534349	0.103019
A0A6Q8PHP0_HUMAN|A0A6Q8PHP0	Luciferase-FL_Nrf2	0.482773	0.240678	14.38	0.0640594	0.789577	NA	NA	1.19342	0.482773	0.102605
RHOF_HUMAN|Q9HBH0	Luciferase-FL_Nrf2	-0.431987	0.215263	14.38	0.0639538	0.789577	Rho-related GTP-binding protein RhoF	RHOF	1.19413	0.431987	0.102605
RS3A_HUMAN|P61247	Luciferase-FL_Nrf2	0.179676	0.0895414	14.38	0.0639734	0.789577	40S ribosomal protein S3a	RPS3A	1.194	0.179676	0.102605
TM245_HUMAN|Q9H330	Luciferase-FL_Nrf2	-0.395981	0.198057	14.38	0.064835	0.797108	Transmembrane protein 245	TMEM245	1.18819	0.395981	0.0984828
FRIL_HUMAN|P02792	Luciferase-FL_Nrf2	0.439312	0.220009	14.38	0.0651371	0.798356	Ferritin light chain	FTL	1.18617	0.439312	0.0978036
NARR_HUMAN|P0DI83	Luciferase-FL_Nrf2	0.440857	0.220902	14.38	0.0652661	0.798356	Ras-related protein Rab-34, isoform NARR	RAB34	1.18531	0.440857	0.0978036
RS7_HUMAN|P62081	Luciferase-FL_Nrf2	0.232321	0.11656	14.38	0.0655752	0.800116	40S ribosomal protein S7	RPS7	1.18326	0.232321	0.096847
PDCD4_HUMAN|Q53EL6	Luciferase-FL_Nrf2	0.482223	0.242571	14.38	0.0661992	0.805701	Programmed cell death protein 4	PDCD4	1.17915	0.482223	0.0938261
DDX56_HUMAN|Q9NY93	Luciferase-FL_Nrf2	0.201129	0.101461	14.38	0.0668862	0.806654	Probable ATP-dependent RNA helicase DDX56	DDX56	1.17466	0.201129	0.0933129
RM46_HUMAN|Q9H2W6	Luciferase-FL_Nrf2	0.186714	0.0940511	14.38	0.0665302	0.806654	39S ribosomal protein L46, mitochondrial	MRPL46	1.17698	0.186714	0.0933129
SNX27_HUMAN|Q96L92	Luciferase-FL_Nrf2	-0.221257	0.111641	14.38	0.0669436	0.806654	Sorting nexin-27	SNX27	1.17429	0.221257	0.0933129
TRRAP_HUMAN|Q9Y4A5	Luciferase-FL_Nrf2	-0.368948	0.185975	14.38	0.0666997	0.806654	Transformation/transcription domain-associated protein	TRRAP	1.17588	0.368948	0.0933129
NU160_HUMAN|Q12769	Luciferase-FL_Nrf2	0.298858	0.150938	14.38	0.0671714	0.806728	Nuclear pore complex protein Nup160	NUP160	1.17282	0.298858	0.093273
RL31_HUMAN|P62899	Luciferase-FL_Nrf2	0.215934	0.109108	14.38	0.0672828	0.806728	60S ribosomal protein L31	RPL31	1.1721	0.215934	0.093273
ACSL4_HUMAN|O60488	Luciferase-FL_Nrf2	-0.487098	0.246337	14.38	0.0674956	0.807281	Long-chain-fatty-acid--CoA ligase 4	ACSL4	1.17072	0.487098	0.0929754
DPOA2_HUMAN|Q14181	Luciferase-FL_Nrf2	0.472676	0.239479	14.38	0.0679404	0.810231	DNA polymerase alpha subunit B	POLA2	1.16787	0.472676	0.0913911
ERCC2_HUMAN|P18074	Luciferase-FL_Nrf2	-0.28421	0.144074	14.38	0.0680768	0.810231	TFIIH basal transcription factor complex helicase XPD subunit	ERCC2	1.167	0.28421	0.0913911
ETFB_HUMAN|P38117	Luciferase-FL_Nrf2	-0.256505	0.130344	14.38	0.0686702	0.815291	Electron transfer flavoprotein subunit beta	ETFB	1.16323	0.256505	0.0886875
RM43_HUMAN|Q8N983-4	Luciferase-FL_Nrf2	0.351581	0.178829	14.38	0.0689085	0.81612	39S ribosomal protein L43, mitochondrial (isoform 4)	MRPL43	1.16173	0.351581	0.0882461
OXA1L_HUMAN|Q15070	Luciferase-FL_Nrf2	-0.282078	0.143579	14.38	0.0690843	0.816206	Mitochondrial inner membrane protein OXA1L	OXA1L	1.16062	0.282078	0.0882005
SRFB1_HUMAN|Q8NEF9	Luciferase-FL_Nrf2	0.288752	0.147509	14.38	0.0699837	0.82482	Serum response factor-binding protein 1	SRFBP1	1.155	0.288752	0.083641
ACOT8_HUMAN|O14734	Luciferase-FL_Nrf2	-0.328998	0.168511	14.38	0.0706428	0.830567	Acyl-coenzyme A thioesterase 8	ACOT8	1.15093	0.328998	0.0806255
PLCE_HUMAN|Q9NUQ2	Luciferase-FL_Nrf2	-0.37071	0.190146	14.38	0.0709999	0.832744	1-acyl-sn-glycerol-3-phosphate acyltransferase epsilon	AGPAT5	1.14874	0.37071	0.0794884
NDUAA_HUMAN|O95299	Luciferase-FL_Nrf2	-0.261015	0.134222	14.38	0.071642	0.838246	NADH dehydrogenase [ubiquinone] 1 alpha subcomplex subunit 10, mitochondrial	NDUFA10	1.14483	0.261015	0.0766286
GOPC_HUMAN|Q9HD26	Luciferase-FL_Nrf2	-0.347734	0.179007	14.38	0.0719139	0.8394	Golgi-associated PDZ and coiled-coil motif-containing protein	GOPC	1.14319	0.347734	0.0760309
RING1_HUMAN|Q06587	Luciferase-FL_Nrf2	-0.251718	0.129897	14.38	0.0725358	0.844624	E3 ubiquitin-protein ligase RING1	RING1	1.13945	0.251718	0.0733368
SC16A_HUMAN|O15027	Luciferase-FL_Nrf2	0.196032	0.101402	14.38	0.0731466	0.849693	Protein transport protein Sec16A	SEC16A	1.13581	0.196032	0.070738
ATP8_HUMAN|P03928	Luciferase-FL_Nrf2	-0.372081	0.192672	14.38	0.0734175	0.8508	ATP synthase protein 8	MT-ATP8	1.1342	0.372081	0.0701723
STK3_HUMAN|Q13188	Luciferase-FL_Nrf2	-0.288479	0.149624	14.38	0.0738374	0.853624	Serine/threonine-protein kinase 3	STK3	1.13172	0.288479	0.0687335
CENPF_HUMAN|P49454	Luciferase-FL_Nrf2	0.194407	0.10134	14.38	0.0751396	0.862705	Centromere protein F	CENPF	1.12413	0.194407	0.0641377
HNRL1_HUMAN|Q9BUJ2	Luciferase-FL_Nrf2	0.179427	0.0934919	14.38	0.0750304	0.862705	Heterogeneous nuclear ribonucleoprotein U-like protein 1	HNRNPUL1	1.12476	0.179427	0.0641377
SDHA_HUMAN|P31040	Luciferase-FL_Nrf2	-0.269237	0.140356	14.38	0.0751572	0.862705	Succinate dehydrogenase [ubiquinone] flavoprotein subunit, mitochondrial	SDHA	1.12403	0.269237	0.0641377
CK098_HUMAN|E9PRG8	Luciferase-FL_Nrf2	0.38157	0.1996	14.38	0.0760554	0.870952	Uncharacterized protein C11orf98	C11orf98	1.11887	0.38157	0.060006
CNNM2_HUMAN|Q9H8M5	Luciferase-FL_Nrf2	-0.289279	0.151571	14.38	0.0764858	0.873814	Metal transporter CNNM2	CNNM2	1.11642	0.289279	0.0585808
HLAC_HUMAN|P10321	Luciferase-FL_Nrf2	-0.217739	0.114252	14.38	0.0768677	0.874054	NA	NA	1.11426	0.217739	0.0584618
RU2A_HUMAN|P09661	Luciferase-FL_Nrf2	0.296186	0.155338	14.38	0.0767379	0.874054	U2 small nuclear ribonucleoprotein A'	SNRPA1	1.11499	0.296186	0.0584618
PNKD_HUMAN|Q8N490-2	Luciferase-FL_Nrf2	-0.28209	0.148209	14.38	0.0772106	0.875897	Probable hydrolase PNKD (isoform 2)	PNKD	1.11232	0.28209	0.057547
COX11_HUMAN|Q9Y6N1	Luciferase-FL_Nrf2	-0.327811	0.172524	14.38	0.0776624	0.876918	Cytochrome c oxidase assembly protein COX11, mitochondrial	COX11	1.10979	0.327811	0.0570409
RM47_HUMAN|Q9HD33	Luciferase-FL_Nrf2	0.315361	0.165972	14.38	0.0776627	0.876918	39S ribosomal protein L47, mitochondrial	MRPL47	1.10979	0.315361	0.0570409
RL17_HUMAN|P18621	Luciferase-FL_Nrf2	0.19188	0.101126	14.38	0.0780331	0.879052	60S ribosomal protein L17	RPL17	1.10772	0.19188	0.0559855
AHNK_HUMAN|Q09666	Luciferase-FL_Nrf2	0.229373	0.121302	14.38	0.0789562	0.879227	Neuroblast differentiation-associated protein AHNAK	AHNAK	1.10261	0.229373	0.0558988
ECHD1_HUMAN|Q9NTX5	Luciferase-FL_Nrf2	-0.331542	0.175053	14.38	0.0785252	0.879227	Ethylmalonyl-CoA decarboxylase	ECHDC1	1.10499	0.331542	0.0558988
NONO_HUMAN|Q15233	Luciferase-FL_Nrf2	0.209056	0.110302	14.38	0.0783339	0.879227	Non-POU domain-containing octamer-binding protein	NONO	1.10605	0.209056	0.0558988
TACC3_HUMAN|Q9Y6A5	Luciferase-FL_Nrf2	0.546874	0.288919	14.38	0.0786847	0.879227	Transforming acidic coiled-coil-containing protein 3	TACC3	1.10411	0.546874	0.0558988
TIM50_HUMAN|Q3ZCQ8	Luciferase-FL_Nrf2	-0.228271	0.120676	14.38	0.0788596	0.879227	Mitochondrial import inner membrane translocase subunit TIM50	TIMM50	1.10315	0.228271	0.0558988
SYEM_HUMAN|Q5JPH6	Luciferase-FL_Nrf2	-0.316925	0.16773	14.38	0.0791587	0.879461	Probable glutamate--tRNA ligase, mitochondrial	EARS2	1.1015	0.316925	0.0557835
5NTC_HUMAN|P49902	Luciferase-FL_Nrf2	0.528262	0.280616	14.38	0.0801595	0.88345	Cytosolic purine 5'-nucleotidase	NT5C2	1.09605	0.528262	0.053818
CHAP1_HUMAN|Q96JM3	Luciferase-FL_Nrf2	-0.21726	0.115482	14.38	0.0803286	0.88345	Chromosome alignment-maintaining phosphoprotein 1	CHAMP1	1.09513	0.21726	0.053818
NTPCR_HUMAN|Q9BSD7	Luciferase-FL_Nrf2	-0.22236	0.118148	14.38	0.0802266	0.88345	Cancer-related nucleoside-triphosphatase	NTPCR	1.09568	0.22236	0.053818
PP14A_HUMAN|Q96A00	Luciferase-FL_Nrf2	0.477843	0.254086	14.38	0.0804297	0.88345	Protein phosphatase 1 regulatory subunit 14A	PPP1R14A	1.09458	0.477843	0.053818
RM02_HUMAN|Q5T653	Luciferase-FL_Nrf2	0.33632	0.178637	14.38	0.0801318	0.88345	39S ribosomal protein L2, mitochondrial	MRPL2	1.09619	0.33632	0.053818
H1X_HUMAN|Q92522	Luciferase-FL_Nrf2	0.246645	0.131483	14.38	0.0811211	0.889029	Histone H1x	H1FX	1.09087	0.246645	0.0510842
FA76A_HUMAN|Q8TAV0	Luciferase-FL_Nrf2	0.427085	0.228092	14.38	0.0816251	0.890523	Protein FAM76A	FAM76A	1.08818	0.427085	0.0503549
SIM26_HUMAN|A0A096LP01	Luciferase-FL_Nrf2	-0.308328	0.16466	14.38	0.0816118	0.890523	NA	NA	1.08825	0.308328	0.0503549
KS6A3_HUMAN|P51812	Luciferase-FL_Nrf2	-0.301698	0.161276	14.38	0.0818789	0.891284	Ribosomal protein S6 kinase alpha-3	RPS6KA3	1.08683	0.301698	0.0499838
HERC4_HUMAN|Q5GLZ8	Luciferase-FL_Nrf2	-0.325708	0.174258	14.38	0.0821105	0.891801	Probable E3 ubiquitin-protein ligase HERC4	HERC4	1.0856	0.325708	0.0497321
AHR_HUMAN|P35869	Luciferase-FL_Nrf2	0.201565	0.109581	14.38	0.0865892	0.893334	Aryl hydrocarbon receptor	AHR	1.06254	0.201565	0.0489859
ARI4B_HUMAN|Q4LE39	Luciferase-FL_Nrf2	0.385096	0.210787	14.38	0.0885353	0.893334	AT-rich interactive domain-containing protein 4B	ARID4B	1.05288	0.385096	0.0489859
ARV1_HUMAN|Q9H2C2	Luciferase-FL_Nrf2	-0.309448	0.170301	14.38	0.0901022	0.893334	Protein ARV1	ARV1	1.04526	0.309448	0.0489859
ASAP1_HUMAN|Q9ULH1	Luciferase-FL_Nrf2	-0.211806	0.113645	14.38	0.0829047	0.893334	Arf-GAP with SH3 domain, ANK repeat and PH domain-containing protein 1	ASAP1	1.08142	0.211806	0.0489859
CAR19_HUMAN|Q96LW7	Luciferase-FL_Nrf2	-0.40839	0.224514	14.38	0.0897953	0.893334	NA	NA	1.04675	0.40839	0.0489859
CNN2_HUMAN|Q99439	Luciferase-FL_Nrf2	0.270899	0.148052	14.38	0.0880917	0.893334	Calponin-2	CNN2	1.05507	0.270899	0.0489859
CO4A3_HUMAN|Q01955	Luciferase-FL_Nrf2	0.236933	0.130362	14.38	0.0900348	0.893334	Collagen alpha-3(IV) chain	COL4A3	1.04559	0.236933	0.0489859
COLA1_HUMAN|Q96P44	Luciferase-FL_Nrf2	-0.995524	0.531704	12.38	0.0849663	0.893334	Collagen alpha-1(XXI) chain	COL21A1	1.07075	0.995524	0.0489859
DCTP1_HUMAN|Q9H773	Luciferase-FL_Nrf2	0.326717	0.178044	14.38	0.0872682	0.893334	dCTP pyrophosphatase 1	DCTPP1	1.05914	0.326717	0.0489859
DHB11_HUMAN|Q8NBQ5	Luciferase-FL_Nrf2	-0.459488	0.25023	14.38	0.0870779	0.893334	Estradiol 17-beta-dehydrogenase 11	HSD17B11	1.06009	0.459488	0.0489859
DHSO_HUMAN|Q00796	Luciferase-FL_Nrf2	-0.537629	0.289429	14.38	0.0838293	0.893334	Sorbitol dehydrogenase	SORD	1.0766	0.537629	0.0489859
DUS3_HUMAN|P51452	Luciferase-FL_Nrf2	-0.317235	0.173507	14.38	0.0883105	0.893334	Dual specificity protein phosphatase 3	DUSP3	1.05399	0.317235	0.0489859
FAKD1_HUMAN|Q53R41	Luciferase-FL_Nrf2	-0.283814	0.153123	14.38	0.0844384	0.893334	FAST kinase domain-containing protein 1	FASTKD1	1.07346	0.283814	0.0489859
FIBA_HUMAN|P02671	Luciferase-FL_Nrf2	0.728086	0.400802	14.38	0.0901818	0.893334	Fibrinogen alpha chain	FGA	1.04488	0.728086	0.0489859
FWCH2_HUMAN|Q96CP2	Luciferase-FL_Nrf2	0.326887	0.176976	14.38	0.085415	0.893334	FLYWCH family member 2	FLYWCH2	1.06847	0.326887	0.0489859
GDE1_HUMAN|Q9NZC3	Luciferase-FL_Nrf2	0.37308	0.201372	14.38	0.0845615	0.893334	Glycerophosphodiester phosphodiesterase 1	GDE1	1.07283	0.37308	0.0489859
GTR1_HUMAN|P11166	Luciferase-FL_Nrf2	-0.238279	0.130734	14.38	0.0892171	0.893334	Solute carrier family 2, facilitated glucose transporter member 1	SLC2A1	1.04955	0.238279	0.0489859
HARS1_HUMAN|P12081	Luciferase-FL_Nrf2	-0.318996	0.174622	14.38	0.0885605	0.893334	NA	NA	1.05276	0.318996	0.0489859
HNRPR_HUMAN|O43390	Luciferase-FL_Nrf2	0.20008	0.108059	14.38	0.0847278	0.893334	Heterogeneous nuclear ribonucleoprotein R	HNRNPR	1.07197	0.20008	0.0489859
IF2B1_HUMAN|Q9NZI8	Luciferase-FL_Nrf2	0.214371	0.115161	14.38	0.0832397	0.893334	Insulin-like growth factor 2 mRNA-binding protein 1	IGF2BP1	1.07967	0.214371	0.0489859
IF4E2_HUMAN|O60573	Luciferase-FL_Nrf2	0.371513	0.20101	14.38	0.0852375	0.893334	Eukaryotic translation initiation factor 4E type 2	EIF4E2	1.06937	0.371513	0.0489859
ILF3_HUMAN|Q12906-4	Luciferase-FL_Nrf2	0.24248	0.133097	14.38	0.0893436	0.893334	Interleukin enhancer-binding factor 3 (isoform 4)	ILF3	1.04894	0.24248	0.0489859
LMNB1_HUMAN|P20700	Luciferase-FL_Nrf2	0.187578	0.100772	14.38	0.0832515	0.893334	Lamin-B1	LMNB1	1.07961	0.187578	0.0489859
MKLN1_HUMAN|Q9UL63	Luciferase-FL_Nrf2	0.492682	0.264511	14.38	0.0830734	0.893334	Muskelin	MKLN1	1.08054	0.492682	0.0489859
MYD88_HUMAN|Q99836	Luciferase-FL_Nrf2	-0.268104	0.147141	14.38	0.0893019	0.893334	Myeloid differentiation primary response protein MyD88	MYD88	1.04914	0.268104	0.0489859
NSMA3_HUMAN|Q9NXE4	Luciferase-FL_Nrf2	-0.307762	0.167832	14.38	0.0874686	0.893334	Sphingomyelin phosphodiesterase 4	SMPD4	1.05815	0.307762	0.0489859
PALM3_HUMAN|A6NDB9	Luciferase-FL_Nrf2	-1.24185	0.676603	14.38	0.0872081	0.893334	Paralemmin-3	PALM3	1.05944	1.24185	0.0489859
PI42B_HUMAN|P78356	Luciferase-FL_Nrf2	0.282304	0.151685	14.38	0.0832956	0.893334	Phosphatidylinositol 5-phosphate 4-kinase type-2 beta	PIP4K2B	1.07938	0.282304	0.0489859
PIMRE_HUMAN|Q9BSJ6	Luciferase-FL_Nrf2	0.389049	0.210501	14.38	0.0852418	0.893334	NA	NA	1.06935	0.389049	0.0489859
PININ_HUMAN|Q9H307	Luciferase-FL_Nrf2	-0.199057	0.109033	14.38	0.0887381	0.893334	Pinin	PNN	1.05189	0.199057	0.0489859
PP6R1_HUMAN|Q9UPN7	Luciferase-FL_Nrf2	0.499925	0.269859	12.38	0.0879303	0.893334	Serine/threonine-protein phosphatase 6 regulatory subunit 1	PPP6R1	1.05586	0.499925	0.0489859
PRC1_HUMAN|O43663	Luciferase-FL_Nrf2	0.200459	0.110117	14.38	0.0895672	0.893334	Protein regulator of cytokinesis 1	PRC1	1.04785	0.200459	0.0489859
RAI1_HUMAN|Q7Z5J4	Luciferase-FL_Nrf2	0.225329	0.123578	14.38	0.0890982	0.893334	Retinoic acid-induced protein 1	RAI1	1.05013	0.225329	0.0489859
RHG24_HUMAN|Q8N264	Luciferase-FL_Nrf2	0.254993	0.137732	14.38	0.0847625	0.893334	Rho GTPase-activating protein 24	ARHGAP24	1.0718	0.254993	0.0489859
SAR1B_HUMAN|Q9Y6B6	Luciferase-FL_Nrf2	-0.370561	0.19983	14.38	0.0843054	0.893334	GTP-binding protein SAR1b	SAR1B	1.07414	0.370561	0.0489859
SDHB_HUMAN|P21912	Luciferase-FL_Nrf2	-0.267553	0.144775	14.38	0.0852635	0.893334	Succinate dehydrogenase [ubiquinone] iron-sulfur subunit, mitochondrial	SDHB	1.06924	0.267553	0.0489859
SF3B2_HUMAN|Q13435	Luciferase-FL_Nrf2	0.355854	0.195043	14.38	0.088922	0.893334	Splicing factor 3B subunit 2	SF3B2	1.05099	0.355854	0.0489859
SMG7_HUMAN|Q92540	Luciferase-FL_Nrf2	-0.263379	0.143766	14.38	0.0877422	0.893334	Protein SMG7	SMG7	1.05679	0.263379	0.0489859
SYBU_HUMAN|Q9NX95	Luciferase-FL_Nrf2	0.550443	0.301966	14.38	0.0891795	0.893334	Syntabulin	SYBU	1.04973	0.550443	0.0489859
SYJ2B_HUMAN|P57105	Luciferase-FL_Nrf2	-0.290234	0.156244	14.38	0.0838271	0.893334	Synaptojanin-2-binding protein	SYNJ2BP	1.07662	0.290234	0.0489859
UBC9_HUMAN|P63279	Luciferase-FL_Nrf2	0.274419	0.148663	14.38	0.0855913	0.893334	SUMO-conjugating enzyme UBC9	UBE2I	1.06757	0.274419	0.0489859
VATB2_HUMAN|P21281	Luciferase-FL_Nrf2	0.238755	0.130397	14.38	0.087901	0.893334	V-type proton ATPase subunit B, brain isoform	ATP6V1B2	1.05601	0.238755	0.0489859
VPS4A_HUMAN|Q9UN37	Luciferase-FL_Nrf2	-0.246248	0.134591	14.38	0.0881174	0.893334	Vacuolar protein sorting-associated protein 4A	VPS4A	1.05494	0.246248	0.0489859
HNRH1_HUMAN|P31943	Luciferase-FL_Nrf2	0.269687	0.148647	14.38	0.0905494	0.895146	Heterogeneous nuclear ribonucleoprotein H	HNRNPH1	1.04311	0.269687	0.0481063
BLM_HUMAN|P54132	Luciferase-FL_Nrf2	0.255098	0.140951	14.38	0.0912651	0.900383	Bloom syndrome protein	BLM	1.0397	0.255098	0.0455726
DCLK1_HUMAN|O15075	Luciferase-FL_Nrf2	0.68113	0.377203	14.38	0.0919313	0.903276	Serine/threonine-protein kinase DCLK1	DCLK1	1.03654	0.68113	0.0441793
SNUT2_HUMAN|Q53GS9	Luciferase-FL_Nrf2	0.272143	0.150701	14.38	0.0919126	0.903276	U4/U6.U5 tri-snRNP-associated protein 2	USP39	1.03662	0.272143	0.0441793
NDRG1_HUMAN|Q92597	Luciferase-FL_Nrf2	-0.482218	0.267333	14.38	0.0922458	0.904532	Protein NDRG1	NDRG1	1.03505	0.482218	0.0435762
P3H2_HUMAN|Q8IVL5	Luciferase-FL_Nrf2	0.22428	0.124514	14.38	0.0926656	0.904985	Prolyl 3-hydroxylase 2	LEPREL1	1.03308	0.22428	0.0433588
P66B_HUMAN|Q8WXI9	Luciferase-FL_Nrf2	0.272728	0.151349	14.38	0.0925463	0.904985	Transcriptional repressor p66-beta	GATAD2B	1.03364	0.272728	0.0433588
MINT_HUMAN|Q96T58	Luciferase-FL_Nrf2	0.47659	0.26481	14.38	0.0929123	0.905568	Msx2-interacting protein	SPEN	1.03193	0.47659	0.0430789
DAPLE_HUMAN|Q9P219	Luciferase-FL_Nrf2	0.405527	0.226117	14.38	0.0939548	0.908417	Protein Daple	CCDC88C	1.02708	0.405527	0.0417146
FA8_HUMAN|P00451	Luciferase-FL_Nrf2	0.184588	0.102894	14.38	0.093867	0.908417	Coagulation factor VIII	F8	1.02749	0.184588	0.0417146
PP12C_HUMAN|Q9BZL4	Luciferase-FL_Nrf2	0.466515	0.259985	14.38	0.0937957	0.908417	Protein phosphatase 1 regulatory subunit 12C	PPP1R12C	1.02782	0.466515	0.0417146
T2H2L_HUMAN|Q6P1K8	Luciferase-FL_Nrf2	-0.188873	0.105288	14.38	0.0938839	0.908417	General transcription factor IIH subunit 2-like protein	GTF2H2C	1.02741	0.188873	0.0417146
HP1B3_HUMAN|Q5SSJ5	Luciferase-FL_Nrf2	0.190755	0.106434	14.38	0.0941552	0.908541	Heterochromatin protein 1-binding protein 3	HP1BP3	1.02616	0.190755	0.0416555
ALR_HUMAN|P55789	Luciferase-FL_Nrf2	0.323808	0.181684	14.38	0.0958262	0.911949	FAD-linked sulfhydryl oxidase ALR	GFER	1.01852	0.323808	0.0400292
FIBG_HUMAN|P02679	Luciferase-FL_Nrf2	0.836036	0.469086	14.38	0.0958258	0.911949	Fibrinogen gamma chain	FGG	1.01852	0.836036	0.0400292
GLCE_HUMAN|O94923	Luciferase-FL_Nrf2	-0.347033	0.194428	14.38	0.0953832	0.911949	D-glucuronyl C5-epimerase	GLCE	1.02053	0.347033	0.0400292
HMGN3_HUMAN|Q15651	Luciferase-FL_Nrf2	0.267233	0.149774	14.38	0.0954928	0.911949	High mobility group nucleosome-binding domain-containing protein 3	HMGN3	1.02003	0.267233	0.0400292
LBR_HUMAN|Q14739	Luciferase-FL_Nrf2	-0.360346	0.202095	14.38	0.0956934	0.911949	Lamin-B receptor	LBR	1.01912	0.360346	0.0400292
PRDM2_HUMAN|Q13029	Luciferase-FL_Nrf2	-0.337357	0.188684	14.38	0.0948696	0.911949	PR domain zinc finger protein 2	PRDM2	1.02287	0.337357	0.0400292
TRIM4_HUMAN|Q9C037	Luciferase-FL_Nrf2	-0.257383	0.144134	14.38	0.0952438	0.911949	E3 ubiquitin-protein ligase TRIM4	TRIM4	1.02116	0.257383	0.0400292
MZT2A_HUMAN|Q6P582	Luciferase-FL_Nrf2	0.260617	0.146487	14.38	0.09636	0.91495	Mitotic-spindle organizing protein 2A	MZT2A	1.0161	0.260617	0.0386024
PDD2L_HUMAN|Q9BRP1	Luciferase-FL_Nrf2	-0.262707	0.14774	14.38	0.0965193	0.91495	Programmed cell death protein 2-like	PDCD2L	1.01539	0.262707	0.0386024
GTF2I_HUMAN|P78347	Luciferase-FL_Nrf2	0.245579	0.138265	14.38	0.0968641	0.915295	General transcription factor II-I	GTF2I	1.01384	0.245579	0.0384388
STRN4_HUMAN|Q9NRL3	Luciferase-FL_Nrf2	-0.398754	0.224556	14.38	0.0969336	0.915295	Striatin-4	STRN4	1.01353	0.398754	0.0384388
RDH13_HUMAN|Q8NBN7	Luciferase-FL_Nrf2	-0.474766	0.267796	14.38	0.0974261	0.916783	Retinol dehydrogenase 13	RDH13	1.01132	0.474766	0.0377336
UTP11_HUMAN|Q9Y3A2	Luciferase-FL_Nrf2	-0.329732	0.186015	14.38	0.0974697	0.916783	Probable U3 small nucleolar RNA-associated protein 11	UTP11L	1.01113	0.329732	0.0377336
SLBP_HUMAN|Q14493	Luciferase-FL_Nrf2	0.234806	0.133058	14.38	0.0988376	0.927848	Histone RNA hairpin-binding protein	SLBP	1.00508	0.234806	0.0325233
TDIF2_HUMAN|Q5QJE6	Luciferase-FL_Nrf2	-0.479328	0.271818	14.38	0.0990586	0.928123	Deoxynucleotidyltransferase terminal-interacting protein 2	DNTTIP2	1.00411	0.479328	0.0323943
FBP1L_HUMAN|Q5T0N5	Luciferase-FL_Nrf2	0.354353	0.201282	14.38	0.099571	0.931123	Formin-binding protein 1-like	FNBP1L	1.00187	0.354353	0.0309928
ERIC5_HUMAN|Q6P6B1	Luciferase-FL_Nrf2	-1.32601	0.753958	14.38	0.0998775	0.93219	Glutamate-rich protein 5	ERICH5	1.00053	1.32601	0.0304955
A16L1_HUMAN|Q676U5	Luciferase-FL_Nrf2	0.261289	0.149301	14.38	0.101402	0.9334	Autophagy-related protein 16-1	ATG16L1	0.993955	0.261289	0.0299321
DJC10_HUMAN|Q8IXB1	Luciferase-FL_Nrf2	0.179136	0.102236	14.38	0.101029	0.9334	DnaJ homolog subfamily C member 10	DNAJC10	0.995554	0.179136	0.0299321
FKBP5_HUMAN|Q13451	Luciferase-FL_Nrf2	-0.277506	0.158338	14.38	0.100953	0.9334	Peptidyl-prolyl cis-trans isomerase FKBP5	FKBP5	0.99588	0.277506	0.0299321
PABP4_HUMAN|Q13310	Luciferase-FL_Nrf2	0.154312	0.0879293	14.38	0.100541	0.9334	Polyadenylate-binding protein 4	PABPC4	0.997656	0.154312	0.0299321
RM21_HUMAN|Q7Z2W9	Luciferase-FL_Nrf2	0.307597	0.175519	14.38	0.100974	0.9334	39S ribosomal protein L21, mitochondrial	MRPL21	0.99579	0.307597	0.0299321
TAOK1_HUMAN|Q7L7X3	Luciferase-FL_Nrf2	0.238649	0.136429	14.38	0.101549	0.9334	Serine/threonine-protein kinase TAO1	TAOK1	0.993326	0.238649	0.0299321
THOC6_HUMAN|Q86W42	Luciferase-FL_Nrf2	-0.288863	0.164951	14.38	0.101202	0.9334	THO complex subunit 6 homolog	THOC6	0.994809	0.288863	0.0299321
VAPB_HUMAN|O95292	Luciferase-FL_Nrf2	-0.193829	0.11049	14.38	0.100662	0.9334	Vesicle-associated membrane protein-associated protein B/C	VAPB	0.997136	0.193829	0.0299321
BAG2_HUMAN|O95816	Luciferase-FL_Nrf2	-0.166933	0.0958428	14.38	0.102894	0.933956	BAG family molecular chaperone regulator 2	BAG2	0.987611	0.166933	0.0296734
BCD1_HUMAN|Q9NWK9	Luciferase-FL_Nrf2	0.219861	0.126422	14.38	0.10337	0.933956	Box C/D snoRNA protein 1	ZNHIT6	0.985607	0.219861	0.0296734
LPPRC_HUMAN|P42704	Luciferase-FL_Nrf2	-0.294665	0.169378	14.38	0.103264	0.933956	Leucine-rich PPR motif-containing protein, mitochondrial	LRPPRC	0.986052	0.294665	0.0296734
MCUB_HUMAN|Q9NWR8	Luciferase-FL_Nrf2	-0.329556	0.189558	14.38	0.103469	0.933956	Calcium uniporter regulatory subunit MCUb, mitochondrial	CCDC109B	0.985189	0.329556	0.0296734
PPOX_HUMAN|P50336	Luciferase-FL_Nrf2	-0.242071	0.139305	14.38	0.103623	0.933956	Protoporphyrinogen oxidase	PPOX	0.984546	0.242071	0.0296734
PRR12_HUMAN|Q9ULL5	Luciferase-FL_Nrf2	0.409571	0.234842	14.38	0.102484	0.933956	Proline-rich protein 12	PRR12	0.989345	0.409571	0.0296734
ROAA_HUMAN|Q99729-3	Luciferase-FL_Nrf2	0.299095	0.171801	14.38	0.103039	0.933956	Heterogeneous nuclear ribonucleoprotein A/B (isoform 3)	HNRNPAB	0.987	0.299095	0.0296734
SENP1_HUMAN|Q9P0U3	Luciferase-FL_Nrf2	-0.486229	0.279226	14.38	0.102965	0.933956	Sentrin-specific protease 1	SENP1	0.987311	0.486229	0.0296734
TMX3_HUMAN|Q96JJ7	Luciferase-FL_Nrf2	-0.405832	0.233625	14.38	0.10373	0.933956	Protein disulfide-isomerase TMX3	TMX3	0.984095	0.405832	0.0296734
VP33B_HUMAN|Q9H267	Luciferase-FL_Nrf2	-0.312505	0.17941	14.38	0.102876	0.933956	Vacuolar protein sorting-associated protein 33B	VPS33B	0.987688	0.312505	0.0296734
WAC_HUMAN|Q9BTA9	Luciferase-FL_Nrf2	-0.276005	0.158246	14.38	0.102462	0.933956	WW domain-containing adapter protein with coiled-coil	WAC	0.989439	0.276005	0.0296734
OBI1_HUMAN|Q5W0B1	Luciferase-FL_Nrf2	0.311995	0.17978	14.38	0.104035	0.934966	NA	NA	0.98282	0.311995	0.0292042
NU153_HUMAN|P49790	Luciferase-FL_Nrf2	-0.18779	0.108417	14.38	0.104639	0.936915	Nuclear pore complex protein Nup153	NUP153	0.980307	0.18779	0.0282997
Q6PJV4_HUMAN|Q6PJV4	Luciferase-FL_Nrf2	0.42815	0.247036	14.38	0.10445	0.936915	THRAP3 protein	THRAP3	0.981091	0.42815	0.0282997
ACL6A_HUMAN|O96019	Luciferase-FL_Nrf2	0.192465	0.111987	14.38	0.107126	0.948145	Actin-like protein 6A	ACTL6A	0.970106	0.192465	0.0231252
ASF1A_HUMAN|Q9Y294	Luciferase-FL_Nrf2	-0.189713	0.112178	14.38	0.112352	0.948145	Histone chaperone ASF1A	ASF1A	0.949417	0.189713	0.0231252
DIM1_HUMAN|Q9UNQ2	Luciferase-FL_Nrf2	-0.269305	0.159185	14.38	0.112238	0.948145	Probable dimethyladenosine transferase	DIMT1	0.94986	0.269305	0.0231252
DNJC7_HUMAN|Q99615	Luciferase-FL_Nrf2	-0.271262	0.15879	14.38	0.109066	0.948145	DnaJ homolog subfamily C member 7	DNAJC7	0.962311	0.271262	0.0231252
DYH5_HUMAN|Q8TE73	Luciferase-FL_Nrf2	0.244414	0.142167	14.38	0.10702	0.948145	Dynein heavy chain 5, axonemal	DNAH5	0.970536	0.244414	0.0231252
F207A_HUMAN|Q9NSI2	Luciferase-FL_Nrf2	0.224523	0.13268	14.38	0.11215	0.948145	Protein FAM207A	FAM207A	0.9502	0.224523	0.0231252
FIGL1_HUMAN|Q6PIW4	Luciferase-FL_Nrf2	-0.283837	0.165353	14.38	0.107515	0.948145	Fidgetin-like protein 1	FIGNL1	0.968531	0.283837	0.0231252
GCC2_HUMAN|Q8IWJ2	Luciferase-FL_Nrf2	0.311265	0.182247	14.38	0.109138	0.948145	GRIP and coiled-coil domain-containing protein 2	GCC2	0.962024	0.311265	0.0231252
HNRPQ_HUMAN|O60506-3	Luciferase-FL_Nrf2	0.272635	0.159893	14.38	0.109673	0.948145	Heterogeneous nuclear ribonucleoprotein Q (isoform 3)	SYNCRIP	0.959899	0.272635	0.0231252
HS12A_HUMAN|O43301	Luciferase-FL_Nrf2	-0.297661	0.172968	14.38	0.106704	0.948145	Heat shock 70 kDa protein 12A	HSPA12A	0.97182	0.297661	0.0231252
HS71A_HUMAN|P0DMV8	Luciferase-FL_Nrf2	-0.302342	0.178032	14.38	0.110986	0.948145	NA	NA	0.95473	0.302342	0.0231252
IDHP_HUMAN|P48735	Luciferase-FL_Nrf2	-0.267156	0.157211	14.38	0.110775	0.948145	Isocitrate dehydrogenase [NADP], mitochondrial	IDH2	0.95556	0.267156	0.0231252
ITB4_HUMAN|P16144	Luciferase-FL_Nrf2	0.258954	0.152114	14.38	0.110197	0.948145	Integrin beta-4	ITGB4	0.957829	0.258954	0.0231252
LSM4_HUMAN|Q9Y4Z0	Luciferase-FL_Nrf2	0.507128	0.297512	14.38	0.109777	0.948145	U6 snRNA-associated Sm-like protein LSm4	LSM4	0.959489	0.507128	0.0231252
MITD1_HUMAN|Q8WV92	Luciferase-FL_Nrf2	-0.633037	0.370357	14.38	0.108886	0.948145	MIT domain-containing protein 1	MITD1	0.963027	0.633037	0.0231252
OAS3_HUMAN|Q9Y6K5	Luciferase-FL_Nrf2	-0.291604	0.172244	14.38	0.112005	0.948145	2'-5'-oligoadenylate synthase 3	OAS3	0.950764	0.291604	0.0231252
ODP2_HUMAN|P10515	Luciferase-FL_Nrf2	0.310879	0.181149	14.38	0.107589	0.948145	Dihydrolipoyllysine-residue acetyltransferase component of pyruvate dehydrogenase complex, mitochondrial	DLAT	0.96823	0.310879	0.0231252
PRAG1_HUMAN|Q86YV5	Luciferase-FL_Nrf2	0.423661	0.249244	14.38	0.110691	0.948145	NA	NA	0.955887	0.423661	0.0231252
RFC4_HUMAN|P35249	Luciferase-FL_Nrf2	-0.182397	0.107666	14.38	0.111785	0.948145	Replication factor C subunit 4	RFC4	0.951616	0.182397	0.0231252
RM48_HUMAN|Q96GC5	Luciferase-FL_Nrf2	0.324008	0.189053	14.38	0.108023	0.948145	39S ribosomal protein L48, mitochondrial	MRPL48	0.966485	0.324008	0.0231252
RS2_HUMAN|P15880	Luciferase-FL_Nrf2	0.186801	0.109235	14.38	0.108729	0.948145	40S ribosomal protein S2	RPS2	0.963654	0.186801	0.0231252
SAFB1_HUMAN|Q15424	Luciferase-FL_Nrf2	-0.241467	0.141292	14.38	0.108937	0.948145	Scaffold attachment factor B1	SAFB	0.962823	0.241467	0.0231252
SEP15_HUMAN|O60613	Luciferase-FL_Nrf2	0.219034	0.127952	14.38	0.108398	0.948145	15 kDa selenoprotein	2023-09-15	0.964979	0.219034	0.0231252
SGPP1_HUMAN|Q9BX95	Luciferase-FL_Nrf2	-0.291535	0.170936	14.38	0.109596	0.948145	Sphingosine-1-phosphate phosphatase 1	SGPP1	0.960207	0.291535	0.0231252
STX7_HUMAN|O15400	Luciferase-FL_Nrf2	-0.225677	0.133313	14.38	0.112031	0.948145	Syntaxin-7	STX7	0.950662	0.225677	0.0231252
SUGP2_HUMAN|Q8IX01	Luciferase-FL_Nrf2	-0.242057	0.141722	14.38	0.109131	0.948145	SURP and G-patch domain-containing protein 2	SUGP2	0.96205	0.242057	0.0231252
SYNE1_HUMAN|Q8NF91	Luciferase-FL_Nrf2	0.313797	0.18303	14.38	0.107908	0.948145	Nesprin-1	SYNE1	0.966945	0.313797	0.0231252
TCF25_HUMAN|Q9BQ70	Luciferase-FL_Nrf2	0.187014	0.109796	14.38	0.110022	0.948145	Transcription factor 25	TCF25	0.958522	0.187014	0.0231252
TIM23_HUMAN|O14925	Luciferase-FL_Nrf2	-0.406773	0.236358	14.38	0.106686	0.948145	Mitochondrial import inner membrane translocase subunit Tim23	TIMM23	0.971893	0.406773	0.0231252
TRAF2_HUMAN|Q12933	Luciferase-FL_Nrf2	-0.268222	0.155639	14.38	0.106249	0.948145	TNF receptor-associated factor 2	TRAF2	0.973676	0.268222	0.0231252
TYDP2_HUMAN|O95551	Luciferase-FL_Nrf2	-0.217272	0.127933	14.38	0.110971	0.948145	Tyrosyl-DNA phosphodiesterase 2	TDP2	0.954791	0.217272	0.0231252
UTP4_HUMAN|Q969X6	Luciferase-FL_Nrf2	-0.538982	0.316815	14.38	0.11041	0.948145	NA	NA	0.956992	0.538982	0.0231252
VPS11_HUMAN|Q9H270	Luciferase-FL_Nrf2	-0.310148	0.18286	14.38	0.1114	0.948145	Vacuolar protein sorting-associated protein 11 homolog	VPS11	0.953115	0.310148	0.0231252
MCE1_HUMAN|O60942	Luciferase-FL_Nrf2	-0.232669	0.138066	14.38	0.11352	0.953017	mRNA-capping enzyme	RNGTT	0.944928	0.232669	0.0208995
NADAP_HUMAN|Q9BWU0	Luciferase-FL_Nrf2	0.357647	0.212007	14.38	0.113175	0.953017	Kanadaptin	SLC4A1AP	0.946249	0.357647	0.0208995
RBP10_HUMAN|Q6VN20	Luciferase-FL_Nrf2	0.421633	0.25013	14.38	0.113431	0.953017	Ran-binding protein 10	RANBP10	0.945267	0.421633	0.0208995
CAH12_HUMAN|O43570	Luciferase-FL_Nrf2	-0.268221	0.159718	14.38	0.114674	0.959451	Carbonic anhydrase 12	CA12	0.940536	0.268221	0.0179774
RT16_HUMAN|Q9Y3D3	Luciferase-FL_Nrf2	0.312427	0.186274	14.38	0.115089	0.959451	28S ribosomal protein S16, mitochondrial	MRPS16	0.938966	0.312427	0.0179774
TBA4A_HUMAN|P68366	Luciferase-FL_Nrf2	-0.252439	0.150461	14.38	0.114985	0.959451	Tubulin alpha-4A chain	TUBA4A	0.93936	0.252439	0.0179774
TOM22_HUMAN|Q9NS69	Luciferase-FL_Nrf2	-0.265004	0.157961	14.38	0.115008	0.959451	Mitochondrial import receptor subunit TOM22 homolog	TOMM22	0.939274	0.265004	0.0179774
ZN326_HUMAN|Q5BKZ1	Luciferase-FL_Nrf2	0.183573	0.109511	14.38	0.115277	0.959451	DBIRD complex subunit ZNF326	ZNF326	0.938259	0.183573	0.0179774
CD166_HUMAN|Q13740	Luciferase-FL_Nrf2	0.246716	0.147915	14.38	0.116945	0.965996	CD166 antigen	ALCAM	0.932018	0.246716	0.0150247
KI13B_HUMAN|Q9NQT8	Luciferase-FL_Nrf2	0.275208	0.164849	14.38	0.116645	0.965996	Kinesin-like protein KIF13B	KIF13B	0.933132	0.275208	0.0150247
PRPF3_HUMAN|O43395	Luciferase-FL_Nrf2	0.273552	0.163808	14.38	0.116543	0.965996	U4/U6 small nuclear ribonucleoprotein Prp3	PRPF3	0.933514	0.273552	0.0150247
SMHD1_HUMAN|A6NHR9	Luciferase-FL_Nrf2	0.233703	0.140161	14.38	0.11706	0.965996	Structural maintenance of chromosomes flexible hinge domain-containing protein 1	SMCHD1	0.931591	0.233703	0.0150247
SPT5H_HUMAN|O00267	Luciferase-FL_Nrf2	0.278651	0.167112	14.38	0.117047	0.965996	Transcription elongation factor SPT5	SUPT5H	0.931639	0.278651	0.0150247
RL26L_HUMAN|Q9UNX3	Luciferase-FL_Nrf2	0.259815	0.156543	14.38	0.118617	0.975517	60S ribosomal protein L26-like 1	RPL26L1	0.925854	0.259815	0.0107649
S39A7_HUMAN|Q92504	Luciferase-FL_Nrf2	0.73548	0.443024	14.38	0.118529	0.975517	Zinc transporter SLC39A7	SLC39A7	0.926175	0.73548	0.0107649
AIMP1_HUMAN|Q12904	Luciferase-FL_Nrf2	0.340751	0.206059	14.38	0.119854	0.976075	Aminoacyl tRNA synthase complex-interacting multifunctional protein 1	AIMP1	0.921347	0.340751	0.0105167
COXM1_HUMAN|Q7Z7K0	Luciferase-FL_Nrf2	-0.375082	0.226666	14.38	0.119624	0.976075	COX assembly mitochondrial protein homolog	CMC1	0.92218	0.375082	0.0105167
E2F7_HUMAN|Q96AV8	Luciferase-FL_Nrf2	0.476973	0.288903	14.38	0.120405	0.976075	Transcription factor E2F7	E2F7	0.919354	0.476973	0.0105167
PRPS1_HUMAN|P60891	Luciferase-FL_Nrf2	0.53174	0.320868	14.38	0.119129	0.976075	Ribose-phosphate pyrophosphokinase 1	PRPS1	0.923982	0.53174	0.0105167
RACK1_HUMAN|P63244	Luciferase-FL_Nrf2	-0.240357	0.145539	14.38	0.1203	0.976075	NA	NA	0.919736	0.240357	0.0105167
RM49_HUMAN|Q13405	Luciferase-FL_Nrf2	0.347847	0.209998	14.38	0.119286	0.976075	39S ribosomal protein L49, mitochondrial	MRPL49	0.923411	0.347847	0.0105167
SRPK1_HUMAN|Q96SB4	Luciferase-FL_Nrf2	0.200104	0.121236	14.38	0.120498	0.976075	SRSF protein kinase 1	SRPK1	0.91902	0.200104	0.0105167
TRAF7_HUMAN|Q6Q0C0	Luciferase-FL_Nrf2	-0.201279	0.121911	14.38	0.120393	0.976075	E3 ubiquitin-protein ligase TRAF7	TRAF7	0.919398	0.201279	0.0105167
VTI1A_HUMAN|Q96AJ9	Luciferase-FL_Nrf2	-0.238949	0.144616	14.38	0.120135	0.976075	Vesicle transport through interaction with t-SNAREs homolog 1A	VTI1A	0.92033	0.238949	0.0105167
CHD4_HUMAN|Q14839	Luciferase-FL_Nrf2	0.226878	0.137692	14.38	0.121079	0.979147	Chromodomain-helicase-DNA-binding protein 4	CHD4	0.916929	0.226878	0.00915212
CLPX_HUMAN|O76031	Luciferase-FL_Nrf2	-0.242228	0.147684	14.38	0.122652	0.984651	ATP-dependent Clp protease ATP-binding subunit clpX-like, mitochondrial	CLPX	0.911326	0.242228	0.00671776
EXOS7_HUMAN|Q15024	Luciferase-FL_Nrf2	-0.237012	0.144216	14.38	0.121968	0.984651	Exosome complex component RRP42	EXOSC7	0.913753	0.237012	0.00671776
FA98C_HUMAN|Q17RN3	Luciferase-FL_Nrf2	0.221757	0.135411	14.38	0.123183	0.984651	Protein FAM98C	FAM98C	0.909449	0.221757	0.00671776
FLAG_ENGIN|GC0007	Luciferase-FL_Nrf2	-0.508512	0.310022	14.38	0.122639	0.984651	NA	NA	0.91137	0.508512	0.00671776
IMA4_HUMAN|O00505	Luciferase-FL_Nrf2	0.200059	0.122107	14.38	0.123028	0.984651	Importin subunit alpha-4	KPNA3	0.909995	0.200059	0.00671776
MFHA1_HUMAN|Q9Y4C4	Luciferase-FL_Nrf2	0.458842	0.279865	14.38	0.122792	0.984651	Malignant fibrous histiocytoma-amplified sequence 1	MFHAS1	0.910829	0.458842	0.00671776
PAIP1_HUMAN|Q9H074	Luciferase-FL_Nrf2	0.217827	0.132903	14.38	0.122902	0.984651	Polyadenylate-binding protein-interacting protein 1	PAIP1	0.910443	0.217827	0.00671776
HMGA1_HUMAN|P17096	Luciferase-FL_Nrf2	0.277149	0.169431	14.38	0.123583	0.98471	High mobility group protein HMG-I/HMG-Y	HMGA1	0.908043	0.277149	0.00669144
LMF2_HUMAN|Q9BU23	Luciferase-FL_Nrf2	-0.410912	0.251216	14.38	0.123597	0.98471	Lipase maturation factor 2	LMF2	0.907992	0.410912	0.00669144
DYL1_HUMAN|P63167	Luciferase-FL_Nrf2	-0.218984	0.134137	14.38	0.124263	0.985157	Dynein light chain 1, cytoplasmic	DYNLL1	0.905657	0.218984	0.00649439
RM23_HUMAN|Q16540	Luciferase-FL_Nrf2	0.201043	0.123145	14.38	0.124257	0.985157	39S ribosomal protein L23, mitochondrial	MRPL23	0.905679	0.201043	0.00649439
UGGG1_HUMAN|Q9NYU2	Luciferase-FL_Nrf2	0.238895	0.146221	14.38	0.123998	0.985157	UDP-glucose:glycoprotein glucosyltransferase 1	UGGT1	0.906586	0.238895	0.00649439
NBEL2_HUMAN|Q6ZNJ1	Luciferase-FL_Nrf2	-0.46862	0.287391	14.38	0.124676	0.986656	Neurobeachin-like protein 2	NBEAL2	0.904217	0.46862	0.00583433
UB2D2_HUMAN|P62837	Luciferase-FL_Nrf2	0.194517	0.119355	14.38	0.12486	0.986656	Ubiquitin-conjugating enzyme E2 D2	UBE2D2	0.903578	0.194517	0.00583433
LA_HUMAN|P05455	Luciferase-FL_Nrf2	0.260949	0.16039	14.38	0.125451	0.989712	Lupus La protein	SSB	0.901527	0.260949	0.00449125
NIPA_HUMAN|Q86WB0	Luciferase-FL_Nrf2	-0.231012	0.142177	14.38	0.125911	0.991727	Nuclear-interacting partner of ALK	ZC3HC1	0.899937	0.231012	0.00360793
1433B_HUMAN|P31946	Luciferase-FL_Nrf2	-0.0881085	0.181873	14.38	0.635361	0.993836	14-3-3 protein beta/alpha	YWHAB	0.196979	0.0881085	0.00268534
1433E_HUMAN|P62258	Luciferase-FL_Nrf2	-0.162686	0.194453	14.38	0.416485	0.993836	14-3-3 protein epsilon	YWHAE	0.3804	0.162686	0.00268534
1433G_HUMAN|P61981	Luciferase-FL_Nrf2	-0.158247	0.191382	14.38	0.421824	0.993836	14-3-3 protein gamma	YWHAG	0.374869	0.158247	0.00268534
1433S_HUMAN|P31947	Luciferase-FL_Nrf2	-0.128887	0.1345	14.38	0.353763	0.993836	14-3-3 protein sigma	SFN	0.451288	0.128887	0.00268534
1433T_HUMAN|P27348	Luciferase-FL_Nrf2	-0.119146	0.101117	14.38	0.257808	0.993836	14-3-3 protein theta	YWHAQ	0.588704	0.119146	0.00268534
1433Z_HUMAN|P63104	Luciferase-FL_Nrf2	-0.110498	0.17205	14.38	0.530823	0.993836	14-3-3 protein zeta/delta	YWHAZ	0.27505	0.110498	0.00268534
2A5A_HUMAN|Q15172	Luciferase-FL_Nrf2	0.254203	0.24989	14.38	0.32584	0.993836	Serine/threonine-protein phosphatase 2A 56 kDa regulatory subunit alpha isoform	PPP2R5A	0.486995	0.254203	0.00268534
2A5E_HUMAN|Q16537	Luciferase-FL_Nrf2	-0.0391474	0.0951564	14.38	0.686845	0.993836	Serine/threonine-protein phosphatase 2A 56 kDa regulatory subunit epsilon isoform	PPP2R5E	0.163142	0.0391474	0.00268534
2AAA_HUMAN|P30153	Luciferase-FL_Nrf2	0.0734456	0.167674	14.38	0.667876	0.993836	Serine/threonine-protein phosphatase 2A 65 kDa regulatory subunit A alpha isoform	PPP2R1A	0.175304	0.0734456	0.00268534
3MG_HUMAN|P29372	Luciferase-FL_Nrf2	0.050333	0.130361	14.38	0.705072	0.993836	DNA-3-methyladenine glycosylase	MPG	0.151767	0.050333	0.00268534
4EBP1_HUMAN|Q13541	Luciferase-FL_Nrf2	0.15808	0.335744	14.38	0.644822	0.993836	Eukaryotic translation initiation factor 4E-binding protein 1	EIF4EBP1	0.19056	0.15808	0.00268534
4ET_HUMAN|Q9NRA8	Luciferase-FL_Nrf2	0.192249	0.313188	14.38	0.548906	0.993836	Eukaryotic translation initiation factor 4E transporter	EIF4ENIF1	0.260502	0.192249	0.00268534
4F2_HUMAN|P08195	Luciferase-FL_Nrf2	0.0598821	0.193691	14.38	0.761631	0.993836	4F2 cell-surface antigen heavy chain	SLC3A2	0.118255	0.0598821	0.00268534
6PGD_HUMAN|P52209	Luciferase-FL_Nrf2	0.0727923	0.243298	14.38	0.769076	0.993836	6-phosphogluconate dehydrogenase, decarboxylating	PGD	0.114031	0.0727923	0.00268534
6PGL_HUMAN|O95336	Luciferase-FL_Nrf2	0.101056	0.224603	14.38	0.659469	0.993836	6-phosphogluconolactonase	PGLS	0.180806	0.101056	0.00268534
8ODP_HUMAN|P36639	Luciferase-FL_Nrf2	-0.24891	0.369037	14.38	0.510701	0.993836	7,8-dihydro-8-oxoguanine triphosphatase	NUDT1	0.291833	0.24891	0.00268534
A0A087X1S3_HUMAN|A0A087X1S3	Luciferase-FL_Nrf2	0.0832951	0.251693	14.38	0.745463	0.993836	E3 ubiquitin-protein ligase HUWE1	HUWE1	0.127574	0.0832951	0.00268534
A0A1B0GTL5_HUMAN|A0A1B0GTL5	Luciferase-FL_Nrf2	0.202693	0.234925	14.38	0.402408	0.993836	NA	NA	0.395333	0.202693	0.00268534
A0A1U9X966_HUMAN|A0A1U9X966	Luciferase-FL_Nrf2	0.0965954	0.165089	14.38	0.567543	0.993836	NA	NA	0.246001	0.0965954	0.00268534
A0A1Y0B9F6_HUMAN|A0A1Y0B9F6	Luciferase-FL_Nrf2	-0.253129	0.943263	14.38	0.792238	0.993836	NA	NA	0.101144	0.253129	0.00268534
A0A2R8YEJ5_HUMAN|A0A2R8YEJ5	Luciferase-FL_Nrf2	0.107573	0.357265	14.38	0.767647	0.993836	NA	NA	0.114838	0.107573	0.00268534
A0A5C2G1B6_HUMAN|A0A5C2G1B6	Luciferase-FL_Nrf2	0.123661	0.338767	14.38	0.7204	0.993836	NA	NA	0.142426	0.123661	0.00268534
A0A5C2GA50_HUMAN|A0A5C2GA50	Luciferase-FL_Nrf2	-0.202387	0.264849	14.38	0.457129	0.993836	NA	NA	0.339961	0.202387	0.00268534
A0A5C2GE64_HUMAN|A0A5C2GE64	Luciferase-FL_Nrf2	0.535131	0.503209	14.38	0.305117	0.993836	NA	NA	0.515533	0.535131	0.00268534
A0A5C2GG56_HUMAN|A0A5C2GG56	Luciferase-FL_Nrf2	0.262967	0.412157	14.38	0.533485	0.993836	NA	NA	0.272878	0.262967	0.00268534
A0A5C2GJP7_HUMAN|A0A5C2GJP7	Luciferase-FL_Nrf2	0.275731	0.342964	14.38	0.434508	0.993836	NA	NA	0.362003	0.275731	0.00268534
A0A5C2GK16_HUMAN|A0A5C2GK16	Luciferase-FL_Nrf2	0.250658	0.322563	14.38	0.449706	0.993836	NA	NA	0.347071	0.250658	0.00268534
A0A5C2GTV5_HUMAN|A0A5C2GTV5	Luciferase-FL_Nrf2	0.257862	0.38187	14.38	0.510223	0.993836	NA	NA	0.29224	0.257862	0.00268534
A0A5C2GUN7_HUMAN|A0A5C2GUN7	Luciferase-FL_Nrf2	-0.19728	0.365541	14.38	0.597667	0.993836	NA	NA	0.223541	0.19728	0.00268534
A0A5C2GVY1_HUMAN|A0A5C2GVY1	Luciferase-FL_Nrf2	0.403317	0.611407	9.37998	0.52534	0.993836	NA	NA	0.27956	0.403317	0.00268534
A0A5F9ZH45_HUMAN|A0A5F9ZH45	Luciferase-FL_Nrf2	-0.212138	0.427774	14.38	0.627451	0.993836	NA	NA	0.20242	0.212138	0.00268534
A0A678ZVS4_HUMAN|A0A678ZVS4	Luciferase-FL_Nrf2	0.0474526	0.149014	14.38	0.754727	0.993836	NA	NA	0.12221	0.0474526	0.00268534
A16A1_HUMAN|Q8IZ83	Luciferase-FL_Nrf2	0.212495	0.211718	14.38	0.332128	0.993836	Aldehyde dehydrogenase family 16 member A1	ALDH16A1	0.478695	0.212495	0.00268534
A1AT_HUMAN|P01009	Luciferase-FL_Nrf2	0.191995	0.273672	14.38	0.494157	0.993836	Alpha-1-antitrypsin	SERPINA1	0.306135	0.191995	0.00268534
A4_HUMAN|P05067	Luciferase-FL_Nrf2	0.149309	0.221422	14.38	0.510804	0.993836	Amyloid beta A4 protein	APP	0.291746	0.149309	0.00268534
A4D0Y4_HUMAN|A4D0Y4	Luciferase-FL_Nrf2	0.21642	0.196918	14.38	0.289814	0.993836	Hypothetical gene supported by BX648695	LOC401398	0.537881	0.21642	0.00268534
A7BI36_HUMAN|A7BI36	Luciferase-FL_Nrf2	0.0591052	0.189007	14.38	0.758987	0.993836	p180/ribosome receptor	RRBP1	0.119766	0.0591052	0.00268534
AAAT_HUMAN|Q15758	Luciferase-FL_Nrf2	-0.275996	0.200373	14.38	0.189447	0.993836	Neutral amino acid transporter B(0)	SLC1A5	0.722512	0.275996	0.00268534
AAK1_HUMAN|Q2M2I8	Luciferase-FL_Nrf2	0.129431	0.296349	14.38	0.668778	0.993836	AP2-associated protein kinase 1	AAK1	0.174718	0.129431	0.00268534
AAKG1_HUMAN|P54619	Luciferase-FL_Nrf2	-0.124255	0.145207	14.38	0.406192	0.993836	5'-AMP-activated protein kinase subunit gamma-1	PRKAG1	0.391268	0.124255	0.00268534
AAMDC_HUMAN|Q9H7C9	Luciferase-FL_Nrf2	0.271361	0.357431	14.38	0.459999	0.993836	Mth938 domain-containing protein	AAMDC	0.337243	0.271361	0.00268534
AAPK1_HUMAN|Q13131	Luciferase-FL_Nrf2	-0.116643	0.1319	14.38	0.391064	0.993836	5'-AMP-activated protein kinase catalytic subunit alpha-1	PRKAA1	0.407753	0.116643	0.00268534
AAR2_HUMAN|Q9Y312	Luciferase-FL_Nrf2	0.13019	0.180842	14.38	0.483117	0.993836	Protein AAR2 homolog	AAR2	0.315948	0.13019	0.00268534
AATC_HUMAN|P17174	Luciferase-FL_Nrf2	0.177838	0.210999	14.38	0.413121	0.993836	Aspartate aminotransferase, cytoplasmic	GOT1	0.383923	0.177838	0.00268534
AATF_HUMAN|Q9NY61	Luciferase-FL_Nrf2	-0.138567	0.281045	14.38	0.629427	0.993836	Protein AATF	AATF	0.201055	0.138567	0.00268534
AB17B_HUMAN|Q5VST6	Luciferase-FL_Nrf2	-0.0465129	0.125806	14.38	0.716981	0.993836	Alpha/beta hydrolase domain-containing protein 17B	ABHD17B	0.144493	0.0465129	0.00268534
ABCAD_HUMAN|Q86UQ4	Luciferase-FL_Nrf2	0.102364	0.210852	14.38	0.634651	0.993836	ATP-binding cassette sub-family A member 13	ABCA13	0.197465	0.102364	0.00268534
ABCE1_HUMAN|P61221	Luciferase-FL_Nrf2	-0.0832962	0.151813	14.38	0.591646	0.993836	ATP-binding cassette sub-family E member 1	ABCE1	0.227938	0.0832962	0.00268534
ABCF1_HUMAN|Q8NE71	Luciferase-FL_Nrf2	0.127129	0.139091	14.38	0.37579	0.993836	ATP-binding cassette sub-family F member 1	ABCF1	0.425055	0.127129	0.00268534
ABCF2_HUMAN|Q9UG63	Luciferase-FL_Nrf2	-0.0372004	0.136635	14.38	0.789291	0.993836	ATP-binding cassette sub-family F member 2	ABCF2	0.102763	0.0372004	0.00268534
ABCF3_HUMAN|Q9NUQ8	Luciferase-FL_Nrf2	0.0361841	0.116952	14.38	0.76146	0.993836	ATP-binding cassette sub-family F member 3	ABCF3	0.118353	0.0361841	0.00268534
ABHDA_HUMAN|Q9NUJ1	Luciferase-FL_Nrf2	0.227828	0.21341	14.38	0.303314	0.993836	Mycophenolic acid acyl-glucuronide esterase, mitochondrial	ABHD10	0.518107	0.227828	0.00268534
ABHEB_HUMAN|Q96IU4	Luciferase-FL_Nrf2	0.0833724	0.242299	14.38	0.735759	0.993836	Alpha/beta hydrolase domain-containing protein 14B	ABHD14B	0.133264	0.0833724	0.00268534
ABLM1_HUMAN|O14639	Luciferase-FL_Nrf2	0.127808	0.443346	14.38	0.777246	0.993836	Actin-binding LIM protein 1	ABLIM1	0.109442	0.127808	0.00268534
ABRX2_HUMAN|Q15018	Luciferase-FL_Nrf2	0.0477343	0.171693	14.38	0.784953	0.993836	NA	NA	0.105156	0.0477343	0.00268534
ACACA_HUMAN|Q13085	Luciferase-FL_Nrf2	0.244555	0.230239	14.38	0.305668	0.993836	Acetyl-CoA carboxylase 1	ACACA	0.514749	0.244555	0.00268534
ACAD9_HUMAN|Q9H845	Luciferase-FL_Nrf2	-0.242429	0.183949	14.38	0.208142	0.993836	Acyl-CoA dehydrogenase family member 9, mitochondrial	ACAD9	0.68164	0.242429	0.00268534
ACADM_HUMAN|P11310	Luciferase-FL_Nrf2	-0.0403417	0.15343	14.38	0.796332	0.993836	Medium-chain specific acyl-CoA dehydrogenase, mitochondrial	ACADM	0.0989057	0.0403417	0.00268534
ACADV_HUMAN|P49748	Luciferase-FL_Nrf2	0.109279	0.216484	14.38	0.621353	0.993836	Very long-chain specific acyl-CoA dehydrogenase, mitochondrial	ACADVL	0.206662	0.109279	0.00268534
ACAP2_HUMAN|Q15057	Luciferase-FL_Nrf2	0.204713	0.313956	14.38	0.52466	0.993836	Arf-GAP with coiled-coil, ANK repeat and PH domain-containing protein 2	ACAP2	0.280122	0.204713	0.00268534
ACBP_HUMAN|P07108	Luciferase-FL_Nrf2	0.172409	0.28745	14.38	0.557982	0.993836	Acyl-CoA-binding protein	DBI	0.25338	0.172409	0.00268534
ACD10_HUMAN|Q6JQN1	Luciferase-FL_Nrf2	0.176273	0.340331	14.38	0.612372	0.993836	Acyl-CoA dehydrogenase family member 10	ACAD10	0.212985	0.176273	0.00268534
ACDSB_HUMAN|P45954	Luciferase-FL_Nrf2	-0.11215	0.202113	14.38	0.587498	0.993836	Short/branched chain specific acyl-CoA dehydrogenase, mitochondrial	ACADSB	0.230994	0.11215	0.00268534
ACHA3_HUMAN|P32297	Luciferase-FL_Nrf2	0.536929	0.478324	14.38	0.280034	0.993836	Neuronal acetylcholine receptor subunit alpha-3	CHRNA3	0.552789	0.536929	0.00268534
ACHD_HUMAN|Q07001	Luciferase-FL_Nrf2	-0.278648	0.207709	14.38	0.200551	0.993836	Acetylcholine receptor subunit delta	CHRND	0.697775	0.278648	0.00268534
ACLY_HUMAN|P53396	Luciferase-FL_Nrf2	0.225815	0.242597	14.38	0.367311	0.993836	ATP-citrate synthase	ACLY	0.434967	0.225815	0.00268534
ACLY_HUMAN|P53396-2	Luciferase-FL_Nrf2	0.172086	0.272447	14.38	0.53754	0.993836	ATP-citrate synthase (isoform 2)	ACLY	0.269589	0.172086	0.00268534
ACO13_HUMAN|Q9NPJ3	Luciferase-FL_Nrf2	-0.135925	0.157569	14.38	0.402494	0.993836	Acyl-coenzyme A thioesterase 13	ACOT13	0.39524	0.135925	0.00268534
ACOC_HUMAN|P21399	Luciferase-FL_Nrf2	0.0857539	0.178649	14.38	0.638437	0.993836	Cytoplasmic aconitate hydratase	ACO1	0.194882	0.0857539	0.00268534
ACON_HUMAN|Q99798	Luciferase-FL_Nrf2	0.164831	0.266968	14.38	0.546613	0.993836	Aconitate hydratase, mitochondrial	ACO2	0.26232	0.164831	0.00268534
ACOX1_HUMAN|Q15067	Luciferase-FL_Nrf2	-0.274213	0.194297	14.38	0.179422	0.993836	Peroxisomal acyl-coenzyme A oxidase 1	ACOX1	0.746123	0.274213	0.00268534
ACPH_HUMAN|P13798	Luciferase-FL_Nrf2	0.201758	0.225091	14.38	0.384832	0.993836	Acylamino-acid-releasing enzyme	APEH	0.414729	0.201758	0.00268534
ACS2L_HUMAN|Q9NUB1	Luciferase-FL_Nrf2	0.115148	0.262846	14.38	0.667835	0.993836	Acetyl-coenzyme A synthetase 2-like, mitochondrial	ACSS1	0.175331	0.115148	0.00268534
ACSM3_HUMAN|Q53FZ2	Luciferase-FL_Nrf2	0.414593	0.319339	14.38	0.214626	0.993836	Acyl-coenzyme A synthetase ACSM3, mitochondrial	ACSM3	0.668318	0.414593	0.00268534
ACTA_HUMAN|P62736	Luciferase-FL_Nrf2	-0.406321	1.04577	14.38	0.703311	0.993836	Actin, aortic smooth muscle	ACTA2	0.152853	0.406321	0.00268534
ACTB_HUMAN|P60709	Luciferase-FL_Nrf2	-0.62301	1.11862	14.38	0.586131	0.993836	Actin, cytoplasmic 1	ACTB	0.232005	0.62301	0.00268534
ACTBL_HUMAN|Q562R1	Luciferase-FL_Nrf2	-0.654297	1.63018	13.38	0.694488	0.993836	Beta-actin-like protein 2	ACTBL2	0.158335	0.654297	0.00268534
ACTN1_HUMAN|P12814	Luciferase-FL_Nrf2	-0.794201	1.14367	14.38	0.498478	0.993836	Alpha-actinin-1	ACTN1	0.302354	0.794201	0.00268534
ACTN2_HUMAN|P35609	Luciferase-FL_Nrf2	-0.406997	1.15419	14.38	0.729484	0.993836	Alpha-actinin-2	ACTN2	0.136984	0.406997	0.00268534
ACTN4_HUMAN|O43707	Luciferase-FL_Nrf2	-0.825066	1.23625	14.38	0.51509	0.993836	Alpha-actinin-4	ACTN4	0.288117	0.825066	0.00268534
ACTY_HUMAN|P42025	Luciferase-FL_Nrf2	0.232343	0.176594	14.38	0.208868	0.993836	Beta-centractin	ACTR1B	0.680127	0.232343	0.00268534
ACTZ_HUMAN|P61163	Luciferase-FL_Nrf2	0.209071	0.19392	14.38	0.298728	0.993836	Alpha-centractin	ACTR1A	0.524724	0.209071	0.00268534
ACYP1_HUMAN|P07311	Luciferase-FL_Nrf2	0.131417	0.273212	14.38	0.637747	0.993836	Acylphosphatase-1	ACYP1	0.195352	0.131417	0.00268534
ADA17_HUMAN|P78536	Luciferase-FL_Nrf2	-0.158661	0.165304	14.38	0.353011	0.993836	Disintegrin and metalloproteinase domain-containing protein 17	ADAM17	0.452212	0.158661	0.00268534
ADAM9_HUMAN|Q13443	Luciferase-FL_Nrf2	-0.165578	0.163829	14.38	0.328876	0.993836	Disintegrin and metalloproteinase domain-containing protein 9	ADAM9	0.482968	0.165578	0.00268534
ADAS_HUMAN|O00116	Luciferase-FL_Nrf2	-0.13222	0.140823	14.38	0.363281	0.993836	Alkyldihydroxyacetonephosphate synthase, peroxisomal	AGPS	0.439757	0.13222	0.00268534
ADDA_HUMAN|P35611	Luciferase-FL_Nrf2	-0.0308366	0.101293	14.38	0.765163	0.993836	Alpha-adducin	ADD1	0.116246	0.0308366	0.00268534
ADDG_HUMAN|Q9UEY8	Luciferase-FL_Nrf2	0.0895845	0.215225	14.38	0.683383	0.993836	Gamma-adducin	ADD3	0.165336	0.0895845	0.00268534
ADPPT_HUMAN|Q9NRN7	Luciferase-FL_Nrf2	0.124994	0.137541	14.38	0.378449	0.993836	L-aminoadipate-semialdehyde dehydrogenase-phosphopantetheinyl transferase	AASDHPPT	0.421993	0.124994	0.00268534
ADRM1_HUMAN|Q16186	Luciferase-FL_Nrf2	0.160572	0.262852	14.38	0.550813	0.993836	Proteasomal ubiquitin receptor ADRM1	ADRM1	0.258996	0.160572	0.00268534
AF1L2_HUMAN|Q8N4X5	Luciferase-FL_Nrf2	0.0442829	0.11869	14.38	0.714518	0.993836	Actin filament-associated protein 1-like 2	AFAP1L2	0.145987	0.0442829	0.00268534
AF1Q_HUMAN|Q13015	Luciferase-FL_Nrf2	-0.279995	0.263541	14.38	0.305556	0.993836	Protein AF1q	MLLT11	0.514909	0.279995	0.00268534
AFAD_HUMAN|P55196	Luciferase-FL_Nrf2	-0.134135	0.108231	14.38	0.235065	0.993836	Afadin	MLLT4	0.628811	0.134135	0.00268534
AFAP1_HUMAN|Q8N556	Luciferase-FL_Nrf2	-0.944579	0.984204	14.38	0.353047	0.993836	Actin filament-associated protein 1	AFAP1	0.452168	0.944579	0.00268534
AFG2H_HUMAN|Q8NB90	Luciferase-FL_Nrf2	0.185969	0.24253	14.38	0.455611	0.993836	NA	NA	0.341406	0.185969	0.00268534
AFG32_HUMAN|Q9Y4W6	Luciferase-FL_Nrf2	-0.111268	0.165084	14.38	0.510995	0.993836	AFG3-like protein 2	AFG3L2	0.291583	0.111268	0.00268534
AFTIN_HUMAN|Q6ULP2	Luciferase-FL_Nrf2	0.14176	0.236152	14.38	0.557656	0.993836	Aftiphilin	AFTPH	0.253634	0.14176	0.00268534
AGAL_HUMAN|P06280	Luciferase-FL_Nrf2	-0.0889078	0.225616	14.38	0.699314	0.993836	Alpha-galactosidase A	GLA	0.155328	0.0889078	0.00268534
AGAP1_HUMAN|Q9UPQ3	Luciferase-FL_Nrf2	-0.0824319	0.142178	14.38	0.571037	0.993836	Arf-GAP with GTPase, ANK repeat and PH domain-containing protein 1	AGAP1	0.243336	0.0824319	0.00268534
AGFG1_HUMAN|P52594	Luciferase-FL_Nrf2	0.0331538	0.110561	14.38	0.768568	0.993836	Arf-GAP domain and FG repeat-containing protein 1	AGFG1	0.114318	0.0331538	0.00268534
AGK_HUMAN|Q53H12	Luciferase-FL_Nrf2	-0.257876	0.189439	14.38	0.19438	0.993836	Acylglycerol kinase, mitochondrial	AGK	0.711348	0.257876	0.00268534
AGM1_HUMAN|O95394	Luciferase-FL_Nrf2	0.0907912	0.200279	14.38	0.657081	0.993836	Phosphoacetylglucosamine mutase	PGM3	0.182381	0.0907912	0.00268534
AGO1_HUMAN|Q9UL18	Luciferase-FL_Nrf2	0.267804	0.228214	14.38	0.259675	0.993836	Protein argonaute-1	AGO1	0.58557	0.267804	0.00268534
AGO2_HUMAN|Q9UKV8	Luciferase-FL_Nrf2	0.205298	0.294363	14.38	0.496654	0.993836	Protein argonaute-2	AGO2	0.303946	0.205298	0.00268534
AGO3_HUMAN|Q9H9G7	Luciferase-FL_Nrf2	0.144067	0.188525	14.38	0.457116	0.993836	Protein argonaute-3	AGO3	0.339974	0.144067	0.00268534
AGRG6_HUMAN|Q86SQ4	Luciferase-FL_Nrf2	-0.369282	0.362368	14.38	0.325005	0.993836	NA	NA	0.48811	0.369282	0.00268534
AHI1_HUMAN|Q8N157	Luciferase-FL_Nrf2	-0.545854	1.66556	14.38	0.747839	0.993836	Jouberin	AHI1	0.126192	0.545854	0.00268534
AHSA1_HUMAN|O95433	Luciferase-FL_Nrf2	-0.0868557	0.178171	14.38	0.633263	0.993836	Activator of 90 kDa heat shock protein ATPase homolog 1	AHSA1	0.198416	0.0868557	0.00268534
AIF1L_HUMAN|Q9BQI0	Luciferase-FL_Nrf2	-1.02635	1.40533	14.38	0.476923	0.993836	Allograft inflammatory factor 1-like	AIF1L	0.321552	1.02635	0.00268534
AIFM1_HUMAN|O95831	Luciferase-FL_Nrf2	-0.120411	0.163331	14.38	0.472846	0.993836	Apoptosis-inducing factor 1, mitochondrial	AIFM1	0.32528	0.120411	0.00268534
AIMP2_HUMAN|Q13155	Luciferase-FL_Nrf2	0.291167	0.197859	14.38	0.162677	0.993836	Aminoacyl tRNA synthase complex-interacting multifunctional protein 2	AIMP2	0.788675	0.291167	0.00268534
AK17A_HUMAN|Q02040	Luciferase-FL_Nrf2	0.049559	0.164029	14.38	0.766874	0.993836	A-kinase anchor protein 17A	AKAP17A	0.115276	0.049559	0.00268534
AK1A1_HUMAN|P14550	Luciferase-FL_Nrf2	-0.104102	0.228751	14.38	0.655841	0.993836	Alcohol dehydrogenase [NADP(+)]	AKR1A1	0.183201	0.104102	0.00268534
AK1C1_HUMAN|Q04828	Luciferase-FL_Nrf2	0.118594	0.199147	14.38	0.560759	0.993836	Aldo-keto reductase family 1 member C1	AKR1C1	0.251224	0.118594	0.00268534
AK1C2_HUMAN|P52895	Luciferase-FL_Nrf2	0.136777	0.217778	14.38	0.539812	0.993836	Aldo-keto reductase family 1 member C2	AKR1C2	0.267757	0.136777	0.00268534
AK1C3_HUMAN|P42330	Luciferase-FL_Nrf2	0.218273	0.191523	14.38	0.273053	0.993836	Aldo-keto reductase family 1 member C3	AKR1C3	0.563753	0.218273	0.00268534
AKA12_HUMAN|Q02952	Luciferase-FL_Nrf2	0.20482	0.24438	14.38	0.415678	0.993836	A-kinase anchor protein 12	AKAP12	0.381243	0.20482	0.00268534
AKAP1_HUMAN|Q92667	Luciferase-FL_Nrf2	0.250475	0.15814	14.38	0.134959	0.993836	A-kinase anchor protein 1, mitochondrial	AKAP1	0.869797	0.250475	0.00268534
AKAP2_HUMAN|Q9Y2D5	Luciferase-FL_Nrf2	-0.650385	1.25521	14.38	0.612233	0.993836	A-kinase anchor protein 2	AKAP2	0.213083	0.650385	0.00268534
AKCL2_HUMAN|Q96JD6	Luciferase-FL_Nrf2	0.277979	0.23695	14.38	0.2598	0.993836	1,5-anhydro-D-fructose reductase	AKR1E2	0.585361	0.277979	0.00268534
AKIB1_HUMAN|Q9P2G1	Luciferase-FL_Nrf2	-0.233375	0.42547	14.38	0.591756	0.993836	Ankyrin repeat and IBR domain-containing protein 1	ANKIB1	0.227857	0.233375	0.00268534
AKIP_HUMAN|Q9NWT8	Luciferase-FL_Nrf2	0.0994682	0.198142	14.38	0.623262	0.993836	Aurora kinase A-interacting protein	AURKAIP1	0.205329	0.0994682	0.00268534
AKP8L_HUMAN|Q9ULX6	Luciferase-FL_Nrf2	-0.261663	0.209991	14.38	0.232658	0.993836	A-kinase anchor protein 8-like	AKAP8L	0.633282	0.261663	0.00268534
AKT1_HUMAN|P31749	Luciferase-FL_Nrf2	0.303687	0.241323	14.38	0.228287	0.993836	RAC-alpha serine/threonine-protein kinase	AKT1	0.641518	0.303687	0.00268534
AKT2_HUMAN|P31751	Luciferase-FL_Nrf2	0.089381	0.303867	14.38	0.77285	0.993836	RAC-beta serine/threonine-protein kinase	AKT2	0.111905	0.089381	0.00268534
AKTIP_HUMAN|Q9H8T0	Luciferase-FL_Nrf2	-0.207063	0.225683	14.38	0.374014	0.993836	AKT-interacting protein	AKTIP	0.427112	0.207063	0.00268534
AL1A1_HUMAN|P00352	Luciferase-FL_Nrf2	0.127406	0.159415	14.38	0.437169	0.993836	Retinal dehydrogenase 1	ALDH1A1	0.35935	0.127406	0.00268534
AL1A3_HUMAN|P47895	Luciferase-FL_Nrf2	-0.0498066	0.16817	14.38	0.771335	0.993836	Aldehyde dehydrogenase family 1 member A3	ALDH1A3	0.112757	0.0498066	0.00268534
AL1B1_HUMAN|P30837	Luciferase-FL_Nrf2	-0.234609	0.150503	14.38	0.140768	0.993836	Aldehyde dehydrogenase X, mitochondrial	ALDH1B1	0.851497	0.234609	0.00268534
AL3A1_HUMAN|P30838	Luciferase-FL_Nrf2	0.264428	0.218862	14.38	0.246466	0.993836	Aldehyde dehydrogenase, dimeric NADP-preferring	ALDH3A1	0.608243	0.264428	0.00268534
AL3A2_HUMAN|P51648	Luciferase-FL_Nrf2	0.109196	0.175076	14.38	0.542586	0.993836	Fatty aldehyde dehydrogenase	ALDH3A2	0.265531	0.109196	0.00268534
AL3B1_HUMAN|P43353	Luciferase-FL_Nrf2	-0.570652	0.373076	14.38	0.147816	0.993836	Aldehyde dehydrogenase family 3 member B1	ALDH3B1	0.830279	0.570652	0.00268534
AL4A1_HUMAN|P30038	Luciferase-FL_Nrf2	-0.293301	0.258492	14.38	0.275078	0.993836	Delta-1-pyrroline-5-carboxylate dehydrogenase, mitochondrial	ALDH4A1	0.560544	0.293301	0.00268534
AL9A1_HUMAN|P49189	Luciferase-FL_Nrf2	0.0543274	0.128387	14.38	0.678444	0.993836	4-trimethylaminobutyraldehyde dehydrogenase	ALDH9A1	0.168486	0.0543274	0.00268534
ALBU_BOVIN|P02769	Luciferase-FL_Nrf2	0.176609	0.265954	14.38	0.517161	0.993836	Serum albumin	ALB	0.286374	0.176609	0.00268534
ALBU_HUMAN|P02768	Luciferase-FL_Nrf2	0.528651	0.583222	14.38	0.379645	0.993836	Serum albumin	ALB	0.420622	0.528651	0.00268534
ALDOA_HUMAN|P04075	Luciferase-FL_Nrf2	0.124857	0.224777	14.38	0.587113	0.993836	Fructose-bisphosphate aldolase A	ALDOA	0.231278	0.124857	0.00268534
ALDOB_HUMAN|P05062	Luciferase-FL_Nrf2	-0.324229	0.82934	14.38	0.701566	0.993836	Fructose-bisphosphate aldolase B	ALDOB	0.153931	0.324229	0.00268534
ALDOC_HUMAN|P09972	Luciferase-FL_Nrf2	0.324828	0.258606	14.38	0.229114	0.993836	Fructose-bisphosphate aldolase C	ALDOC	0.639948	0.324828	0.00268534
ALDR_HUMAN|P15121	Luciferase-FL_Nrf2	-0.0836201	0.178171	14.38	0.645875	0.993836	Aldose reductase	AKR1B1	0.189852	0.0836201	0.00268534
ALG1_HUMAN|Q9BT22	Luciferase-FL_Nrf2	-0.236584	0.236872	14.38	0.334409	0.993836	Chitobiosyldiphosphodolichol beta-mannosyltransferase	ALG1	0.475722	0.236584	0.00268534
ALG1L_HUMAN|Q6GMV1	Luciferase-FL_Nrf2	-0.236507	0.288576	14.38	0.42584	0.993836	Putative glycosyltransferase ALG1-like	ALG1L	0.370754	0.236507	0.00268534
ALG5_HUMAN|Q9Y673	Luciferase-FL_Nrf2	-0.202637	0.149429	14.38	0.195988	0.993836	Dolichyl-phosphate beta-glucosyltransferase	ALG5	0.707771	0.202637	0.00268534
ALKB5_HUMAN|Q6P6C2	Luciferase-FL_Nrf2	0.075555	0.129892	14.38	0.569792	0.993836	RNA demethylase ALKBH5	ALKBH5	0.244284	0.075555	0.00268534
AMGO1_HUMAN|Q86WK6	Luciferase-FL_Nrf2	-0.0639803	0.193431	14.38	0.745592	0.993836	Amphoterin-induced protein 1	AMIGO1	0.127499	0.0639803	0.00268534
AMPB_HUMAN|Q9H4A4	Luciferase-FL_Nrf2	0.23976	0.236049	14.38	0.326548	0.993836	Aminopeptidase B	RNPEP	0.486052	0.23976	0.00268534
AMPN_HUMAN|P15144	Luciferase-FL_Nrf2	-0.320615	1.16471	14.38	0.787021	0.993836	Aminopeptidase N	ANPEP	0.104013	0.320615	0.00268534
AMRP_HUMAN|P30533	Luciferase-FL_Nrf2	0.207889	0.25434	14.38	0.427056	0.993836	Alpha-2-macroglobulin receptor-associated protein	LRPAP1	0.369515	0.207889	0.00268534
AN30A_HUMAN|Q9BXX3	Luciferase-FL_Nrf2	0.126061	0.174594	14.38	0.481856	0.993836	Ankyrin repeat domain-containing protein 30A	ANKRD30A	0.317083	0.126061	0.00268534
AN30B_HUMAN|Q9BXX2	Luciferase-FL_Nrf2	0.252119	0.220139	14.38	0.2708	0.993836	Ankyrin repeat domain-containing protein 30B	ANKRD30B	0.567351	0.252119	0.00268534
ANFY1_HUMAN|Q9P2R3	Luciferase-FL_Nrf2	0.198115	0.292927	14.38	0.509564	0.993836	Rabankyrin-5	ANKFY1	0.292801	0.198115	0.00268534
ANKE1_HUMAN|Q9NU02	Luciferase-FL_Nrf2	0.201804	0.20673	14.38	0.345117	0.993836	Ankyrin repeat and EF-hand domain-containing protein 1	ANKEF1	0.462033	0.201804	0.00268534
ANKH1_HUMAN|Q8IWZ3	Luciferase-FL_Nrf2	0.236637	0.215592	14.38	0.290413	0.993836	Ankyrin repeat and KH domain-containing protein 1	ANKHD1	0.536984	0.236637	0.00268534
ANKL2_HUMAN|Q86XL3	Luciferase-FL_Nrf2	-0.0481412	0.156072	14.38	0.762159	0.993836	Ankyrin repeat and LEM domain-containing protein 2	ANKLE2	0.117954	0.0481412	0.00268534
ANKS3_HUMAN|Q6ZW76	Luciferase-FL_Nrf2	0.156326	0.169722	14.38	0.372208	0.993836	Ankyrin repeat and SAM domain-containing protein 3	ANKS3	0.429214	0.156326	0.00268534
ANLN_HUMAN|Q9NQW6	Luciferase-FL_Nrf2	0.186344	0.148097	14.38	0.228346	0.993836	Actin-binding protein anillin	ANLN	0.641406	0.186344	0.00268534
ANM1_HUMAN|Q99873	Luciferase-FL_Nrf2	0.288964	0.233384	14.38	0.235495	0.993836	Protein arginine N-methyltransferase 1	PRMT1	0.628018	0.288964	0.00268534
ANM5_HUMAN|O14744	Luciferase-FL_Nrf2	0.440619	0.325663	14.38	0.196949	0.993836	Protein arginine N-methyltransferase 5	PRMT5	0.705647	0.440619	0.00268534
ANO10_HUMAN|Q9NW15	Luciferase-FL_Nrf2	-0.517741	0.922158	14.38	0.583139	0.993836	Anoctamin-10	ANO10	0.234228	0.517741	0.00268534
ANR26_HUMAN|Q9UPS8	Luciferase-FL_Nrf2	0.478276	0.407682	14.38	0.259799	0.993836	Ankyrin repeat domain-containing protein 26	ANKRD26	0.585363	0.478276	0.00268534
ANR50_HUMAN|Q9ULJ7	Luciferase-FL_Nrf2	0.0990547	0.136576	14.38	0.479923	0.993836	Ankyrin repeat domain-containing protein 50	ANKRD50	0.318829	0.0990547	0.00268534
ANR52_HUMAN|Q8NB46	Luciferase-FL_Nrf2	0.0843337	0.162301	14.38	0.611238	0.993836	Serine/threonine-protein phosphatase 6 regulatory ankyrin repeat subunit C	ANKRD52	0.21379	0.0843337	0.00268534
ANTR1_HUMAN|Q9H6X2	Luciferase-FL_Nrf2	-0.695042	0.580441	14.38	0.250503	0.993836	Anthrax toxin receptor 1	ANTXR1	0.601187	0.695042	0.00268534
ANX11_HUMAN|P50995	Luciferase-FL_Nrf2	-0.101692	0.208431	14.38	0.632979	0.993836	Annexin A11	ANXA11	0.19861	0.101692	0.00268534
ANXA1_HUMAN|P04083	Luciferase-FL_Nrf2	0.216059	0.162175	14.38	0.203505	0.993836	Annexin A1	ANXA1	0.691426	0.216059	0.00268534
ANXA3_HUMAN|P12429	Luciferase-FL_Nrf2	0.175085	0.253063	14.38	0.500042	0.993836	Annexin A3	ANXA3	0.300993	0.175085	0.00268534
ANXA4_HUMAN|P09525	Luciferase-FL_Nrf2	0.137238	0.231107	14.38	0.561854	0.993836	Annexin A4	ANXA4	0.250377	0.137238	0.00268534
ANXA5_HUMAN|P08758	Luciferase-FL_Nrf2	0.141715	0.171034	14.38	0.420886	0.993836	Annexin A5	ANXA5	0.375836	0.141715	0.00268534
ANXA7_HUMAN|P20073	Luciferase-FL_Nrf2	-0.153951	0.165785	14.38	0.368412	0.993836	Annexin A7	ANXA7	0.433666	0.153951	0.00268534
ANXA8_HUMAN|P13928	Luciferase-FL_Nrf2	0.101703	0.224325	14.38	0.657045	0.993836	Annexin A8	ANXA8	0.182405	0.101703	0.00268534
AP1B1_HUMAN|Q10567	Luciferase-FL_Nrf2	-0.179512	0.27081	14.38	0.5179	0.993836	AP-1 complex subunit beta-1	AP1B1	0.285754	0.179512	0.00268534
AP1G2_HUMAN|O75843	Luciferase-FL_Nrf2	0.135963	0.191238	14.38	0.48848	0.993836	AP-1 complex subunit gamma-like 2	AP1G2	0.311153	0.135963	0.00268534
AP2A1_HUMAN|O95782	Luciferase-FL_Nrf2	-0.223608	0.568136	14.38	0.699663	0.993836	AP-2 complex subunit alpha-1	AP2A1	0.155111	0.223608	0.00268534
AP2A2_HUMAN|O94973	Luciferase-FL_Nrf2	-0.188824	0.576193	14.38	0.747854	0.993836	AP-2 complex subunit alpha-2	AP2A2	0.126183	0.188824	0.00268534
AP2B1_HUMAN|P63010	Luciferase-FL_Nrf2	-0.205443	0.449378	14.38	0.654377	0.993836	AP-2 complex subunit beta	AP2B1	0.184172	0.205443	0.00268534
AP2M1_HUMAN|Q96CW1	Luciferase-FL_Nrf2	-0.162173	0.611073	14.38	0.794475	0.993836	AP-2 complex subunit mu	AP2M1	0.0999196	0.162173	0.00268534
AP2S1_HUMAN|P53680	Luciferase-FL_Nrf2	-0.272178	0.451474	14.38	0.555988	0.993836	AP-2 complex subunit sigma	AP2S1	0.254935	0.272178	0.00268534
AP3B1_HUMAN|O00203	Luciferase-FL_Nrf2	0.107764	0.222331	14.38	0.63519	0.993836	AP-3 complex subunit beta-1	AP3B1	0.197096	0.107764	0.00268534
AP3D1_HUMAN|O14617	Luciferase-FL_Nrf2	0.184617	0.225604	14.38	0.426525	0.993836	AP-3 complex subunit delta-1	AP3D1	0.370056	0.184617	0.00268534
AP3M1_HUMAN|Q9Y2T2	Luciferase-FL_Nrf2	0.178827	0.186662	14.38	0.35388	0.993836	AP-3 complex subunit mu-1	AP3M1	0.451144	0.178827	0.00268534
AP3S1_HUMAN|Q92572	Luciferase-FL_Nrf2	0.106353	0.229134	14.38	0.649488	0.993836	AP-3 complex subunit sigma-1	AP3S1	0.187429	0.106353	0.00268534
AP4A_HUMAN|P50583	Luciferase-FL_Nrf2	0.209243	0.232742	14.38	0.383441	0.993836	Bis(5'-nucleosyl)-tetraphosphatase [asymmetrical]	NUDT2	0.416301	0.209243	0.00268534
APBA1_HUMAN|Q02410	Luciferase-FL_Nrf2	0.0936468	0.185217	14.38	0.620794	0.993836	Amyloid beta A4 precursor protein-binding family A member 1	APBA1	0.207052	0.0936468	0.00268534
APC1_HUMAN|Q9H1A4	Luciferase-FL_Nrf2	0.207061	0.188367	14.38	0.289725	0.993836	Anaphase-promoting complex subunit 1	ANAPC1	0.538014	0.207061	0.00268534
APC10_HUMAN|Q9UM13	Luciferase-FL_Nrf2	0.105256	0.29925	14.38	0.730138	0.993836	Anaphase-promoting complex subunit 10	ANAPC10	0.136595	0.105256	0.00268534
APC11_HUMAN|Q9NYG5	Luciferase-FL_Nrf2	-0.240739	0.349286	14.38	0.501648	0.993836	Anaphase-promoting complex subunit 11	ANAPC11	0.299601	0.240739	0.00268534
APC4_HUMAN|Q9UJX5	Luciferase-FL_Nrf2	0.20074	0.233519	14.38	0.404096	0.993836	Anaphase-promoting complex subunit 4	ANAPC4	0.393515	0.20074	0.00268534
APC5_HUMAN|Q9UJX4	Luciferase-FL_Nrf2	0.177145	0.203168	14.38	0.397581	0.993836	Anaphase-promoting complex subunit 5	ANAPC5	0.400574	0.177145	0.00268534
APC7_HUMAN|Q9UJX3	Luciferase-FL_Nrf2	-0.0551341	0.200198	14.38	0.786929	0.993836	Anaphase-promoting complex subunit 7	ANAPC7	0.104065	0.0551341	0.00268534
APEX1_HUMAN|P27695	Luciferase-FL_Nrf2	0.174757	0.156317	14.38	0.28191	0.993836	DNA-(apurinic or apyrimidinic site) lyase	APEX1	0.54989	0.174757	0.00268534
API_ACHLYC|X15636	Luciferase-FL_Nrf2	0.368266	0.387726	14.38	0.357901	0.993836	NA	NA	0.446237	0.368266	0.00268534
API5_HUMAN|Q9BZZ5	Luciferase-FL_Nrf2	-0.081672	0.138348	14.38	0.564127	0.993836	Apoptosis inhibitor 5	API5	0.248623	0.081672	0.00268534
APMAP_HUMAN|Q9HDC9	Luciferase-FL_Nrf2	-0.0852411	0.134046	14.38	0.534825	0.993836	Adipocyte plasma membrane-associated protein	APMAP	0.271788	0.0852411	0.00268534
APOA1_HUMAN|P02647	Luciferase-FL_Nrf2	0.178443	0.264786	14.38	0.511052	0.993836	Apolipoprotein A-I	APOA1	0.291535	0.178443	0.00268534
APOA2_HUMAN|P02652	Luciferase-FL_Nrf2	0.255426	0.297806	14.38	0.40513	0.993836	Apolipoprotein A-II	APOA2	0.392406	0.255426	0.00268534
APOA4_HUMAN|P06727	Luciferase-FL_Nrf2	0.180332	0.1601	14.38	0.278455	0.993836	Apolipoprotein A-IV	APOA4	0.555246	0.180332	0.00268534
APT_HUMAN|P07741	Luciferase-FL_Nrf2	-0.275005	0.241741	14.38	0.273888	0.993836	Adenine phosphoribosyltransferase	APRT	0.562426	0.275005	0.00268534
AQR_HUMAN|O60306	Luciferase-FL_Nrf2	0.0731742	0.104519	14.38	0.495035	0.993836	Intron-binding protein aquarius	AQR	0.305364	0.0731742	0.00268534
AR6P1_HUMAN|Q15041	Luciferase-FL_Nrf2	0.0587168	0.193814	14.38	0.766263	0.993836	ADP-ribosylation factor-like protein 6-interacting protein 1	ARL6IP1	0.115622	0.0587168	0.00268534
AR6P4_HUMAN|Q66PJ3	Luciferase-FL_Nrf2	0.314882	0.288581	14.38	0.293158	0.993836	ADP-ribosylation factor-like protein 6-interacting protein 4	ARL6IP4	0.532899	0.314882	0.00268534
AR6P4_HUMAN|Q66PJ3-2	Luciferase-FL_Nrf2	0.250852	0.285335	14.38	0.393773	0.993836	ADP-ribosylation factor-like protein 6-interacting protein 4 (isoform 2)	ARL6IP4	0.404754	0.250852	0.00268534
AR6P4_HUMAN|Q66PJ3-3	Luciferase-FL_Nrf2	0.345154	0.43955	13.38	0.445993	0.993836	ADP-ribosylation factor-like protein 6-interacting protein 4 (isoform 3)	ARL6IP4	0.350672	0.345154	0.00268534
ARAID_HUMAN|Q6UW56	Luciferase-FL_Nrf2	-0.179064	0.237772	14.38	0.463546	0.993836	All-trans retinoic acid-induced differentiation factor	ATRAID	0.333907	0.179064	0.00268534
ARBK1_HUMAN|P25098	Luciferase-FL_Nrf2	0.237283	0.295078	14.38	0.434412	0.993836	Beta-adrenergic receptor kinase 1	ADRBK1	0.362098	0.237283	0.00268534
ARC1A_HUMAN|Q92747	Luciferase-FL_Nrf2	-0.24591	0.351066	14.38	0.494814	0.993836	Actin-related protein 2/3 complex subunit 1A	ARPC1A	0.305558	0.24591	0.00268534
ARC1B_HUMAN|O15143	Luciferase-FL_Nrf2	-0.331322	0.450124	14.38	0.473527	0.993836	Actin-related protein 2/3 complex subunit 1B	ARPC1B	0.324656	0.331322	0.00268534
ARF4_HUMAN|P18085	Luciferase-FL_Nrf2	-0.122876	0.159185	14.38	0.452669	0.993836	ADP-ribosylation factor 4	ARF4	0.344219	0.122876	0.00268534
ARF5_HUMAN|P84085	Luciferase-FL_Nrf2	0.0904093	0.228751	14.38	0.698474	0.993836	ADP-ribosylation factor 5	ARF5	0.15585	0.0904093	0.00268534
ARF6_HUMAN|P62330	Luciferase-FL_Nrf2	0.128694	0.131506	14.38	0.343948	0.993836	ADP-ribosylation factor 6	ARF6	0.463507	0.128694	0.00268534
ARFG3_HUMAN|Q9NP61	Luciferase-FL_Nrf2	0.0598643	0.138664	14.38	0.672345	0.993836	ADP-ribosylation factor GTPase-activating protein 3	ARFGAP3	0.172408	0.0598643	0.00268534
ARG39_HUMAN|Q8N4T4	Luciferase-FL_Nrf2	0.423779	0.282634	14.38	0.155404	0.993836	Rho guanine nucleotide exchange factor 39	ARHGEF39	0.808537	0.423779	0.00268534
ARGL1_HUMAN|Q9NWB6	Luciferase-FL_Nrf2	0.184012	0.283491	14.38	0.52651	0.993836	Arginine and glutamate-rich protein 1	ARGLU1	0.278593	0.184012	0.00268534
ARGL1_HUMAN|Q9NWB6-2	Luciferase-FL_Nrf2	-0.123971	0.161564	14.38	0.455308	0.993836	Arginine and glutamate-rich protein 1 (isoform 2)	ARGLU1	0.341695	0.123971	0.00268534
ARHG1_HUMAN|Q92888	Luciferase-FL_Nrf2	0.0578179	0.108822	14.38	0.603316	0.993836	Rho guanine nucleotide exchange factor 1	ARHGEF1	0.219455	0.0578179	0.00268534
ARHG6_HUMAN|Q15052	Luciferase-FL_Nrf2	0.166869	0.216639	14.38	0.453612	0.993836	Rho guanine nucleotide exchange factor 6	ARHGEF6	0.343315	0.166869	0.00268534
ARHG7_HUMAN|Q14155-1	Luciferase-FL_Nrf2	0.143226	0.188005	14.38	0.458482	0.993836	Rho guanine nucleotide exchange factor 7 (isoform 1)	ARHGEF7	0.338677	0.143226	0.00268534
ARHGH_HUMAN|Q96PE2	Luciferase-FL_Nrf2	-0.53249	1.12066	14.38	0.64181	0.993836	Rho guanine nucleotide exchange factor 17	ARHGEF17	0.192593	0.53249	0.00268534
ARHGI_HUMAN|Q6ZSZ5	Luciferase-FL_Nrf2	0.19295	0.18317	14.38	0.309538	0.993836	Rho guanine nucleotide exchange factor 18	ARHGEF18	0.509286	0.19295	0.00268534
ARI1_HUMAN|Q9Y4X5	Luciferase-FL_Nrf2	0.220025	0.250618	14.38	0.394413	0.993836	E3 ubiquitin-protein ligase ARIH1	ARIH1	0.404049	0.220025	0.00268534
ARI1A_HUMAN|O14497	Luciferase-FL_Nrf2	0.164124	0.18504	14.38	0.389692	0.993836	AT-rich interactive domain-containing protein 1A	ARID1A	0.409278	0.164124	0.00268534
ARI1B_HUMAN|Q8NFD5	Luciferase-FL_Nrf2	0.232208	0.224503	14.38	0.318069	0.993836	AT-rich interactive domain-containing protein 1B	ARID1B	0.497479	0.232208	0.00268534
ARI2_HUMAN|O95376	Luciferase-FL_Nrf2	0.228629	0.294992	14.38	0.450878	0.993836	E3 ubiquitin-protein ligase ARIH2	ARIH2	0.345941	0.228629	0.00268534
ARI4A_HUMAN|P29374	Luciferase-FL_Nrf2	-0.935068	1.16189	14.38	0.43405	0.993836	AT-rich interactive domain-containing protein 4A	ARID4A	0.36246	0.935068	0.00268534
ARK72_HUMAN|O43488	Luciferase-FL_Nrf2	0.261584	0.291855	14.38	0.384861	0.993836	Aflatoxin B1 aldehyde reductase member 2	AKR7A2	0.414696	0.261584	0.00268534
ARL1_HUMAN|P40616	Luciferase-FL_Nrf2	-0.105889	0.205221	14.38	0.613714	0.993836	ADP-ribosylation factor-like protein 1	ARL1	0.212034	0.105889	0.00268534
ARL2_HUMAN|P36404	Luciferase-FL_Nrf2	0.227594	0.199022	14.38	0.271487	0.993836	ADP-ribosylation factor-like protein 2	ARL2	0.56625	0.227594	0.00268534
ARL3_HUMAN|P36405	Luciferase-FL_Nrf2	0.255739	0.160763	14.38	0.133397	0.993836	ADP-ribosylation factor-like protein 3	ARL3	0.874853	0.255739	0.00268534
ARL4A_HUMAN|P40617	Luciferase-FL_Nrf2	0.238052	0.25082	14.38	0.358253	0.993836	ADP-ribosylation factor-like protein 4A	ARL4A	0.445811	0.238052	0.00268534
ARL4C_HUMAN|P56559	Luciferase-FL_Nrf2	-0.153259	0.15725	14.38	0.345861	0.993836	ADP-ribosylation factor-like protein 4C	ARL4C	0.461098	0.153259	0.00268534
ARL8A_HUMAN|Q96BM9	Luciferase-FL_Nrf2	-0.287861	0.211588	14.38	0.194623	0.993836	ADP-ribosylation factor-like protein 8A	ARL8A	0.710806	0.287861	0.00268534
ARLY_HUMAN|P04424	Luciferase-FL_Nrf2	0.390072	0.26566	14.38	0.163552	0.993836	Argininosuccinate lyase	ASL	0.786343	0.390072	0.00268534
ARMC1_HUMAN|Q9NVT9	Luciferase-FL_Nrf2	-0.232342	0.326744	14.38	0.488407	0.993836	Armadillo repeat-containing protein 1	ARMC1	0.311218	0.232342	0.00268534
ARMC9_HUMAN|Q7Z3E5	Luciferase-FL_Nrf2	-0.181882	0.36088	14.38	0.621898	0.993836	LisH domain-containing protein ARMC9	ARMC9	0.206281	0.181882	0.00268534
ARMX3_HUMAN|Q9UH62	Luciferase-FL_Nrf2	-0.176477	0.17595	14.38	0.332446	0.993836	Armadillo repeat-containing X-linked protein 3	ARMCX3	0.478279	0.176477	0.00268534
AROS_HUMAN|Q86WX3	Luciferase-FL_Nrf2	-0.0746496	0.223172	14.38	0.742836	0.993836	Active regulator of SIRT1	RPS19BP1	0.129107	0.0746496	0.00268534
ARP10_HUMAN|Q9NZ32	Luciferase-FL_Nrf2	0.111663	0.139325	14.38	0.43591	0.993836	Actin-related protein 10	ACTR10	0.360603	0.111663	0.00268534
ARP2_HUMAN|P61160	Luciferase-FL_Nrf2	-0.258994	0.314555	14.38	0.423745	0.993836	Actin-related protein 2	ACTR2	0.372896	0.258994	0.00268534
ARP3_HUMAN|P61158	Luciferase-FL_Nrf2	-0.181342	0.394505	14.38	0.652626	0.993836	Actin-related protein 3	ACTR3	0.185335	0.181342	0.00268534
ARP5L_HUMAN|Q9BPX5	Luciferase-FL_Nrf2	-0.392675	0.604346	14.38	0.526096	0.993836	Actin-related protein 2/3 complex subunit 5-like protein	ARPC5L	0.278935	0.392675	0.00268534
ARPC2_HUMAN|O15144	Luciferase-FL_Nrf2	-0.15697	0.388009	14.38	0.69176	0.993836	Actin-related protein 2/3 complex subunit 2	ARPC2	0.160045	0.15697	0.00268534
ARPC4_HUMAN|P59998	Luciferase-FL_Nrf2	-0.233323	0.420182	14.38	0.587231	0.993836	Actin-related protein 2/3 complex subunit 4	ARPC4	0.231191	0.233323	0.00268534
ARPC5_HUMAN|O15511	Luciferase-FL_Nrf2	-0.110409	0.308673	14.38	0.725771	0.993836	Actin-related protein 2/3 complex subunit 5	ARPC5	0.139201	0.110409	0.00268534
ARPIN_HUMAN|Q7Z6K5	Luciferase-FL_Nrf2	0.0742181	0.145111	14.38	0.616794	0.993836	Arpin	ARPIN	0.20986	0.0742181	0.00268534
ARRB2_HUMAN|P32121	Luciferase-FL_Nrf2	0.160918	0.147831	14.38	0.29427	0.993836	Beta-arrestin-2	ARRB2	0.531254	0.160918	0.00268534
ASB7_HUMAN|Q9H672	Luciferase-FL_Nrf2	-0.0973509	0.250962	14.38	0.703764	0.993836	Ankyrin repeat and SOCS box protein 7	ASB7	0.152573	0.0973509	0.00268534
ASC_HUMAN|Q9ULZ3	Luciferase-FL_Nrf2	0.170306	0.370269	14.38	0.652428	0.993836	Apoptosis-associated speck-like protein containing a CARD	PYCARD	0.185468	0.170306	0.00268534
ASH2L_HUMAN|Q9UBL3	Luciferase-FL_Nrf2	0.1374	0.146178	14.38	0.362763	0.993836	Set1/Ash2 histone methyltransferase complex subunit ASH2	ASH2L	0.440377	0.1374	0.00268534
ASML_HUMAN|O95671	Luciferase-FL_Nrf2	0.17944	0.265444	14.38	0.509769	0.993836	N-acetylserotonin O-methyltransferase-like protein	ASMTL	0.292626	0.17944	0.00268534
ASNS_HUMAN|P08243	Luciferase-FL_Nrf2	0.115687	0.173519	14.38	0.515514	0.993836	Asparagine synthetase [glutamine-hydrolyzing]	ASNS	0.28776	0.115687	0.00268534
ASPH_HUMAN|Q12797	Luciferase-FL_Nrf2	0.0987371	0.0947839	14.38	0.314745	0.993836	Aspartyl/asparaginyl beta-hydroxylase	ASPH	0.502041	0.0987371	0.00268534
ASTRA_HUMAN|Q96CP6	Luciferase-FL_Nrf2	0.120939	0.116256	14.38	0.315385	0.993836	NA	NA	0.501159	0.120939	0.00268534
ASURF_HUMAN|L0R819	Luciferase-FL_Nrf2	-0.0559936	0.0927552	14.38	0.555467	0.993836	NA	NA	0.255342	0.0559936	0.00268534
AT12A_HUMAN|P54707	Luciferase-FL_Nrf2	-0.147256	0.144324	14.38	0.324436	0.993836	Potassium-transporting ATPase alpha chain 2	ATP12A	0.48887	0.147256	0.00268534
AT131_HUMAN|Q9HD20	Luciferase-FL_Nrf2	-0.0756608	0.249851	14.38	0.766361	0.993836	Manganese-transporting ATPase 13A1	ATP13A1	0.115567	0.0756608	0.00268534
AT1A1_HUMAN|P05023	Luciferase-FL_Nrf2	-0.0550612	0.118147	14.38	0.648169	0.993836	Sodium/potassium-transporting ATPase subunit alpha-1	ATP1A1	0.188312	0.0550612	0.00268534
AT1B1_HUMAN|P05026	Luciferase-FL_Nrf2	-0.116808	0.14418	14.38	0.431055	0.993836	Sodium/potassium-transporting ATPase subunit beta-1	ATP1B1	0.365467	0.116808	0.00268534
AT1B4_HUMAN|Q9UN42	Luciferase-FL_Nrf2	0.315454	0.263753	14.38	0.251037	0.993836	Protein ATP1B4	ATP1B4	0.600262	0.315454	0.00268534
ATAD1_HUMAN|Q8NBU5	Luciferase-FL_Nrf2	-0.204002	0.141773	14.38	0.171581	0.993836	ATPase family AAA domain-containing protein 1	ATAD1	0.765532	0.204002	0.00268534
ATAD2_HUMAN|Q6PL18	Luciferase-FL_Nrf2	-0.140644	0.499008	14.38	0.782077	0.993836	ATPase family AAA domain-containing protein 2	ATAD2	0.106751	0.140644	0.00268534
ATAD5_HUMAN|Q96QE3	Luciferase-FL_Nrf2	0.333289	0.362569	14.38	0.373131	0.993836	ATPase family AAA domain-containing protein 5	ATAD5	0.428138	0.333289	0.00268534
ATE1_HUMAN|O95260	Luciferase-FL_Nrf2	-0.0571322	0.138314	14.38	0.685655	0.993836	Arginyl-tRNA--protein transferase 1	ATE1	0.163894	0.0571322	0.00268534
ATG12_HUMAN|O94817	Luciferase-FL_Nrf2	0.2348	0.314898	14.38	0.4679	0.993836	Ubiquitin-like protein ATG12	ATG12	0.329847	0.2348	0.00268534
ATG13_HUMAN|O75143	Luciferase-FL_Nrf2	0.144847	0.250163	14.38	0.571541	0.993836	Autophagy-related protein 13	ATG13	0.242952	0.144847	0.00268534
ATG3_HUMAN|Q9NT62	Luciferase-FL_Nrf2	-0.0920728	0.171287	14.38	0.599118	0.993836	Ubiquitin-like-conjugating enzyme ATG3	ATG3	0.222487	0.0920728	0.00268534
ATG9A_HUMAN|Q7Z3C6	Luciferase-FL_Nrf2	0.0702657	0.214293	14.38	0.747715	0.993836	Autophagy-related protein 9A	ATG9A	0.126264	0.0702657	0.00268534
ATIF1_HUMAN|Q9UII2	Luciferase-FL_Nrf2	0.132512	0.164412	14.38	0.433384	0.993836	ATPase inhibitor, mitochondrial	ATPIF1	0.363128	0.132512	0.00268534
ATLA1_HUMAN|Q8WXF7	Luciferase-FL_Nrf2	-0.082701	0.181385	14.38	0.655242	0.993836	Atlastin-1	ATL1	0.183598	0.082701	0.00268534
ATLA2_HUMAN|Q8NHH9	Luciferase-FL_Nrf2	0.0630333	0.213356	14.38	0.771883	0.993836	Atlastin-2	ATL2	0.112448	0.0630333	0.00268534
ATLA3_HUMAN|Q6DD88	Luciferase-FL_Nrf2	0.188436	0.187763	14.38	0.33217	0.993836	Atlastin-3	ATL3	0.47864	0.188436	0.00268534
ATN1_HUMAN|P54259	Luciferase-FL_Nrf2	0.167882	0.27305	14.38	0.548268	0.993836	Atrophin-1	ATN1	0.261007	0.167882	0.00268534
ATP4A_HUMAN|P20648	Luciferase-FL_Nrf2	0.247467	0.209472	14.38	0.256619	0.993836	Potassium-transporting ATPase alpha chain 1	ATP4A	0.590711	0.247467	0.00268534
ATP5H_HUMAN|O75947	Luciferase-FL_Nrf2	0.0562517	0.207906	14.38	0.790572	0.993836	ATP synthase subunit d, mitochondrial	ATP5H	0.102059	0.0562517	0.00268534
ATP5I_HUMAN|P56385	Luciferase-FL_Nrf2	-0.223415	0.154692	14.38	0.170102	0.993836	ATP synthase subunit e, mitochondrial	ATP5I	0.769291	0.223415	0.00268534
ATP5J_HUMAN|P18859	Luciferase-FL_Nrf2	0.131821	0.193398	14.38	0.506318	0.993836	ATP synthase-coupling factor 6, mitochondrial	ATP5J	0.295576	0.131821	0.00268534
ATP5L_HUMAN|O75964	Luciferase-FL_Nrf2	-0.0989153	0.165624	14.38	0.559642	0.993836	ATP synthase subunit g, mitochondrial	ATP5L	0.25209	0.0989153	0.00268534
ATP68_HUMAN|P56378	Luciferase-FL_Nrf2	-0.213634	0.187534	14.38	0.273251	0.993836	NA	NA	0.563438	0.213634	0.00268534
ATPB_HUMAN|P06576	Luciferase-FL_Nrf2	0.170002	0.250947	14.38	0.50888	0.993836	ATP synthase subunit beta, mitochondrial	ATP5B	0.293385	0.170002	0.00268534
ATPD_HUMAN|P30049	Luciferase-FL_Nrf2	0.130519	0.205525	14.38	0.53537	0.993836	ATP synthase subunit delta, mitochondrial	ATP5D	0.271346	0.130519	0.00268534
ATPG_HUMAN|P36542	Luciferase-FL_Nrf2	-0.178487	0.203427	14.38	0.394692	0.993836	ATP synthase subunit gamma, mitochondrial	ATP5C1	0.403741	0.178487	0.00268534
ATPK_HUMAN|P56134	Luciferase-FL_Nrf2	-0.268376	0.182367	14.38	0.162667	0.993836	ATP synthase subunit f, mitochondrial	ATP5J2	0.788701	0.268376	0.00268534
ATPMK_HUMAN|Q96IX5	Luciferase-FL_Nrf2	-0.382756	0.270319	14.38	0.178087	0.993836	NA	NA	0.749368	0.382756	0.00268534
ATPO_HUMAN|P48047	Luciferase-FL_Nrf2	-0.11947	0.154072	14.38	0.450658	0.993836	ATP synthase subunit O, mitochondrial	ATP5O	0.346153	0.11947	0.00268534
ATRX_HUMAN|P46100	Luciferase-FL_Nrf2	0.0967761	0.111479	14.38	0.39959	0.993836	Transcriptional regulator ATRX	ATRX	0.398385	0.0967761	0.00268534
ATX2_HUMAN|Q99700	Luciferase-FL_Nrf2	0.0317326	0.0997242	14.38	0.754905	0.993836	Ataxin-2	ATXN2	0.122108	0.0317326	0.00268534
ATX2L_HUMAN|Q8WWM7	Luciferase-FL_Nrf2	0.135969	0.298351	14.38	0.655386	0.993836	Ataxin-2-like protein	ATXN2L	0.183503	0.135969	0.00268534
ATX7_HUMAN|O15265	Luciferase-FL_Nrf2	-0.113232	0.227434	14.38	0.626104	0.993836	Ataxin-7	ATXN7	0.203353	0.113232	0.00268534
AUP1_HUMAN|Q9Y679	Luciferase-FL_Nrf2	-0.227572	0.163797	14.38	0.185864	0.993836	Ancient ubiquitous protein 1	AUP1	0.730805	0.227572	0.00268534
AURKB_HUMAN|Q96GD4	Luciferase-FL_Nrf2	-0.285128	0.393423	14.38	0.480241	0.993836	Aurora kinase B	AURKB	0.318541	0.285128	0.00268534
AVEN_HUMAN|Q9NQS1	Luciferase-FL_Nrf2	0.171297	0.238653	14.38	0.484399	0.993836	Cell death regulator Aven	AVEN	0.314797	0.171297	0.00268534
AVL9_HUMAN|Q8NBF6	Luciferase-FL_Nrf2	0.0967485	0.177334	14.38	0.593723	0.993836	Late secretory pathway protein AVL9 homolog	AVL9	0.226416	0.0967485	0.00268534
AZIN2_HUMAN|Q96A70	Luciferase-FL_Nrf2	0.199594	0.235813	14.38	0.41119	0.993836	Antizyme inhibitor 2	AZIN2	0.385957	0.199594	0.00268534
B2MG_HUMAN|P61769	Luciferase-FL_Nrf2	0.131504	0.160831	14.38	0.426897	0.993836	Beta-2-microglobulin	B2M	0.369677	0.131504	0.00268534
B3A2_HUMAN|P04920	Luciferase-FL_Nrf2	0.1138	0.256018	14.38	0.663299	0.993836	Anion exchange protein 2	SLC4A2	0.17829	0.1138	0.00268534
B3GA3_HUMAN|O94766	Luciferase-FL_Nrf2	-0.19161	0.265995	14.38	0.482855	0.993836	Galactosylgalactosylxylosylprotein 3-beta-glucuronosyltransferase 3	B3GAT3	0.316184	0.19161	0.00268534
B3GT6_HUMAN|Q96L58	Luciferase-FL_Nrf2	0.0484063	0.174805	14.38	0.785786	0.993836	Beta-1,3-galactosyltransferase 6	B3GALT6	0.104696	0.0484063	0.00268534
B3KUE6_HUMAN|B3KUE6	Luciferase-FL_Nrf2	0.297328	0.195764	14.38	0.150488	0.993836	cDNA FLJ39696 fis, clone SMINT2011033, highly similar to Sorting and assembly machinery component 50 homolog		0.822498	0.297328	0.00268534
B4DL86_HUMAN|B4DL86	Luciferase-FL_Nrf2	0.189212	0.26249	14.38	0.482566	0.993836	6-phosphogluconate dehydrogenase, decarboxylating		0.316443	0.189212	0.00268534
B4DND5_HUMAN|B4DND5	Luciferase-FL_Nrf2	0.316307	0.307448	14.38	0.320562	0.993836	cDNA FLJ52572, highly similar to LIM domain-binding protein 3		0.494088	0.316307	0.00268534
B4DQZ7_HUMAN|B4DQZ7	Luciferase-FL_Nrf2	0.190656	0.156883	14.38	0.243839	0.993836	cDNA FLJ50838, highly similar to Apoptotic chromatin condensation inducer in thenucleus		0.612897	0.190656	0.00268534
B4DXI1_HUMAN|B4DXI1	Luciferase-FL_Nrf2	0.184683	0.260518	14.38	0.489717	0.993836	cDNA FLJ54333, highly similar to T-complex protein 1 subunit epsilon		0.310055	0.184683	0.00268534
B4GT4_HUMAN|O60513	Luciferase-FL_Nrf2	0.148057	0.342897	14.38	0.672303	0.993836	Beta-1,4-galactosyltransferase 4	B4GALT4	0.172435	0.148057	0.00268534
B7Z481_HUMAN|B7Z481	Luciferase-FL_Nrf2	0.0776895	0.258269	14.38	0.767866	0.993836	cDNA FLJ54018, highly similar to PDZ and LIM domain protein 5		0.114714	0.0776895	0.00268534
B7Z7K9_HUMAN|B7Z7K9	Luciferase-FL_Nrf2	0.407451	0.319581	14.38	0.222542	0.993836	cDNA FLJ51382		0.652589	0.407451	0.00268534
B7ZKT9_HUMAN|B7ZKT9	Luciferase-FL_Nrf2	-0.151002	0.234983	14.38	0.530591	0.993836	KIAA1033 protein	KIAA1033	0.27524	0.151002	0.00268534
BAG4_HUMAN|O95429	Luciferase-FL_Nrf2	0.120349	0.195044	14.38	0.546857	0.993836	BAG family molecular chaperone regulator 4	BAG4	0.262126	0.120349	0.00268534
BAG6_HUMAN|P46379	Luciferase-FL_Nrf2	0.129168	0.216733	14.38	0.560454	0.993836	Large proline-rich protein BAG6	BAG6	0.25146	0.129168	0.00268534
BAHD1_HUMAN|Q8TBE0	Luciferase-FL_Nrf2	-0.304692	0.19508	14.38	0.140051	0.993836	Bromo adjacent homology domain-containing 1 protein	BAHD1	0.853715	0.304692	0.00268534
BAP29_HUMAN|Q9UHQ4	Luciferase-FL_Nrf2	-0.167471	0.157384	14.38	0.304831	0.993836	B-cell receptor-associated protein 29	BCAP29	0.515941	0.167471	0.00268534
BAX_HUMAN|Q07812	Luciferase-FL_Nrf2	0.0769233	0.151775	14.38	0.61996	0.993836	Apoptosis regulator BAX	BAX	0.207636	0.0769233	0.00268534
BAZ1B_HUMAN|Q9UIG0	Luciferase-FL_Nrf2	-0.057881	0.116866	14.38	0.627888	0.993836	Tyrosine-protein kinase BAZ1B	BAZ1B	0.202118	0.057881	0.00268534
BBX_HUMAN|Q8WY36	Luciferase-FL_Nrf2	-0.223199	0.20342	14.38	0.290574	0.993836	HMG box transcription factor BBX	BBX	0.536743	0.223199	0.00268534
BCAM_HUMAN|P50895	Luciferase-FL_Nrf2	0.155979	0.11976	14.38	0.213245	0.993836	Basal cell adhesion molecule	BCAM	0.671121	0.155979	0.00268534
BCAT2_HUMAN|O15382	Luciferase-FL_Nrf2	-0.0767558	0.215676	14.38	0.727094	0.993836	Branched-chain-amino-acid aminotransferase, mitochondrial	BCAT2	0.13841	0.0767558	0.00268534
BCCIP_HUMAN|Q9P287	Luciferase-FL_Nrf2	-0.256227	0.192842	14.38	0.204651	0.993836	BRCA2 and CDKN1A-interacting protein	BCCIP	0.688986	0.256227	0.00268534
BCL10_HUMAN|O95999	Luciferase-FL_Nrf2	0.0610317	0.192556	14.38	0.755833	0.993836	B-cell lymphoma/leukemia 10	BCL10	0.121574	0.0610317	0.00268534
BCL9L_HUMAN|Q86UU0	Luciferase-FL_Nrf2	0.298756	0.196444	14.38	0.149985	0.993836	B-cell CLL/lymphoma 9-like protein	BCL9L	0.823952	0.298756	0.00268534
BCLF1_HUMAN|Q9NYF8	Luciferase-FL_Nrf2	0.270097	0.264354	14.38	0.323793	0.993836	Bcl-2-associated transcription factor 1	BCLAF1	0.489733	0.270097	0.00268534
BCLF1_HUMAN|Q9NYF8-3	Luciferase-FL_Nrf2	0.452232	0.35823	14.38	0.226892	0.993836	Bcl-2-associated transcription factor 1 (isoform 3)	BCLAF1	0.644181	0.452232	0.00268534
BD1L1_HUMAN|Q8NFC6	Luciferase-FL_Nrf2	0.222774	0.223624	14.38	0.335621	0.993836	Biorientation of chromosomes in cell division protein 1-like 1	BOD1L1	0.474151	0.222774	0.00268534
BGLR_HUMAN|P08236	Luciferase-FL_Nrf2	-0.110188	0.176872	14.38	0.543052	0.993836	Beta-glucuronidase	GUSB	0.265158	0.110188	0.00268534
BI2L1_HUMAN|Q9UHR4	Luciferase-FL_Nrf2	-0.355435	0.230749	14.38	0.145188	0.993836	Brain-specific angiogenesis inhibitor 1-associated protein 2-like protein 1	BAIAP2L1	0.83807	0.355435	0.00268534
BICC1_HUMAN|Q9H694	Luciferase-FL_Nrf2	0.107792	0.0926126	14.38	0.263413	0.993836	Protein bicaudal C homolog 1	BICC1	0.579363	0.107792	0.00268534
BICD1_HUMAN|Q96G01	Luciferase-FL_Nrf2	-0.103895	0.257092	14.38	0.692074	0.993836	Protein bicaudal D homolog 1	BICD1	0.159847	0.103895	0.00268534
BICD2_HUMAN|Q8TD16	Luciferase-FL_Nrf2	0.184429	0.209304	14.38	0.392724	0.993836	Protein bicaudal D homolog 2	BICD2	0.405913	0.184429	0.00268534
BID_HUMAN|P55957	Luciferase-FL_Nrf2	0.111315	0.213801	14.38	0.610537	0.993836	BH3-interacting domain death agonist	BID	0.214288	0.111315	0.00268534
BIEA_HUMAN|P53004	Luciferase-FL_Nrf2	0.207405	0.18994	14.38	0.292812	0.993836	Biliverdin reductase A	BLVRA	0.533411	0.207405	0.00268534
BIP_HUMAN|P11021	Luciferase-FL_Nrf2	-0.146022	0.134812	14.38	0.296568	0.993836	NA	NA	0.527876	0.146022	0.00268534
BIRC6_HUMAN|Q9NR09	Luciferase-FL_Nrf2	0.222319	0.218195	14.38	0.325087	0.993836	Baculoviral IAP repeat-containing protein 6	BIRC6	0.488	0.222319	0.00268534
BLMH_HUMAN|Q13867	Luciferase-FL_Nrf2	-0.060934	0.186976	14.38	0.7492	0.993836	Bleomycin hydrolase	BLMH	0.125402	0.060934	0.00268534
BLVRB_HUMAN|P30043	Luciferase-FL_Nrf2	-0.0838981	0.235399	14.38	0.726711	0.993836	Flavin reductase (NADPH)	BLVRB	0.138639	0.0838981	0.00268534
BMP2K_HUMAN|Q9NSY1	Luciferase-FL_Nrf2	-0.709195	0.742457	14.38	0.35526	0.993836	BMP-2-inducible protein kinase	BMP2K	0.449454	0.709195	0.00268534
BMS1_HUMAN|Q14692	Luciferase-FL_Nrf2	0.135722	0.136677	14.38	0.337121	0.993836	Ribosome biogenesis protein BMS1 homolog	BMS1	0.472214	0.135722	0.00268534
BOK_HUMAN|Q9UMX3	Luciferase-FL_Nrf2	-0.206835	0.492583	14.38	0.680766	0.993836	Bcl-2-related ovarian killer protein	BOK	0.167002	0.206835	0.00268534
BOLA2_HUMAN|Q9H3K6	Luciferase-FL_Nrf2	0.2879	0.301346	14.38	0.355172	0.993836	BolA-like protein 2	BOLA2	0.449561	0.2879	0.00268534
BOLA3_HUMAN|Q53S33	Luciferase-FL_Nrf2	0.0654914	0.246244	14.38	0.794044	0.993836	BolA-like protein 3	BOLA3	0.100155	0.0654914	0.00268534
BORC6_HUMAN|Q96GS4	Luciferase-FL_Nrf2	0.0997378	0.229778	14.38	0.670685	0.993836	NA	NA	0.173481	0.0997378	0.00268534
BPHL_HUMAN|Q86WA6	Luciferase-FL_Nrf2	0.188438	0.326314	14.38	0.572551	0.993836	Valacyclovir hydrolase	BPHL	0.242186	0.188438	0.00268534
BPTF_HUMAN|Q12830	Luciferase-FL_Nrf2	-0.0715138	0.102967	14.38	0.498418	0.993836	Nucleosome-remodeling factor subunit BPTF	BPTF	0.302406	0.0715138	0.00268534
BRD3_HUMAN|Q15059	Luciferase-FL_Nrf2	-0.0471928	0.138533	14.38	0.738285	0.993836	Bromodomain-containing protein 3	BRD3	0.131776	0.0471928	0.00268534
BRD7_HUMAN|Q9NPI1	Luciferase-FL_Nrf2	0.226048	0.254828	14.38	0.389641	0.993836	Bromodomain-containing protein 7	BRD7	0.409335	0.226048	0.00268534
BRD9_HUMAN|Q9H8M2	Luciferase-FL_Nrf2	0.15999	0.277134	14.38	0.572664	0.993836	Bromodomain-containing protein 9	BRD9	0.2421	0.15999	0.00268534
BRE1A_HUMAN|Q5VTR2	Luciferase-FL_Nrf2	0.139447	0.244617	14.38	0.577433	0.993836	E3 ubiquitin-protein ligase BRE1A	RNF20	0.238498	0.139447	0.00268534
BRE1B_HUMAN|O75150	Luciferase-FL_Nrf2	0.175003	0.222795	14.38	0.444919	0.993836	E3 ubiquitin-protein ligase BRE1B	RNF40	0.35172	0.175003	0.00268534
BRI3B_HUMAN|Q8WY22	Luciferase-FL_Nrf2	0.182229	0.160526	14.38	0.27486	0.993836	BRI3-binding protein	BRI3BP	0.560888	0.182229	0.00268534
BRK1_HUMAN|Q8WUW1	Luciferase-FL_Nrf2	0.0934987	0.0976448	14.38	0.354118	0.993836	Protein BRICK1	BRK1	0.450852	0.0934987	0.00268534
BT3L4_HUMAN|Q96K17	Luciferase-FL_Nrf2	0.157354	0.149515	14.38	0.309967	0.993836	Transcription factor BTF3 homolog 4	BTF3L4	0.508684	0.157354	0.00268534
BTAF1_HUMAN|O14981	Luciferase-FL_Nrf2	-0.043651	0.150203	14.38	0.775496	0.993836	TATA-binding protein-associated factor 172	BTAF1	0.110421	0.043651	0.00268534
BTF3_HUMAN|P20290	Luciferase-FL_Nrf2	-0.0639786	0.174399	14.38	0.719071	0.993836	Transcription factor BTF3	BTF3	0.143228	0.0639786	0.00268534
BUB3_HUMAN|O43684	Luciferase-FL_Nrf2	0.0583258	0.159292	14.38	0.719579	0.993836	Mitotic checkpoint protein BUB3	BUB3	0.142921	0.0583258	0.00268534
BUD13_HUMAN|Q9BRD0	Luciferase-FL_Nrf2	0.0829965	0.191588	14.38	0.671295	0.993836	BUD13 homolog	BUD13	0.173087	0.0829965	0.00268534
BUD31_HUMAN|P41223	Luciferase-FL_Nrf2	0.143747	0.186229	14.38	0.452684	0.993836	Protein BUD31 homolog	BUD31	0.344205	0.143747	0.00268534
BYST_HUMAN|Q13895	Luciferase-FL_Nrf2	0.172811	0.109188	14.38	0.135231	0.993836	Bystin	BYSL	0.868923	0.172811	0.00268534
BZW1_HUMAN|Q7L1Q6	Luciferase-FL_Nrf2	0.0514468	0.122478	14.38	0.680658	0.993836	Basic leucine zipper and W2 domain-containing protein 1	BZW1	0.167071	0.0514468	0.00268534
BZW2_HUMAN|Q9Y6E2	Luciferase-FL_Nrf2	-0.111494	0.103567	14.38	0.299416	0.993836	Basic leucine zipper and W2 domain-containing protein 2	BZW2	0.523725	0.111494	0.00268534
C102A_HUMAN|Q96A19	Luciferase-FL_Nrf2	-0.0978351	0.252031	14.38	0.703564	0.993836	Coiled-coil domain-containing protein 102A	CCDC102A	0.152696	0.0978351	0.00268534
C19L2_HUMAN|Q2TBE0	Luciferase-FL_Nrf2	0.221255	0.233401	14.38	0.35881	0.993836	CWF19-like protein 2	CWF19L2	0.445136	0.221255	0.00268534
C1TC_HUMAN|P11586	Luciferase-FL_Nrf2	-0.126759	0.193608	14.38	0.522983	0.993836	C-1-tetrahydrofolate synthase, cytoplasmic	MTHFD1	0.281512	0.126759	0.00268534
C2AIL_HUMAN|Q96HQ2	Luciferase-FL_Nrf2	0.0833854	0.106241	14.38	0.445267	0.993836	CDKN2AIP N-terminal-like protein	CDKN2AIPNL	0.351379	0.0833854	0.00268534
C2CD5_HUMAN|Q86YS7	Luciferase-FL_Nrf2	0.0587648	0.223897	14.38	0.796687	0.993836	C2 domain-containing protein 5	C2CD5	0.0987125	0.0587648	0.00268534
C42S1_HUMAN|Q9NRR8	Luciferase-FL_Nrf2	0.159986	0.226294	14.38	0.490877	0.993836	CDC42 small effector protein 1	CDC42SE1	0.309027	0.159986	0.00268534
C99L2_HUMAN|Q8TCZ2	Luciferase-FL_Nrf2	0.0661051	0.138799	14.38	0.641041	0.993836	CD99 antigen-like protein 2	CD99L2	0.193114	0.0661051	0.00268534
CA2D1_HUMAN|P54289-3	Luciferase-FL_Nrf2	-0.315766	0.602745	13.38	0.608931	0.993836	Voltage-dependent calcium channel subunit alpha-2/delta-1 (isoform 3)	CACNA2D1	0.215432	0.315766	0.00268534
CAB39_HUMAN|Q9Y376	Luciferase-FL_Nrf2	0.0730407	0.274363	14.38	0.79385	0.993836	Calcium-binding protein 39	CAB39	0.100262	0.0730407	0.00268534
CAB45_HUMAN|Q9BRK5	Luciferase-FL_Nrf2	-0.172581	0.13155	14.38	0.21011	0.993836	45 kDa calcium-binding protein	SDF4	0.677554	0.172581	0.00268534
CABP7_HUMAN|Q86V35	Luciferase-FL_Nrf2	0.121826	0.176269	14.38	0.500485	0.993836	Calcium-binding protein 7	CABP7	0.300609	0.121826	0.00268534
CACP_HUMAN|P43155	Luciferase-FL_Nrf2	0.0490009	0.150591	14.38	0.749571	0.993836	Carnitine O-acetyltransferase	CRAT	0.125187	0.0490009	0.00268534
CADH1_HUMAN|P12830	Luciferase-FL_Nrf2	0.204332	0.236087	14.38	0.400977	0.993836	Cadherin-1	CDH1	0.396881	0.204332	0.00268534
CADH2_HUMAN|P19022	Luciferase-FL_Nrf2	-0.173692	0.366491	14.38	0.642663	0.993836	Cadherin-2	CDH2	0.192017	0.173692	0.00268534
CAF17_HUMAN|Q5T440	Luciferase-FL_Nrf2	-0.141271	0.224162	14.38	0.538439	0.993836	Putative transferase CAF17, mitochondrial	IBA57	0.268864	0.141271	0.00268534
CAF1B_HUMAN|Q13112	Luciferase-FL_Nrf2	-0.0640681	0.136433	14.38	0.645687	0.993836	Chromatin assembly factor 1 subunit B	CHAF1B	0.189978	0.0640681	0.00268534
CALD1_HUMAN|Q05682-3	Luciferase-FL_Nrf2	-0.114628	0.369157	14.38	0.760627	0.993836	Caldesmon (isoform 3)	CALD1	0.118828	0.114628	0.00268534
CALR_HUMAN|P27797	Luciferase-FL_Nrf2	0.0944104	0.242331	14.38	0.702547	0.993836	Calreticulin	CALR	0.153325	0.0944104	0.00268534
CALU_HUMAN|O43852	Luciferase-FL_Nrf2	0.0737151	0.123328	14.38	0.559324	0.993836	Calumenin	CALU	0.252336	0.0737151	0.00268534
CALX_HUMAN|P27824	Luciferase-FL_Nrf2	0.206532	0.196721	14.38	0.311101	0.993836	Calnexin	CANX	0.507098	0.206532	0.00268534
CAMP1_HUMAN|Q5T5Y3	Luciferase-FL_Nrf2	-0.153985	0.151642	14.38	0.326674	0.993836	Calmodulin-regulated spectrin-associated protein 1	CAMSAP1	0.485886	0.153985	0.00268534
CAMP2_HUMAN|Q08AD1	Luciferase-FL_Nrf2	0.130244	0.114862	14.38	0.275378	0.993836	Calmodulin-regulated spectrin-associated protein 2	CAMSAP2	0.560071	0.130244	0.00268534
CAMP3_HUMAN|Q9P1Y5	Luciferase-FL_Nrf2	0.247654	0.299472	14.38	0.421766	0.993836	Calmodulin-regulated spectrin-associated protein 3	CAMSAP3	0.374929	0.247654	0.00268534
CAN2_HUMAN|P17655	Luciferase-FL_Nrf2	0.0995161	0.175361	14.38	0.579131	0.993836	Calpain-2 catalytic subunit	CAPN2	0.237223	0.0995161	0.00268534
CAN5_HUMAN|O15484	Luciferase-FL_Nrf2	-0.246664	0.782042	14.38	0.756981	0.993836	Calpain-5	CAPN5	0.120915	0.246664	0.00268534
CAND1_HUMAN|Q86VP6	Luciferase-FL_Nrf2	0.114725	0.143937	14.38	0.438385	0.993836	Cullin-associated NEDD8-dissociated protein 1	CAND1	0.358145	0.114725	0.00268534
CAP1_HUMAN|Q01518	Luciferase-FL_Nrf2	0.245532	0.21919	14.38	0.280999	0.993836	Adenylyl cyclase-associated protein 1	CAP1	0.551296	0.245532	0.00268534
CAP2_HUMAN|P40123	Luciferase-FL_Nrf2	0.271202	0.283441	14.38	0.35447	0.993836	Adenylyl cyclase-associated protein 2	CAP2	0.450421	0.271202	0.00268534
CAPG_HUMAN|P40121	Luciferase-FL_Nrf2	0.0966813	0.188262	14.38	0.615368	0.993836	Macrophage-capping protein	CAPG	0.210865	0.0966813	0.00268534
CAPR1_HUMAN|Q14444	Luciferase-FL_Nrf2	0.21284	0.171731	14.38	0.235052	0.993836	Caprin-1	CAPRIN1	0.628835	0.21284	0.00268534
CAPZB_HUMAN|P47756	Luciferase-FL_Nrf2	-0.239704	0.719861	14.38	0.74395	0.993836	F-actin-capping protein subunit beta	CAPZB	0.128456	0.239704	0.00268534
CAPZB_HUMAN|P47756-2	Luciferase-FL_Nrf2	-0.370003	0.840983	14.38	0.666503	0.993836	F-actin-capping protein subunit beta (isoform 2)	CAPZB	0.176198	0.370003	0.00268534
CAR14_HUMAN|Q9BXL6	Luciferase-FL_Nrf2	0.209238	0.214215	14.38	0.344834	0.993836	Caspase recruitment domain-containing protein 14	CARD14	0.46239	0.209238	0.00268534
CARF_HUMAN|Q9NXV6	Luciferase-FL_Nrf2	-0.117661	0.120619	14.38	0.345449	0.993836	CDKN2A-interacting protein	CDKN2AIP	0.461616	0.117661	0.00268534
CARL1_HUMAN|Q5VZK9	Luciferase-FL_Nrf2	-0.0389285	0.129119	14.38	0.767355	0.993836	NA	NA	0.115004	0.0389285	0.00268534
CARM1_HUMAN|Q86X55	Luciferase-FL_Nrf2	0.0979726	0.314763	14.38	0.760071	0.993836	Histone-arginine methyltransferase CARM1	CARM1	0.119146	0.0979726	0.00268534
CASP_HUMAN|Q13948	Luciferase-FL_Nrf2	0.0832331	0.216846	14.38	0.706716	0.993836	Protein CASP	CUX1	0.150755	0.0832331	0.00268534
CASPE_HUMAN|P31944	Luciferase-FL_Nrf2	-1.28225	1.47836	12.38	0.402254	0.993836	Caspase-14	CASP14	0.395499	1.28225	0.00268534
CATB_HUMAN|P07858	Luciferase-FL_Nrf2	0.074122	0.21621	14.38	0.73669	0.993836	Cathepsin B	CTSB	0.132715	0.074122	0.00268534
CATC_HUMAN|P53634	Luciferase-FL_Nrf2	0.267993	0.256031	14.38	0.312503	0.993836	Dipeptidyl peptidase 1	CTSC	0.505145	0.267993	0.00268534
CATD_HUMAN|P07339	Luciferase-FL_Nrf2	-0.0928454	0.124728	14.38	0.468636	0.993836	Cathepsin D	CTSD	0.329164	0.0928454	0.00268534
CATIN_HUMAN|Q8WUQ7	Luciferase-FL_Nrf2	0.115045	0.229872	14.38	0.624313	0.993836	Cactin	CACTIN	0.204597	0.115045	0.00268534
CATK_HUMAN|P43235	Luciferase-FL_Nrf2	-0.12302	0.117236	14.38	0.311342	0.993836	Cathepsin K	CTSK	0.506762	0.12302	0.00268534
CATZ_HUMAN|Q9UBR2	Luciferase-FL_Nrf2	0.236665	0.235817	14.38	0.332164	0.993836	Cathepsin Z	CTSZ	0.478648	0.236665	0.00268534
CAV1_HUMAN|Q03135	Luciferase-FL_Nrf2	0.17591	0.543528	14.38	0.750866	0.993836	Caveolin-1	CAV1	0.124437	0.17591	0.00268534
CAV2_HUMAN|P51636	Luciferase-FL_Nrf2	0.252663	0.587804	14.38	0.673682	0.993836	Caveolin-2	CAV2	0.171545	0.252663	0.00268534
CAVN1_HUMAN|Q6NZI2	Luciferase-FL_Nrf2	0.185672	0.255385	14.38	0.478878	0.993836	NA	NA	0.319775	0.185672	0.00268534
CAVN2_HUMAN|O95810	Luciferase-FL_Nrf2	0.151744	0.361667	14.38	0.681001	0.993836	NA	NA	0.166852	0.151744	0.00268534
CAZA2_HUMAN|P47755	Luciferase-FL_Nrf2	-0.380656	0.790691	14.38	0.63746	0.993836	F-actin-capping protein subunit alpha-2	CAPZA2	0.195547	0.380656	0.00268534
CB015_HUMAN|Q8WU43	Luciferase-FL_Nrf2	0.329565	0.307217	14.38	0.30106	0.993836	Uncharacterized protein C2orf15	C2orf15	0.521347	0.329565	0.00268534
CBPC1_HUMAN|Q9UPW5	Luciferase-FL_Nrf2	-0.0800281	0.284138	14.38	0.782223	0.993836	Cytosolic carboxypeptidase 1	AGTPBP1	0.10667	0.0800281	0.00268534
CBPC6_HUMAN|Q5VU57	Luciferase-FL_Nrf2	0.165234	0.163274	14.38	0.328264	0.993836	Cytosolic carboxypeptidase 6	AGBL4	0.483777	0.165234	0.00268534
CBPD_HUMAN|O75976	Luciferase-FL_Nrf2	0.134661	0.260916	14.38	0.613622	0.993836	Carboxypeptidase D	CPD	0.212099	0.134661	0.00268534
CBR1_HUMAN|P16152	Luciferase-FL_Nrf2	-0.230558	0.170534	14.38	0.197267	0.993836	Carbonyl reductase [NADPH] 1	CBR1	0.704946	0.230558	0.00268534
CBX3_HUMAN|Q13185	Luciferase-FL_Nrf2	-0.108944	0.263296	14.38	0.685148	0.993836	Chromobox protein homolog 3	CBX3	0.164216	0.108944	0.00268534
CBX4_HUMAN|O00257	Luciferase-FL_Nrf2	0.0691244	0.230008	14.38	0.768074	0.993836	E3 SUMO-protein ligase CBX4	CBX4	0.114597	0.0691244	0.00268534
CBX5_HUMAN|P45973	Luciferase-FL_Nrf2	-0.114874	0.300066	14.38	0.707446	0.993836	Chromobox protein homolog 5	CBX5	0.150307	0.114874	0.00268534
CBX8_HUMAN|Q9HC52	Luciferase-FL_Nrf2	-0.0378149	0.143272	14.38	0.795573	0.993836	Chromobox protein homolog 8	CBX8	0.0993198	0.0378149	0.00268534
CC020_HUMAN|Q8ND61	Luciferase-FL_Nrf2	-0.234255	0.180956	14.38	0.21588	0.993836	Uncharacterized protein C3orf20	C3orf20	0.665787	0.234255	0.00268534
CC124_HUMAN|Q96CT7	Luciferase-FL_Nrf2	0.20797	0.230533	14.38	0.381852	0.993836	Coiled-coil domain-containing protein 124	CCDC124	0.418105	0.20797	0.00268534
CC137_HUMAN|Q6PK04	Luciferase-FL_Nrf2	0.0577852	0.175718	14.38	0.747008	0.993836	Coiled-coil domain-containing protein 137	CCDC137	0.126674	0.0577852	0.00268534
CC169_HUMAN|A6NNP5	Luciferase-FL_Nrf2	0.941208	0.700606	12.38	0.203244	0.993836	Coiled-coil domain-containing protein 169	CCDC169	0.691982	0.941208	0.00268534
CC181_HUMAN|Q5TID7	Luciferase-FL_Nrf2	0.136059	0.247067	14.38	0.590296	0.993836	Coiled-coil domain-containing protein 181	CCDC181	0.22893	0.136059	0.00268534
CC196_HUMAN|A0A1B0GTZ2	Luciferase-FL_Nrf2	0.244512	0.220204	14.38	0.285055	0.993836	NA	NA	0.545071	0.244512	0.00268534
CC50A_HUMAN|Q9NV96	Luciferase-FL_Nrf2	-0.174451	0.204123	14.38	0.406766	0.993836	Cell cycle control protein 50A	TMEM30A	0.390656	0.174451	0.00268534
CC85C_HUMAN|A6NKD9	Luciferase-FL_Nrf2	-0.180988	0.117351	14.38	0.144722	0.993836	Coiled-coil domain-containing protein 85C	CCDC85C	0.839465	0.180988	0.00268534
CCAR1_HUMAN|Q8IX12	Luciferase-FL_Nrf2	0.181875	0.251523	14.38	0.481218	0.993836	Cell division cycle and apoptosis regulator protein 1	CCAR1	0.317658	0.181875	0.00268534
CCAR2_HUMAN|Q8N163	Luciferase-FL_Nrf2	0.281505	0.204653	14.38	0.19002	0.993836	Cell cycle and apoptosis regulator protein 2	CCAR2	0.721201	0.281505	0.00268534
CCD22_HUMAN|O60826	Luciferase-FL_Nrf2	0.108023	0.13243	14.38	0.427975	0.993836	Coiled-coil domain-containing protein 22	CCDC22	0.368582	0.108023	0.00268534
CCD24_HUMAN|Q8N4L8	Luciferase-FL_Nrf2	0.362142	0.370685	14.38	0.344742	0.993836	Coiled-coil domain-containing protein 24	CCDC24	0.462506	0.362142	0.00268534
CCD25_HUMAN|Q86WR0	Luciferase-FL_Nrf2	0.155875	0.142406	14.38	0.291697	0.993836	Coiled-coil domain-containing protein 25	CCDC25	0.535068	0.155875	0.00268534
CCD43_HUMAN|Q96MW1	Luciferase-FL_Nrf2	-0.161083	0.295574	14.38	0.594117	0.993836	Coiled-coil domain-containing protein 43	CCDC43	0.226128	0.161083	0.00268534
CCD47_HUMAN|Q96A33	Luciferase-FL_Nrf2	-0.101576	0.195792	14.38	0.611796	0.993836	Coiled-coil domain-containing protein 47	CCDC47	0.213393	0.101576	0.00268534
CCD50_HUMAN|Q8IVM0	Luciferase-FL_Nrf2	0.195056	0.210842	14.38	0.370163	0.993836	Coiled-coil domain-containing protein 50	CCDC50	0.431607	0.195056	0.00268534
CCD77_HUMAN|Q9BR77	Luciferase-FL_Nrf2	0.20177	0.656602	14.38	0.763025	0.993836	Coiled-coil domain-containing protein 77	CCDC77	0.117461	0.20177	0.00268534
CCD97_HUMAN|Q96F63	Luciferase-FL_Nrf2	0.209395	0.210294	14.38	0.335846	0.993836	Coiled-coil domain-containing protein 97	CCDC97	0.47386	0.209395	0.00268534
CCDC6_HUMAN|Q16204	Luciferase-FL_Nrf2	0.18424	0.233638	14.38	0.443171	0.993836	Coiled-coil domain-containing protein 6	CCDC6	0.353429	0.18424	0.00268534
CCDC9_HUMAN|Q9Y3X0	Luciferase-FL_Nrf2	0.0487398	0.154495	14.38	0.756931	0.993836	Coiled-coil domain-containing protein 9	CCDC9	0.120944	0.0487398	0.00268534
CCHL_HUMAN|P53701	Luciferase-FL_Nrf2	-0.101525	0.141	14.38	0.483045	0.993836	Cytochrome c-type heme lyase	HCCS	0.316012	0.101525	0.00268534
CCNB1_HUMAN|P14635	Luciferase-FL_Nrf2	0.0503341	0.117579	14.38	0.67493	0.993836	G2/mitotic-specific cyclin-B1	CCNB1	0.170741	0.0503341	0.00268534
CCNB2_HUMAN|O95067	Luciferase-FL_Nrf2	-0.0692162	0.120896	14.38	0.575807	0.993836	G2/mitotic-specific cyclin-B2	CCNB2	0.239723	0.0692162	0.00268534
CCND3_HUMAN|P30281	Luciferase-FL_Nrf2	-0.914632	0.810291	12.38	0.280394	0.993836	G1/S-specific cyclin-D3	CCND3	0.552231	0.914632	0.00268534
CCNK_HUMAN|O75909	Luciferase-FL_Nrf2	0.163589	0.175091	14.38	0.365569	0.993836	Cyclin-K	CCNK	0.43703	0.163589	0.00268534
CCNL1_HUMAN|Q9UK58	Luciferase-FL_Nrf2	0.364563	0.265154	14.38	0.190204	0.993836	Cyclin-L1	CCNL1	0.720781	0.364563	0.00268534
CCNT1_HUMAN|O60563	Luciferase-FL_Nrf2	0.306331	0.201219	14.38	0.1496	0.993836	Cyclin-T1	CCNT1	0.825069	0.306331	0.00268534
CCNT2_HUMAN|O60583	Luciferase-FL_Nrf2	0.377279	0.294266	14.38	0.220092	0.993836	Cyclin-T2	CCNT2	0.657395	0.377279	0.00268534
CCNY_HUMAN|Q8ND76	Luciferase-FL_Nrf2	-0.671396	1.04315	14.38	0.52995	0.993836	Cyclin-Y	CCNY	0.275765	0.671396	0.00268534
CCPG1_HUMAN|Q9ULG6	Luciferase-FL_Nrf2	-0.0744959	0.193256	14.38	0.705526	0.993836	Cell cycle progression protein 1	CCPG1	0.151487	0.0744959	0.00268534
CCS_HUMAN|O14618	Luciferase-FL_Nrf2	0.0727793	0.184178	14.38	0.698526	0.993836	Copper chaperone for superoxide dismutase	CCS	0.155817	0.0727793	0.00268534
CCYL1_HUMAN|Q8N7R7	Luciferase-FL_Nrf2	-0.54398	0.848349	14.38	0.531466	0.993836	Cyclin-Y-like protein 1	CCNYL1	0.274525	0.54398	0.00268534
CD109_HUMAN|Q6YHK3	Luciferase-FL_Nrf2	-0.222689	0.277918	14.38	0.436012	0.993836	CD109 antigen	CD109	0.360502	0.222689	0.00268534
CD11B_HUMAN|P21127	Luciferase-FL_Nrf2	0.194936	0.280087	14.38	0.497533	0.993836	Cyclin-dependent kinase 11B	CDK11B	0.303178	0.194936	0.00268534
CD123_HUMAN|O75794	Luciferase-FL_Nrf2	-0.0662164	0.186609	14.38	0.72786	0.993836	Cell division cycle protein 123 homolog	CDC123	0.137952	0.0662164	0.00268534
CD151_HUMAN|P48509	Luciferase-FL_Nrf2	0.294976	0.185172	14.38	0.132902	0.993836	CD151 antigen	CD151	0.87647	0.294976	0.00268534
CD2AP_HUMAN|Q9Y5K6	Luciferase-FL_Nrf2	0.286527	0.211099	14.38	0.195604	0.993836	CD2-associated protein	CD2AP	0.708621	0.286527	0.00268534
CD2B2_HUMAN|O95400	Luciferase-FL_Nrf2	0.187592	0.212684	14.38	0.39227	0.993836	CD2 antigen cytoplasmic tail-binding protein 2	CD2BP2	0.406415	0.187592	0.00268534
CD4_HUMAN|P01730	Luciferase-FL_Nrf2	-0.704512	0.443032	14.38	0.133527	0.993836	T-cell surface glycoprotein CD4	CD4	0.87443	0.704512	0.00268534
CD81_HUMAN|P60033	Luciferase-FL_Nrf2	-0.19859	0.233033	14.38	0.408074	0.993836	CD81 antigen	CD81	0.389261	0.19859	0.00268534
CD9_HUMAN|P21926	Luciferase-FL_Nrf2	0.102741	0.262001	14.38	0.700705	0.993836	CD9 antigen	CD9	0.154465	0.102741	0.00268534
CD99_HUMAN|P14209	Luciferase-FL_Nrf2	-0.115423	0.170932	14.38	0.510223	0.993836	CD99 antigen	CD99	0.29224	0.115423	0.00268534
CDC16_HUMAN|Q13042	Luciferase-FL_Nrf2	0.0624694	0.213971	14.38	0.774493	0.993836	Cell division cycle protein 16 homolog	CDC16	0.110983	0.0624694	0.00268534
CDC23_HUMAN|Q9UJX2	Luciferase-FL_Nrf2	0.207059	0.212133	14.38	0.34516	0.993836	Cell division cycle protein 23 homolog	CDC23	0.46198	0.207059	0.00268534
CDC26_HUMAN|Q8NHZ8	Luciferase-FL_Nrf2	-0.104373	0.204862	14.38	0.618144	0.993836	Anaphase-promoting complex subunit CDC26	CDC26	0.20891	0.104373	0.00268534
CDC27_HUMAN|P30260	Luciferase-FL_Nrf2	0.137557	0.178738	14.38	0.453995	0.993836	Cell division cycle protein 27 homolog	CDC27	0.342949	0.137557	0.00268534
CDC37_HUMAN|Q16543	Luciferase-FL_Nrf2	0.0764593	0.149268	14.38	0.616268	0.993836	Hsp90 co-chaperone Cdc37	CDC37	0.21023	0.0764593	0.00268534
CDC42_HUMAN|P60953	Luciferase-FL_Nrf2	-0.412714	0.658311	14.38	0.540532	0.993836	Cell division control protein 42 homolog	CDC42	0.267179	0.412714	0.00268534
CDC5L_HUMAN|Q99459	Luciferase-FL_Nrf2	0.119389	0.124352	14.38	0.352877	0.993836	Cell division cycle 5-like protein	CDC5L	0.452377	0.119389	0.00268534
CDC73_HUMAN|Q6P1J9	Luciferase-FL_Nrf2	0.0579409	0.0905034	14.38	0.532107	0.993836	Parafibromin	CDC73	0.274001	0.0579409	0.00268534
CDCP1_HUMAN|Q9H5V8	Luciferase-FL_Nrf2	-0.299722	0.836378	14.38	0.725283	0.993836	CUB domain-containing protein 1	CDCP1	0.139493	0.299722	0.00268534
CDIPT_HUMAN|O14735	Luciferase-FL_Nrf2	-0.25123	0.268371	14.38	0.364661	0.993836	CDP-diacylglycerol--inositol 3-phosphatidyltransferase	CDIPT	0.43811	0.25123	0.00268534
CDK1_HUMAN|P06493	Luciferase-FL_Nrf2	0.200324	0.175675	14.38	0.272794	0.993836	Cyclin-dependent kinase 1	CDK1	0.564166	0.200324	0.00268534
CDK12_HUMAN|Q9NYV4	Luciferase-FL_Nrf2	0.124313	0.203969	14.38	0.55172	0.993836	Cyclin-dependent kinase 12	CDK12	0.258282	0.124313	0.00268534
CDK5_HUMAN|Q00535	Luciferase-FL_Nrf2	-0.112621	0.218766	14.38	0.614512	0.993836	Cyclin-dependent-like kinase 5	CDK5	0.211469	0.112621	0.00268534
CDK6_HUMAN|Q00534	Luciferase-FL_Nrf2	-0.108109	0.211029	14.38	0.616223	0.993836	Cyclin-dependent kinase 6	CDK6	0.210262	0.108109	0.00268534
CDK7_HUMAN|P50613	Luciferase-FL_Nrf2	-0.237849	0.186756	14.38	0.223015	0.993836	Cyclin-dependent kinase 7	CDK7	0.651666	0.237849	0.00268534
CDK9_HUMAN|P50750	Luciferase-FL_Nrf2	0.26769	0.27767	14.38	0.350949	0.993836	Cyclin-dependent kinase 9	CDK9	0.454756	0.26769	0.00268534
CDKAL_HUMAN|Q5VV42	Luciferase-FL_Nrf2	-0.056772	0.203034	14.38	0.783752	0.993836	Threonylcarbamoyladenosine tRNA methylthiotransferase	CDKAL1	0.105821	0.056772	0.00268534
CDR2L_HUMAN|Q86X02	Luciferase-FL_Nrf2	0.617892	0.45597	14.38	0.196287	0.993836	Cerebellar degeneration-related protein 2-like	CDR2L	0.707109	0.617892	0.00268534
CDS2_HUMAN|O95674	Luciferase-FL_Nrf2	-0.368819	0.299316	14.38	0.23764	0.993836	Phosphatidate cytidylyltransferase 2	CDS2	0.624081	0.368819	0.00268534
CE051_HUMAN|A6NDU8	Luciferase-FL_Nrf2	-0.13871	0.197176	14.38	0.492988	0.993836	UPF0600 protein C5orf51	C5orf51	0.307163	0.13871	0.00268534
CE128_HUMAN|Q6ZU80	Luciferase-FL_Nrf2	-0.860816	1.00743	14.38	0.406855	0.993836	Centrosomal protein of 128 kDa	CEP128	0.39056	0.860816	0.00268534
CE350_HUMAN|Q5VT06	Luciferase-FL_Nrf2	0.0649307	0.113907	14.38	0.577454	0.993836	Centrosome-associated protein 350	CEP350	0.238482	0.0649307	0.00268534
CEBPZ_HUMAN|Q03701	Luciferase-FL_Nrf2	-0.0668928	0.227201	14.38	0.772644	0.993836	CCAAT/enhancer-binding protein zeta	CEBPZ	0.112021	0.0668928	0.00268534
CENPQ_HUMAN|Q7L2Z9	Luciferase-FL_Nrf2	0.0602639	0.192955	14.38	0.75928	0.993836	Centromere protein Q	CENPQ	0.119598	0.0602639	0.00268534
CENPV_HUMAN|Q7Z7K6	Luciferase-FL_Nrf2	-0.509532	0.34655	14.38	0.163021	0.993836	Centromere protein V	CENPV	0.787757	0.509532	0.00268534
CEP57_HUMAN|Q86XR8	Luciferase-FL_Nrf2	-0.480618	0.753105	14.38	0.533387	0.993836	Centrosomal protein of 57 kDa	CEP57	0.272957	0.480618	0.00268534
CEP68_HUMAN|Q76N32	Luciferase-FL_Nrf2	-0.0999474	0.114295	14.38	0.396234	0.993836	Centrosomal protein of 68 kDa	CEP68	0.402048	0.0999474	0.00268534
CEP85_HUMAN|Q6P2H3	Luciferase-FL_Nrf2	0.117282	0.142414	14.38	0.423657	0.993836	Centrosomal protein of 85 kDa	CEP85	0.372986	0.117282	0.00268534
CEP89_HUMAN|Q96ST8	Luciferase-FL_Nrf2	-0.264883	0.72384	14.38	0.719736	0.993836	Centrosomal protein of 89 kDa	CEP89	0.142827	0.264883	0.00268534
CEP97_HUMAN|Q8IW35	Luciferase-FL_Nrf2	-0.168493	0.198291	14.38	0.409403	0.993836	Centrosomal protein of 97 kDa	CEP97	0.387849	0.168493	0.00268534
CERS2_HUMAN|Q96G23	Luciferase-FL_Nrf2	0.381055	0.356417	14.38	0.302632	0.993836	Ceramide synthase 2	CERS2	0.519085	0.381055	0.00268534
CETN1_HUMAN|Q12798	Luciferase-FL_Nrf2	-0.273522	0.369853	14.38	0.471479	0.993836	Centrin-1	CETN1	0.326538	0.273522	0.00268534
CETN3_HUMAN|O15182	Luciferase-FL_Nrf2	-0.27521	0.708073	14.38	0.703211	0.993836	Centrin-3	CETN3	0.152914	0.27521	0.00268534
CFA20_HUMAN|Q9Y6A4	Luciferase-FL_Nrf2	0.128766	0.167496	14.38	0.454471	0.993836	Cilia- and flagella-associated protein 20	CFAP20	0.342494	0.128766	0.00268534
CFA77_HUMAN|Q6ZQR2	Luciferase-FL_Nrf2	0.114044	0.157517	14.38	0.480671	0.993836	NA	NA	0.318152	0.114044	0.00268534
CFDP1_HUMAN|Q9UEE9	Luciferase-FL_Nrf2	-0.108256	0.143595	14.38	0.463077	0.993836	Craniofacial development protein 1	CFDP1	0.334347	0.108256	0.00268534
CG050_HUMAN|Q9BRJ6	Luciferase-FL_Nrf2	0.067552	0.218329	14.38	0.761451	0.993836	Uncharacterized protein C7orf50	C7orf50	0.118358	0.067552	0.00268534
CGNL1_HUMAN|Q0VF96	Luciferase-FL_Nrf2	-0.601821	0.706483	14.38	0.408258	0.993836	Cingulin-like protein 1	CGNL1	0.389066	0.601821	0.00268534
CH033_HUMAN|Q9H7E9	Luciferase-FL_Nrf2	-0.0732982	0.175835	14.38	0.682938	0.993836	UPF0488 protein C8orf33	C8orf33	0.165619	0.0732982	0.00268534
CH60_HUMAN|P10809	Luciferase-FL_Nrf2	-0.0501625	0.168607	14.38	0.770331	0.993836	60 kDa heat shock protein, mitochondrial	HSPD1	0.113322	0.0501625	0.00268534
CHCH1_HUMAN|Q96BP2	Luciferase-FL_Nrf2	0.117407	0.315252	14.38	0.715008	0.993836	Coiled-coil-helix-coiled-coil-helix domain-containing protein 1	CHCHD1	0.145689	0.117407	0.00268534
CHD1_HUMAN|O14646	Luciferase-FL_Nrf2	0.207238	0.181413	14.38	0.27197	0.993836	Chromodomain-helicase-DNA-binding protein 1	CHD1	0.565478	0.207238	0.00268534
CHD1L_HUMAN|Q86WJ1	Luciferase-FL_Nrf2	0.0451984	0.168469	14.38	0.792287	0.993836	Chromodomain-helicase-DNA-binding protein 1-like	CHD1L	0.101117	0.0451984	0.00268534
CHD2_HUMAN|O14647	Luciferase-FL_Nrf2	-0.392217	0.260152	14.38	0.153297	0.993836	Chromodomain-helicase-DNA-binding protein 2	CHD2	0.814465	0.392217	0.00268534
CHD3_HUMAN|Q12873	Luciferase-FL_Nrf2	0.116395	0.126637	14.38	0.373189	0.993836	Chromodomain-helicase-DNA-binding protein 3	CHD3	0.428071	0.116395	0.00268534
CHD8_HUMAN|Q9HCK8	Luciferase-FL_Nrf2	0.14757	0.104534	14.38	0.179311	0.993836	Chromodomain-helicase-DNA-binding protein 8	CHD8	0.746393	0.14757	0.00268534
CHERP_HUMAN|Q8IWX8	Luciferase-FL_Nrf2	0.204604	0.233107	14.38	0.394522	0.993836	Calcium homeostasis endoplasmic reticulum protein	CHERP	0.403929	0.204604	0.00268534
CHID1_HUMAN|Q9BWS9	Luciferase-FL_Nrf2	0.182927	0.183186	14.38	0.334504	0.993836	Chitinase domain-containing protein 1	CHID1	0.475598	0.182927	0.00268534
CHIP_HUMAN|Q9UNE7	Luciferase-FL_Nrf2	-0.157507	0.211732	14.38	0.468922	0.993836	E3 ubiquitin-protein ligase CHIP	STUB1	0.3289	0.157507	0.00268534
CHM1A_HUMAN|Q9HD42	Luciferase-FL_Nrf2	0.071612	0.246078	14.38	0.775196	0.993836	Charged multivesicular body protein 1a	CHMP1A	0.110588	0.071612	0.00268534
CHM4C_HUMAN|Q96CF2	Luciferase-FL_Nrf2	0.186464	0.193564	14.38	0.351306	0.993836	Charged multivesicular body protein 4c	CHMP4C	0.454314	0.186464	0.00268534
CHMP3_HUMAN|Q9Y3E7	Luciferase-FL_Nrf2	0.0752913	0.240442	14.38	0.758672	0.993836	Charged multivesicular body protein 3	CHMP3	0.119946	0.0752913	0.00268534
CHMP5_HUMAN|Q9NZZ3	Luciferase-FL_Nrf2	-0.301606	0.259567	14.38	0.264177	0.993836	Charged multivesicular body protein 5	CHMP5	0.578106	0.301606	0.00268534
CHMP6_HUMAN|Q96FZ7	Luciferase-FL_Nrf2	-0.252284	0.856132	14.38	0.77245	0.993836	Charged multivesicular body protein 6	CHMP6	0.112129	0.252284	0.00268534
CHP3_HUMAN|Q96BS2	Luciferase-FL_Nrf2	-0.168158	0.122464	14.38	0.190746	0.993836	Calcineurin B homologous protein 3	TESC	0.719545	0.168158	0.00268534
CHRD1_HUMAN|Q9UHD1	Luciferase-FL_Nrf2	0.103441	0.19082	14.38	0.596058	0.993836	Cysteine and histidine-rich domain-containing protein 1	CHORDC1	0.224711	0.103441	0.00268534
CHSP1_HUMAN|Q9Y2V2	Luciferase-FL_Nrf2	0.11168	0.241491	14.38	0.65067	0.993836	Calcium-regulated heat stable protein 1	CARHSP1	0.186639	0.11168	0.00268534
CHTOP_HUMAN|Q9Y3Y2	Luciferase-FL_Nrf2	0.209249	0.233421	14.38	0.384778	0.993836	Chromatin target of PRMT1 protein	CHTOP	0.414789	0.209249	0.00268534
CI085_HUMAN|Q96MD7	Luciferase-FL_Nrf2	0.135756	0.213419	14.38	0.534705	0.993836	Uncharacterized protein C9orf85	C9orf85	0.271885	0.135756	0.00268534
CI114_HUMAN|Q5T280	Luciferase-FL_Nrf2	0.0931514	0.297098	14.38	0.758374	0.993836	Putative methyltransferase C9orf114	C9orf114	0.120116	0.0931514	0.00268534
CIA2B_HUMAN|Q9Y3D0	Luciferase-FL_Nrf2	-0.0560559	0.203374	14.38	0.786754	0.993836	NA	NA	0.104161	0.0560559	0.00268534
CIAO1_HUMAN|O76071	Luciferase-FL_Nrf2	0.112687	0.157844	14.38	0.486709	0.993836	Probable cytosolic iron-sulfur protein assembly protein CIAO1	CIAO1	0.312731	0.112687	0.00268534
CIC_HUMAN|Q96RK0	Luciferase-FL_Nrf2	0.281695	0.240985	14.38	0.261445	0.993836	Protein capicua homolog	CIC	0.58262	0.281695	0.00268534
CING_HUMAN|Q9P2M7	Luciferase-FL_Nrf2	-0.501541	1.01472	14.38	0.628582	0.993836	Cingulin	CGN	0.201638	0.501541	0.00268534
CIP2A_HUMAN|Q8TCG1	Luciferase-FL_Nrf2	0.0697743	0.156562	14.38	0.662476	0.993836	Protein CIP2A	KIAA1524	0.17883	0.0697743	0.00268534
CIP4_HUMAN|Q15642	Luciferase-FL_Nrf2	-0.139755	0.192542	14.38	0.479583	0.993836	Cdc42-interacting protein 4	TRIP10	0.319136	0.139755	0.00268534
CIR1_HUMAN|Q86X95	Luciferase-FL_Nrf2	0.201811	0.266762	14.38	0.461553	0.993836	Corepressor interacting with RBPJ 1	CIR1	0.335779	0.201811	0.00268534
CIRBP_HUMAN|Q14011	Luciferase-FL_Nrf2	0.354059	0.266115	14.38	0.204077	0.993836	Cold-inducible RNA-binding protein	CIRBP	0.690207	0.354059	0.00268534
CISD1_HUMAN|Q9NZ45	Luciferase-FL_Nrf2	-0.280389	0.190955	14.38	0.163542	0.993836	CDGSH iron-sulfur domain-containing protein 1	CISD1	0.786371	0.280389	0.00268534
CISY_HUMAN|O75390	Luciferase-FL_Nrf2	0.125977	0.201017	14.38	0.540681	0.993836	Citrate synthase, mitochondrial	CS	0.267059	0.125977	0.00268534
CK068_HUMAN|Q9H3H3	Luciferase-FL_Nrf2	0.218809	0.159283	14.38	0.190569	0.993836	UPF0696 protein C11orf68	C11orf68	0.719948	0.218809	0.00268534
CKAP2_HUMAN|Q8WWK9	Luciferase-FL_Nrf2	0.227919	0.232459	14.38	0.343063	0.993836	Cytoskeleton-associated protein 2	CKAP2	0.464626	0.227919	0.00268534
CKAP5_HUMAN|Q14008	Luciferase-FL_Nrf2	0.151063	0.194199	14.38	0.44925	0.993836	Cytoskeleton-associated protein 5	CKAP5	0.347512	0.151063	0.00268534
CL065_HUMAN|Q9H3J6	Luciferase-FL_Nrf2	0.146235	0.270719	14.38	0.597344	0.993836	Probable peptide chain release factor C12orf65, mitochondrial	C12orf65	0.223775	0.146235	0.00268534
CLAP1_HUMAN|Q7Z460	Luciferase-FL_Nrf2	-0.114954	0.130426	14.38	0.392611	0.993836	CLIP-associating protein 1	CLASP1	0.406038	0.114954	0.00268534
CLASR_HUMAN|Q8N2M8	Luciferase-FL_Nrf2	-0.128131	0.261888	14.38	0.632038	0.993836	CLK4-associating serine/arginine rich protein	CLASRP	0.199257	0.128131	0.00268534
CLCA_HUMAN|P09496-2	Luciferase-FL_Nrf2	-0.218116	0.558706	14.38	0.701967	0.993836	Clathrin light chain A (isoform 2)	CLTA	0.153684	0.218116	0.00268534
CLCC1_HUMAN|Q96S66	Luciferase-FL_Nrf2	0.165778	0.229371	14.38	0.481422	0.993836	Chloride channel CLIC-like protein 1	CLCC1	0.317474	0.165778	0.00268534
CLD2_HUMAN|P57739	Luciferase-FL_Nrf2	-0.459872	0.790075	14.38	0.56954	0.993836	Claudin-2	CLDN2	0.244476	0.459872	0.00268534
CLDN1_HUMAN|Q9NY35	Luciferase-FL_Nrf2	-0.66208	0.931337	14.38	0.488522	0.993836	Claudin domain-containing protein 1	CLDND1	0.311116	0.66208	0.00268534
CLIC1_HUMAN|O00299	Luciferase-FL_Nrf2	-0.0850362	0.223015	14.38	0.708553	0.993836	Chloride intracellular channel protein 1	CLIC1	0.149628	0.0850362	0.00268534
CLIP1_HUMAN|P30622	Luciferase-FL_Nrf2	0.139051	0.244774	14.38	0.578745	0.993836	CAP-Gly domain-containing linker protein 1	CLIP1	0.237513	0.139051	0.00268534
CLIP2_HUMAN|Q9UDT6	Luciferase-FL_Nrf2	0.0727716	0.221909	14.38	0.747688	0.993836	CAP-Gly domain-containing linker protein 2	CLIP2	0.12628	0.0727716	0.00268534
CLK1_HUMAN|P49759	Luciferase-FL_Nrf2	0.186441	0.273692	14.38	0.506564	0.993836	Dual specificity protein kinase CLK1	CLK1	0.295366	0.186441	0.00268534
CLK2_HUMAN|P49760	Luciferase-FL_Nrf2	0.183311	0.199057	14.38	0.372296	0.993836	Dual specificity protein kinase CLK2	CLK2	0.429111	0.183311	0.00268534
CLK3_HUMAN|P49761	Luciferase-FL_Nrf2	0.143703	0.173755	14.38	0.421725	0.993836	Dual specificity protein kinase CLK3	CLK3	0.37497	0.143703	0.00268534
CLK4_HUMAN|Q9HAZ1	Luciferase-FL_Nrf2	0.258372	0.298815	14.38	0.401423	0.993836	Dual specificity protein kinase CLK4	CLK4	0.396398	0.258372	0.00268534
CLMN_HUMAN|Q96JQ2	Luciferase-FL_Nrf2	0.1097	0.126969	14.38	0.401776	0.993836	Calmin	CLMN	0.396016	0.1097	0.00268534
CLPT1_HUMAN|O96005	Luciferase-FL_Nrf2	0.0708627	0.228182	14.38	0.760596	0.993836	Cleft lip and palate transmembrane protein 1	CLPTM1	0.118846	0.0708627	0.00268534
CLU_HUMAN|O75153	Luciferase-FL_Nrf2	0.148862	0.196759	14.38	0.461524	0.993836	Clustered mitochondria protein homolog	CLUH	0.335806	0.148862	0.00268534
CLUS_HUMAN|P10909	Luciferase-FL_Nrf2	-0.080393	0.151371	14.38	0.603456	0.993836	Clusterin	CLU	0.219354	0.080393	0.00268534
CMBL_HUMAN|Q96DG6	Luciferase-FL_Nrf2	0.187079	0.311822	14.38	0.557873	0.993836	Carboxymethylenebutenolidase homolog	CMBL	0.253465	0.187079	0.00268534
CMC4_HUMAN|P56277	Luciferase-FL_Nrf2	0.2538	0.406648	14.38	0.54232	0.993836	Cx9C motif-containing protein 4	CMC4	0.265744	0.2538	0.00268534
CNBP_HUMAN|P62633	Luciferase-FL_Nrf2	-0.145542	0.293908	14.38	0.627942	0.993836	Cellular nucleic acid-binding protein	CNBP	0.202081	0.145542	0.00268534
CND1_HUMAN|Q15021	Luciferase-FL_Nrf2	0.22164	0.216739	14.38	0.323386	0.993836	Condensin complex subunit 1	NCAPD2	0.490279	0.22164	0.00268534
CND2_HUMAN|Q15003	Luciferase-FL_Nrf2	0.213236	0.17743	14.38	0.24886	0.993836	Condensin complex subunit 2	NCAPH	0.604045	0.213236	0.00268534
CND3_HUMAN|Q9BPX3	Luciferase-FL_Nrf2	0.160203	0.244824	14.38	0.523209	0.993836	Condensin complex subunit 3	NCAPG	0.281325	0.160203	0.00268534
CNDG2_HUMAN|Q86XI2	Luciferase-FL_Nrf2	-0.112963	0.138372	14.38	0.427607	0.993836	Condensin-2 complex subunit G2	NCAPG2	0.368956	0.112963	0.00268534
CNN3_HUMAN|Q15417	Luciferase-FL_Nrf2	0.0913751	0.126534	14.38	0.48179	0.993836	Calponin-3	CNN3	0.317143	0.0913751	0.00268534
CNO11_HUMAN|Q9UKZ1	Luciferase-FL_Nrf2	0.155877	0.174039	14.38	0.385189	0.993836	CCR4-NOT transcription complex subunit 11	CNOT11	0.414326	0.155877	0.00268534
CNOT1_HUMAN|A5YKK6	Luciferase-FL_Nrf2	0.186922	0.122381	14.38	0.148362	0.993836	CCR4-NOT transcription complex subunit 1	CNOT1	0.828676	0.186922	0.00268534
CNOT2_HUMAN|Q9NZN8	Luciferase-FL_Nrf2	0.131462	0.123275	14.38	0.303815	0.993836	CCR4-NOT transcription complex subunit 2	CNOT2	0.517391	0.131462	0.00268534
CNOT3_HUMAN|O75175	Luciferase-FL_Nrf2	0.0756772	0.108935	14.38	0.498316	0.993836	CCR4-NOT transcription complex subunit 3	CNOT3	0.302495	0.0756772	0.00268534
CNOT7_HUMAN|Q9UIV1	Luciferase-FL_Nrf2	0.174341	0.271367	14.38	0.530689	0.993836	CCR4-NOT transcription complex subunit 7	CNOT7	0.27516	0.174341	0.00268534
CNOT8_HUMAN|Q9UFF9	Luciferase-FL_Nrf2	-0.124207	0.102187	14.38	0.243762	0.993836	CCR4-NOT transcription complex subunit 8	CNOT8	0.613035	0.124207	0.00268534
CNOT9_HUMAN|Q92600	Luciferase-FL_Nrf2	0.0484614	0.099424	14.38	0.633307	0.993836	NA	NA	0.198386	0.0484614	0.00268534
CNPY2_HUMAN|Q9Y2B0	Luciferase-FL_Nrf2	0.0672261	0.236485	14.38	0.780254	0.993836	Protein canopy homolog 2	CNPY2	0.107764	0.0672261	0.00268534
CNPY3_HUMAN|Q9BT09	Luciferase-FL_Nrf2	0.118986	0.165897	14.38	0.484721	0.993836	Protein canopy homolog 3	CNPY3	0.314508	0.118986	0.00268534
CNTP1_HUMAN|P78357	Luciferase-FL_Nrf2	-0.590132	0.988223	12.38	0.561161	0.993836	Contactin-associated protein 1	CNTNAP1	0.250913	0.590132	0.00268534
CNTP4_HUMAN|Q9C0A0	Luciferase-FL_Nrf2	0.0787827	0.228572	14.38	0.735329	0.993836	Contactin-associated protein-like 4	CNTNAP4	0.133518	0.0787827	0.00268534
CO3_HUMAN|P01024	Luciferase-FL_Nrf2	0.247975	0.253793	14.38	0.344684	0.993836	Complement C3	C3	0.462579	0.247975	0.00268534
CO4A_HUMAN|P0C0L4	Luciferase-FL_Nrf2	0.218754	0.296914	14.38	0.473119	0.993836	Complement C4-A	C4A	0.32503	0.218754	0.00268534
CO5_HUMAN|P01031	Luciferase-FL_Nrf2	0.33238	0.288725	14.38	0.268433	0.993836	Complement C5	C5	0.571164	0.33238	0.00268534
CO5A2_HUMAN|P05997	Luciferase-FL_Nrf2	0.277115	0.193039	14.38	0.172529	0.993836	Collagen alpha-2(V) chain	COL5A2	0.763137	0.277115	0.00268534
COA4_HUMAN|Q9NYJ1	Luciferase-FL_Nrf2	0.481083	0.353545	14.38	0.194543	0.993836	Cytochrome c oxidase assembly factor 4 homolog, mitochondrial	COA4	0.710985	0.481083	0.00268534
COA5_HUMAN|Q86WW8	Luciferase-FL_Nrf2	-0.103239	0.30339	14.38	0.738563	0.993836	Cytochrome c oxidase assembly factor 5	COA5	0.131613	0.103239	0.00268534
COBL_HUMAN|O75128	Luciferase-FL_Nrf2	-0.634546	0.706489	14.38	0.383888	0.993836	Protein cordon-bleu	COBL	0.415795	0.634546	0.00268534
COF1_HUMAN|P23528	Luciferase-FL_Nrf2	-0.239314	0.53021	14.38	0.658465	0.993836	Cofilin-1	CFL1	0.181467	0.239314	0.00268534
COF2_HUMAN|Q9Y281	Luciferase-FL_Nrf2	-0.376261	1.43272	14.38	0.796569	0.993836	Cofilin-2	CFL2	0.0987764	0.376261	0.00268534
COG1_HUMAN|Q8WTW3	Luciferase-FL_Nrf2	0.128765	0.156429	14.38	0.423864	0.993836	Conserved oligomeric Golgi complex subunit 1	COG1	0.372773	0.128765	0.00268534
COG2_HUMAN|Q14746	Luciferase-FL_Nrf2	-0.243232	0.245918	14.38	0.338977	0.993836	Conserved oligomeric Golgi complex subunit 2	COG2	0.46983	0.243232	0.00268534
COG4_HUMAN|Q9H9E3	Luciferase-FL_Nrf2	0.0766083	0.151259	14.38	0.620203	0.993836	Conserved oligomeric Golgi complex subunit 4	COG4	0.207466	0.0766083	0.00268534
COMD2_HUMAN|Q86X83	Luciferase-FL_Nrf2	-0.0356431	0.117529	14.38	0.766026	0.993836	COMM domain-containing protein 2	COMMD2	0.115757	0.0356431	0.00268534
COMD3_HUMAN|Q9UBI1	Luciferase-FL_Nrf2	-0.128588	0.166127	14.38	0.451448	0.993836	COMM domain-containing protein 3	COMMD3	0.345392	0.128588	0.00268534
COMD4_HUMAN|Q9H0A8	Luciferase-FL_Nrf2	-0.209426	0.155652	14.38	0.199303	0.993836	COMM domain-containing protein 4	COMMD4	0.700486	0.209426	0.00268534
COMD7_HUMAN|Q86VX2	Luciferase-FL_Nrf2	-0.100239	0.173949	14.38	0.573354	0.993836	COMM domain-containing protein 7	COMMD7	0.241577	0.100239	0.00268534
COMD9_HUMAN|Q9P000	Luciferase-FL_Nrf2	-0.245901	0.173034	14.38	0.176605	0.993836	COMM domain-containing protein 9	COMMD9	0.752996	0.245901	0.00268534
COMDA_HUMAN|Q9Y6G5	Luciferase-FL_Nrf2	-0.0924068	0.159789	14.38	0.572003	0.993836	COMM domain-containing protein 10	COMMD10	0.242601	0.0924068	0.00268534
COPA_HUMAN|P53621	Luciferase-FL_Nrf2	0.116984	0.216814	14.38	0.597757	0.993836	Coatomer subunit alpha	COPA	0.223475	0.116984	0.00268534
COPB_HUMAN|P53618	Luciferase-FL_Nrf2	0.13488	0.246481	14.38	0.592617	0.993836	Coatomer subunit beta	COPB1	0.227226	0.13488	0.00268534
COPB2_HUMAN|P35606	Luciferase-FL_Nrf2	0.183747	0.248	14.38	0.470671	0.993836	Coatomer subunit beta'	COPB2	0.327282	0.183747	0.00268534
COPD_HUMAN|P48444	Luciferase-FL_Nrf2	0.155225	0.234307	14.38	0.518139	0.993836	Coatomer subunit delta	ARCN1	0.285554	0.155225	0.00268534
COPE_HUMAN|O14579	Luciferase-FL_Nrf2	0.190775	0.26064	14.38	0.47596	0.993836	Coatomer subunit epsilon	COPE	0.32243	0.190775	0.00268534
COPG1_HUMAN|Q9Y678	Luciferase-FL_Nrf2	0.106471	0.242252	14.38	0.666829	0.993836	Coatomer subunit gamma-1	COPG1	0.175986	0.106471	0.00268534
COPRS_HUMAN|Q9NQ92	Luciferase-FL_Nrf2	0.382046	0.330149	14.38	0.266055	0.993836	Coordinator of PRMT5 and differentiation stimulator	COPRS	0.575028	0.382046	0.00268534
COR1A_HUMAN|P31146	Luciferase-FL_Nrf2	-0.598664	1.41164	14.38	0.677775	0.993836	Coronin-1A	CORO1A	0.168914	0.598664	0.00268534
COR1B_HUMAN|Q9BR76	Luciferase-FL_Nrf2	-0.837727	0.94041	14.38	0.387693	0.993836	Coronin-1B	CORO1B	0.411512	0.837727	0.00268534
COR1C_HUMAN|Q9ULV4	Luciferase-FL_Nrf2	-0.453848	1.43602	14.38	0.756508	0.993836	Coronin-1C	CORO1C	0.121187	0.453848	0.00268534
COSA1_HUMAN|Q2UY09	Luciferase-FL_Nrf2	0.399183	0.342909	14.38	0.263332	0.993836	Collagen alpha-1(XXVIII) chain	COL28A1	0.579497	0.399183	0.00268534
COX15_HUMAN|Q7KZN9	Luciferase-FL_Nrf2	-0.132114	0.253582	14.38	0.610303	0.993836	Cytochrome c oxidase assembly protein COX15 homolog	COX15	0.214455	0.132114	0.00268534
COX17_HUMAN|Q14061	Luciferase-FL_Nrf2	0.700362	0.743411	14.38	0.361704	0.993836	Cytochrome c oxidase copper chaperone	COX17	0.441647	0.700362	0.00268534
COX2_HUMAN|P00403	Luciferase-FL_Nrf2	0.069817	0.140993	14.38	0.627954	0.993836	Cytochrome c oxidase subunit 2	MT-CO2	0.202072	0.069817	0.00268534
COX41_HUMAN|P13073	Luciferase-FL_Nrf2	0.0544895	0.198365	14.38	0.787459	0.993836	Cytochrome c oxidase subunit 4 isoform 1, mitochondrial	COX4I1	0.103772	0.0544895	0.00268534
COX5A_HUMAN|P20674	Luciferase-FL_Nrf2	0.04448	0.15117	14.38	0.772781	0.993836	Cytochrome c oxidase subunit 5A, mitochondrial	COX5A	0.111944	0.04448	0.00268534
COX5B_HUMAN|P10606	Luciferase-FL_Nrf2	0.139407	0.154705	14.38	0.382373	0.993836	Cytochrome c oxidase subunit 5B, mitochondrial	COX5B	0.417513	0.139407	0.00268534
COX6C_HUMAN|P09669	Luciferase-FL_Nrf2	0.0688242	0.158534	14.38	0.670637	0.993836	Cytochrome c oxidase subunit 6C	COX6C	0.173512	0.0688242	0.00268534
COX7C_HUMAN|P15954	Luciferase-FL_Nrf2	0.10091	0.153472	14.38	0.521236	0.993836	Cytochrome c oxidase subunit 7C, mitochondrial	COX7C	0.282965	0.10091	0.00268534
COX7R_HUMAN|O14548	Luciferase-FL_Nrf2	0.138011	0.160134	14.38	0.402913	0.993836	Cytochrome c oxidase subunit 7A-related protein, mitochondrial	COX7A2L	0.394789	0.138011	0.00268534
CP131_HUMAN|Q9UPN4	Luciferase-FL_Nrf2	0.294285	0.734916	14.38	0.694723	0.993836	Centrosomal protein of 131 kDa	CEP131	0.158189	0.294285	0.00268534
CP24A_HUMAN|Q07973	Luciferase-FL_Nrf2	-0.260926	0.186652	14.38	0.183326	0.993836	1,25-dihydroxyvitamin D(3) 24-hydroxylase, mitochondrial	CYP24A1	0.736776	0.260926	0.00268534
CPIN1_HUMAN|Q6FI81	Luciferase-FL_Nrf2	0.166149	0.125161	14.38	0.20504	0.993836	Anamorsin	CIAPIN1	0.688162	0.166149	0.00268534
CPLX1_HUMAN|O14810	Luciferase-FL_Nrf2	0.0498925	0.190716	14.38	0.797335	0.993836	Complexin-1	CPLX1	0.098359	0.0498925	0.00268534
CPLX2_HUMAN|Q6PUV4	Luciferase-FL_Nrf2	0.0727316	0.20755	14.38	0.731097	0.993836	Complexin-2	CPLX2	0.136025	0.0727316	0.00268534
CPNE1_HUMAN|Q99829	Luciferase-FL_Nrf2	0.44094	0.358672	14.38	0.23867	0.993836	Copine-1	CPNE1	0.622202	0.44094	0.00268534
CPNE7_HUMAN|Q9UBL6	Luciferase-FL_Nrf2	0.181135	0.163759	14.38	0.286842	0.993836	Copine-7	CPNE7	0.542357	0.181135	0.00268534
CPNS1_HUMAN|P04632	Luciferase-FL_Nrf2	0.064235	0.16169	14.38	0.697001	0.993836	Calpain small subunit 1	CAPNS1	0.156766	0.064235	0.00268534
CPPED_HUMAN|Q9BRF8	Luciferase-FL_Nrf2	0.18604	0.257872	14.38	0.482203	0.993836	Serine/threonine-protein phosphatase CPPED1	CPPED1	0.31677	0.18604	0.00268534
CPSF1_HUMAN|Q10570	Luciferase-FL_Nrf2	0.0714965	0.161287	14.38	0.664154	0.993836	Cleavage and polyadenylation specificity factor subunit 1	CPSF1	0.177731	0.0714965	0.00268534
CPSF3_HUMAN|Q9UKF6	Luciferase-FL_Nrf2	0.0338664	0.121397	14.38	0.784239	0.993836	Cleavage and polyadenylation specificity factor subunit 3	CPSF3	0.105552	0.0338664	0.00268534
CPSF4_HUMAN|O95639	Luciferase-FL_Nrf2	0.117818	0.152918	14.38	0.453496	0.993836	Cleavage and polyadenylation specificity factor subunit 4	CPSF4	0.343426	0.117818	0.00268534
CPSF7_HUMAN|Q8N684	Luciferase-FL_Nrf2	-0.0774668	0.192464	14.38	0.693236	0.993836	Cleavage and polyadenylation specificity factor subunit 7	CPSF7	0.159119	0.0774668	0.00268534
CR021_HUMAN|Q32NC0	Luciferase-FL_Nrf2	-0.0645104	0.183795	14.38	0.730684	0.993836	UPF0711 protein C18orf21	C18orf21	0.13627	0.0645104	0.00268534
CRBG3_HUMAN|Q68DQ2	Luciferase-FL_Nrf2	0.270722	0.224497	14.38	0.247322	0.993836	Very large A-kinase anchor protein	CRYBG3	0.606738	0.270722	0.00268534
CRCM1_HUMAN|Q96D31	Luciferase-FL_Nrf2	-0.539942	0.398234	14.38	0.196061	0.993836	Calcium release-activated calcium channel protein 1	ORAI1	0.707608	0.539942	0.00268534
CRIP2_HUMAN|P52943	Luciferase-FL_Nrf2	-0.0848455	0.134664	14.38	0.538543	0.993836	Cysteine-rich protein 2	CRIP2	0.268779	0.0848455	0.00268534
CRIPT_HUMAN|Q9P021	Luciferase-FL_Nrf2	0.319043	0.255978	14.38	0.232552	0.993836	Cysteine-rich PDZ-binding protein	CRIPT	0.63348	0.319043	0.00268534
CRK_HUMAN|P46108	Luciferase-FL_Nrf2	0.127924	0.165637	14.38	0.452433	0.993836	Adapter molecule crk	CRK	0.344445	0.127924	0.00268534
CRKL_HUMAN|P46109	Luciferase-FL_Nrf2	0.270544	0.245891	14.38	0.289297	0.993836	Crk-like protein	CRKL	0.538655	0.270544	0.00268534
CRTAP_HUMAN|O75718	Luciferase-FL_Nrf2	-0.158819	0.163301	14.38	0.346853	0.993836	Cartilage-associated protein	CRTAP	0.459855	0.158819	0.00268534
CS047_HUMAN|Q8N9M1	Luciferase-FL_Nrf2	0.131842	0.241155	14.38	0.59296	0.993836	Uncharacterized protein C19orf47	C19orf47	0.226975	0.131842	0.00268534
CSDE1_HUMAN|O75534	Luciferase-FL_Nrf2	0.176182	0.129691	14.38	0.195244	0.993836	Cold shock domain-containing protein E1	CSDE1	0.709423	0.176182	0.00268534
CSK_HUMAN|P41240	Luciferase-FL_Nrf2	0.156197	0.172385	14.38	0.37982	0.993836	Tyrosine-protein kinase CSK	CSK	0.420423	0.156197	0.00268534
CSK21_HUMAN|P68400	Luciferase-FL_Nrf2	0.156649	0.247276	14.38	0.536354	0.993836	Casein kinase II subunit alpha	CSNK2A1	0.270549	0.156649	0.00268534
CSK22_HUMAN|P19784	Luciferase-FL_Nrf2	0.291123	0.233786	14.38	0.232948	0.993836	Casein kinase II subunit alpha'	CSNK2A2	0.632741	0.291123	0.00268534
CSK2B_HUMAN|P67870	Luciferase-FL_Nrf2	0.118016	0.278855	14.38	0.678398	0.993836	Casein kinase II subunit beta	CSNK2B	0.168515	0.118016	0.00268534
CSN1_HUMAN|Q13098	Luciferase-FL_Nrf2	0.152142	0.202738	14.38	0.465094	0.993836	COP9 signalosome complex subunit 1	GPS1	0.332459	0.152142	0.00268534
CSN2_HUMAN|P61201	Luciferase-FL_Nrf2	0.155047	0.212805	14.38	0.477952	0.993836	COP9 signalosome complex subunit 2	COPS2	0.320616	0.155047	0.00268534
CSN3_HUMAN|Q9UNS2	Luciferase-FL_Nrf2	0.148397	0.233677	14.38	0.53537	0.993836	COP9 signalosome complex subunit 3	COPS3	0.271346	0.148397	0.00268534
CSN4_HUMAN|Q9BT78	Luciferase-FL_Nrf2	0.110512	0.254605	14.38	0.670691	0.993836	COP9 signalosome complex subunit 4	COPS4	0.173478	0.110512	0.00268534
CSN5_HUMAN|Q92905	Luciferase-FL_Nrf2	0.0567501	0.174007	14.38	0.749019	0.993836	COP9 signalosome complex subunit 5	COPS5	0.125507	0.0567501	0.00268534
CSN6_HUMAN|Q7L5N1	Luciferase-FL_Nrf2	0.103163	0.224947	14.38	0.653369	0.993836	COP9 signalosome complex subunit 6	COPS6	0.184841	0.103163	0.00268534
CSN7B_HUMAN|Q9H9Q2	Luciferase-FL_Nrf2	0.289993	0.212993	14.38	0.194304	0.993836	COP9 signalosome complex subunit 7b	COPS7B	0.711517	0.289993	0.00268534
CSN8_HUMAN|Q99627	Luciferase-FL_Nrf2	0.136929	0.194654	14.38	0.49301	0.993836	COP9 signalosome complex subunit 8	COPS8	0.307144	0.136929	0.00268534
CSRP1_HUMAN|P21291	Luciferase-FL_Nrf2	0.146441	0.145033	14.38	0.329324	0.993836	Cysteine and glycine-rich protein 1	CSRP1	0.482377	0.146441	0.00268534
CSRP2_HUMAN|Q16527	Luciferase-FL_Nrf2	0.135611	0.146975	14.38	0.371396	0.993836	Cysteine and glycine-rich protein 2	CSRP2	0.430162	0.135611	0.00268534
CSTF1_HUMAN|Q05048	Luciferase-FL_Nrf2	0.0892056	0.157154	14.38	0.579041	0.993836	Cleavage stimulation factor subunit 1	CSTF1	0.237291	0.0892056	0.00268534
CSTF3_HUMAN|Q12996	Luciferase-FL_Nrf2	0.113006	0.190278	14.38	0.561808	0.993836	Cleavage stimulation factor subunit 3	CSTF3	0.250412	0.113006	0.00268534
CT2NL_HUMAN|Q9P2B4	Luciferase-FL_Nrf2	0.0715513	0.107831	14.38	0.517474	0.993836	CTTNBP2 N-terminal-like protein	CTTNBP2NL	0.286112	0.0715513	0.00268534
CTBL1_HUMAN|Q8WYA6	Luciferase-FL_Nrf2	0.0958104	0.135759	14.38	0.491627	0.993836	Beta-catenin-like protein 1	CTNNBL1	0.308364	0.0958104	0.00268534
CTBP1_HUMAN|Q13363	Luciferase-FL_Nrf2	-0.171973	0.156885	14.38	0.291022	0.993836	C-terminal-binding protein 1	CTBP1	0.536073	0.171973	0.00268534
CTBP2_HUMAN|P56545	Luciferase-FL_Nrf2	-0.135932	0.215715	14.38	0.538484	0.993836	C-terminal-binding protein 2	CTBP2	0.268827	0.135932	0.00268534
CTDS1_HUMAN|Q9GZU7	Luciferase-FL_Nrf2	-0.332978	0.797364	14.38	0.682409	0.993836	Carboxy-terminal domain RNA polymerase II polypeptide A small phosphatase 1	CTDSP1	0.165955	0.332978	0.00268534
CTND1_HUMAN|O60716-3	Luciferase-FL_Nrf2	0.0668602	0.144389	14.38	0.650254	0.993836	Catenin delta-1 (isoform 3)	CTNND1	0.186917	0.0668602	0.00268534
CTR9_HUMAN|Q6PD62	Luciferase-FL_Nrf2	0.109287	0.188667	14.38	0.57138	0.993836	RNA polymerase-associated protein CTR9 homolog	CTR9	0.243075	0.109287	0.00268534
CTRO_HUMAN|O14578-4	Luciferase-FL_Nrf2	0.226331	0.155724	14.38	0.167582	0.993836	Citron Rho-interacting kinase (isoform 4)	CIT	0.775772	0.226331	0.00268534
CUL1_HUMAN|Q13616	Luciferase-FL_Nrf2	-0.226543	0.198687	14.38	0.272839	0.993836	Cullin-1	CUL1	0.564094	0.226543	0.00268534
CUL3_HUMAN|Q13618	Luciferase-FL_Nrf2	-0.0330242	0.0957387	14.38	0.735132	0.993836	Cullin-3	CUL3	0.133634	0.0330242	0.00268534
CUL4A_HUMAN|Q13619	Luciferase-FL_Nrf2	0.171974	0.252051	14.38	0.505893	0.993836	Cullin-4A	CUL4A	0.295942	0.171974	0.00268534
CUL4B_HUMAN|Q13620	Luciferase-FL_Nrf2	0.274988	0.210698	14.38	0.212348	0.993836	Cullin-4B	CUL4B	0.672951	0.274988	0.00268534
CUL5_HUMAN|Q93034	Luciferase-FL_Nrf2	0.0799461	0.204892	14.38	0.702118	0.993836	Cullin-5	CUL5	0.15359	0.0799461	0.00268534
CUL7_HUMAN|Q14999	Luciferase-FL_Nrf2	0.157382	0.219183	14.38	0.484237	0.993836	Cullin-7	CUL7	0.314942	0.157382	0.00268534
CWC15_HUMAN|Q9P013	Luciferase-FL_Nrf2	-0.0484612	0.154669	14.38	0.758535	0.993836	Spliceosome-associated protein CWC15 homolog	CWC15	0.120024	0.0484612	0.00268534
CWC22_HUMAN|Q9HCG8	Luciferase-FL_Nrf2	-0.113177	0.170247	14.38	0.51671	0.993836	Pre-mRNA-splicing factor CWC22 homolog	CWC22	0.286754	0.113177	0.00268534
CWC25_HUMAN|Q9NXE8	Luciferase-FL_Nrf2	0.0943926	0.26717	14.38	0.728985	0.993836	Pre-mRNA-splicing factor CWC25 homolog	CWC25	0.137281	0.0943926	0.00268534
CX6B1_HUMAN|P14854	Luciferase-FL_Nrf2	0.149268	0.146607	14.38	0.325431	0.993836	Cytochrome c oxidase subunit 6B1	COX6B1	0.487541	0.149268	0.00268534
CX7A2_HUMAN|P14406	Luciferase-FL_Nrf2	0.0441279	0.140539	14.38	0.758037	0.993836	Cytochrome c oxidase subunit 7A2, mitochondrial	COX7A2	0.12031	0.0441279	0.00268534
CXA1_HUMAN|P17302	Luciferase-FL_Nrf2	-0.603741	0.668377	14.38	0.381253	0.993836	Gap junction alpha-1 protein	GJA1	0.418787	0.603741	0.00268534
CXAR_HUMAN|P78310	Luciferase-FL_Nrf2	-0.238551	0.840236	14.38	0.780527	0.993836	Coxsackievirus and adenovirus receptor	CXADR	0.107612	0.238551	0.00268534
CXG3_HUMAN|Q8NFK1	Luciferase-FL_Nrf2	0.197883	0.300573	14.38	0.520714	0.993836	Gap junction gamma-3 protein	GJC3	0.283401	0.197883	0.00268534
CXXC1_HUMAN|Q9P0U4	Luciferase-FL_Nrf2	-0.0959226	0.225239	14.38	0.676508	0.993836	CXXC-type zinc finger protein 1	CXXC1	0.169727	0.0959226	0.00268534
CY1_HUMAN|P08574	Luciferase-FL_Nrf2	-0.150918	0.203393	14.38	0.470031	0.993836	Cytochrome c1, heme protein, mitochondrial	CYC1	0.327873	0.150918	0.00268534
CYB5_HUMAN|P00167	Luciferase-FL_Nrf2	-0.141285	0.181241	14.38	0.448302	0.993836	Cytochrome b5	CYB5A	0.348429	0.141285	0.00268534
CYB5B_HUMAN|O43169	Luciferase-FL_Nrf2	0.226554	0.166678	14.38	0.19501	0.993836	Cytochrome b5 type B	CYB5B	0.709942	0.226554	0.00268534
CYC_HUMAN|P99999	Luciferase-FL_Nrf2	-0.0558427	0.17047	14.38	0.747949	0.993836	Cytochrome c	CYCS	0.126128	0.0558427	0.00268534
CYFP1_HUMAN|Q7L576	Luciferase-FL_Nrf2	0.0325908	0.0990733	14.38	0.74693	0.993836	Cytoplasmic FMR1-interacting protein 1	CYFIP1	0.12672	0.0325908	0.00268534
CYFP2_HUMAN|Q96F07	Luciferase-FL_Nrf2	-0.0434635	0.113059	14.38	0.706284	0.993836	Cytoplasmic FMR1-interacting protein 2	CYFIP2	0.151021	0.0434635	0.00268534
CYH3_HUMAN|O43739	Luciferase-FL_Nrf2	-0.0714919	0.270667	14.38	0.795426	0.993836	Cytohesin-3	CYTH3	0.0994002	0.0714919	0.00268534
CYRIA_HUMAN|Q9H0Q0	Luciferase-FL_Nrf2	-0.242733	0.221096	14.38	0.290308	0.993836	NA	NA	0.537141	0.242733	0.00268534
CYRIB_HUMAN|Q9NUQ9	Luciferase-FL_Nrf2	-0.100859	0.228406	14.38	0.665363	0.993836	NA	NA	0.176942	0.100859	0.00268534
CYTB_HUMAN|P04080	Luciferase-FL_Nrf2	0.278663	0.31855	14.38	0.396067	0.993836	Cystatin-B	CSTB	0.402231	0.278663	0.00268534
CYTC_HUMAN|P01034	Luciferase-FL_Nrf2	0.137512	0.1264	14.38	0.29453	0.993836	Cystatin-C	CST3	0.53087	0.137512	0.00268534
CYTSA_HUMAN|Q69YQ0	Luciferase-FL_Nrf2	0.417092	1.07469	14.38	0.703624	0.993836	Cytospin-A	SPECC1L	0.152659	0.417092	0.00268534
D19L1_HUMAN|Q2PZI1	Luciferase-FL_Nrf2	0.210099	0.365923	14.38	0.57473	0.993836	Probable C-mannosyltransferase DPY19L1	DPY19L1	0.240536	0.210099	0.00268534
D2HDH_HUMAN|Q8N465	Luciferase-FL_Nrf2	0.265836	0.26978	14.38	0.340728	0.993836	D-2-hydroxyglutarate dehydrogenase, mitochondrial	D2HGDH	0.467592	0.265836	0.00268534
D42E1_HUMAN|Q8WUS8	Luciferase-FL_Nrf2	0.176578	0.291076	14.38	0.553548	0.993836	Short-chain dehydrogenase/reductase family 42E member 1	SDR42E1	0.256845	0.176578	0.00268534
D6R924_HUMAN|D6R924	Luciferase-FL_Nrf2	0.722624	0.494821	14.38	0.165689	0.993836	Gamma-aminobutyric acid receptor subunit alpha-4	GABRA4	0.780705	0.722624	0.00268534
DAAM1_HUMAN|Q9Y4D1	Luciferase-FL_Nrf2	-0.308284	0.538416	14.38	0.575776	0.993836	Disheveled-associated activator of morphogenesis 1	DAAM1	0.239746	0.308284	0.00268534
DAD1_HUMAN|P61803	Luciferase-FL_Nrf2	0.12673	0.158116	14.38	0.435888	0.993836	Dolichyl-diphosphooligosaccharide--protein glycosyltransferase subunit DAD1	DAD1	0.360625	0.12673	0.00268534
DAPK1_HUMAN|P53355	Luciferase-FL_Nrf2	-0.646617	1.22469	14.38	0.605563	0.993836	Death-associated protein kinase 1	DAPK1	0.217841	0.646617	0.00268534
DAXX_HUMAN|Q9UER7	Luciferase-FL_Nrf2	0.103824	0.391086	14.38	0.79441	0.993836	Death domain-associated protein 6	DAXX	0.0999551	0.103824	0.00268534
DAZP1_HUMAN|Q96EP5	Luciferase-FL_Nrf2	-0.0737017	0.107862	14.38	0.505281	0.993836	DAZ-associated protein 1	DAZAP1	0.296467	0.0737017	0.00268534
DBLOH_HUMAN|Q9NR28	Luciferase-FL_Nrf2	0.173783	0.233289	14.38	0.468317	0.993836	Diablo homolog, mitochondrial	DIABLO	0.32946	0.173783	0.00268534
DBNL_HUMAN|Q9UJU6-2	Luciferase-FL_Nrf2	0.235442	0.182614	14.38	0.217651	0.993836	Drebrin-like protein (isoform 2)	DBNL	0.662239	0.235442	0.00268534
DBR1_HUMAN|Q9UK59	Luciferase-FL_Nrf2	0.272101	0.190866	14.38	0.175325	0.993836	Lariat debranching enzyme	DBR1	0.756156	0.272101	0.00268534
DC1L1_HUMAN|Q9Y6G9	Luciferase-FL_Nrf2	0.220321	0.215983	14.38	0.324545	0.993836	Cytoplasmic dynein 1 light intermediate chain 1	DYNC1LI1	0.488725	0.220321	0.00268534
DC1L2_HUMAN|O43237	Luciferase-FL_Nrf2	0.15453	0.188671	14.38	0.426128	0.993836	Cytoplasmic dynein 1 light intermediate chain 2	DYNC1LI2	0.37046	0.15453	0.00268534
DC2I1_HUMAN|Q8WVS4	Luciferase-FL_Nrf2	0.117384	0.249066	14.38	0.644499	0.993836	NA	NA	0.190777	0.117384	0.00268534
DCAF1_HUMAN|Q9Y4B6	Luciferase-FL_Nrf2	0.155133	0.136944	14.38	0.275825	0.993836	NA	NA	0.559366	0.155133	0.00268534
DCAF7_HUMAN|P61962	Luciferase-FL_Nrf2	0.056717	0.168067	14.38	0.740641	0.993836	DDB1- and CUL4-associated factor 7	DCAF7	0.130392	0.056717	0.00268534
DCAF8_HUMAN|Q5TAQ9	Luciferase-FL_Nrf2	0.0807852	0.211193	14.38	0.707672	0.993836	DDB1- and CUL4-associated factor 8	DCAF8	0.150168	0.0807852	0.00268534
DCAM_HUMAN|P17707	Luciferase-FL_Nrf2	0.385811	0.327067	14.38	0.257305	0.993836	S-adenosylmethionine decarboxylase proenzyme	AMD1	0.589552	0.385811	0.00268534
DCBD2_HUMAN|Q96PD2	Luciferase-FL_Nrf2	0.0395065	0.145381	14.38	0.789682	0.993836	Discoidin, CUB and LCCL domain-containing protein 2	DCBLD2	0.102548	0.0395065	0.00268534
DCD_HUMAN|P81605	Luciferase-FL_Nrf2	-0.283094	0.608656	14.38	0.648815	0.993836	Dermcidin	DCD	0.187879	0.283094	0.00268534
DCNL1_HUMAN|Q96GG9	Luciferase-FL_Nrf2	-0.102796	0.151091	14.38	0.507084	0.993836	DCN1-like protein 1	DCUN1D1	0.29492	0.102796	0.00268534
DCTN1_HUMAN|Q14203	Luciferase-FL_Nrf2	0.195153	0.175107	14.38	0.283355	0.993836	Dynactin subunit 1	DCTN1	0.547669	0.195153	0.00268534
DCTN2_HUMAN|Q13561	Luciferase-FL_Nrf2	0.276075	0.201804	14.38	0.1923	0.993836	Dynactin subunit 2	DCTN2	0.716022	0.276075	0.00268534
DCTN3_HUMAN|O75935	Luciferase-FL_Nrf2	0.206228	0.206297	14.38	0.333999	0.993836	Dynactin subunit 3	DCTN3	0.476255	0.206228	0.00268534
DCTN4_HUMAN|Q9UJW0	Luciferase-FL_Nrf2	0.165734	0.152444	14.38	0.294846	0.993836	Dynactin subunit 4	DCTN4	0.530405	0.165734	0.00268534
DCTN5_HUMAN|Q9BTE1	Luciferase-FL_Nrf2	0.0899209	0.144861	14.38	0.544486	0.993836	Dynactin subunit 5	DCTN5	0.264013	0.0899209	0.00268534
DCTN6_HUMAN|O00399	Luciferase-FL_Nrf2	0.271135	0.290293	14.38	0.365721	0.993836	Dynactin subunit 6	DCTN6	0.436851	0.271135	0.00268534
DD19A_HUMAN|Q9NUU7	Luciferase-FL_Nrf2	-0.0886365	0.182198	14.38	0.633955	0.993836	ATP-dependent RNA helicase DDX19A	DDX19A	0.197942	0.0886365	0.00268534
DD19B_HUMAN|Q9UMR2	Luciferase-FL_Nrf2	-0.0747979	0.208293	14.38	0.724738	0.993836	ATP-dependent RNA helicase DDX19B	DDX19B	0.139819	0.0747979	0.00268534
DDA1_HUMAN|Q9BW61	Luciferase-FL_Nrf2	0.102688	0.13747	14.38	0.467114	0.993836	DET1- and DDB1-associated protein 1	DDA1	0.330577	0.102688	0.00268534
DDB1_HUMAN|Q16531	Luciferase-FL_Nrf2	0.184628	0.194646	14.38	0.358528	0.993836	DNA damage-binding protein 1	DDB1	0.445477	0.184628	0.00268534
DDB2_HUMAN|Q92466	Luciferase-FL_Nrf2	0.343093	0.223477	14.38	0.146428	0.993836	DNA damage-binding protein 2	DDB2	0.834376	0.343093	0.00268534
DDRGK_HUMAN|Q96HY6	Luciferase-FL_Nrf2	-0.066383	0.161186	14.38	0.686529	0.993836	DDRGK domain-containing protein 1	DDRGK1	0.163341	0.066383	0.00268534
DDX1_HUMAN|Q92499	Luciferase-FL_Nrf2	0.055225	0.0983195	14.38	0.582977	0.993836	ATP-dependent RNA helicase DDX1	DDX1	0.234349	0.055225	0.00268534
DDX17_HUMAN|Q92841	Luciferase-FL_Nrf2	-0.141435	0.18291	14.38	0.451901	0.993836	Probable ATP-dependent RNA helicase DDX17	DDX17	0.344957	0.141435	0.00268534
DDX18_HUMAN|Q9NVP1	Luciferase-FL_Nrf2	0.107673	0.246069	14.38	0.668196	0.993836	ATP-dependent RNA helicase DDX18	DDX18	0.175096	0.107673	0.00268534
DDX20_HUMAN|Q9UHI6	Luciferase-FL_Nrf2	0.0551539	0.110504	14.38	0.62525	0.993836	Probable ATP-dependent RNA helicase DDX20	DDX20	0.203946	0.0551539	0.00268534
DDX21_HUMAN|Q9NR30	Luciferase-FL_Nrf2	0.122008	0.242466	14.38	0.622445	0.993836	Nucleolar RNA helicase 2	DDX21	0.205899	0.122008	0.00268534
DDX23_HUMAN|Q9BUQ8	Luciferase-FL_Nrf2	0.262727	0.210891	14.38	0.232757	0.993836	Probable ATP-dependent RNA helicase DDX23	DDX23	0.633097	0.262727	0.00268534
DDX24_HUMAN|Q9GZR7	Luciferase-FL_Nrf2	0.174822	0.177609	14.38	0.341236	0.993836	ATP-dependent RNA helicase DDX24	DDX24	0.466945	0.174822	0.00268534
DDX3X_HUMAN|O00571	Luciferase-FL_Nrf2	-0.0846568	0.152661	14.38	0.587731	0.993836	ATP-dependent RNA helicase DDX3X	DDX3X	0.230821	0.0846568	0.00268534
DDX41_HUMAN|Q9UJV9	Luciferase-FL_Nrf2	0.175968	0.175994	14.38	0.33391	0.993836	Probable ATP-dependent RNA helicase DDX41	DDX41	0.476371	0.175968	0.00268534
DDX42_HUMAN|Q86XP3	Luciferase-FL_Nrf2	0.228052	0.19343	14.38	0.257543	0.993836	ATP-dependent RNA helicase DDX42	DDX42	0.589151	0.228052	0.00268534
DDX46_HUMAN|Q7L014	Luciferase-FL_Nrf2	0.34996	0.269565	14.38	0.214642	0.993836	Probable ATP-dependent RNA helicase DDX46	DDX46	0.668286	0.34996	0.00268534
DDX47_HUMAN|Q9H0S4	Luciferase-FL_Nrf2	-0.115052	0.264645	14.38	0.670203	0.993836	Probable ATP-dependent RNA helicase DDX47	DDX47	0.173794	0.115052	0.00268534
DDX5_HUMAN|P17844	Luciferase-FL_Nrf2	0.0738777	0.230795	14.38	0.753496	0.993836	Probable ATP-dependent RNA helicase DDX5	DDX5	0.122919	0.0738777	0.00268534
DDX54_HUMAN|Q8TDD1	Luciferase-FL_Nrf2	0.147404	0.225674	14.38	0.523953	0.993836	ATP-dependent RNA helicase DDX54	DDX54	0.280708	0.147404	0.00268534
DDX6_HUMAN|P26196	Luciferase-FL_Nrf2	0.141856	0.178724	14.38	0.440263	0.993836	Probable ATP-dependent RNA helicase DDX6	DDX6	0.356288	0.141856	0.00268534
DE10B_HUMAN|Q6NSW5	Luciferase-FL_Nrf2	-0.10657	0.156486	14.38	0.506679	0.993836	NA	NA	0.295268	0.10657	0.00268534
DEFM_HUMAN|Q9HBH1	Luciferase-FL_Nrf2	-0.165576	0.13808	14.38	0.249866	0.993836	Peptide deformylase, mitochondrial	PDF	0.602293	0.165576	0.00268534
DEN2A_HUMAN|Q9ULE3	Luciferase-FL_Nrf2	0.344524	0.309198	14.38	0.283449	0.993836	DENN domain-containing protein 2A	DENND2A	0.547525	0.344524	0.00268534
DEN4C_HUMAN|Q5VZ89	Luciferase-FL_Nrf2	-0.233362	0.14656	14.38	0.133063	0.993836	DENN domain-containing protein 4C	DENND4C	0.875943	0.233362	0.00268534
DENR_HUMAN|O43583	Luciferase-FL_Nrf2	0.106729	0.267978	14.38	0.696278	0.993836	Density-regulated protein	DENR	0.157217	0.106729	0.00268534
DEOC_HUMAN|Q9Y315	Luciferase-FL_Nrf2	0.286877	0.22939	14.38	0.231045	0.993836	Deoxyribose-phosphate aldolase	DERA	0.636304	0.286877	0.00268534
DERL1_HUMAN|Q9BUN8	Luciferase-FL_Nrf2	-0.199646	0.138733	14.38	0.171542	0.993836	Derlin-1	DERL1	0.76563	0.199646	0.00268534
DERL2_HUMAN|Q9GZP9	Luciferase-FL_Nrf2	-0.176638	0.202911	14.38	0.398316	0.993836	Derlin-2	DERL2	0.399773	0.176638	0.00268534
DEST_HUMAN|P60981	Luciferase-FL_Nrf2	-0.148045	0.12207	14.38	0.244758	0.993836	Destrin	DSTN	0.611264	0.148045	0.00268534
DFFA_HUMAN|O00273	Luciferase-FL_Nrf2	-0.100188	0.154218	14.38	0.52616	0.993836	DNA fragmentation factor subunit alpha	DFFA	0.278882	0.100188	0.00268534
DGAT1_HUMAN|O75907	Luciferase-FL_Nrf2	-0.276782	0.278271	14.38	0.33635	0.993836	Diacylglycerol O-acyltransferase 1	DGAT1	0.473209	0.276782	0.00268534
DHB12_HUMAN|Q53GQ0	Luciferase-FL_Nrf2	-0.326736	0.203222	14.38	0.129612	0.993836	Very-long-chain 3-oxoacyl-CoA reductase	HSD17B12	0.887353	0.326736	0.00268534
DHB8_HUMAN|Q92506	Luciferase-FL_Nrf2	0.129045	0.205115	14.38	0.539126	0.993836	Estradiol 17-beta-dehydrogenase 8	HSD17B8	0.26831	0.129045	0.00268534
DHC24_HUMAN|Q15392	Luciferase-FL_Nrf2	0.106656	0.214364	14.38	0.626325	0.993836	Delta(24)-sterol reductase	DHCR24	0.2032	0.106656	0.00268534
DHCR7_HUMAN|Q9UBM7	Luciferase-FL_Nrf2	-0.0719796	0.22675	14.38	0.755471	0.993836	7-dehydrocholesterol reductase	DHCR7	0.121782	0.0719796	0.00268534
DHE3_HUMAN|P00367	Luciferase-FL_Nrf2	0.156163	0.232012	14.38	0.511569	0.993836	Glutamate dehydrogenase 1, mitochondrial	GLUD1	0.291096	0.156163	0.00268534
DHRS7_HUMAN|Q9Y394	Luciferase-FL_Nrf2	-0.235239	0.172347	14.38	0.193256	0.993836	Dehydrogenase/reductase SDR family member 7	DHRS7	0.713867	0.235239	0.00268534
DHX15_HUMAN|O43143	Luciferase-FL_Nrf2	0.181501	0.140405	14.38	0.216504	0.993836	Putative pre-mRNA-splicing factor ATP-dependent RNA helicase DHX15	DHX15	0.664535	0.181501	0.00268534
DHX29_HUMAN|Q7Z478	Luciferase-FL_Nrf2	-0.187738	0.175106	14.38	0.301322	0.993836	ATP-dependent RNA helicase DHX29	DHX29	0.520969	0.187738	0.00268534
DHX30_HUMAN|Q7L2E3	Luciferase-FL_Nrf2	0.198577	0.127235	14.38	0.140327	0.993836	Putative ATP-dependent RNA helicase DHX30	DHX30	0.852858	0.198577	0.00268534
DHX32_HUMAN|Q7L7V1	Luciferase-FL_Nrf2	-0.0651245	0.12821	14.38	0.619188	0.993836	Putative pre-mRNA-splicing factor ATP-dependent RNA helicase DHX32	DHX32	0.208177	0.0651245	0.00268534
DHX35_HUMAN|Q9H5Z1	Luciferase-FL_Nrf2	0.268261	0.271475	14.38	0.339409	0.993836	Probable ATP-dependent RNA helicase DHX35	DHX35	0.469277	0.268261	0.00268534
DHX36_HUMAN|Q9H2U1	Luciferase-FL_Nrf2	0.186289	0.12304	14.38	0.15168	0.993836	ATP-dependent RNA helicase DHX36	DHX36	0.819071	0.186289	0.00268534
DHX37_HUMAN|Q8IY37	Luciferase-FL_Nrf2	-0.112388	0.155151	14.38	0.480454	0.993836	Probable ATP-dependent RNA helicase DHX37	DHX37	0.318348	0.112388	0.00268534
DHX57_HUMAN|Q6P158	Luciferase-FL_Nrf2	0.156978	0.152187	14.38	0.319354	0.993836	Putative ATP-dependent RNA helicase DHX57	DHX57	0.495728	0.156978	0.00268534
DHX8_HUMAN|Q14562	Luciferase-FL_Nrf2	0.19504	0.187847	14.38	0.316279	0.993836	ATP-dependent RNA helicase DHX8	DHX8	0.49993	0.19504	0.00268534
DI3L2_HUMAN|Q8IYB7	Luciferase-FL_Nrf2	0.0951169	0.138597	14.38	0.503451	0.993836	DIS3-like exonuclease 2	DIS3L2	0.298042	0.0951169	0.00268534
DIAP1_HUMAN|O60610	Luciferase-FL_Nrf2	0.229459	0.240504	14.38	0.35581	0.993836	Protein diaphanous homolog 1	DIAPH1	0.448781	0.229459	0.00268534
DIP2B_HUMAN|Q9P265	Luciferase-FL_Nrf2	-0.0728254	0.204262	14.38	0.726622	0.993836	Disco-interacting protein 2 homolog B	DIP2B	0.138691	0.0728254	0.00268534
DIXC1_HUMAN|Q155Q3	Luciferase-FL_Nrf2	-0.50225	0.85033	14.38	0.563922	0.993836	Dixin	DIXDC1	0.248781	0.50225	0.00268534
DJC16_HUMAN|Q9Y2G8	Luciferase-FL_Nrf2	-0.218192	0.173413	14.38	0.22836	0.993836	DnaJ homolog subfamily C member 16	DNAJC16	0.641381	0.218192	0.00268534
DJC25_HUMAN|Q9H1X3	Luciferase-FL_Nrf2	-0.25229	0.189379	14.38	0.203525	0.993836	DnaJ homolog subfamily C member 25	DNAJC25	0.691383	0.25229	0.00268534
DKC1_HUMAN|O60832	Luciferase-FL_Nrf2	-0.0602208	0.210026	14.38	0.778409	0.993836	H/ACA ribonucleoprotein complex subunit 4	DKC1	0.108792	0.0602208	0.00268534
DLDH_HUMAN|P09622	Luciferase-FL_Nrf2	-0.387239	0.499722	14.38	0.450949	0.993836	Dihydrolipoyl dehydrogenase, mitochondrial	DLD	0.345873	0.387239	0.00268534
DLG1_HUMAN|Q12959	Luciferase-FL_Nrf2	-0.599049	0.388527	14.38	0.144826	0.993836	Disks large homolog 1	DLG1	0.839153	0.599049	0.00268534
DLG5_HUMAN|Q8TDM6	Luciferase-FL_Nrf2	-0.286549	0.919596	14.38	0.759814	0.993836	Disks large homolog 5	DLG5	0.119293	0.286549	0.00268534
DLGP5_HUMAN|Q15398	Luciferase-FL_Nrf2	-0.151424	0.141999	14.38	0.303833	0.993836	Disks large-associated protein 5	DLGAP5	0.517365	0.151424	0.00268534
DLP1_HUMAN|Q86YH6	Luciferase-FL_Nrf2	-0.128555	0.183826	14.38	0.495505	0.993836	Decaprenyl-diphosphate synthase subunit 2	PDSS2	0.304952	0.128555	0.00268534
DLRB1_HUMAN|Q9NP97	Luciferase-FL_Nrf2	0.15674	0.225481	14.38	0.49805	0.993836	Dynein light chain roadblock-type 1	DYNLRB1	0.302727	0.15674	0.00268534
DMAC2_HUMAN|Q9NW81	Luciferase-FL_Nrf2	-0.0935816	0.136378	14.38	0.503505	0.993836	NA	NA	0.297997	0.0935816	0.00268534
DMXL1_HUMAN|Q9Y485	Luciferase-FL_Nrf2	0.0500606	0.183869	14.38	0.789291	0.993836	DmX-like protein 1	DMXL1	0.102763	0.0500606	0.00268534
DMXL2_HUMAN|Q8TDJ6	Luciferase-FL_Nrf2	-0.0713209	0.204641	14.38	0.732502	0.993836	DmX-like protein 2	DMXL2	0.135191	0.0713209	0.00268534
DNHD1_HUMAN|Q96M86	Luciferase-FL_Nrf2	0.36296	0.230388	14.38	0.136898	0.993836	Dynein heavy chain domain-containing protein 1	DNHD1	0.863604	0.36296	0.00268534
DNJA2_HUMAN|O60884	Luciferase-FL_Nrf2	-0.150902	0.158145	14.38	0.355748	0.993836	DnaJ homolog subfamily A member 2	DNAJA2	0.448858	0.150902	0.00268534
DNJB3_HUMAN|Q8WWF6	Luciferase-FL_Nrf2	-0.125271	0.172279	14.38	0.478812	0.993836	DnaJ homolog subfamily B member 3	DNAJB3	0.319835	0.125271	0.00268534
DNJC2_HUMAN|Q99543	Luciferase-FL_Nrf2	0.0544404	0.122352	14.38	0.66298	0.993836	DnaJ homolog subfamily C member 2	DNAJC2	0.178499	0.0544404	0.00268534
DNJC3_HUMAN|Q13217	Luciferase-FL_Nrf2	0.118349	0.160382	14.38	0.472438	0.993836	DnaJ homolog subfamily C member 3	DNAJC3	0.325655	0.118349	0.00268534
DNJC8_HUMAN|O75937	Luciferase-FL_Nrf2	0.123238	0.14793	14.38	0.418419	0.993836	DnaJ homolog subfamily C member 8	DNAJC8	0.378388	0.123238	0.00268534
DNJC9_HUMAN|Q8WXX5	Luciferase-FL_Nrf2	0.357985	0.313284	14.38	0.271837	0.993836	DnaJ homolog subfamily C member 9	DNAJC9	0.565691	0.357985	0.00268534
DNLI1_HUMAN|P18858	Luciferase-FL_Nrf2	0.129546	0.121789	14.38	0.305004	0.993836	DNA ligase 1	LIG1	0.515694	0.129546	0.00268534
DNLI3_HUMAN|P49916	Luciferase-FL_Nrf2	-0.169775	0.27026	14.38	0.539728	0.993836	DNA ligase 3	LIG3	0.267825	0.169775	0.00268534
DNM1L_HUMAN|O00429	Luciferase-FL_Nrf2	-0.136173	0.153363	14.38	0.389199	0.993836	Dynamin-1-like protein	DNM1L	0.409828	0.136173	0.00268534
DNMBP_HUMAN|Q6XZF7	Luciferase-FL_Nrf2	-0.154359	0.274889	14.38	0.583081	0.993836	Dynamin-binding protein	DNMBP	0.234271	0.154359	0.00268534
DNMT1_HUMAN|P26358	Luciferase-FL_Nrf2	0.0957726	0.122978	14.38	0.448738	0.993836	DNA (cytosine-5)-methyltransferase 1	DNMT1	0.348007	0.0957726	0.00268534
DNPEP_HUMAN|Q9ULA0	Luciferase-FL_Nrf2	0.247523	0.267441	14.38	0.369966	0.993836	Aspartyl aminopeptidase	DNPEP	0.431839	0.247523	0.00268534
DOC10_HUMAN|Q96BY6	Luciferase-FL_Nrf2	-0.055208	0.193089	14.38	0.779017	0.993836	Dedicator of cytokinesis protein 10	DOCK10	0.108453	0.055208	0.00268534
DOC11_HUMAN|Q5JSL3	Luciferase-FL_Nrf2	0.141379	0.112635	14.38	0.229424	0.993836	Dedicator of cytokinesis protein 11	DOCK11	0.639362	0.141379	0.00268534
DOCK1_HUMAN|Q14185	Luciferase-FL_Nrf2	0.177365	0.216767	14.38	0.426579	0.993836	Dedicator of cytokinesis protein 1	DOCK1	0.37	0.177365	0.00268534
DOCK2_HUMAN|Q92608	Luciferase-FL_Nrf2	0.269769	0.298992	14.38	0.381783	0.993836	Dedicator of cytokinesis protein 2	DOCK2	0.418183	0.269769	0.00268534
DOCK4_HUMAN|Q8N1I0	Luciferase-FL_Nrf2	-0.133767	0.280818	14.38	0.640983	0.993836	Dedicator of cytokinesis protein 4	DOCK4	0.193153	0.133767	0.00268534
DOCK5_HUMAN|Q9H7D0	Luciferase-FL_Nrf2	0.0807013	0.177408	14.38	0.655979	0.993836	Dedicator of cytokinesis protein 5	DOCK5	0.18311	0.0807013	0.00268534
DOCK6_HUMAN|Q96HP0	Luciferase-FL_Nrf2	-0.183878	0.250594	14.38	0.474884	0.993836	Dedicator of cytokinesis protein 6	DOCK6	0.323412	0.183878	0.00268534
DOCK9_HUMAN|Q9BZ29	Luciferase-FL_Nrf2	-0.0621956	0.176077	14.38	0.729041	0.993836	Dedicator of cytokinesis protein 9	DOCK9	0.137248	0.0621956	0.00268534
DOHH_HUMAN|Q9BU89	Luciferase-FL_Nrf2	-0.0866869	0.290981	13.38	0.770346	0.993836	Deoxyhypusine hydroxylase	DOHH	0.113314	0.0866869	0.00268534
DOPD_HUMAN|P30046	Luciferase-FL_Nrf2	0.297423	0.337048	14.38	0.392055	0.993836	D-dopachrome decarboxylase	DDT	0.406653	0.297423	0.00268534
DP13A_HUMAN|Q9UKG1	Luciferase-FL_Nrf2	0.144296	0.146534	14.38	0.341038	0.993836	DCC-interacting protein 13-alpha	APPL1	0.467197	0.144296	0.00268534
DPB1_HUMAN|P04440	Luciferase-FL_Nrf2	-0.723506	0.910609	13.38	0.440753	0.993836	HLA class II histocompatibility antigen, DP beta 1 chain	HLA-DPB1	0.355805	0.723506	0.00268534
DPM3_HUMAN|Q9P2X0	Luciferase-FL_Nrf2	-0.128592	0.163467	14.38	0.444256	0.993836	Dolichol-phosphate mannosyltransferase subunit 3	DPM3	0.352367	0.128592	0.00268534
DPOD1_HUMAN|P28340	Luciferase-FL_Nrf2	-0.0697534	0.147144	14.38	0.642583	0.993836	DNA polymerase delta catalytic subunit	POLD1	0.19207	0.0697534	0.00268534
DPOD2_HUMAN|P49005	Luciferase-FL_Nrf2	-0.0412518	0.146613	14.38	0.782438	0.993836	DNA polymerase delta subunit 2	POLD2	0.10655	0.0412518	0.00268534
DPOD3_HUMAN|Q15054	Luciferase-FL_Nrf2	-0.111076	0.138728	14.38	0.436347	0.993836	DNA polymerase delta subunit 3	POLD3	0.360168	0.111076	0.00268534
DPOE1_HUMAN|Q07864	Luciferase-FL_Nrf2	0.101165	0.169704	14.38	0.560358	0.993836	DNA polymerase epsilon catalytic subunit A	POLE	0.251534	0.101165	0.00268534
DPOE2_HUMAN|P56282	Luciferase-FL_Nrf2	0.0424041	0.109233	14.38	0.703554	0.993836	DNA polymerase epsilon subunit 2	POLE2	0.152702	0.0424041	0.00268534
DPOE3_HUMAN|Q9NRF9	Luciferase-FL_Nrf2	-0.133331	0.170414	14.38	0.446675	0.993836	DNA polymerase epsilon subunit 3	POLE3	0.350009	0.133331	0.00268534
DPOE4_HUMAN|Q9NR33	Luciferase-FL_Nrf2	-0.084363	0.153373	14.38	0.590727	0.993836	DNA polymerase epsilon subunit 4	POLE4	0.228613	0.084363	0.00268534
DPOLA_HUMAN|P09884	Luciferase-FL_Nrf2	0.229492	0.194808	14.38	0.257909	0.993836	DNA polymerase alpha catalytic subunit	POLA1	0.588534	0.229492	0.00268534
DPP2_HUMAN|Q9UHL4	Luciferase-FL_Nrf2	0.247279	0.339248	14.38	0.477764	0.993836	Dipeptidyl peptidase 2	DPP7	0.320786	0.247279	0.00268534
DPP9_HUMAN|Q86TI2	Luciferase-FL_Nrf2	0.104923	0.208099	14.38	0.62176	0.993836	Dipeptidyl peptidase 9	DPP9	0.206377	0.104923	0.00268534
DPY30_HUMAN|Q9C005	Luciferase-FL_Nrf2	0.141349	0.105357	14.38	0.200522	0.993836	Protein dpy-30 homolog	DPY30	0.697838	0.141349	0.00268534
DPYL1_HUMAN|Q14194	Luciferase-FL_Nrf2	0.110205	0.174317	14.38	0.537171	0.993836	Dihydropyrimidinase-related protein 1	CRMP1	0.269887	0.110205	0.00268534
DPYS_HUMAN|Q14117	Luciferase-FL_Nrf2	-0.0822687	0.148617	14.38	0.588384	0.993836	Dihydropyrimidinase	DPYS	0.230339	0.0822687	0.00268534
DREB_HUMAN|Q16643	Luciferase-FL_Nrf2	-0.538619	1.37923	14.38	0.701876	0.993836	Drebrin	DBN1	0.15374	0.538619	0.00268534
DRG1_HUMAN|Q9Y295	Luciferase-FL_Nrf2	0.221309	0.15447	14.38	0.173324	0.993836	Developmentally-regulated GTP-binding protein 1	DRG1	0.761141	0.221309	0.00268534
DRG2_HUMAN|P55039	Luciferase-FL_Nrf2	-0.197581	0.134553	14.38	0.163522	0.993836	Developmentally-regulated GTP-binding protein 2	DRG2	0.786423	0.197581	0.00268534
DSC2_HUMAN|Q02487	Luciferase-FL_Nrf2	-0.333102	0.602604	14.38	0.58891	0.993836	Desmocollin-2	DSC2	0.229951	0.333102	0.00268534
DSRAD_HUMAN|P55265	Luciferase-FL_Nrf2	-0.199801	0.208398	14.38	0.353529	0.993836	Double-stranded RNA-specific adenosine deaminase	ADAR	0.451576	0.199801	0.00268534
DTD1_HUMAN|Q8TEA8	Luciferase-FL_Nrf2	0.0566887	0.168263	14.38	0.741055	0.993836	D-tyrosyl-tRNA(Tyr) deacylase 1	DTD1	0.130149	0.0566887	0.00268534
DTX2_HUMAN|Q86UW9	Luciferase-FL_Nrf2	-0.29603	0.565761	14.38	0.608775	0.993836	Probable E3 ubiquitin-protein ligase DTX2	DTX2	0.215544	0.29603	0.00268534
DTX3L_HUMAN|Q8TDB6	Luciferase-FL_Nrf2	-0.0448894	0.123119	14.38	0.720714	0.993836	E3 ubiquitin-protein ligase DTX3L	DTX3L	0.142237	0.0448894	0.00268534
DUS11_HUMAN|O75319	Luciferase-FL_Nrf2	0.0421844	0.118037	14.38	0.725997	0.993836	RNA/RNP complex-1-interacting phosphatase	DUSP11	0.139065	0.0421844	0.00268534
DUS23_HUMAN|Q9BVJ7	Luciferase-FL_Nrf2	-0.197607	0.214378	14.38	0.371856	0.993836	Dual specificity protein phosphatase 23	DUSP23	0.429625	0.197607	0.00268534
DUT_HUMAN|P33316	Luciferase-FL_Nrf2	0.106145	0.170269	14.38	0.542787	0.993836	Deoxyuridine 5'-triphosphate nucleotidohydrolase, mitochondrial	DUT	0.265371	0.106145	0.00268534
DYH17_HUMAN|Q9UFH2	Luciferase-FL_Nrf2	0.0559813	0.166167	14.38	0.741061	0.993836	Dynein heavy chain 17, axonemal	DNAH17	0.130146	0.0559813	0.00268534
DYHC1_HUMAN|Q14204	Luciferase-FL_Nrf2	0.188243	0.172038	14.38	0.291859	0.993836	Cytoplasmic dynein 1 heavy chain 1	DYNC1H1	0.534827	0.188243	0.00268534
DYLT1_HUMAN|P63172	Luciferase-FL_Nrf2	0.169753	0.173131	14.38	0.343052	0.993836	Dynein light chain Tctex-type 1	DYNLT1	0.464639	0.169753	0.00268534
DYN1_HUMAN|Q05193	Luciferase-FL_Nrf2	0.0724803	0.145655	14.38	0.626277	0.993836	Dynamin-1	DNM1	0.203234	0.0724803	0.00268534
DYN2_HUMAN|P50570	Luciferase-FL_Nrf2	-0.0718708	0.0963774	14.38	0.467851	0.993836	Dynamin-2	DNM2	0.329893	0.0718708	0.00268534
DYST_HUMAN|Q03001	Luciferase-FL_Nrf2	-0.319317	0.582117	14.38	0.591734	0.993836	Dystonin	DST	0.227874	0.319317	0.00268534
DYST_HUMAN|Q03001-11	Luciferase-FL_Nrf2	-0.816869	1.10695	14.38	0.472419	0.993836	Dystonin (isoform 11)	DST	0.325672	0.816869	0.00268534
DYST_HUMAN|Q03001-8	Luciferase-FL_Nrf2	-0.225499	0.314712	14.38	0.485142	0.993836	Dystonin (isoform 8)	DST	0.314131	0.225499	0.00268534
E2AK2_HUMAN|P19525	Luciferase-FL_Nrf2	-0.0585486	0.150894	14.38	0.703691	0.993836	Interferon-induced, double-stranded RNA-activated protein kinase	EIF2AK2	0.152618	0.0585486	0.00268534
E2AK3_HUMAN|Q9NZJ5	Luciferase-FL_Nrf2	0.376394	0.304115	14.38	0.235668	0.993836	Eukaryotic translation initiation factor 2-alpha kinase 3	EIF2AK3	0.6277	0.376394	0.00268534
E2AK4_HUMAN|Q9P2K8	Luciferase-FL_Nrf2	0.125186	0.237498	14.38	0.60616	0.993836	Eukaryotic translation initiation factor 2-alpha kinase 4	EIF2AK4	0.217413	0.125186	0.00268534
E41L1_HUMAN|Q9H4G0	Luciferase-FL_Nrf2	0.172785	0.162658	14.38	0.305632	0.993836	Band 4.1-like protein 1	EPB41L1	0.514801	0.172785	0.00268534
E41L1_HUMAN|Q9H4G0-4	Luciferase-FL_Nrf2	-0.170147	0.201207	14.38	0.411609	0.993836	Band 4.1-like protein 1 (isoform 4)	EPB41L1	0.385516	0.170147	0.00268534
E41L2_HUMAN|O43491	Luciferase-FL_Nrf2	-0.179359	0.315833	14.38	0.578868	0.993836	Band 4.1-like protein 2	EPB41L2	0.237421	0.179359	0.00268534
E41L5_HUMAN|Q9HCM4	Luciferase-FL_Nrf2	0.160514	0.172703	14.38	0.368011	0.993836	Band 4.1-like protein 5	EPB41L5	0.43414	0.160514	0.00268534
EAA1_HUMAN|P43003	Luciferase-FL_Nrf2	-0.214437	0.233335	14.38	0.37325	0.993836	Excitatory amino acid transporter 1	SLC1A3	0.428	0.214437	0.00268534
EAPP_HUMAN|Q56P03	Luciferase-FL_Nrf2	0.216047	0.20327	14.38	0.305369	0.993836	E2F-associated phosphoprotein	EAPP	0.515175	0.216047	0.00268534
ECD_HUMAN|O95905	Luciferase-FL_Nrf2	0.131886	0.12134	14.38	0.29496	0.993836	NA	NA	0.530237	0.131886	0.00268534
ECH1_HUMAN|Q13011	Luciferase-FL_Nrf2	0.057204	0.142206	14.38	0.693408	0.993836	Delta(3,5)-Delta(2,4)-dienoyl-CoA isomerase, mitochondrial	ECH1	0.159011	0.057204	0.00268534
ECHM_HUMAN|P30084	Luciferase-FL_Nrf2	-0.0955518	0.191771	14.38	0.625835	0.993836	Enoyl-CoA hydratase, mitochondrial	ECHS1	0.20354	0.0955518	0.00268534
ECT2_HUMAN|Q9H8V3	Luciferase-FL_Nrf2	0.143323	0.115383	14.38	0.234058	0.993836	Protein ECT2	ECT2	0.630676	0.143323	0.00268534
EDC4_HUMAN|Q6P2E9	Luciferase-FL_Nrf2	0.218558	0.212943	14.38	0.321674	0.993836	Enhancer of mRNA-decapping protein 4	EDC4	0.492584	0.218558	0.00268534
EDF1_HUMAN|O60869	Luciferase-FL_Nrf2	0.335312	0.235949	14.38	0.176604	0.993836	Endothelial differentiation-related factor 1	EDF1	0.753001	0.335312	0.00268534
EDRF1_HUMAN|Q3B7T1	Luciferase-FL_Nrf2	0.0662711	0.206939	14.38	0.753389	0.993836	Erythroid differentiation-related factor 1	EDRF1	0.122981	0.0662711	0.00268534
EED_HUMAN|O75530	Luciferase-FL_Nrf2	0.443671	0.334682	14.38	0.205632	0.993836	Polycomb protein EED	EED	0.68691	0.443671	0.00268534
EEPD1_HUMAN|Q7L9B9	Luciferase-FL_Nrf2	-0.303658	0.859376	14.38	0.728955	0.993836	Endonuclease/exonuclease/phosphatase family domain-containing protein 1	EEPD1	0.137299	0.303658	0.00268534
EF1A1_HUMAN|P68104	Luciferase-FL_Nrf2	-0.0834229	0.179151	14.38	0.648435	0.993836	Elongation factor 1-alpha 1	EEF1A1	0.188133	0.0834229	0.00268534
EF1A2_HUMAN|Q05639	Luciferase-FL_Nrf2	0.160279	0.281991	14.38	0.578544	0.993836	Elongation factor 1-alpha 2	EEF1A2	0.237664	0.160279	0.00268534
EF1B_HUMAN|P24534	Luciferase-FL_Nrf2	0.273727	0.230016	14.38	0.253309	0.993836	Elongation factor 1-beta	EEF1B2	0.596349	0.273727	0.00268534
EF1D_HUMAN|P29692	Luciferase-FL_Nrf2	0.212325	0.264716	14.38	0.435558	0.993836	Elongation factor 1-delta	EEF1D	0.360954	0.212325	0.00268534
EF1G_HUMAN|P26641	Luciferase-FL_Nrf2	0.267313	0.24421	14.38	0.291688	0.993836	Elongation factor 1-gamma	EEF1G	0.535082	0.267313	0.00268534
EF2_HUMAN|P13639	Luciferase-FL_Nrf2	-0.0631552	0.140423	14.38	0.659597	0.993836	Elongation factor 2	EEF2	0.180721	0.0631552	0.00268534
EFGM_HUMAN|Q96RP9	Luciferase-FL_Nrf2	-0.217982	0.175147	14.38	0.233193	0.993836	Elongation factor G, mitochondrial	GFM1	0.632285	0.217982	0.00268534
EFHD1_HUMAN|Q9BUP0	Luciferase-FL_Nrf2	-0.606901	1.32157	14.38	0.652937	0.993836	EF-hand domain-containing protein D1	EFHD1	0.185129	0.606901	0.00268534
EFHD2_HUMAN|Q96C19	Luciferase-FL_Nrf2	-1.42698	1.52111	14.38	0.363674	0.993836	EF-hand domain-containing protein D2	EFHD2	0.439288	1.42698	0.00268534
EFR3A_HUMAN|Q14156	Luciferase-FL_Nrf2	-0.31738	0.904878	14.38	0.730866	0.993836	Protein EFR3 homolog A	EFR3A	0.136162	0.31738	0.00268534
EFR3B_HUMAN|Q9Y2G0	Luciferase-FL_Nrf2	-0.876342	0.809795	14.38	0.296987	0.993836	Protein EFR3 homolog B	EFR3B	0.527262	0.876342	0.00268534
EFTS_HUMAN|P43897	Luciferase-FL_Nrf2	-0.17586	0.220542	14.38	0.438188	0.993836	Elongation factor Ts, mitochondrial	TSFM	0.358339	0.17586	0.00268534
EFTU_HUMAN|P49411	Luciferase-FL_Nrf2	-0.0483217	0.16355	14.38	0.77187	0.993836	Elongation factor Tu, mitochondrial	TUFM	0.112456	0.0483217	0.00268534
EGFR_HUMAN|P00533	Luciferase-FL_Nrf2	0.064006	0.175075	14.38	0.719992	0.993836	Epidermal growth factor receptor	EGFR	0.142673	0.064006	0.00268534
EHBP1_HUMAN|Q8NDI1	Luciferase-FL_Nrf2	0.129575	0.0994906	14.38	0.21326	0.993836	EH domain-binding protein 1	EHBP1	0.671091	0.129575	0.00268534
EHD1_HUMAN|Q9H4M9	Luciferase-FL_Nrf2	-0.107057	0.10436	14.38	0.321912	0.993836	EH domain-containing protein 1	EHD1	0.492262	0.107057	0.00268534
EHD2_HUMAN|Q9NZN4	Luciferase-FL_Nrf2	0.0842115	0.167034	14.38	0.621786	0.993836	EH domain-containing protein 2	EHD2	0.206359	0.0842115	0.00268534
EHMT1_HUMAN|Q9H9B1	Luciferase-FL_Nrf2	0.106437	0.121034	14.38	0.393644	0.993836	Histone-lysine N-methyltransferase EHMT1	EHMT1	0.404897	0.106437	0.00268534
EI2BA_HUMAN|Q14232	Luciferase-FL_Nrf2	0.106212	0.186543	14.38	0.577891	0.993836	Translation initiation factor eIF-2B subunit alpha	EIF2B1	0.238154	0.106212	0.00268534
EI2BD_HUMAN|Q9UI10	Luciferase-FL_Nrf2	0.114437	0.203597	14.38	0.582718	0.993836	Translation initiation factor eIF-2B subunit delta	EIF2B4	0.234542	0.114437	0.00268534
EI2BE_HUMAN|Q13144	Luciferase-FL_Nrf2	-0.20876	0.228561	14.38	0.376109	0.993836	Translation initiation factor eIF-2B subunit epsilon	EIF2B5	0.424686	0.20876	0.00268534
EI2BG_HUMAN|Q9NR50	Luciferase-FL_Nrf2	0.104207	0.202516	14.38	0.614674	0.993836	Translation initiation factor eIF-2B subunit gamma	EIF2B3	0.211355	0.104207	0.00268534
EIF1A_HUMAN|Q8N9N8	Luciferase-FL_Nrf2	0.217461	0.244622	14.38	0.388648	0.993836	Probable RNA-binding protein EIF1AD	EIF1AD	0.410443	0.217461	0.00268534
EIF1B_HUMAN|O60739	Luciferase-FL_Nrf2	0.21533	0.253958	14.38	0.410387	0.993836	Eukaryotic translation initiation factor 1b	EIF1B	0.386807	0.21533	0.00268534
EIF2A_HUMAN|Q9BY44	Luciferase-FL_Nrf2	0.0367313	0.138243	14.38	0.79424	0.993836	Eukaryotic translation initiation factor 2A	EIF2A	0.100048	0.0367313	0.00268534
EIF2D_HUMAN|P41214	Luciferase-FL_Nrf2	-0.066939	0.154537	14.38	0.671327	0.993836	Eukaryotic translation initiation factor 2D	EIF2D	0.173066	0.066939	0.00268534
EIF3B_HUMAN|P55884	Luciferase-FL_Nrf2	0.0857907	0.252025	14.38	0.738473	0.993836	Eukaryotic translation initiation factor 3 subunit B	EIF3B	0.131666	0.0857907	0.00268534
EIF3C_HUMAN|Q99613	Luciferase-FL_Nrf2	0.212618	0.264695	14.38	0.434904	0.993836	Eukaryotic translation initiation factor 3 subunit C	EIF3C	0.361607	0.212618	0.00268534
EIF3D_HUMAN|O15371	Luciferase-FL_Nrf2	0.151316	0.261754	14.38	0.57215	0.993836	Eukaryotic translation initiation factor 3 subunit D	EIF3D	0.24249	0.151316	0.00268534
EIF3E_HUMAN|P60228	Luciferase-FL_Nrf2	0.158541	0.275793	14.38	0.574274	0.993836	Eukaryotic translation initiation factor 3 subunit E	EIF3E	0.240881	0.158541	0.00268534
EIF3F_HUMAN|O00303	Luciferase-FL_Nrf2	0.140799	0.298964	14.38	0.644736	0.993836	Eukaryotic translation initiation factor 3 subunit F	EIF3F	0.190618	0.140799	0.00268534
EIF3G_HUMAN|O75821	Luciferase-FL_Nrf2	0.100377	0.262937	14.38	0.708228	0.993836	Eukaryotic translation initiation factor 3 subunit G	EIF3G	0.149827	0.100377	0.00268534
EIF3H_HUMAN|O15372	Luciferase-FL_Nrf2	0.268204	0.273039	14.38	0.342195	0.993836	Eukaryotic translation initiation factor 3 subunit H	EIF3H	0.465726	0.268204	0.00268534
EIF3I_HUMAN|Q13347	Luciferase-FL_Nrf2	0.120253	0.264463	14.38	0.65611	0.993836	Eukaryotic translation initiation factor 3 subunit I	EIF3I	0.183023	0.120253	0.00268534
EIF3J_HUMAN|O75822	Luciferase-FL_Nrf2	0.149275	0.20935	14.38	0.487232	0.993836	Eukaryotic translation initiation factor 3 subunit J	EIF3J	0.312264	0.149275	0.00268534
EIF3K_HUMAN|Q9UBQ5	Luciferase-FL_Nrf2	0.215568	0.276459	14.38	0.448184	0.993836	Eukaryotic translation initiation factor 3 subunit K	EIF3K	0.348544	0.215568	0.00268534
EIF3L_HUMAN|Q9Y262	Luciferase-FL_Nrf2	0.119635	0.268712	14.38	0.662794	0.993836	Eukaryotic translation initiation factor 3 subunit L	EIF3L	0.178622	0.119635	0.00268534
EIF3M_HUMAN|Q7L2H7	Luciferase-FL_Nrf2	0.213363	0.289164	14.38	0.472468	0.993836	Eukaryotic translation initiation factor 3 subunit M	EIF3M	0.325628	0.213363	0.00268534
ELAV1_HUMAN|Q15717	Luciferase-FL_Nrf2	0.0592328	0.137025	14.38	0.671951	0.993836	ELAV-like protein 1	ELAVL1	0.172663	0.0592328	0.00268534
ELMO2_HUMAN|Q96JJ3	Luciferase-FL_Nrf2	0.19436	0.274749	14.38	0.490618	0.993836	Engulfment and cell motility protein 2	ELMO2	0.309256	0.19436	0.00268534
ELOA1_HUMAN|Q14241	Luciferase-FL_Nrf2	-0.125408	0.177518	14.38	0.491197	0.993836	Transcription elongation factor B polypeptide 3	TCEB3	0.308745	0.125408	0.00268534
ELOB_HUMAN|Q15370	Luciferase-FL_Nrf2	-0.196618	0.187196	14.38	0.310897	0.993836	Transcription elongation factor B polypeptide 2	TCEB2	0.507383	0.196618	0.00268534
ELOC_HUMAN|Q15369	Luciferase-FL_Nrf2	-0.16157	0.203619	14.38	0.440389	0.993836	Transcription elongation factor B polypeptide 1	TCEB1	0.356163	0.16157	0.00268534
ELP1_HUMAN|O95163	Luciferase-FL_Nrf2	0.104982	0.21437	14.38	0.631717	0.993836	Elongator complex protein 1	IKBKAP	0.199477	0.104982	0.00268534
ELYS_HUMAN|Q8WYP5	Luciferase-FL_Nrf2	-0.0717373	0.133656	14.38	0.59966	0.993836	Protein ELYS	AHCTF1	0.222095	0.0717373	0.00268534
EMAL1_HUMAN|O00423	Luciferase-FL_Nrf2	0.221322	0.190422	14.38	0.264052	0.993836	Echinoderm microtubule-associated protein-like 1	EML1	0.57831	0.221322	0.00268534
EMAL4_HUMAN|Q9HC35	Luciferase-FL_Nrf2	0.212605	0.202018	14.38	0.309977	0.993836	Echinoderm microtubule-associated protein-like 4	EML4	0.50867	0.212605	0.00268534
EMC1_HUMAN|Q8N766	Luciferase-FL_Nrf2	0.118902	0.232889	14.38	0.61741	0.993836	ER membrane protein complex subunit 1	EMC1	0.209426	0.118902	0.00268534
EMC10_HUMAN|Q5UCC4	Luciferase-FL_Nrf2	0.283823	0.316479	14.38	0.384586	0.993836	ER membrane protein complex subunit 10	EMC10	0.415006	0.283823	0.00268534
EMC2_HUMAN|Q15006	Luciferase-FL_Nrf2	0.149261	0.204456	14.38	0.477093	0.993836	ER membrane protein complex subunit 2	EMC2	0.321397	0.149261	0.00268534
EMC4_HUMAN|Q5J8M3	Luciferase-FL_Nrf2	0.238338	0.250398	14.38	0.356905	0.993836	ER membrane protein complex subunit 4	EMC4	0.447448	0.238338	0.00268534
EMC7_HUMAN|Q9NPA0	Luciferase-FL_Nrf2	0.168242	0.201827	14.38	0.418141	0.993836	ER membrane protein complex subunit 7	EMC7	0.378677	0.168242	0.00268534
EMC8_HUMAN|O43402	Luciferase-FL_Nrf2	0.139067	0.202083	14.38	0.502297	0.993836	ER membrane protein complex subunit 8	EMC8	0.299039	0.139067	0.00268534
EMIL1_HUMAN|Q9Y6C2	Luciferase-FL_Nrf2	0.0804214	0.10377	14.38	0.450899	0.993836	EMILIN-1	EMILIN1	0.345921	0.0804214	0.00268534
ENAH_HUMAN|Q8N8S7	Luciferase-FL_Nrf2	0.0753855	0.173776	14.38	0.670866	0.993836	Protein enabled homolog	ENAH	0.173364	0.0753855	0.00268534
ENDD1_HUMAN|O94919	Luciferase-FL_Nrf2	-0.0598808	0.219484	14.38	0.788867	0.993836	Endonuclease domain-containing 1 protein	ENDOD1	0.102996	0.0598808	0.00268534
ENOA_HUMAN|P06733	Luciferase-FL_Nrf2	-0.0888398	0.244184	14.38	0.721283	0.993836	Alpha-enolase	ENO1	0.141894	0.0888398	0.00268534
ENOG_HUMAN|P09104	Luciferase-FL_Nrf2	0.286588	0.258495	14.38	0.285767	0.993836	Gamma-enolase	ENO2	0.543988	0.286588	0.00268534
ENPL_HUMAN|P14625	Luciferase-FL_Nrf2	0.190812	0.228306	14.38	0.416953	0.993836	Endoplasmin	HSP90B1	0.379913	0.190812	0.00268534
ENPLL_HUMAN|Q58FF3	Luciferase-FL_Nrf2	0.18043	0.222684	14.38	0.431	0.993836	Putative endoplasmin-like protein	HSP90B2P	0.365522	0.18043	0.00268534
ENSA_HUMAN|O43768	Luciferase-FL_Nrf2	0.056575	0.198181	14.38	0.779354	0.993836	Alpha-endosulfine	ENSA	0.108265	0.056575	0.00268534
ENY2_HUMAN|Q9NPA8	Luciferase-FL_Nrf2	-0.0539722	0.112669	14.38	0.639117	0.993836	Transcription and mRNA export factor ENY2	ENY2	0.19442	0.0539722	0.00268534
EPB41_HUMAN|P11171	Luciferase-FL_Nrf2	-0.145852	0.189908	14.38	0.454906	0.993836	NA	NA	0.342078	0.145852	0.00268534
EPDR1_HUMAN|Q9UM22	Luciferase-FL_Nrf2	-0.082944	0.151887	14.38	0.593375	0.993836	Mammalian ependymin-related protein 1	EPDR1	0.226671	0.082944	0.00268534
EPHA2_HUMAN|P29317	Luciferase-FL_Nrf2	0.0999364	0.108969	14.38	0.374211	0.993836	Ephrin type-A receptor 2	EPHA2	0.426883	0.0999364	0.00268534
EPN2_HUMAN|O95208	Luciferase-FL_Nrf2	-0.132731	0.155229	14.38	0.406536	0.993836	Epsin-2	EPN2	0.390901	0.132731	0.00268534
EPN4_HUMAN|Q14677	Luciferase-FL_Nrf2	-0.282577	0.573732	14.38	0.629783	0.993836	Clathrin interactor 1	CLINT1	0.200809	0.282577	0.00268534
EPS15_HUMAN|P42566	Luciferase-FL_Nrf2	0.104072	0.0863654	14.38	0.247653	0.993836	Epidermal growth factor receptor substrate 15	EPS15	0.606156	0.104072	0.00268534
ERAL1_HUMAN|O75616	Luciferase-FL_Nrf2	-0.123736	0.115269	14.38	0.300752	0.993836	GTPase Era, mitochondrial	ERAL1	0.521792	0.123736	0.00268534
ERBIN_HUMAN|Q96RT1	Luciferase-FL_Nrf2	0.139212	0.299605	14.38	0.649139	0.993836	NA	NA	0.187663	0.139212	0.00268534
ERC6L_HUMAN|Q2NKX8	Luciferase-FL_Nrf2	0.199348	0.204769	14.38	0.346383	0.993836	DNA excision repair protein ERCC-6-like	ERCC6L	0.460443	0.199348	0.00268534
ERCC5_HUMAN|P28715	Luciferase-FL_Nrf2	-0.0508662	0.191262	14.38	0.794053	0.993836	DNA repair protein complementing XP-G cells	ERCC5	0.10015	0.0508662	0.00268534
ERD21_HUMAN|P24390	Luciferase-FL_Nrf2	-0.168007	0.436203	14.38	0.705758	0.993836	ER lumen protein-retaining receptor 1	KDELR1	0.151344	0.168007	0.00268534
ERF1_HUMAN|P62495	Luciferase-FL_Nrf2	0.133105	0.199618	14.38	0.515457	0.993836	Eukaryotic peptide chain release factor subunit 1	ETF1	0.287807	0.133105	0.00268534
ERF3A_HUMAN|P15170	Luciferase-FL_Nrf2	0.102041	0.196387	14.38	0.611254	0.993836	Eukaryotic peptide chain release factor GTP-binding subunit ERF3A	GSPT1	0.213778	0.102041	0.00268534
ERGI1_HUMAN|Q969X5	Luciferase-FL_Nrf2	-0.0710826	0.260229	14.38	0.788618	0.993836	Endoplasmic reticulum-Golgi intermediate compartment protein 1	ERGIC1	0.103133	0.0710826	0.00268534
ERGI3_HUMAN|Q9Y282	Luciferase-FL_Nrf2	0.269641	0.378522	14.38	0.487644	0.993836	Endoplasmic reticulum-Golgi intermediate compartment protein 3	ERGIC3	0.311897	0.269641	0.00268534
ERH_HUMAN|P84090	Luciferase-FL_Nrf2	0.317402	0.259702	14.38	0.241296	0.993836	Enhancer of rudimentary homolog	ERH	0.617449	0.317402	0.00268534
ERI3_HUMAN|O43414	Luciferase-FL_Nrf2	0.159488	0.310358	14.38	0.615138	0.993836	ERI1 exoribonuclease 3	ERI3	0.211028	0.159488	0.00268534
ERLN1_HUMAN|O75477	Luciferase-FL_Nrf2	-0.0278872	0.102267	14.38	0.788969	0.993836	Erlin-1	ERLIN1	0.10294	0.0278872	0.00268534
ERMP1_HUMAN|Q7Z2K6	Luciferase-FL_Nrf2	-0.0719507	0.196113	14.38	0.719049	0.993836	Endoplasmic reticulum metallopeptidase 1	ERMP1	0.143242	0.0719507	0.00268534
ERO1A_HUMAN|Q96HE7	Luciferase-FL_Nrf2	0.202748	0.20781	14.38	0.345372	0.993836	ERO1-like protein alpha	ERO1L	0.461713	0.202748	0.00268534
ERP29_HUMAN|P30040	Luciferase-FL_Nrf2	0.103164	0.304324	14.38	0.739515	0.993836	Endoplasmic reticulum resident protein 29	ERP29	0.131053	0.103164	0.00268534
ERP44_HUMAN|Q9BS26	Luciferase-FL_Nrf2	0.13467	0.205287	14.38	0.522176	0.993836	Endoplasmic reticulum resident protein 44	ERP44	0.282183	0.13467	0.00268534
ES8L2_HUMAN|Q9H6S3	Luciferase-FL_Nrf2	0.170683	0.187589	14.38	0.377884	0.993836	Epidermal growth factor receptor kinase substrate 8-like protein 2	EPS8L2	0.422641	0.170683	0.00268534
ESCO2_HUMAN|Q56NI9	Luciferase-FL_Nrf2	-0.0694424	0.233898	14.38	0.770794	0.993836	N-acetyltransferase ESCO2	ESCO2	0.113062	0.0694424	0.00268534
ESF1_HUMAN|Q9H501	Luciferase-FL_Nrf2	-0.102836	0.251322	14.38	0.688435	0.993836	ESF1 homolog	ESF1	0.162137	0.102836	0.00268534
ESYT1_HUMAN|Q9BSJ8	Luciferase-FL_Nrf2	0.230224	0.146272	14.38	0.13724	0.993836	Extended synaptotagmin-1	ESYT1	0.862519	0.230224	0.00268534
ESYT2_HUMAN|A0FGR8	Luciferase-FL_Nrf2	-0.13628	0.163729	14.38	0.418821	0.993836	Extended synaptotagmin-2	ESYT2	0.377971	0.13628	0.00268534
ESYT2_HUMAN|A0FGR8-2	Luciferase-FL_Nrf2	-0.0514864	0.191724	14.38	0.792095	0.993836	Extended synaptotagmin-2 (isoform 2)	ESYT2	0.101223	0.0514864	0.00268534
ETAA1_HUMAN|Q9NY74	Luciferase-FL_Nrf2	-0.099635	0.238461	14.38	0.682247	0.993836	Ewing's tumor-associated antigen 1	ETAA1	0.166058	0.099635	0.00268534
ETHE1_HUMAN|O95571	Luciferase-FL_Nrf2	0.250605	0.257653	14.38	0.346807	0.993836	Persulfide dioxygenase ETHE1, mitochondrial	ETHE1	0.459912	0.250605	0.00268534
EWS_HUMAN|Q01844	Luciferase-FL_Nrf2	0.315667	0.301379	14.38	0.312199	0.993836	RNA-binding protein EWS	EWSR1	0.505569	0.315667	0.00268534
EXC6B_HUMAN|Q9Y2D4	Luciferase-FL_Nrf2	-0.122141	0.195308	14.38	0.541524	0.993836	Exocyst complex component 6B	EXOC6B	0.266382	0.122141	0.00268534
EXOC1_HUMAN|Q9NV70	Luciferase-FL_Nrf2	0.059983	0.177045	14.38	0.739656	0.993836	Exocyst complex component 1	EXOC1	0.13097	0.059983	0.00268534
EXOC2_HUMAN|Q96KP1	Luciferase-FL_Nrf2	0.0697743	0.193636	14.38	0.723832	0.993836	Exocyst complex component 2	EXOC2	0.140362	0.0697743	0.00268534
EXOC3_HUMAN|O60645	Luciferase-FL_Nrf2	0.101389	0.190934	14.38	0.603515	0.993836	Exocyst complex component 3	EXOC3	0.219312	0.101389	0.00268534
EXOC5_HUMAN|O00471	Luciferase-FL_Nrf2	-0.0825511	0.177863	14.38	0.649504	0.993836	Exocyst complex component 5	EXOC5	0.187418	0.0825511	0.00268534
EXOC7_HUMAN|Q9UPT5	Luciferase-FL_Nrf2	0.0628037	0.170993	14.38	0.718754	0.993836	Exocyst complex component 7	EXOC7	0.14342	0.0628037	0.00268534
EXOC8_HUMAN|Q8IYI6	Luciferase-FL_Nrf2	-0.0404317	0.117889	14.38	0.736588	0.993836	Exocyst complex component 8	EXOC8	0.132775	0.0404317	0.00268534
EXOS6_HUMAN|Q5RKV6	Luciferase-FL_Nrf2	-0.0588273	0.117982	14.38	0.625593	0.993836	Exosome complex component MTR3	EXOSC6	0.203708	0.0588273	0.00268534
EXOS8_HUMAN|Q96B26	Luciferase-FL_Nrf2	0.0355607	0.112871	14.38	0.757244	0.993836	Exosome complex component RRP43	EXOSC8	0.120764	0.0355607	0.00268534
EXOS9_HUMAN|Q06265	Luciferase-FL_Nrf2	-0.132368	0.12068	14.38	0.290738	0.993836	Exosome complex component RRP45	EXOSC9	0.536499	0.132368	0.00268534
EXOSX_HUMAN|Q01780	Luciferase-FL_Nrf2	0.139986	0.153945	14.38	0.378168	0.993836	Exosome component 10	EXOSC10	0.422315	0.139986	0.00268534
EYS_HUMAN|Q5T1H1	Luciferase-FL_Nrf2	-0.152957	0.126528	14.38	0.246211	0.993836	Protein eyes shut homolog	EYS	0.608693	0.152957	0.00268534
EZRI_HUMAN|P15311	Luciferase-FL_Nrf2	0.132663	0.14262	14.38	0.367626	0.993836	Ezrin	EZR	0.434594	0.132663	0.00268534
F107B_HUMAN|Q9H098	Luciferase-FL_Nrf2	0.213222	0.2386	14.38	0.386227	0.993836	Protein FAM107B	FAM107B	0.413157	0.213222	0.00268534
F10A1_HUMAN|P50502	Luciferase-FL_Nrf2	0.156962	0.265762	14.38	0.563948	0.993836	Hsc70-interacting protein	ST13	0.248761	0.156962	0.00268534
F111B_HUMAN|Q6SJ93	Luciferase-FL_Nrf2	0.221755	0.15666	14.38	0.178207	0.993836	Protein FAM111B	FAM111B	0.749074	0.221755	0.00268534
F1142_HUMAN|Q9NRY5	Luciferase-FL_Nrf2	0.0910305	0.191129	14.38	0.641032	0.993836	Protein FAM114A2	FAM114A2	0.19312	0.0910305	0.00268534
F120A_HUMAN|Q9NZB2	Luciferase-FL_Nrf2	0.210548	0.130954	14.38	0.129607	0.993836	Constitutive coactivator of PPAR-gamma-like protein 1	FAM120A	0.88737	0.210548	0.00268534
F120B_HUMAN|Q96EK7	Luciferase-FL_Nrf2	0.177003	0.163701	14.38	0.297383	0.993836	Constitutive coactivator of peroxisome proliferator-activated receptor gamma	FAM120B	0.526683	0.177003	0.00268534
F124B_HUMAN|Q9H5Z6	Luciferase-FL_Nrf2	0.50231	0.453788	14.38	0.286499	0.993836	Protein FAM124B	FAM124B	0.542877	0.50231	0.00268534
F133A_HUMAN|Q8N9E0	Luciferase-FL_Nrf2	0.236724	0.271941	14.38	0.398327	0.993836	Protein FAM133A	FAM133A	0.39976	0.236724	0.00268534
F133B_HUMAN|Q5BKY9	Luciferase-FL_Nrf2	0.249186	0.315479	14.38	0.442437	0.993836	Protein FAM133B	FAM133B	0.354149	0.249186	0.00268534
F136A_HUMAN|Q96C01	Luciferase-FL_Nrf2	0.117832	0.20229	14.38	0.569258	0.993836	Protein FAM136A	FAM136A	0.244691	0.117832	0.00268534
F161A_HUMAN|Q3B820	Luciferase-FL_Nrf2	0.241923	0.184254	14.38	0.209755	0.993836	Protein FAM161A	FAM161A	0.678288	0.241923	0.00268534
F169A_HUMAN|Q9Y6X4	Luciferase-FL_Nrf2	-0.136426	0.233232	14.38	0.567655	0.993836	Soluble lamin-associated protein of 75 kDa	FAM169A	0.245915	0.136426	0.00268534
F16B1_HUMAN|Q5W0V3	Luciferase-FL_Nrf2	-0.216233	0.14508	14.38	0.157713	0.993836	Protein FAM160B1	FAM160B1	0.802133	0.216233	0.00268534
F204A_HUMAN|Q9H8W3	Luciferase-FL_Nrf2	0.180726	0.246451	14.38	0.475154	0.993836	Protein FAM204A	FAM204A	0.323166	0.180726	0.00268534
F234A_HUMAN|Q9H0X4	Luciferase-FL_Nrf2	0.278193	0.313827	14.38	0.389958	0.993836	NA	NA	0.408982	0.278193	0.00268534
F261_HUMAN|P16118	Luciferase-FL_Nrf2	0.117719	0.318412	14.38	0.71699	0.993836	6-phosphofructo-2-kinase/fructose-2,6-bisphosphatase 1	PFKFB1	0.144487	0.117719	0.00268534
F262_HUMAN|O60825	Luciferase-FL_Nrf2	0.408627	0.288426	14.38	0.177856	0.993836	6-phosphofructo-2-kinase/fructose-2,6-bisphosphatase 2	PFKFB2	0.749932	0.408627	0.00268534
F263_HUMAN|Q16875	Luciferase-FL_Nrf2	0.395405	0.325215	14.38	0.243634	0.993836	6-phosphofructo-2-kinase/fructose-2,6-bisphosphatase 3	PFKFB3	0.613263	0.395405	0.00268534
F91A1_HUMAN|Q658Y4	Luciferase-FL_Nrf2	0.085455	0.128536	14.38	0.516677	0.993836	Protein FAM91A1	FAM91A1	0.286781	0.085455	0.00268534
FA50A_HUMAN|Q14320	Luciferase-FL_Nrf2	0.0946514	0.179239	14.38	0.605503	0.993836	Protein FAM50A	FAM50A	0.217884	0.0946514	0.00268534
FA76B_HUMAN|Q5HYJ3	Luciferase-FL_Nrf2	0.227043	0.292071	14.38	0.449549	0.993836	Protein FAM76B	FAM76B	0.347223	0.227043	0.00268534
FA83D_HUMAN|Q9H4H8	Luciferase-FL_Nrf2	0.147955	0.125171	14.38	0.256374	0.993836	Protein FAM83D	FAM83D	0.591126	0.147955	0.00268534
FA98A_HUMAN|Q8NCA5	Luciferase-FL_Nrf2	0.123323	0.131394	14.38	0.363448	0.993836	Protein FAM98A	FAM98A	0.439558	0.123323	0.00268534
FABP5_HUMAN|Q01469	Luciferase-FL_Nrf2	-0.123376	0.375412	14.38	0.747164	0.993836	Fatty acid-binding protein, epidermal	FABP5	0.126584	0.123376	0.00268534
FACD2_HUMAN|Q9BXW9	Luciferase-FL_Nrf2	0.109257	0.174658	14.38	0.541412	0.993836	Fanconi anemia group D2 protein	FANCD2	0.266473	0.109257	0.00268534
FACE1_HUMAN|O75844	Luciferase-FL_Nrf2	-0.0805699	0.122371	14.38	0.52068	0.993836	CAAX prenyl protease 1 homolog	ZMPSTE24	0.283429	0.0805699	0.00268534
FADS1_HUMAN|O60427	Luciferase-FL_Nrf2	-0.307321	0.202399	14.38	0.150592	0.993836	Fatty acid desaturase 1	FADS1	0.822198	0.307321	0.00268534
FAF2_HUMAN|Q96CS3	Luciferase-FL_Nrf2	-0.126978	0.151142	14.38	0.41459	0.993836	FAS-associated factor 2	FAF2	0.382382	0.126978	0.00268534
FAK2_HUMAN|Q14289	Luciferase-FL_Nrf2	-0.658469	0.537005	14.38	0.239829	0.993836	Protein-tyrosine kinase 2-beta	PTK2B	0.620098	0.658469	0.00268534
FAKD2_HUMAN|Q9NYY8	Luciferase-FL_Nrf2	-0.25808	0.174611	14.38	0.160967	0.993836	FAST kinase domain-containing protein 2	FASTKD2	0.793264	0.25808	0.00268534
FAKD4_HUMAN|Q969Z0	Luciferase-FL_Nrf2	-0.0826991	0.151262	14.38	0.592949	0.993836	NA	NA	0.226983	0.0826991	0.00268534
FAKD5_HUMAN|Q7L8L6	Luciferase-FL_Nrf2	-0.226832	0.159524	14.38	0.176374	0.993836	FAST kinase domain-containing protein 5	FASTKD5	0.753565	0.226832	0.00268534
FAM3A_HUMAN|P98173	Luciferase-FL_Nrf2	-0.159595	0.200752	14.38	0.439549	0.993836	Protein FAM3A	FAM3A	0.356993	0.159595	0.00268534
FARP1_HUMAN|Q9Y4F1	Luciferase-FL_Nrf2	-0.192559	0.548811	14.38	0.730776	0.993836	FERM, RhoGEF and pleckstrin domain-containing protein 1	FARP1	0.136216	0.192559	0.00268534
FARP2_HUMAN|O94887	Luciferase-FL_Nrf2	-0.36494	0.559309	14.38	0.524383	0.993836	FERM, RhoGEF and pleckstrin domain-containing protein 2	FARP2	0.280351	0.36494	0.00268534
FAS_HUMAN|P49327	Luciferase-FL_Nrf2	0.334399	0.232189	14.38	0.171227	0.993836	Fatty acid synthase	FASN	0.766427	0.334399	0.00268534
FAT1_HUMAN|Q14517	Luciferase-FL_Nrf2	0.151427	0.159502	14.38	0.358114	0.993836	Protocadherin Fat 1	FAT1	0.445979	0.151427	0.00268534
FAT3_HUMAN|Q8TDW7	Luciferase-FL_Nrf2	0.225699	0.209706	14.38	0.299535	0.993836	Protocadherin Fat 3	FAT3	0.523553	0.225699	0.00268534
FBLI1_HUMAN|Q8WUP2	Luciferase-FL_Nrf2	0.133158	0.179031	14.38	0.468993	0.993836	Filamin-binding LIM protein 1	FBLIM1	0.328833	0.133158	0.00268534
FBLL1_HUMAN|A6NHQ2	Luciferase-FL_Nrf2	0.0756668	0.183588	14.38	0.686304	0.993836	rRNA/tRNA 2'-O-methyltransferase fibrillarin-like protein 1	FBLL1	0.163484	0.0756668	0.00268534
FBX21_HUMAN|O94952	Luciferase-FL_Nrf2	-0.248273	0.332745	14.38	0.467609	0.993836	F-box only protein 21	FBXO21	0.330117	0.248273	0.00268534
FBX22_HUMAN|Q8NEZ5	Luciferase-FL_Nrf2	0.199773	0.228947	14.38	0.397233	0.993836	F-box only protein 22	FBXO22	0.400955	0.199773	0.00268534
FBX28_HUMAN|Q9NVF7	Luciferase-FL_Nrf2	0.0914117	0.180756	14.38	0.620716	0.993836	F-box only protein 28	FBXO28	0.207107	0.0914117	0.00268534
FCHO2_HUMAN|Q0JRZ9	Luciferase-FL_Nrf2	0.133164	0.322182	14.38	0.685471	0.993836	F-BAR domain only protein 2	FCHO2	0.164011	0.133164	0.00268534
FCL_HUMAN|Q13630	Luciferase-FL_Nrf2	-0.0552659	0.195641	14.38	0.781596	0.993836	GDP-L-fucose synthase	TSTA3	0.107018	0.0552659	0.00268534
FEN1_HUMAN|P39748	Luciferase-FL_Nrf2	0.189601	0.126145	14.38	0.15447	0.993836	Flap endonuclease 1	FEN1	0.811155	0.189601	0.00268534
FERM1_HUMAN|Q9BQL6	Luciferase-FL_Nrf2	-0.184358	0.17307	14.38	0.304335	0.993836	Fermitin family homolog 1	FERMT1	0.516648	0.184358	0.00268534
FGD4_HUMAN|Q96M96	Luciferase-FL_Nrf2	-0.390445	0.539532	14.38	0.480874	0.993836	FYVE, RhoGEF and PH domain-containing protein 4	FGD4	0.317969	0.390445	0.00268534
FGF2_HUMAN|P09038	Luciferase-FL_Nrf2	0.328375	0.262598	14.38	0.231089	0.993836	Fibroblast growth factor 2	FGF2	0.63622	0.328375	0.00268534
FHOD1_HUMAN|Q9Y613	Luciferase-FL_Nrf2	-0.0937502	0.101925	14.38	0.372852	0.993836	FH1/FH2 domain-containing protein 1	FHOD1	0.428463	0.0937502	0.00268534
FIP1_HUMAN|Q6UN15	Luciferase-FL_Nrf2	0.116684	0.209297	14.38	0.585757	0.993836	Pre-mRNA 3'-end-processing factor FIP1	FIP1L1	0.232282	0.116684	0.00268534
FKB10_HUMAN|Q96AY3	Luciferase-FL_Nrf2	0.0522635	0.17503	14.38	0.769518	0.993836	Peptidyl-prolyl cis-trans isomerase FKBP10	FKBP10	0.113781	0.0522635	0.00268534
FKB15_HUMAN|Q5T1M5	Luciferase-FL_Nrf2	-0.0787007	0.14953	14.38	0.606689	0.993836	FK506-binding protein 15	FKBP15	0.217034	0.0787007	0.00268534
FKBP3_HUMAN|Q00688	Luciferase-FL_Nrf2	0.184893	0.16189	14.38	0.272078	0.993836	Peptidyl-prolyl cis-trans isomerase FKBP3	FKBP3	0.565306	0.184893	0.00268534
FKBP8_HUMAN|Q14318	Luciferase-FL_Nrf2	-0.207421	0.227716	14.38	0.377379	0.993836	Peptidyl-prolyl cis-trans isomerase FKBP8	FKBP8	0.423223	0.207421	0.00268534
FKBP9_HUMAN|O95302	Luciferase-FL_Nrf2	0.0832878	0.162713	14.38	0.616512	0.993836	Peptidyl-prolyl cis-trans isomerase FKBP9	FKBP9	0.210058	0.0832878	0.00268534
FL2D_HUMAN|Q15007	Luciferase-FL_Nrf2	0.10701	0.184811	14.38	0.571535	0.993836	Pre-mRNA-splicing regulator WTAP	WTAP	0.242958	0.10701	0.00268534
FLAG3X_ENGIN|GC0008	Luciferase-FL_Nrf2	0.133065	0.356846	14.38	0.714669	0.993836	NA	NA	0.145895	0.133065	0.00268534
FLNA_HUMAN|P21333	Luciferase-FL_Nrf2	0.17704	0.144043	14.38	0.238778	0.993836	Filamin-A	FLNA	0.622006	0.17704	0.00268534
FLNB_HUMAN|O75369-8	Luciferase-FL_Nrf2	-0.273198	0.463376	14.38	0.564621	0.993836	Filamin-B (isoform 8)	FLNB	0.248243	0.273198	0.00268534
FMNL1_HUMAN|O95466	Luciferase-FL_Nrf2	-0.130125	0.199772	14.38	0.525082	0.993836	NA	NA	0.279773	0.130125	0.00268534
FMNL2_HUMAN|Q96PY5	Luciferase-FL_Nrf2	-0.707718	0.740876	14.38	0.355238	0.993836	Formin-like protein 2	FMNL2	0.449481	0.707718	0.00268534
FMR1_HUMAN|Q06787	Luciferase-FL_Nrf2	0.170314	0.253608	14.38	0.512507	0.993836	Fragile X mental retardation protein 1	FMR1	0.2903	0.170314	0.00268534
FMR1_HUMAN|Q06787-2	Luciferase-FL_Nrf2	0.0995146	0.138694	14.38	0.484552	0.993836	Fragile X mental retardation protein 1 (isoform 2)	FMR1	0.31466	0.0995146	0.00268534
FNBP4_HUMAN|Q8N3X1	Luciferase-FL_Nrf2	0.0618302	0.173555	14.38	0.72682	0.993836	Formin-binding protein 4	FNBP4	0.138573	0.0618302	0.00268534
FND3B_HUMAN|Q53EP0	Luciferase-FL_Nrf2	-0.0390862	0.120998	14.38	0.75132	0.993836	Fibronectin type III domain-containing protein 3B	FNDC3B	0.124175	0.0390862	0.00268534
FNTB_HUMAN|P49356	Luciferase-FL_Nrf2	-0.415776	0.28229	13.38	0.163918	0.993836	Protein farnesyltransferase subunit beta	FNTB	0.785373	0.415776	0.00268534
FOCAD_HUMAN|Q5VW36	Luciferase-FL_Nrf2	0.120001	0.210395	14.38	0.577238	0.993836	Focadhesin	FOCAD	0.238645	0.120001	0.00268534
FOLC_HUMAN|Q05932	Luciferase-FL_Nrf2	-0.130388	0.197927	14.38	0.520454	0.993836	Folylpolyglutamate synthase, mitochondrial	FPGS	0.283618	0.130388	0.00268534
FOSL2_HUMAN|P15408	Luciferase-FL_Nrf2	-0.195764	0.151062	14.38	0.21542	0.993836	Fos-related antigen 2	FOSL2	0.666714	0.195764	0.00268534
FOXA2_HUMAN|Q9Y261	Luciferase-FL_Nrf2	0.114684	0.121274	14.38	0.359942	0.993836	Hepatocyte nuclear factor 3-beta	FOXA2	0.443768	0.114684	0.00268534
FOXP4_HUMAN|Q8IVH2	Luciferase-FL_Nrf2	0.165118	0.319499	14.38	0.613149	0.993836	Forkhead box protein P4	FOXP4	0.212434	0.165118	0.00268534
FPPS_HUMAN|P14324	Luciferase-FL_Nrf2	0.0580156	0.219588	14.38	0.795373	0.993836	Farnesyl pyrophosphate synthase	FDPS	0.0994292	0.0580156	0.00268534
FRG1_HUMAN|Q14331	Luciferase-FL_Nrf2	0.24095	0.29033	14.38	0.420152	0.993836	Protein FRG1	FRG1	0.376594	0.24095	0.00268534
FRIH_HUMAN|P02794	Luciferase-FL_Nrf2	0.124488	0.164394	14.38	0.461126	0.993836	Ferritin heavy chain	FTH1	0.336181	0.124488	0.00268534
FRMD3_HUMAN|A2A2Y4	Luciferase-FL_Nrf2	-0.13609	0.255545	14.38	0.60248	0.993836	FERM domain-containing protein 3	FRMD3	0.220058	0.13609	0.00268534
FRYL_HUMAN|O94915	Luciferase-FL_Nrf2	0.349298	0.309607	14.38	0.277708	0.993836	Protein furry homolog-like	FRYL	0.556412	0.349298	0.00268534
FTM_HUMAN|Q68CZ1	Luciferase-FL_Nrf2	-0.274777	0.308194	14.38	0.387298	0.993836	Protein fantom	RPGRIP1L	0.411954	0.274777	0.00268534
FUBP1_HUMAN|Q96AE4	Luciferase-FL_Nrf2	0.339697	0.224354	14.38	0.151664	0.993836	Far upstream element-binding protein 1	FUBP1	0.819117	0.339697	0.00268534
FUBP2_HUMAN|Q92945	Luciferase-FL_Nrf2	0.145432	0.201992	14.38	0.48307	0.993836	Far upstream element-binding protein 2	KHSRP	0.31599	0.145432	0.00268534
FUBP3_HUMAN|Q96I24	Luciferase-FL_Nrf2	-0.0808802	0.134205	14.38	0.556119	0.993836	Far upstream element-binding protein 3	FUBP3	0.254833	0.0808802	0.00268534
FUS_HUMAN|P35637	Luciferase-FL_Nrf2	0.273253	0.25086	14.38	0.293956	0.993836	RNA-binding protein FUS	FUS	0.531718	0.273253	0.00268534
FUT8_HUMAN|Q9BYC5	Luciferase-FL_Nrf2	0.231335	0.310715	14.38	0.468552	0.993836	Alpha-(1,6)-fucosyltransferase	FUT8	0.329242	0.231335	0.00268534
FXL20_HUMAN|Q96IG2	Luciferase-FL_Nrf2	-0.67583	0.675802	14.38	0.333823	0.993836	F-box/LRR-repeat protein 20	FBXL20	0.476484	0.67583	0.00268534
FXR2_HUMAN|P51116	Luciferase-FL_Nrf2	-0.20071	0.326942	14.38	0.54887	0.993836	Fragile X mental retardation syndrome-related protein 2	FXR2	0.260531	0.20071	0.00268534
FYCO1_HUMAN|Q9BQS8	Luciferase-FL_Nrf2	0.105229	0.110706	14.38	0.357548	0.993836	FYVE and coiled-coil domain-containing protein 1	FYCO1	0.446665	0.105229	0.00268534
FYN_HUMAN|P06241	Luciferase-FL_Nrf2	-0.252219	0.917677	14.38	0.787344	0.993836	Tyrosine-protein kinase Fyn	FYN	0.103835	0.252219	0.00268534
G3BP1_HUMAN|Q13283	Luciferase-FL_Nrf2	0.107946	0.098004	14.38	0.288798	0.993836	Ras GTPase-activating protein-binding protein 1	G3BP1	0.539406	0.107946	0.00268534
G3BP2_HUMAN|Q9UN86	Luciferase-FL_Nrf2	0.0777293	0.0883237	14.38	0.393303	0.993836	Ras GTPase-activating protein-binding protein 2	G3BP2	0.405273	0.0777293	0.00268534
G3P_HUMAN|P04406	Luciferase-FL_Nrf2	0.12054	0.294877	14.38	0.688724	0.993836	Glyceraldehyde-3-phosphate dehydrogenase	GAPDH	0.161955	0.12054	0.00268534
G3PT_HUMAN|O14556	Luciferase-FL_Nrf2	0.301834	0.326587	14.38	0.370627	0.993836	Glyceraldehyde-3-phosphate dehydrogenase, testis-specific	GAPDHS	0.431063	0.301834	0.00268534
G3ST2_HUMAN|Q9H3Q3	Luciferase-FL_Nrf2	0.335163	0.219396	14.38	0.148289	0.993836	Galactose-3-O-sulfotransferase 2	GAL3ST2	0.82889	0.335163	0.00268534
G45IP_HUMAN|Q8TAE8	Luciferase-FL_Nrf2	0.0857193	0.182204	14.38	0.645084	0.993836	Growth arrest and DNA damage-inducible proteins-interacting protein 1	GADD45GIP1	0.190384	0.0857193	0.00268534
GAL3A_HUMAN|P0DPI2	Luciferase-FL_Nrf2	0.0435903	0.146116	14.38	0.769722	0.993836	NA	NA	0.113666	0.0435903	0.00268534
GALC_HUMAN|P54803	Luciferase-FL_Nrf2	-0.310007	0.212818	14.38	0.166694	0.993836	Galactocerebrosidase	GALC	0.77808	0.310007	0.00268534
GALE_HUMAN|Q14376	Luciferase-FL_Nrf2	0.184805	0.164539	14.38	0.27977	0.993836	UDP-glucose 4-epimerase	GALE	0.553199	0.184805	0.00268534
GALK1_HUMAN|P51570	Luciferase-FL_Nrf2	-0.195284	0.183123	14.38	0.303816	0.993836	Galactokinase	GALK1	0.51739	0.195284	0.00268534
GALM_HUMAN|Q96C23	Luciferase-FL_Nrf2	0.207103	0.255359	14.38	0.430569	0.993836	Aldose 1-epimerase	GALM	0.365958	0.207103	0.00268534
GALNS_HUMAN|P34059	Luciferase-FL_Nrf2	0.114675	0.188218	14.38	0.551851	0.993836	N-acetylgalactosamine-6-sulfatase	GALNS	0.258178	0.114675	0.00268534
GALT1_HUMAN|Q10472	Luciferase-FL_Nrf2	0.210013	0.233817	14.38	0.383875	0.993836	Polypeptide N-acetylgalactosaminyltransferase 1	GALNT1	0.41581	0.210013	0.00268534
GALT2_HUMAN|Q10471	Luciferase-FL_Nrf2	0.120863	0.177302	14.38	0.506273	0.993836	Polypeptide N-acetylgalactosaminyltransferase 2	GALNT2	0.295615	0.120863	0.00268534
GAN_HUMAN|Q9H2C0	Luciferase-FL_Nrf2	-0.442414	1.02613	14.38	0.672753	0.993836	Gigaxonin	GAN	0.172144	0.442414	0.00268534
GANAB_HUMAN|Q14697	Luciferase-FL_Nrf2	0.118174	0.232279	14.38	0.618637	0.993836	Neutral alpha-glucosidase AB	GANAB	0.208564	0.118174	0.00268534
GANAB_HUMAN|Q14697-2	Luciferase-FL_Nrf2	0.0922303	0.227362	14.38	0.690968	0.993836	Neutral alpha-glucosidase AB (isoform 2)	GANAB	0.160542	0.0922303	0.00268534
GAR1_HUMAN|Q9NY12	Luciferase-FL_Nrf2	0.1086	0.199419	14.38	0.594386	0.993836	H/ACA ribonucleoprotein complex subunit 1	GAR1	0.225931	0.1086	0.00268534
GARS_HUMAN|P41250	Luciferase-FL_Nrf2	-0.133986	0.180066	14.38	0.468805	0.993836	NA	NA	0.329008	0.133986	0.00268534
GASR_HUMAN|P32239	Luciferase-FL_Nrf2	0.279799	0.549934	14.38	0.618618	0.993836	Gastrin/cholecystokinin type B receptor	CCKBR	0.208577	0.279799	0.00268534
GBB1_HUMAN|P62873	Luciferase-FL_Nrf2	-0.388142	1.00084	14.38	0.703833	0.993836	Guanine nucleotide-binding protein G(I)/G(S)/G(T) subunit beta-1	GNB1	0.15253	0.388142	0.00268534
GBB4_HUMAN|Q9HAV0	Luciferase-FL_Nrf2	-0.408941	0.858656	14.38	0.641047	0.993836	Guanine nucleotide-binding protein subunit beta-4	GNB4	0.19311	0.408941	0.00268534
GBF1_HUMAN|Q92538	Luciferase-FL_Nrf2	0.0881819	0.184529	14.38	0.639921	0.993836	Golgi-specific brefeldin A-resistance guanine nucleotide exchange factor 1	GBF1	0.193874	0.0881819	0.00268534
GBG11_HUMAN|P61952	Luciferase-FL_Nrf2	-0.542149	0.760744	14.38	0.487462	0.993836	Guanine nucleotide-binding protein G(I)/G(S)/G(O) subunit gamma-11	GNG11	0.31206	0.542149	0.00268534
GBG12_HUMAN|Q9UBI6	Luciferase-FL_Nrf2	-0.310923	1.17188	14.38	0.794528	0.993836	Guanine nucleotide-binding protein G(I)/G(S)/G(O) subunit gamma-12	GNG12	0.0998905	0.310923	0.00268534
GBG5_HUMAN|P63218	Luciferase-FL_Nrf2	-0.399467	0.688854	14.38	0.570956	0.993836	Guanine nucleotide-binding protein G(I)/G(S)/G(O) subunit gamma-5	GNG5	0.243397	0.399467	0.00268534
GCC1_HUMAN|Q96CN9	Luciferase-FL_Nrf2	0.0688537	0.22069	14.38	0.759524	0.993836	GRIP and coiled-coil domain-containing protein 1	GCC1	0.119458	0.0688537	0.00268534
GCP3_HUMAN|Q96CW5	Luciferase-FL_Nrf2	0.0967624	0.123211	14.38	0.445002	0.993836	Gamma-tubulin complex component 3	TUBGCP3	0.351638	0.0967624	0.00268534
GCSP_HUMAN|P23378	Luciferase-FL_Nrf2	0.0475936	0.175705	14.38	0.790338	0.993836	Glycine dehydrogenase (decarboxylating), mitochondrial	GLDC	0.102187	0.0475936	0.00268534
GDIA_HUMAN|P31150	Luciferase-FL_Nrf2	0.135443	0.30422	14.38	0.662794	0.993836	Rab GDP dissociation inhibitor alpha	GDI1	0.178621	0.135443	0.00268534
GDIR1_HUMAN|P52565	Luciferase-FL_Nrf2	0.0677586	0.193351	14.38	0.731086	0.993836	Rho GDP-dissociation inhibitor 1	ARHGDIA	0.136031	0.0677586	0.00268534
GEMI4_HUMAN|P57678	Luciferase-FL_Nrf2	0.0787024	0.13689	14.38	0.574222	0.993836	Gem-associated protein 4	GEMIN4	0.24092	0.0787024	0.00268534
GEMI5_HUMAN|Q8TEQ6	Luciferase-FL_Nrf2	0.20643	0.221497	14.38	0.366734	0.993836	Gem-associated protein 5	GEMIN5	0.435649	0.20643	0.00268534
GEN_HUMAN|Q17RS7	Luciferase-FL_Nrf2	0.117794	0.212094	14.38	0.587167	0.993836	Flap endonuclease GEN homolog 1	GEN1	0.231238	0.117794	0.00268534
GET1_HUMAN|O00258	Luciferase-FL_Nrf2	-0.163855	0.328568	14.38	0.625537	0.993836	NA	NA	0.203747	0.163855	0.00268534
GGCT_HUMAN|O75223	Luciferase-FL_Nrf2	0.208059	0.192793	14.38	0.298274	0.993836	Gamma-glutamylcyclotransferase	GGCT	0.525384	0.208059	0.00268534
GGH_HUMAN|Q92820	Luciferase-FL_Nrf2	0.27259	0.252501	14.38	0.298114	0.993836	Gamma-glutamyl hydrolase	GGH	0.525618	0.27259	0.00268534
GGYF1_HUMAN|O75420	Luciferase-FL_Nrf2	-0.235043	0.161014	14.38	0.165853	0.993836	NA	NA	0.780277	0.235043	0.00268534
GGYF2_HUMAN|Q6Y7W6	Luciferase-FL_Nrf2	0.187966	0.176797	14.38	0.305232	0.993836	NA	NA	0.515371	0.187966	0.00268534
GID8_HUMAN|Q9NWU2	Luciferase-FL_Nrf2	0.364529	0.275604	14.38	0.2066	0.993836	Glucose-induced degradation protein 8 homolog	GID8	0.684869	0.364529	0.00268534
GIPC1_HUMAN|O14908	Luciferase-FL_Nrf2	-0.450966	0.386639	14.38	0.262443	0.993836	PDZ domain-containing protein GIPC1	GIPC1	0.580964	0.450966	0.00268534
GIT1_HUMAN|Q9Y2X7	Luciferase-FL_Nrf2	0.127319	0.167504	14.38	0.459479	0.993836	ARF GTPase-activating protein GIT1	GIT1	0.337734	0.127319	0.00268534
GKAP1_HUMAN|Q5VSY0	Luciferase-FL_Nrf2	0.119069	0.200529	14.38	0.561888	0.993836	G kinase-anchoring protein 1	GKAP1	0.25035	0.119069	0.00268534
GLE1_HUMAN|Q53GS7	Luciferase-FL_Nrf2	-0.205224	0.142811	14.38	0.17211	0.993836	Nucleoporin GLE1	GLE1	0.764194	0.205224	0.00268534
GLGB_HUMAN|Q04446	Luciferase-FL_Nrf2	0.0975035	0.27383	14.38	0.726956	0.993836	1,4-alpha-glucan-branching enzyme	GBE1	0.138492	0.0975035	0.00268534
GLO2_HUMAN|Q16775	Luciferase-FL_Nrf2	0.210077	0.347945	14.38	0.555405	0.993836	Hydroxyacylglutathione hydrolase, mitochondrial	HAGH	0.25539	0.210077	0.00268534
GLOD4_HUMAN|Q9HC38	Luciferase-FL_Nrf2	0.247196	0.241929	14.38	0.323772	0.993836	Glyoxalase domain-containing protein 4	GLOD4	0.48976	0.247196	0.00268534
GLOD4_HUMAN|Q9HC38-2	Luciferase-FL_Nrf2	0.280028	0.219665	14.38	0.222595	0.993836	Glyoxalase domain-containing protein 4 (isoform 2)	GLOD4	0.652484	0.280028	0.00268534
GLRX1_HUMAN|P35754	Luciferase-FL_Nrf2	-0.22725	0.219381	14.38	0.317369	0.993836	Glutaredoxin-1	GLRX	0.498435	0.22725	0.00268534
GLRX3_HUMAN|O76003	Luciferase-FL_Nrf2	0.175072	0.154045	14.38	0.274331	0.993836	Glutaredoxin-3	GLRX3	0.561725	0.175072	0.00268534
GLSK_HUMAN|O94925	Luciferase-FL_Nrf2	-0.100969	0.141441	14.38	0.48674	0.993836	Glutaminase kidney isoform, mitochondrial	GLS	0.312703	0.100969	0.00268534
GLSK_HUMAN|O94925-3	Luciferase-FL_Nrf2	-0.0853726	0.163578	14.38	0.60968	0.993836	Glutaminase kidney isoform, mitochondrial (isoform 3)	GLS	0.214898	0.0853726	0.00268534
GLT10_HUMAN|Q86SR1	Luciferase-FL_Nrf2	0.057728	0.134073	14.38	0.673163	0.993836	Polypeptide N-acetylgalactosaminyltransferase 10	GALNT10	0.17188	0.057728	0.00268534
GLU2B_HUMAN|P14314	Luciferase-FL_Nrf2	0.280047	0.191844	14.38	0.165854	0.993836	Glucosidase 2 subunit beta	PRKCSH	0.780274	0.280047	0.00268534
GLYC_HUMAN|P34896	Luciferase-FL_Nrf2	0.154266	0.209899	14.38	0.474185	0.993836	Serine hydroxymethyltransferase, cytosolic	SHMT1	0.324052	0.154266	0.00268534
GLYM_HUMAN|P34897	Luciferase-FL_Nrf2	-0.0459804	0.153381	14.38	0.768635	0.993836	Serine hydroxymethyltransferase, mitochondrial	SHMT2	0.11428	0.0459804	0.00268534
GLYR1_HUMAN|Q49A26	Luciferase-FL_Nrf2	0.167852	0.185233	14.38	0.37978	0.993836	Putative oxidoreductase GLYR1	GLYR1	0.420467	0.167852	0.00268534
GMDS_HUMAN|O60547	Luciferase-FL_Nrf2	-0.119715	0.260556	14.38	0.652772	0.993836	GDP-mannose 4,6 dehydratase	GMDS	0.185238	0.119715	0.00268534
GNA12_HUMAN|Q03113	Luciferase-FL_Nrf2	-0.299144	1.06711	14.38	0.783216	0.993836	Guanine nucleotide-binding protein subunit alpha-12	GNA12	0.106118	0.299144	0.00268534
GNA13_HUMAN|Q14344	Luciferase-FL_Nrf2	-0.614207	0.712029	14.38	0.402507	0.993836	Guanine nucleotide-binding protein subunit alpha-13	GNA13	0.395227	0.614207	0.00268534
GNAI1_HUMAN|P63096	Luciferase-FL_Nrf2	-0.326534	1.00488	14.38	0.749898	0.993836	Guanine nucleotide-binding protein G(i) subunit alpha-1	GNAI1	0.124998	0.326534	0.00268534
GNAI3_HUMAN|P08754	Luciferase-FL_Nrf2	-0.404004	1.01098	14.38	0.695313	0.993836	Guanine nucleotide-binding protein G(k) subunit alpha	GNAI3	0.15782	0.404004	0.00268534
GNAS1_HUMAN|Q5JWF2-2	Luciferase-FL_Nrf2	-0.312377	0.99397	14.38	0.757828	0.993836	Guanine nucleotide-binding protein G(s) subunit alpha isoforms XLas (isoform 2)	GNAS	0.120429	0.312377	0.00268534
GNAS2_HUMAN|P63092-3	Luciferase-FL_Nrf2	-0.368619	1.04094	14.38	0.728386	0.993836	Guanine nucleotide-binding protein G(s) subunit alpha isoforms short (isoform 3)	GNAS	0.137638	0.368619	0.00268534
GNB5_HUMAN|O14775	Luciferase-FL_Nrf2	0.0785785	0.163308	14.38	0.637637	0.993836	NA	NA	0.195427	0.0785785	0.00268534
GNL3_HUMAN|Q9BVP2	Luciferase-FL_Nrf2	0.149901	0.115681	14.38	0.215452	0.993836	Guanine nucleotide-binding protein-like 3	GNL3	0.666649	0.149901	0.00268534
GNL3L_HUMAN|Q9NVN8	Luciferase-FL_Nrf2	0.178733	0.22723	14.38	0.444302	0.993836	Guanine nucleotide-binding protein-like 3-like protein	GNL3L	0.352322	0.178733	0.00268534
GNPI1_HUMAN|P46926	Luciferase-FL_Nrf2	0.138507	0.181089	14.38	0.456727	0.993836	Glucosamine-6-phosphate isomerase 1	GNPDA1	0.340343	0.138507	0.00268534
GNS_HUMAN|P15586	Luciferase-FL_Nrf2	-0.259859	0.328572	14.38	0.441867	0.993836	N-acetylglucosamine-6-sulfatase	GNS	0.354709	0.259859	0.00268534
GOG7B_HUMAN|Q2TAP0	Luciferase-FL_Nrf2	-0.220569	0.552626	14.38	0.695662	0.993836	Golgin subfamily A member 7B	GOLGA7B	0.157602	0.220569	0.00268534
GOGA1_HUMAN|Q92805	Luciferase-FL_Nrf2	0.273598	0.297587	14.38	0.373057	0.993836	Golgin subfamily A member 1	GOLGA1	0.428225	0.273598	0.00268534
GOGA2_HUMAN|Q08379	Luciferase-FL_Nrf2	0.04349	0.128541	14.38	0.74	0.993836	Golgin subfamily A member 2	GOLGA2	0.130768	0.04349	0.00268534
GOGA3_HUMAN|Q08378	Luciferase-FL_Nrf2	0.211799	0.261076	14.38	0.430444	0.993836	Golgin subfamily A member 3	GOLGA3	0.366083	0.211799	0.00268534
GOGA4_HUMAN|Q13439	Luciferase-FL_Nrf2	0.116908	0.194553	14.38	0.557257	0.993836	Golgin subfamily A member 4	GOLGA4	0.253944	0.116908	0.00268534
GOGB1_HUMAN|Q14789	Luciferase-FL_Nrf2	0.274858	0.175206	14.38	0.138439	0.993836	Golgin subfamily B member 1	GOLGB1	0.858741	0.274858	0.00268534
GOLI4_HUMAN|O00461	Luciferase-FL_Nrf2	0.2418	0.221742	14.38	0.293447	0.993836	Golgi integral membrane protein 4	GOLIM4	0.532471	0.2418	0.00268534
GOLM1_HUMAN|Q8NBJ4	Luciferase-FL_Nrf2	0.145207	0.237162	14.38	0.54992	0.993836	Golgi membrane protein 1	GOLM1	0.2597	0.145207	0.00268534
GORS2_HUMAN|Q9H8Y8	Luciferase-FL_Nrf2	0.17906	0.145817	14.38	0.239175	0.993836	Golgi reassembly-stacking protein 2	GORASP2	0.621284	0.17906	0.00268534
GOSR1_HUMAN|O95249	Luciferase-FL_Nrf2	0.106457	0.283244	14.38	0.712516	0.993836	Golgi SNAP receptor complex member 1	GOSR1	0.147206	0.106457	0.00268534
GPAA1_HUMAN|O43292	Luciferase-FL_Nrf2	-0.165557	0.222337	14.38	0.468495	0.993836	Glycosylphosphatidylinositol anchor attachment 1 protein	GPAA1	0.329295	0.165557	0.00268534
GPAM1_HUMAN|Q8IXQ4	Luciferase-FL_Nrf2	0.289166	0.181608	14.38	0.133066	0.993836	GPALPP motifs-containing protein 1	GPALPP1	0.875933	0.289166	0.00268534
GPBP1_HUMAN|Q86WP2	Luciferase-FL_Nrf2	0.0572666	0.19718	14.38	0.775635	0.993836	Vasculin	GPBP1	0.110343	0.0572666	0.00268534
GPC1_HUMAN|P35052	Luciferase-FL_Nrf2	0.190104	0.180139	14.38	0.308688	0.993836	Glypican-1	GPC1	0.51048	0.190104	0.00268534
GPC5B_HUMAN|Q9NZH0	Luciferase-FL_Nrf2	-0.608784	0.905573	14.38	0.512074	0.993836	G-protein coupled receptor family C group 5 member B	GPRC5B	0.290668	0.608784	0.00268534
GPC6A_HUMAN|Q5T6X5	Luciferase-FL_Nrf2	-0.772002	1.05213	14.38	0.474894	0.993836	G-protein coupled receptor family C group 6 member A	GPRC6A	0.323403	0.772002	0.00268534
GPCP1_HUMAN|Q9NPB8	Luciferase-FL_Nrf2	0.0960611	0.12466	14.38	0.453428	0.993836	Glycerophosphocholine phosphodiesterase GPCPD1	GPCPD1	0.343492	0.0960611	0.00268534
GPDM_HUMAN|P43304	Luciferase-FL_Nrf2	0.16135	0.189656	14.38	0.408851	0.993836	Glycerol-3-phosphate dehydrogenase, mitochondrial	GPD2	0.388435	0.16135	0.00268534
GPKOW_HUMAN|Q92917	Luciferase-FL_Nrf2	0.276112	0.178102	14.38	0.142793	0.993836	G patch domain and KOW motifs-containing protein	GPKOW	0.845292	0.276112	0.00268534
GPT11_HUMAN|Q8N954	Luciferase-FL_Nrf2	0.308707	0.239831	14.38	0.218364	0.993836	G patch domain-containing protein 11	GPATCH11	0.660819	0.308707	0.00268534
GPTC1_HUMAN|Q9BRR8	Luciferase-FL_Nrf2	0.288132	0.257036	14.38	0.280669	0.993836	G patch domain-containing protein 1	GPATCH1	0.551806	0.288132	0.00268534
GPTC2_HUMAN|Q9NW75	Luciferase-FL_Nrf2	0.0693656	0.129852	14.38	0.601373	0.993836	G patch domain-containing protein 2	GPATCH2	0.220856	0.0693656	0.00268534
GPTC4_HUMAN|Q5T3I0	Luciferase-FL_Nrf2	0.177462	0.189804	14.38	0.365237	0.993836	G patch domain-containing protein 4	GPATCH4	0.437425	0.177462	0.00268534
GPX2_HUMAN|P18283	Luciferase-FL_Nrf2	0.0850518	0.23695	14.38	0.724853	0.993836	Glutathione peroxidase 2	GPX2	0.13975	0.0850518	0.00268534
GPX4_HUMAN|P36969	Luciferase-FL_Nrf2	0.166783	0.223673	14.38	0.467889	0.993836	Phospholipid hydroperoxide glutathione peroxidase, mitochondrial	GPX4	0.329857	0.166783	0.00268534
GPX8_HUMAN|Q8TED1	Luciferase-FL_Nrf2	-0.217606	0.163571	14.38	0.204118	0.993836	Probable glutathione peroxidase 8	GPX8	0.690119	0.217606	0.00268534
GRAP1_HUMAN|Q4V328	Luciferase-FL_Nrf2	0.136202	0.197093	14.38	0.500536	0.993836	GRIP1-associated protein 1	GRIPAP1	0.300565	0.136202	0.00268534
GRAP1_HUMAN|Q4V328-4	Luciferase-FL_Nrf2	0.221889	0.272352	14.38	0.428524	0.993836	GRIP1-associated protein 1 (isoform 4)	GRIPAP1	0.368025	0.221889	0.00268534
GRB14_HUMAN|Q14449	Luciferase-FL_Nrf2	0.127084	0.159431	14.38	0.438353	0.993836	Growth factor receptor-bound protein 14	GRB14	0.358176	0.127084	0.00268534
GRDN_HUMAN|Q3V6T2	Luciferase-FL_Nrf2	0.213248	0.188478	14.38	0.276394	0.993836	Girdin	CCDC88A	0.558471	0.213248	0.00268534
GRN_HUMAN|P28799	Luciferase-FL_Nrf2	-0.459738	0.621372	14.38	0.471282	0.993836	Granulins	GRN	0.326719	0.459738	0.00268534
GRP75_HUMAN|P38646	Luciferase-FL_Nrf2	-0.155405	0.140041	14.38	0.285339	0.993836	Stress-70 protein, mitochondrial	HSPA9	0.544639	0.155405	0.00268534
GRPE1_HUMAN|Q9HAV7	Luciferase-FL_Nrf2	-0.140945	0.144899	14.38	0.346777	0.993836	GrpE protein homolog 1, mitochondrial	GRPEL1	0.459949	0.140945	0.00268534
GRWD1_HUMAN|Q9BQ67	Luciferase-FL_Nrf2	0.069064	0.157198	14.38	0.666942	0.993836	Glutamate-rich WD repeat-containing protein 1	GRWD1	0.175912	0.069064	0.00268534
GSDMD_HUMAN|P57764	Luciferase-FL_Nrf2	0.248562	0.261147	13.38	0.358074	0.993836	Gasdermin-D	GSDMD	0.446028	0.248562	0.00268534
GSH1_HUMAN|P48506	Luciferase-FL_Nrf2	0.362536	0.31198	14.38	0.264141	0.993836	Glutamate--cysteine ligase catalytic subunit	GCLC	0.578164	0.362536	0.00268534
GSLG1_HUMAN|Q92896	Luciferase-FL_Nrf2	0.117853	0.221605	14.38	0.602971	0.993836	Golgi apparatus protein 1	GLG1	0.219703	0.117853	0.00268534
GSTK1_HUMAN|Q9Y2Q3	Luciferase-FL_Nrf2	0.0759246	0.283217	14.38	0.792445	0.993836	Glutathione S-transferase kappa 1	GSTK1	0.101031	0.0759246	0.00268534
GSTO1_HUMAN|P78417	Luciferase-FL_Nrf2	0.133536	0.209972	14.38	0.534787	0.993836	Glutathione S-transferase omega-1	GSTO1	0.271819	0.133536	0.00268534
GSTP1_HUMAN|P09211	Luciferase-FL_Nrf2	0.108572	0.227533	14.38	0.640411	0.993836	Glutathione S-transferase P	GSTP1	0.193541	0.108572	0.00268534
GT251_HUMAN|Q8NBJ5	Luciferase-FL_Nrf2	0.109228	0.220163	14.38	0.627304	0.993836	Procollagen galactosyltransferase 1	COLGALT1	0.202522	0.109228	0.00268534
GTPBA_HUMAN|A4D1E9	Luciferase-FL_Nrf2	0.0825682	0.126489	14.38	0.524204	0.993836	GTP-binding protein 10	GTPBP10	0.2805	0.0825682	0.00268534
GUAA_HUMAN|P49915	Luciferase-FL_Nrf2	0.194223	0.137902	14.38	0.180262	0.993836	GMP synthase [glutamine-hydrolyzing]	GMPS	0.744095	0.194223	0.00268534
GULP1_HUMAN|Q9UBP9	Luciferase-FL_Nrf2	-0.548718	0.498641	14.38	0.289227	0.993836	PTB domain-containing engulfment adapter protein 1	GULP1	0.538761	0.548718	0.00268534
GWL_HUMAN|Q96GX5	Luciferase-FL_Nrf2	0.113076	0.225611	14.38	0.623818	0.993836	Serine/threonine-protein kinase greatwall	MASTL	0.204942	0.113076	0.00268534
GYS1_HUMAN|P13807	Luciferase-FL_Nrf2	0.17795	0.222108	14.38	0.436061	0.993836	Glycogen [starch] synthase, muscle	GYS1	0.360453	0.17795	0.00268534
H0YDV0_HUMAN|H0YDV0	Luciferase-FL_Nrf2	0.48485	0.324133	14.38	0.156319	0.993836	6-phosphofructo-2-kinase/fructose-2,6-bisphosphatase 3	PFKFB3	0.80599	0.48485	0.00268534
H10_HUMAN|P07305	Luciferase-FL_Nrf2	0.127893	0.13007	14.38	0.341734	0.993836	Histone H1.0	H1F0	0.466312	0.127893	0.00268534
H11_HUMAN|Q02539	Luciferase-FL_Nrf2	0.163191	0.211013	14.38	0.451828	0.993836	Histone H1.1	HIST1H1A	0.345027	0.163191	0.00268534
H12_HUMAN|P16403	Luciferase-FL_Nrf2	0.157078	0.189695	14.38	0.421169	0.993836	Histone H1.2	HIST1H1C	0.375544	0.157078	0.00268534
H13_HUMAN|P16402	Luciferase-FL_Nrf2	0.180063	0.231021	14.38	0.448369	0.993836	Histone H1.3	HIST1H1D	0.348365	0.180063	0.00268534
H14_HUMAN|P10412	Luciferase-FL_Nrf2	0.246868	0.246261	14.38	0.332691	0.993836	Histone H1.4	HIST1H1E	0.477959	0.246868	0.00268534
H15_HUMAN|P16401	Luciferase-FL_Nrf2	0.237621	0.260855	14.38	0.37735	0.993836	Histone H1.5	HIST1H1B	0.423255	0.237621	0.00268534
H2A1A_HUMAN|Q96QV6	Luciferase-FL_Nrf2	-0.334653	0.392466	14.38	0.407808	0.993836	Histone H2A type 1-A	HIST1H2AA	0.389545	0.334653	0.00268534
H2A1B_HUMAN|P04908	Luciferase-FL_Nrf2	-0.0886653	0.324824	14.38	0.788762	0.993836	Histone H2A type 1-B/E	HIST1H2AB	0.103054	0.0886653	0.00268534
H2AX_HUMAN|P16104	Luciferase-FL_Nrf2	-0.25061	0.373535	14.38	0.512909	0.993836	Histone H2AX	H2AFX	0.28996	0.25061	0.00268534
H2AY_HUMAN|O75367	Luciferase-FL_Nrf2	-0.143143	0.377464	14.38	0.710064	0.993836	Core histone macro-H2A.1	H2AFY	0.148703	0.143143	0.00268534
H2B1B_HUMAN|P33778	Luciferase-FL_Nrf2	-0.13275	0.349512	14.38	0.709633	0.993836	Histone H2B type 1-B	HIST1H2BB	0.148966	0.13275	0.00268534
H2B3B_HUMAN|Q8N257	Luciferase-FL_Nrf2	-0.317937	0.310224	14.38	0.322361	0.993836	Histone H2B type 3-B	HIST3H2BB	0.491658	0.317937	0.00268534
H31_HUMAN|P68431	Luciferase-FL_Nrf2	-0.715568	0.696376	14.38	0.321132	0.993836	Histone H3.1	HIST1H3A	0.493316	0.715568	0.00268534
H32_HUMAN|Q71DI3	Luciferase-FL_Nrf2	-0.465742	0.552672	14.38	0.413188	0.993836	Histone H3.2	HIST2H3A	0.383852	0.465742	0.00268534
H33_HUMAN|P84243	Luciferase-FL_Nrf2	-0.238692	0.428121	14.38	0.585738	0.993836	Histone H3.3	H3F3A	0.232297	0.238692	0.00268534
H4_HUMAN|P62805	Luciferase-FL_Nrf2	-0.134267	0.343702	14.38	0.701782	0.993836	Histone H4	HIST1H4A	0.153798	0.134267	0.00268534
H90B2_HUMAN|Q58FF8	Luciferase-FL_Nrf2	0.0823707	0.150885	14.38	0.593492	0.993836	Putative heat shock protein HSP 90-beta 2	HSP90AB2P	0.226585	0.0823707	0.00268534
H90B3_HUMAN|Q58FF7	Luciferase-FL_Nrf2	0.0550729	0.19954	14.38	0.786476	0.993836	Putative heat shock protein HSP 90-beta-3	HSP90AB3P	0.104315	0.0550729	0.00268534
HABP4_HUMAN|Q5JVS0	Luciferase-FL_Nrf2	0.142417	0.156201	14.38	0.37693	0.993836	Intracellular hyaluronan-binding protein 4	HABP4	0.423739	0.142417	0.00268534
HACL2_HUMAN|A1L0T0	Luciferase-FL_Nrf2	-0.246286	0.24279	14.38	0.327157	0.993836	NA	NA	0.485244	0.246286	0.00268534
HAKAI_HUMAN|Q75N03	Luciferase-FL_Nrf2	-0.234851	0.18297	14.38	0.219599	0.993836	E3 ubiquitin-protein ligase Hakai	CBLL1	0.65837	0.234851	0.00268534
HAP28_HUMAN|Q13442	Luciferase-FL_Nrf2	0.208576	0.195168	14.38	0.302817	0.993836	28 kDa heat- and acid-stable phosphoprotein	PDAP1	0.51882	0.208576	0.00268534
HAUS1_HUMAN|Q96CS2	Luciferase-FL_Nrf2	0.106613	0.192115	14.38	0.587462	0.993836	HAUS augmin-like complex subunit 1	HAUS1	0.23102	0.106613	0.00268534
HAUS4_HUMAN|Q9H6D7	Luciferase-FL_Nrf2	-0.172821	0.135359	14.38	0.221919	0.993836	HAUS augmin-like complex subunit 4	HAUS4	0.653805	0.172821	0.00268534
HAUS5_HUMAN|O94927	Luciferase-FL_Nrf2	-0.1482	0.130289	14.38	0.27394	0.993836	HAUS augmin-like complex subunit 5	HAUS5	0.562345	0.1482	0.00268534
HAUS6_HUMAN|Q7Z4H7	Luciferase-FL_Nrf2	0.0765785	0.103177	14.38	0.469913	0.993836	HAUS augmin-like complex subunit 6	HAUS6	0.327983	0.0765785	0.00268534
HAX1_HUMAN|O00165	Luciferase-FL_Nrf2	-0.257348	0.163381	14.38	0.136964	0.993836	HCLS1-associated protein X-1	HAX1	0.863393	0.257348	0.00268534
HBS1L_HUMAN|Q9Y450	Luciferase-FL_Nrf2	0.119509	0.120809	14.38	0.338901	0.993836	HBS1-like protein	HBS1L	0.469928	0.119509	0.00268534
HCD2_HUMAN|Q99714	Luciferase-FL_Nrf2	-0.201305	0.166161	14.38	0.245235	0.993836	3-hydroxyacyl-CoA dehydrogenase type-2	HSD17B10	0.610417	0.201305	0.00268534
HCFC1_HUMAN|P51610	Luciferase-FL_Nrf2	0.102119	0.141423	14.38	0.481822	0.993836	Host cell factor 1	HCFC1	0.317114	0.102119	0.00268534
HDAC1_HUMAN|Q13547	Luciferase-FL_Nrf2	0.193779	0.181887	14.38	0.304264	0.993836	Histone deacetylase 1	HDAC1	0.516749	0.193779	0.00268534
HDAC2_HUMAN|Q92769	Luciferase-FL_Nrf2	0.183499	0.221082	14.38	0.420103	0.993836	Histone deacetylase 2	HDAC2	0.376644	0.183499	0.00268534
HDAC3_HUMAN|O15379	Luciferase-FL_Nrf2	0.15033	0.206504	14.38	0.478314	0.993836	Histone deacetylase 3	HDAC3	0.320287	0.15033	0.00268534
HDAC6_HUMAN|Q9UBN7	Luciferase-FL_Nrf2	0.441081	0.321293	14.38	0.190836	0.993836	Histone deacetylase 6	HDAC6	0.719339	0.441081	0.00268534
HDGF_HUMAN|P51858	Luciferase-FL_Nrf2	0.0758162	0.165359	14.38	0.65345	0.993836	Hepatoma-derived growth factor	HDGF	0.184788	0.0758162	0.00268534
HDGR2_HUMAN|Q7Z4V5	Luciferase-FL_Nrf2	0.133014	0.121443	14.38	0.2914	0.993836	Hepatoma-derived growth factor-related protein 2	HDGFRP2	0.535511	0.133014	0.00268534
HDHD3_HUMAN|Q9BSH5	Luciferase-FL_Nrf2	0.104095	0.3754	14.38	0.785503	0.993836	Haloacid dehalogenase-like hydrolase domain-containing protein 3	HDHD3	0.104852	0.104095	0.00268534
HDX_HUMAN|Q7Z353	Luciferase-FL_Nrf2	0.157559	0.28576	14.38	0.589845	0.993836	Highly divergent homeobox	HDX	0.229262	0.157559	0.00268534
HEAT1_HUMAN|Q9H583	Luciferase-FL_Nrf2	-0.125997	0.120299	14.38	0.31222	0.993836	HEAT repeat-containing protein 1	HEATR1	0.50554	0.125997	0.00268534
HEAT6_HUMAN|Q6AI08	Luciferase-FL_Nrf2	-0.0667956	0.165177	14.38	0.691879	0.993836	HEAT repeat-containing protein 6	HEATR6	0.15997	0.0667956	0.00268534
HECD1_HUMAN|Q9ULT8	Luciferase-FL_Nrf2	0.113798	0.164433	14.38	0.49992	0.993836	E3 ubiquitin-protein ligase HECTD1	HECTD1	0.301099	0.113798	0.00268534
HEM1_HUMAN|P13196	Luciferase-FL_Nrf2	-0.127891	0.147599	14.38	0.400456	0.993836	5-aminolevulinate synthase, nonspecific, mitochondrial	ALAS1	0.397445	0.127891	0.00268534
HEM3_HUMAN|P08397	Luciferase-FL_Nrf2	-0.0553026	0.190836	14.38	0.776113	0.993836	Porphobilinogen deaminase	HMBS	0.110075	0.0553026	0.00268534
HEM6_HUMAN|P36551	Luciferase-FL_Nrf2	0.0696539	0.194089	14.38	0.724903	0.993836	Oxygen-dependent coproporphyrinogen-III oxidase, mitochondrial	CPOX	0.13972	0.0696539	0.00268534
HERC1_HUMAN|Q15751	Luciferase-FL_Nrf2	0.0822445	0.245721	14.38	0.742678	0.993836	Probable E3 ubiquitin-protein ligase HERC1	HERC1	0.129199	0.0822445	0.00268534
HERC3_HUMAN|Q15034	Luciferase-FL_Nrf2	0.132664	0.202332	14.38	0.522384	0.993836	Probable E3 ubiquitin-protein ligase HERC3	HERC3	0.28201	0.132664	0.00268534
HEXB_HUMAN|P07686	Luciferase-FL_Nrf2	0.0528936	0.151041	14.38	0.73127	0.993836	Beta-hexosaminidase subunit beta	HEXB	0.135922	0.0528936	0.00268534
HEXI1_HUMAN|O94992	Luciferase-FL_Nrf2	0.310413	0.223865	14.38	0.186683	0.993836	Protein HEXIM1	HEXIM1	0.728895	0.310413	0.00268534
HEXI2_HUMAN|Q96MH2	Luciferase-FL_Nrf2	0.152403	0.230198	14.38	0.51841	0.993836	Protein HEXIM2	HEXIM2	0.285327	0.152403	0.00268534
HGB1A_HUMAN|B2RPK0	Luciferase-FL_Nrf2	0.249466	0.226096	14.38	0.287992	0.993836	Putative high mobility group protein B1-like 1	HMGB1P1	0.540619	0.249466	0.00268534
HGD_HUMAN|Q93099	Luciferase-FL_Nrf2	0.317435	0.26554	14.38	0.25126	0.993836	Homogentisate 1,2-dioxygenase	HGD	0.599877	0.317435	0.00268534
HGS_HUMAN|O14964	Luciferase-FL_Nrf2	0.139523	0.186618	14.38	0.466727	0.993836	Hepatocyte growth factor-regulated tyrosine kinase substrate	HGS	0.330937	0.139523	0.00268534
HINT1_HUMAN|P49773	Luciferase-FL_Nrf2	0.193767	0.238731	14.38	0.430222	0.993836	Histidine triad nucleotide-binding protein 1	HINT1	0.366307	0.193767	0.00268534
HIP1_HUMAN|O00291	Luciferase-FL_Nrf2	-0.203887	0.469943	14.38	0.670832	0.993836	Huntingtin-interacting protein 1	HIP1	0.173386	0.203887	0.00268534
HIP1R_HUMAN|O75146	Luciferase-FL_Nrf2	0.0517019	0.140991	14.38	0.71918	0.993836	Huntingtin-interacting protein 1-related protein	HIP1R	0.143162	0.0517019	0.00268534
HIRA_HUMAN|P54198	Luciferase-FL_Nrf2	-0.155422	0.186578	14.38	0.418459	0.993836	Protein HIRA	HIRA	0.378347	0.155422	0.00268534
HLAA_HUMAN|P04439	Luciferase-FL_Nrf2	0.0920753	0.147499	14.38	0.542246	0.993836	NA	NA	0.265804	0.0920753	0.00268534
HM13_HUMAN|Q8TCT9	Luciferase-FL_Nrf2	0.0989671	0.22965	14.38	0.672896	0.993836	Minor histocompatibility antigen H13	HM13	0.172052	0.0989671	0.00268534
HM20A_HUMAN|Q9NP66	Luciferase-FL_Nrf2	0.0469795	0.0978719	14.38	0.63844	0.993836	High mobility group protein 20A	HMG20A	0.19488	0.0469795	0.00268534
HM20B_HUMAN|Q9P0W2	Luciferase-FL_Nrf2	0.22123	0.184584	14.38	0.25009	0.993836	SWI/SNF-related matrix-associated actin-dependent regulator of chromatin subfamily E member 1-related	HMG20B	0.601903	0.22123	0.00268534
HMGB1_HUMAN|P09429	Luciferase-FL_Nrf2	0.24585	0.272853	14.38	0.382412	0.993836	High mobility group protein B1	HMGB1	0.417469	0.24585	0.00268534
HMGB2_HUMAN|P26583	Luciferase-FL_Nrf2	0.128554	0.182753	14.38	0.493021	0.993836	High mobility group protein B2	HMGB2	0.307134	0.128554	0.00268534
HMGB3_HUMAN|O15347	Luciferase-FL_Nrf2	0.148652	0.196358	14.38	0.461248	0.993836	High mobility group protein B3	HMGB3	0.336066	0.148652	0.00268534
HMGCL_HUMAN|P35914	Luciferase-FL_Nrf2	-0.290104	0.222834	14.38	0.213427	0.993836	Hydroxymethylglutaryl-CoA lyase, mitochondrial	HMGCL	0.670752	0.290104	0.00268534
HMGN2_HUMAN|P05204	Luciferase-FL_Nrf2	0.319103	0.202731	14.38	0.137221	0.993836	Non-histone chromosomal protein HMG-17	HMGN2	0.862579	0.319103	0.00268534
HMGN4_HUMAN|O00479	Luciferase-FL_Nrf2	0.191018	0.211259	14.38	0.380795	0.993836	High mobility group nucleosome-binding domain-containing protein 4	HMGN4	0.419309	0.191018	0.00268534
HMMR_HUMAN|O75330	Luciferase-FL_Nrf2	0.0999689	0.101059	14.38	0.33891	0.993836	Hyaluronan mediated motility receptor	HMMR	0.469915	0.0999689	0.00268534
HNF1B_HUMAN|P35680	Luciferase-FL_Nrf2	0.193567	0.179007	14.38	0.297349	0.993836	Hepatocyte nuclear factor 1-beta	HNF1B	0.526733	0.193567	0.00268534
HNRH2_HUMAN|P55795	Luciferase-FL_Nrf2	0.210704	0.19201	14.38	0.29052	0.993836	Heterogeneous nuclear ribonucleoprotein H2	HNRNPH2	0.536824	0.210704	0.00268534
HNRH3_HUMAN|P31942	Luciferase-FL_Nrf2	0.214465	0.144176	14.38	0.158474	0.993836	Heterogeneous nuclear ribonucleoprotein H3	HNRNPH3	0.800043	0.214465	0.00268534
HNRLL_HUMAN|Q8WVV9	Luciferase-FL_Nrf2	0.0551039	0.11584	14.38	0.64144	0.993836	Heterogeneous nuclear ribonucleoprotein L-like	HNRNPLL	0.192844	0.0551039	0.00268534
HNRPC_HUMAN|P07910	Luciferase-FL_Nrf2	0.138613	0.158941	14.38	0.397481	0.993836	Heterogeneous nuclear ribonucleoproteins C1/C2	HNRNPC	0.400684	0.138613	0.00268534
HNRPD_HUMAN|Q14103	Luciferase-FL_Nrf2	-0.0739855	0.177758	14.38	0.683398	0.993836	Heterogeneous nuclear ribonucleoprotein D0	HNRNPD	0.165326	0.0739855	0.00268534
HNRPF_HUMAN|P52597	Luciferase-FL_Nrf2	0.0589593	0.130312	14.38	0.657697	0.993836	Heterogeneous nuclear ribonucleoprotein F	HNRNPF	0.181974	0.0589593	0.00268534
HNRPK_HUMAN|P61978	Luciferase-FL_Nrf2	0.203649	0.161521	14.38	0.227446	0.993836	Heterogeneous nuclear ribonucleoprotein K	HNRNPK	0.643123	0.203649	0.00268534
HNRPL_HUMAN|P14866	Luciferase-FL_Nrf2	0.0693413	0.114551	14.38	0.554394	0.993836	Heterogeneous nuclear ribonucleoprotein L	HNRNPL	0.256181	0.0693413	0.00268534
HNRPQ_HUMAN|O60506	Luciferase-FL_Nrf2	0.211507	0.154065	14.38	0.190833	0.993836	Heterogeneous nuclear ribonucleoprotein Q	SYNCRIP	0.719347	0.211507	0.00268534
HNRPU_HUMAN|Q00839	Luciferase-FL_Nrf2	0.137673	0.0947026	14.38	0.167494	0.993836	Heterogeneous nuclear ribonucleoprotein U	HNRNPU	0.776002	0.137673	0.00268534
HNRPU_HUMAN|Q00839-2	Luciferase-FL_Nrf2	0.135778	0.123979	14.38	0.291448	0.993836	Heterogeneous nuclear ribonucleoprotein U (isoform 2)	HNRNPU	0.535438	0.135778	0.00268534
HOOK3_HUMAN|Q86VS8	Luciferase-FL_Nrf2	0.128984	0.140629	14.38	0.37417	0.993836	Protein Hook homolog 3	HOOK3	0.426931	0.128984	0.00268534
HORN_HUMAN|Q86YZ3	Luciferase-FL_Nrf2	-0.392708	0.664986	14.38	0.563988	0.993836	Hornerin	HRNR	0.24873	0.392708	0.00268534
HPCA_HUMAN|P84074	Luciferase-FL_Nrf2	-0.41051	0.471714	14.38	0.398458	0.993836	Neuron-specific calcium-binding protein hippocalcin	HPCA	0.399618	0.41051	0.00268534
HPCL1_HUMAN|P37235	Luciferase-FL_Nrf2	-0.285164	0.441826	14.38	0.528819	0.993836	Hippocalcin-like protein 1	HPCAL1	0.276693	0.285164	0.00268534
HPRT_HUMAN|P00492	Luciferase-FL_Nrf2	0.221814	0.186163	14.38	0.252749	0.993836	Hypoxanthine-guanine phosphoribosyltransferase	HPRT1	0.59731	0.221814	0.00268534
HPS6_HUMAN|Q86YV9	Luciferase-FL_Nrf2	-0.226493	0.146867	14.38	0.144749	0.993836	Hermansky-Pudlak syndrome 6 protein	HPS6	0.839385	0.226493	0.00268534
HPT_HUMAN|P00738	Luciferase-FL_Nrf2	0.197864	0.287747	14.38	0.502625	0.993836	Haptoglobin	HP	0.298756	0.197864	0.00268534
HPTR_HUMAN|P00739	Luciferase-FL_Nrf2	0.281799	0.284781	14.38	0.338764	0.993836	Haptoglobin-related protein	HPR	0.470103	0.281799	0.00268534
HS2ST_HUMAN|Q7LGA3	Luciferase-FL_Nrf2	0.0455257	0.143817	14.38	0.756132	0.993836	Heparan sulfate 2-O-sulfotransferase 1	HS2ST1	0.121402	0.0455257	0.00268534
HS902_HUMAN|Q14568	Luciferase-FL_Nrf2	0.293142	0.250322	14.38	0.260615	0.993836	Putative heat shock protein HSP 90-alpha A2	HSP90AA2	0.584001	0.293142	0.00268534
HS904_HUMAN|Q58FG1	Luciferase-FL_Nrf2	0.0637459	0.158592	14.38	0.693632	0.993836	Putative heat shock protein HSP 90-alpha A4	HSP90AA4P	0.158871	0.0637459	0.00268534
HS905_HUMAN|Q58FG0	Luciferase-FL_Nrf2	0.122249	0.173488	14.38	0.492282	0.993836	Putative heat shock protein HSP 90-alpha A5	HSP90AA5P	0.307786	0.122249	0.00268534
HS90A_HUMAN|P07900	Luciferase-FL_Nrf2	0.152536	0.209475	14.38	0.478191	0.993836	Heat shock protein HSP 90-alpha	HSP90AA1	0.320399	0.152536	0.00268534
HSBP1_HUMAN|O75506	Luciferase-FL_Nrf2	-0.163006	0.192024	14.38	0.409856	0.993836	Heat shock factor-binding protein 1	HSBP1	0.387369	0.163006	0.00268534
HSP7E_HUMAN|Q0VDF9	Luciferase-FL_Nrf2	0.0814355	0.136369	14.38	0.559681	0.993836	Heat shock 70 kDa protein 14	HSPA14	0.252059	0.0814355	0.00268534
HSPB1_HUMAN|P04792	Luciferase-FL_Nrf2	-0.15713	0.106301	14.38	0.160931	0.993836	Heat shock protein beta-1	HSPB1	0.793361	0.15713	0.00268534
HTR5B_HUMAN|Q9P2D3	Luciferase-FL_Nrf2	-0.0715961	0.238778	14.38	0.768587	0.993836	HEAT repeat-containing protein 5B	HEATR5B	0.114307	0.0715961	0.00268534
HTSF1_HUMAN|O43719	Luciferase-FL_Nrf2	0.372273	0.242756	14.38	0.146849	0.993836	HIV Tat-specific factor 1	HTATSF1	0.833129	0.372273	0.00268534
HUWE1_HUMAN|Q7Z6Z7	Luciferase-FL_Nrf2	0.0848517	0.241364	14.38	0.730273	0.993836	E3 ubiquitin-protein ligase HUWE1	HUWE1	0.136515	0.0848517	0.00268534
HYCCI_HUMAN|Q9BYI3	Luciferase-FL_Nrf2	-0.192184	0.360974	14.38	0.602577	0.993836	Hyccin	FAM126A	0.219988	0.192184	0.00268534
HYCCI_HUMAN|Q9BYI3-3	Luciferase-FL_Nrf2	-0.214292	0.488841	14.38	0.667633	0.993836	NA	NA	0.175462	0.214292	0.00268534
HYES_HUMAN|P34913	Luciferase-FL_Nrf2	0.342626	0.36713	14.38	0.366095	0.993836	Bifunctional epoxide hydrolase 2	EPHX2	0.436406	0.342626	0.00268534
HYOU1_HUMAN|Q9Y4L1	Luciferase-FL_Nrf2	0.141983	0.146518	14.38	0.348538	0.993836	Hypoxia up-regulated protein 1	HYOU1	0.45775	0.141983	0.00268534
I2BP1_HUMAN|Q8IU81	Luciferase-FL_Nrf2	0.200363	0.194959	14.38	0.321058	0.993836	Interferon regulatory factor 2-binding protein 1	IRF2BP1	0.493416	0.200363	0.00268534
I2BP2_HUMAN|Q7Z5L9	Luciferase-FL_Nrf2	0.17414	0.182299	14.38	0.355238	0.993836	Interferon regulatory factor 2-binding protein 2	IRF2BP2	0.449481	0.17414	0.00268534
I3L2B0_HUMAN|I3L2B0	Luciferase-FL_Nrf2	0.0769392	0.278273	13.38	0.786398	0.993836	Clustered mitochondria protein homolog	CLUH	0.104358	0.0769392	0.00268534
I5P1_HUMAN|Q14642	Luciferase-FL_Nrf2	-0.269285	0.923343	14.38	0.774726	0.993836	Type I inositol 1,4,5-trisphosphate 5-phosphatase	INPP5A	0.110852	0.269285	0.00268534
IBP3_HUMAN|P17936	Luciferase-FL_Nrf2	0.0705396	0.253446	14.38	0.784728	0.993836	Insulin-like growth factor-binding protein 3	IGFBP3	0.105281	0.0705396	0.00268534
IBP4_HUMAN|P22692	Luciferase-FL_Nrf2	0.319053	0.25332	14.38	0.227915	0.993836	Insulin-like growth factor-binding protein 4	IGFBP4	0.642227	0.319053	0.00268534
ICAL_HUMAN|P20810	Luciferase-FL_Nrf2	0.279837	0.194698	14.38	0.17204	0.993836	Calpastatin	CAST	0.764372	0.279837	0.00268534
ICAL_HUMAN|P20810-5	Luciferase-FL_Nrf2	0.197846	0.195501	14.38	0.328267	0.993836	Calpastatin (isoform 5)	CAST	0.483773	0.197846	0.00268534
ICLN_HUMAN|P54105	Luciferase-FL_Nrf2	0.420094	0.345209	14.38	0.243228	0.993836	Methylosome subunit pICln	CLNS1A	0.613986	0.420094	0.00268534
ICT1_HUMAN|Q14197	Luciferase-FL_Nrf2	0.225088	0.192696	14.38	0.26177	0.993836	Peptidyl-tRNA hydrolase ICT1, mitochondrial	ICT1	0.582081	0.225088	0.00268534
IDH3A_HUMAN|P50213	Luciferase-FL_Nrf2	-0.129129	0.172618	14.38	0.46648	0.993836	Isocitrate dehydrogenase [NAD] subunit alpha, mitochondrial	IDH3A	0.331167	0.129129	0.00268534
IDH3B_HUMAN|O43837	Luciferase-FL_Nrf2	-0.278593	0.637582	14.38	0.668636	0.993836	Isocitrate dehydrogenase [NAD] subunit beta, mitochondrial	IDH3B	0.17481	0.278593	0.00268534
IDHC_HUMAN|O75874	Luciferase-FL_Nrf2	-0.146221	0.200631	14.38	0.477822	0.993836	Isocitrate dehydrogenase [NADP] cytoplasmic	IDH1	0.320734	0.146221	0.00268534
IF172_HUMAN|Q9UG01	Luciferase-FL_Nrf2	0.0979524	0.101653	14.38	0.351175	0.993836	Intraflagellar transport protein 172 homolog	IFT172	0.454477	0.0979524	0.00268534
IF1AX_HUMAN|P47813	Luciferase-FL_Nrf2	0.197388	0.26978	14.38	0.47613	0.993836	Eukaryotic translation initiation factor 1A, X-chromosomal	EIF1AX	0.322274	0.197388	0.00268534
IF1AY_HUMAN|O14602	Luciferase-FL_Nrf2	0.129179	0.343123	14.38	0.712057	0.993836	Eukaryotic translation initiation factor 1A, Y-chromosomal	EIF1AY	0.147485	0.129179	0.00268534
IF2A_HUMAN|P05198	Luciferase-FL_Nrf2	-0.0519843	0.120674	14.38	0.673013	0.993836	Eukaryotic translation initiation factor 2 subunit 1	EIF2S1	0.171977	0.0519843	0.00268534
IF2B_HUMAN|P20042	Luciferase-FL_Nrf2	-0.0507726	0.116115	14.38	0.668418	0.993836	Eukaryotic translation initiation factor 2 subunit 2	EIF2S2	0.174952	0.0507726	0.00268534
IF2G_HUMAN|P41091	Luciferase-FL_Nrf2	-0.113964	0.141866	14.38	0.434867	0.993836	Eukaryotic translation initiation factor 2 subunit 3	EIF2S3	0.361644	0.113964	0.00268534
IF2GL_HUMAN|Q2VIR3	Luciferase-FL_Nrf2	-0.075159	0.119217	14.38	0.538297	0.993836	Putative eukaryotic translation initiation factor 2 subunit 3-like protein	EIF2S3L	0.268978	0.075159	0.00268534
IF2P_HUMAN|O60841	Luciferase-FL_Nrf2	0.222779	0.180973	14.38	0.238076	0.993836	Eukaryotic translation initiation factor 5B	EIF5B	0.623284	0.222779	0.00268534
IF4A1_HUMAN|P60842	Luciferase-FL_Nrf2	-0.0604536	0.15326	14.38	0.699035	0.993836	Eukaryotic initiation factor 4A-I	EIF4A1	0.155501	0.0604536	0.00268534
IF4A2_HUMAN|Q14240	Luciferase-FL_Nrf2	0.0770247	0.149035	14.38	0.613137	0.993836	Eukaryotic initiation factor 4A-II	EIF4A2	0.212443	0.0770247	0.00268534
IF4B_HUMAN|P23588	Luciferase-FL_Nrf2	0.200089	0.279543	14.38	0.485594	0.993836	Eukaryotic translation initiation factor 4B	EIF4B	0.313727	0.200089	0.00268534
IF4E_HUMAN|P06730	Luciferase-FL_Nrf2	0.290586	0.222311	14.38	0.211691	0.993836	Eukaryotic translation initiation factor 4E	EIF4E	0.674298	0.290586	0.00268534
IF4G1_HUMAN|Q04637	Luciferase-FL_Nrf2	0.244466	0.319236	14.38	0.45619	0.993836	Eukaryotic translation initiation factor 4 gamma 1	EIF4G1	0.340854	0.244466	0.00268534
IF4G1_HUMAN|Q04637-7	Luciferase-FL_Nrf2	0.0892736	0.167857	14.38	0.602954	0.993836	Eukaryotic translation initiation factor 4 gamma 1 (isoform 7)	EIF4G1	0.219715	0.0892736	0.00268534
IF4G2_HUMAN|P78344	Luciferase-FL_Nrf2	0.0826667	0.10825	14.38	0.457414	0.993836	Eukaryotic translation initiation factor 4 gamma 2	EIF4G2	0.33969	0.0826667	0.00268534
IF4G3_HUMAN|O43432	Luciferase-FL_Nrf2	0.112857	0.18019	14.38	0.540919	0.993836	Eukaryotic translation initiation factor 4 gamma 3	EIF4G3	0.266868	0.112857	0.00268534
IF5_HUMAN|P55010	Luciferase-FL_Nrf2	0.226626	0.210496	14.38	0.299378	0.993836	Eukaryotic translation initiation factor 5	EIF5	0.52378	0.226626	0.00268534
IF5A1_HUMAN|P63241	Luciferase-FL_Nrf2	0.253889	0.279259	14.38	0.378256	0.993836	Eukaryotic translation initiation factor 5A-1	EIF5A	0.422214	0.253889	0.00268534
IFFO2_HUMAN|Q5TF58	Luciferase-FL_Nrf2	-0.570839	0.569859	14.38	0.333038	0.993836	Intermediate filament family orphan 2	IFFO2	0.477506	0.570839	0.00268534
IFIT5_HUMAN|Q13325	Luciferase-FL_Nrf2	0.11149	0.220835	14.38	0.621309	0.993836	Interferon-induced protein with tetratricopeptide repeats 5	IFIT5	0.206693	0.11149	0.00268534
IFT25_HUMAN|Q9Y547	Luciferase-FL_Nrf2	0.106872	0.318346	14.38	0.741937	0.993836	Intraflagellar transport protein 25 homolog	HSPB11	0.129633	0.106872	0.00268534
IFT52_HUMAN|Q9Y366	Luciferase-FL_Nrf2	-0.126709	0.151412	14.38	0.416367	0.993836	Intraflagellar transport protein 52 homolog	IFT52	0.380523	0.126709	0.00268534
IFT74_HUMAN|Q96LB3	Luciferase-FL_Nrf2	-0.0808552	0.139743	14.38	0.571811	0.993836	Intraflagellar transport protein 74 homolog	IFT74	0.242748	0.0808552	0.00268534
IFT81_HUMAN|Q8WYA0	Luciferase-FL_Nrf2	-0.0717902	0.154949	14.38	0.650072	0.993836	Intraflagellar transport protein 81 homolog	IFT81	0.187038	0.0717902	0.00268534
IGBP1_HUMAN|P78318	Luciferase-FL_Nrf2	0.206305	0.225908	14.38	0.376182	0.993836	Immunoglobulin-binding protein 1	IGBP1	0.424602	0.206305	0.00268534
IGF1R_HUMAN|P08069	Luciferase-FL_Nrf2	0.057033	0.166072	14.38	0.736249	0.993836	Insulin-like growth factor 1 receptor	IGF1R	0.132975	0.057033	0.00268534
IGG1_HUMAN|P0DOX5	Luciferase-FL_Nrf2	0.0930978	0.349255	14.38	0.793591	0.993836	NA	NA	0.100403	0.0930978	0.00268534
IGHG2_HUMAN|P01859	Luciferase-FL_Nrf2	0.161893	0.457636	14.38	0.728653	0.993836	Ig gamma-2 chain C region	IGHG2	0.137479	0.161893	0.00268534
IKBB_HUMAN|Q15653	Luciferase-FL_Nrf2	0.1498	0.312176	14.38	0.638544	0.993836	NF-kappa-B inhibitor beta	NFKBIB	0.194809	0.1498	0.00268534
IKIP_HUMAN|Q70UQ0	Luciferase-FL_Nrf2	0.14714	0.22761	14.38	0.528167	0.993836	Inhibitor of nuclear factor kappa-B kinase-interacting protein	IKBIP	0.277228	0.14714	0.00268534
IKIP_HUMAN|Q70UQ0-4	Luciferase-FL_Nrf2	0.182747	0.16985	14.38	0.299679	0.993836	Inhibitor of nuclear factor kappa-B kinase-interacting protein (isoform 4)	IKBIP	0.523344	0.182747	0.00268534
IKKA_HUMAN|O15111	Luciferase-FL_Nrf2	-0.114087	0.247888	14.38	0.65223	0.993836	Inhibitor of nuclear factor kappa-B kinase subunit alpha	CHUK	0.185599	0.114087	0.00268534
IL18_HUMAN|Q14116	Luciferase-FL_Nrf2	0.164348	0.213787	14.38	0.454484	0.993836	Interleukin-18	IL18	0.342481	0.164348	0.00268534
ILEU_HUMAN|P30740	Luciferase-FL_Nrf2	0.210198	0.16886	14.38	0.233107	0.993836	Leukocyte elastase inhibitor	SERPINB1	0.632444	0.210198	0.00268534
ILF2_HUMAN|Q12905	Luciferase-FL_Nrf2	0.0458652	0.121145	14.38	0.710518	0.993836	Interleukin enhancer-binding factor 2	ILF2	0.148425	0.0458652	0.00268534
ILF3_HUMAN|Q12906	Luciferase-FL_Nrf2	-0.128694	0.243574	14.38	0.605312	0.993836	Interleukin enhancer-binding factor 3	ILF3	0.218021	0.128694	0.00268534
ILK_HUMAN|Q13418	Luciferase-FL_Nrf2	-0.128693	0.14584	14.38	0.392062	0.993836	Integrin-linked protein kinase	ILK	0.406645	0.128693	0.00268534
IMA3_HUMAN|O00629	Luciferase-FL_Nrf2	0.0598154	0.125799	14.38	0.641583	0.993836	Importin subunit alpha-3	KPNA4	0.192747	0.0598154	0.00268534
IMA5_HUMAN|P52294	Luciferase-FL_Nrf2	-0.14798	0.132757	14.38	0.283274	0.993836	Importin subunit alpha-5	KPNA1	0.547793	0.14798	0.00268534
IMB1_HUMAN|Q14974	Luciferase-FL_Nrf2	0.257815	0.163947	14.38	0.137563	0.993836	Importin subunit beta-1	KPNB1	0.861498	0.257815	0.00268534
IMDH2_HUMAN|P12268	Luciferase-FL_Nrf2	0.315354	0.208871	14.38	0.152752	0.993836	Inosine-5'-monophosphate dehydrogenase 2	IMPDH2	0.816013	0.315354	0.00268534
IMPA3_HUMAN|Q9NX62	Luciferase-FL_Nrf2	-0.0720645	0.154899	14.38	0.648731	0.993836	Inositol monophosphatase 3	IMPAD1	0.187935	0.0720645	0.00268534
IMUP_HUMAN|Q9GZP8	Luciferase-FL_Nrf2	0.347343	0.272279	14.38	0.222288	0.993836	Immortalization up-regulated protein	IMUP	0.653083	0.347343	0.00268534
IN80B_HUMAN|Q9C086	Luciferase-FL_Nrf2	0.304818	0.249778	14.38	0.241966	0.993836	INO80 complex subunit B	INO80B	0.616245	0.304818	0.00268534
INADL_HUMAN|Q8NI35	Luciferase-FL_Nrf2	-0.299304	0.283432	14.38	0.308387	0.993836	InaD-like protein	INADL	0.510904	0.299304	0.00268534
INF2_HUMAN|Q27J81	Luciferase-FL_Nrf2	-0.327186	0.807414	14.38	0.691275	0.993836	Inverted formin-2	INF2	0.160349	0.327186	0.00268534
INO1_HUMAN|Q9NPH2	Luciferase-FL_Nrf2	0.146555	0.242235	14.38	0.5546	0.993836	Inositol-3-phosphate synthase 1	ISYNA1	0.25602	0.146555	0.00268534
INP5K_HUMAN|Q9BT40	Luciferase-FL_Nrf2	-0.372217	0.412015	14.38	0.381195	0.993836	Inositol polyphosphate 5-phosphatase K	INPP5K	0.418852	0.372217	0.00268534
INT1_HUMAN|Q8N201	Luciferase-FL_Nrf2	0.123638	0.146911	14.38	0.413798	0.993836	Integrator complex subunit 1	INTS1	0.383212	0.123638	0.00268534
INT11_HUMAN|Q5TA45	Luciferase-FL_Nrf2	-0.24888	0.170071	14.38	0.164876	0.993836	Integrator complex subunit 11	CPSF3L	0.782842	0.24888	0.00268534
INT13_HUMAN|Q9NVM9	Luciferase-FL_Nrf2	-0.0621066	0.1682	14.38	0.717327	0.993836	NA	NA	0.144283	0.0621066	0.00268534
INT14_HUMAN|Q96SY0	Luciferase-FL_Nrf2	-0.0862955	0.20828	14.38	0.684751	0.993836	NA	NA	0.164468	0.0862955	0.00268534
INT5_HUMAN|Q6P9B9	Luciferase-FL_Nrf2	-0.050891	0.175949	14.38	0.776528	0.993836	Integrator complex subunit 5	INTS5	0.109843	0.050891	0.00268534
INT7_HUMAN|Q9NVH2	Luciferase-FL_Nrf2	-0.228674	0.192796	14.38	0.254814	0.993836	Integrator complex subunit 7	INTS7	0.593777	0.228674	0.00268534
IPMK_HUMAN|Q8NFU5	Luciferase-FL_Nrf2	0.0982039	0.189218	14.38	0.611656	0.993836	Inositol polyphosphate multikinase	IPMK	0.213493	0.0982039	0.00268534
IPO11_HUMAN|Q9UI26	Luciferase-FL_Nrf2	0.253859	0.199457	14.38	0.2233	0.993836	Importin-11	IPO11	0.651112	0.253859	0.00268534
IPO4_HUMAN|Q8TEX9	Luciferase-FL_Nrf2	0.117662	0.167181	14.38	0.492798	0.993836	Importin-4	IPO4	0.307331	0.117662	0.00268534
IPO5_HUMAN|O00410	Luciferase-FL_Nrf2	0.149733	0.228247	14.38	0.522175	0.993836	Importin-5	IPO5	0.282184	0.149733	0.00268534
IPO7_HUMAN|O95373	Luciferase-FL_Nrf2	0.18883	0.235755	14.38	0.43619	0.993836	Importin-7	IPO7	0.360324	0.18883	0.00268534
IPO9_HUMAN|Q96P70	Luciferase-FL_Nrf2	0.155357	0.219521	14.38	0.490436	0.993836	Importin-9	IPO9	0.309418	0.155357	0.00268534
IPYR_HUMAN|Q15181	Luciferase-FL_Nrf2	0.180606	0.148058	14.38	0.242156	0.993836	Inorganic pyrophosphatase	PPA1	0.615904	0.180606	0.00268534
IPYR2_HUMAN|Q9H2U2	Luciferase-FL_Nrf2	0.193818	0.233728	14.38	0.420517	0.993836	Inorganic pyrophosphatase 2, mitochondrial	PPA2	0.376216	0.193818	0.00268534
IQEC1_HUMAN|Q6DN90	Luciferase-FL_Nrf2	-0.126289	0.130729	14.38	0.349991	0.993836	IQ motif and SEC7 domain-containing protein 1	IQSEC1	0.455943	0.126289	0.00268534
IQGA1_HUMAN|P46940	Luciferase-FL_Nrf2	-0.146184	0.422102	14.38	0.734114	0.993836	Ras GTPase-activating-like protein IQGAP1	IQGAP1	0.134237	0.146184	0.00268534
IQGA2_HUMAN|Q13576	Luciferase-FL_Nrf2	0.0469553	0.155525	14.38	0.76704	0.993836	Ras GTPase-activating-like protein IQGAP2	IQGAP2	0.115182	0.0469553	0.00268534
IREB2_HUMAN|P48200	Luciferase-FL_Nrf2	0.129472	0.155135	14.38	0.417608	0.993836	Iron-responsive element-binding protein 2	IREB2	0.379232	0.129472	0.00268534
IRF3_HUMAN|Q14653	Luciferase-FL_Nrf2	0.295569	0.274613	14.38	0.299515	0.993836	Interferon regulatory factor 3	IRF3	0.523581	0.295569	0.00268534
IRS1_HUMAN|P35568	Luciferase-FL_Nrf2	0.124792	0.171074	14.38	0.477434	0.993836	Insulin receptor substrate 1	IRS1	0.321087	0.124792	0.00268534
ISG20_HUMAN|Q96AZ6	Luciferase-FL_Nrf2	0.0766688	0.27265	14.38	0.782563	0.993836	Interferon-stimulated gene 20 kDa protein	ISG20	0.10648	0.0766688	0.00268534
IST1_HUMAN|P53990	Luciferase-FL_Nrf2	-0.229521	0.339045	14.38	0.509174	0.993836	IST1 homolog	IST1	0.293134	0.229521	0.00268534
ISY1_HUMAN|Q9ULR0	Luciferase-FL_Nrf2	-0.0693616	0.186182	14.38	0.714919	0.993836	Pre-mRNA-splicing factor ISY1 homolog	ISY1	0.145743	0.0693616	0.00268534
ITA2_HUMAN|P17301	Luciferase-FL_Nrf2	0.161978	0.191739	14.38	0.412066	0.993836	Integrin alpha-2	ITGA2	0.385033	0.161978	0.00268534
ITA3_HUMAN|P26006	Luciferase-FL_Nrf2	0.236248	0.20551	14.38	0.269083	0.993836	Integrin alpha-3	ITGA3	0.570113	0.236248	0.00268534
ITA6_HUMAN|P23229	Luciferase-FL_Nrf2	0.189095	0.189029	14.38	0.333679	0.993836	Integrin alpha-6	ITGA6	0.476671	0.189095	0.00268534
ITB1_HUMAN|P05556	Luciferase-FL_Nrf2	0.150562	0.189203	14.38	0.439105	0.993836	Integrin beta-1	ITGB1	0.357431	0.150562	0.00268534
ITB2_HUMAN|P05107	Luciferase-FL_Nrf2	0.134641	0.191634	14.38	0.493526	0.993836	Integrin beta-2	ITGB2	0.30669	0.134641	0.00268534
ITB5_HUMAN|P18084	Luciferase-FL_Nrf2	0.171734	0.191848	14.38	0.385443	0.993836	Integrin beta-5	ITGB5	0.41404	0.171734	0.00268534
ITPA_HUMAN|Q9BY32	Luciferase-FL_Nrf2	-0.0529473	0.153237	14.38	0.734701	0.993836	Inosine triphosphate pyrophosphatase	ITPA	0.133889	0.0529473	0.00268534
ITPR2_HUMAN|Q14571	Luciferase-FL_Nrf2	-0.411098	0.408634	14.38	0.331031	0.993836	Inositol 1,4,5-trisphosphate receptor type 2	ITPR2	0.480132	0.411098	0.00268534
ITSN2_HUMAN|Q9NZM3	Luciferase-FL_Nrf2	0.0476868	0.112796	14.38	0.678716	0.993836	Intersectin-2	ITSN2	0.168312	0.0476868	0.00268534
IVD_HUMAN|P26440	Luciferase-FL_Nrf2	0.115972	0.211767	14.38	0.592339	0.993836	Isovaleryl-CoA dehydrogenase, mitochondrial	IVD	0.227429	0.115972	0.00268534
IWS1_HUMAN|Q96ST2	Luciferase-FL_Nrf2	0.287458	0.256139	14.38	0.280136	0.993836	Protein IWS1 homolog	IWS1	0.552632	0.287458	0.00268534
J7FP09_HUMAN|J7FP09	Luciferase-FL_Nrf2	-0.24355	0.531181	14.38	0.653442	0.993836	MHC class II antigen	HLA-DRB1	0.184793	0.24355	0.00268534
JAGN1_HUMAN|Q8N5M9	Luciferase-FL_Nrf2	-0.145729	0.184862	14.38	0.443316	0.993836	Protein jagunal homolog 1	JAGN1	0.353286	0.145729	0.00268534
JAK1_HUMAN|P23458	Luciferase-FL_Nrf2	0.222495	0.295535	14.38	0.463685	0.993836	Tyrosine-protein kinase JAK1	JAK1	0.333777	0.222495	0.00268534
JCAD_HUMAN|Q9P266	Luciferase-FL_Nrf2	-0.596559	0.885667	14.38	0.511266	0.993836	Junctional protein associated with coronary artery disease	KIAA1462	0.291353	0.596559	0.00268534
JHD2C_HUMAN|Q15652	Luciferase-FL_Nrf2	-0.0827468	0.21077	14.38	0.700378	0.993836	Probable JmjC domain-containing histone demethylation protein 2C	JMJD1C	0.154667	0.0827468	0.00268534
JIP4_HUMAN|O60271-2	Luciferase-FL_Nrf2	0.227255	0.261097	14.38	0.398388	0.993836	C-Jun-amino-terminal kinase-interacting protein 4 (isoform 2)	SPAG9	0.399694	0.227255	0.00268534
JMY_HUMAN|Q8N9B5	Luciferase-FL_Nrf2	-0.195263	0.349104	14.38	0.584547	0.993836	Junction-mediating and -regulatory protein	JMY	0.233181	0.195263	0.00268534
JUPI2_HUMAN|Q9H910	Luciferase-FL_Nrf2	0.182128	0.168429	14.38	0.297351	0.993836	NA	NA	0.526731	0.182128	0.00268534
K0754_HUMAN|O94854	Luciferase-FL_Nrf2	-0.239638	0.402127	14.38	0.560489	0.993836	Uncharacterized protein KIAA0754	KIAA0754	0.251433	0.239638	0.00268534
K1522_HUMAN|Q9P206-2	Luciferase-FL_Nrf2	0.125924	0.148742	14.38	0.411087	0.993836	Uncharacterized protein KIAA1522 (isoform 2)	KIAA1522	0.386066	0.125924	0.00268534
K1549_HUMAN|Q9HCM3	Luciferase-FL_Nrf2	-0.17483	0.149143	14.38	0.260161	0.993836	UPF0606 protein KIAA1549	KIAA1549	0.584758	0.17483	0.00268534
K1671_HUMAN|Q9BY89	Luciferase-FL_Nrf2	-1.06091	1.25332	14.38	0.411154	0.993836	Uncharacterized protein KIAA1671	KIAA1671	0.385996	1.06091	0.00268534
K1C10_HUMAN|P13645	Luciferase-FL_Nrf2	-0.288139	0.798745	14.38	0.723538	0.993836	Keratin, type I cytoskeletal 10	KRT10	0.140539	0.288139	0.00268534
K1C12_HUMAN|Q99456	Luciferase-FL_Nrf2	-1.59625	1.63957	13.38	0.347539	0.993836	Keratin, type I cytoskeletal 12	KRT12	0.458996	1.59625	0.00268534
K1C9_HUMAN|P35527	Luciferase-FL_Nrf2	-0.467634	0.905671	14.38	0.613465	0.993836	Keratin, type I cytoskeletal 9	KRT9	0.21221	0.467634	0.00268534
K22E_HUMAN|P35908	Luciferase-FL_Nrf2	-0.400176	0.81043	14.38	0.628916	0.993836	Keratin, type II cytoskeletal 2 epidermal	KRT2	0.201407	0.400176	0.00268534
K2C1_HUMAN|P04264	Luciferase-FL_Nrf2	-0.347999	0.848468	14.38	0.687742	0.993836	Keratin, type II cytoskeletal 1	KRT1	0.162575	0.347999	0.00268534
K2C5_HUMAN|P13647	Luciferase-FL_Nrf2	-0.516256	0.602656	14.38	0.405696	0.993836	Keratin, type II cytoskeletal 5	KRT5	0.391799	0.516256	0.00268534
K2C80_HUMAN|Q6KB66	Luciferase-FL_Nrf2	0.206316	0.376622	14.38	0.592227	0.993836	Keratin, type II cytoskeletal 80	KRT80	0.227512	0.206316	0.00268534
K7EJC1_HUMAN|K7EJC1	Luciferase-FL_Nrf2	-1.44333	1.7132	11.38	0.416876	0.993836	26S proteasome non-ATPase regulatory subunit 8	PSMD8	0.379993	1.44333	0.00268534
KAD3_HUMAN|Q9UIJ7	Luciferase-FL_Nrf2	0.310149	0.315122	14.38	0.341279	0.993836	GTP:AMP phosphotransferase AK3, mitochondrial	AK3	0.46689	0.310149	0.00268534
KAD4_HUMAN|P27144	Luciferase-FL_Nrf2	0.245797	0.269776	14.38	0.377256	0.993836	Adenylate kinase 4, mitochondrial	AK4	0.423364	0.245797	0.00268534
KAD6_HUMAN|Q9Y3D8	Luciferase-FL_Nrf2	0.0652809	0.217482	14.38	0.768345	0.993836	Adenylate kinase isoenzyme 6	AK6	0.114444	0.0652809	0.00268534
KAP0_HUMAN|P10644	Luciferase-FL_Nrf2	0.108136	0.141385	14.38	0.456739	0.993836	cAMP-dependent protein kinase type I-alpha regulatory subunit	PRKAR1A	0.340332	0.108136	0.00268534
KAP2_HUMAN|P13861	Luciferase-FL_Nrf2	-0.207168	0.34585	14.38	0.558484	0.993836	cAMP-dependent protein kinase type II-alpha regulatory subunit	PRKAR2A	0.252989	0.207168	0.00268534
KC1A_HUMAN|P48729	Luciferase-FL_Nrf2	-0.362814	0.43366	14.38	0.416486	0.993836	Casein kinase I isoform alpha	CSNK1A1	0.3804	0.362814	0.00268534
KC1AL_HUMAN|Q8N752	Luciferase-FL_Nrf2	-0.198024	0.467668	14.38	0.678247	0.993836	Casein kinase I isoform alpha-like	CSNK1A1L	0.168612	0.198024	0.00268534
KC1G1_HUMAN|Q9HCP0	Luciferase-FL_Nrf2	-0.602102	0.833636	14.38	0.481716	0.993836	Casein kinase I isoform gamma-1	CSNK1G1	0.317209	0.602102	0.00268534
KC1G3_HUMAN|Q9Y6M4	Luciferase-FL_Nrf2	-0.463203	0.73318	14.38	0.537451	0.993836	Casein kinase I isoform gamma-3	CSNK1G3	0.269662	0.463203	0.00268534
KCD15_HUMAN|Q96SI1	Luciferase-FL_Nrf2	0.155257	0.140087	14.38	0.285928	0.993836	BTB/POZ domain-containing protein KCTD15	KCTD15	0.543743	0.155257	0.00268534
KCRU_HUMAN|P12532	Luciferase-FL_Nrf2	0.294863	0.228054	14.38	0.216414	0.993836	Creatine kinase U-type, mitochondrial	CKMT1A	0.664714	0.294863	0.00268534
KCT2_HUMAN|Q8NC54	Luciferase-FL_Nrf2	0.115271	0.357778	14.38	0.751947	0.993836	Keratinocyte-associated transmembrane protein 2	KCT2	0.123813	0.115271	0.00268534
KCTD3_HUMAN|Q9Y597	Luciferase-FL_Nrf2	-0.219246	0.388467	14.38	0.581186	0.993836	BTB/POZ domain-containing protein KCTD3	KCTD3	0.235684	0.219246	0.00268534
KDM3B_HUMAN|Q7LBC6	Luciferase-FL_Nrf2	0.0525766	0.125813	14.38	0.682198	0.993836	Lysine-specific demethylase 3B	KDM3B	0.16609	0.0525766	0.00268534
KDM5A_HUMAN|P29375	Luciferase-FL_Nrf2	0.158263	0.175332	14.38	0.381584	0.993836	Lysine-specific demethylase 5A	KDM5A	0.41841	0.158263	0.00268534
[truncated: 2,845 more rows]

## Sheet: FL (WT) NRF2 vs. Neh4_5mut
Protein	Label	log2FC	SE	DF	pvalue	adj.pvalue	protmeta_description	protmeta_gene_name	log10p	abslog2FC	log10adjp
CBP_HUMAN|Q92793	FL_Nrf2-Neh45mut	3.82241	0.233492	14.38	1.07e-10	5.17e-07	CREB-binding protein	CREBBP	9.97171	3.82241	6.28642
EP300_HUMAN|Q09472	FL_Nrf2-Neh45mut	3.22148	0.216274	14.38	3.87e-10	9.36e-07	Histone acetyltransferase p300	EP300	9.41282	3.22148	6.02856
PLXC1_HUMAN|O60486	FL_Nrf2-Neh45mut	-4.18263	0.338299	12.38	2.48e-08	4.01e-05	Plexin-C1	PLXNC1	7.6049	4.18263	4.39672
TRAF1_HUMAN|Q13077	FL_Nrf2-Neh45mut	1.46402	0.15174	14.38	1.15e-07	0.000139731	TNF receptor-associated factor 1	TRAF1	6.93794	1.46402	3.85471
SPS2_HUMAN|Q99611	FL_Nrf2-Neh45mut	2.59597	0.334445	14.38	1.64e-06	0.00145692	Selenide, water dikinase 2	SEPHS2	5.78606	2.59597	2.83657
COLA1_HUMAN|Q96P44	FL_Nrf2-Neh45mut	-4.18441	0.497364	12.38	1.8e-06	0.00145692	Collagen alpha-1(XXI) chain	COL21A1	5.74371	4.18441	2.83657
MAN1_HUMAN|Q9Y2U8	FL_Nrf2-Neh45mut	-1.63118	0.227352	14.38	4.08e-06	0.0028226	Inner nuclear membrane protein Man1	LEMD3	5.38955	1.63118	2.54935
MTAP2_HUMAN|P11137	FL_Nrf2-Neh45mut	1.91146	0.277322	14.38	6.43e-06	0.00351781	Microtubule-associated protein 2	MAP2	5.19212	1.91146	2.45373
RS5_HUMAN|P46782	FL_Nrf2-Neh45mut	1.19325	0.173382	14.38	6.53e-06	0.00351781	40S ribosomal protein S5	RPS5	5.18478	1.19325	2.45373
MTG8R_HUMAN|O43439	FL_Nrf2-Neh45mut	1.82022	0.271642	14.38	8.81e-06	0.00426605	Protein CBFA2T2	CBFA2T2	5.05527	1.82022	2.36997
SRXN1_HUMAN|Q9BYN0	FL_Nrf2-Neh45mut	1.35895	0.212947	14.38	1.5e-05	0.00662574	Sulfiredoxin-1	SRXN1	4.82267	1.35895	2.17877
MTAP2_HUMAN|P11137-4	FL_Nrf2-Neh45mut	1.50317	0.246551	14.38	2.46e-05	0.00991269	Microtubule-associated protein 2 (isoform 4)	MAP2	4.60992	1.50317	2.00381
SNX6_HUMAN|Q9UNH7	FL_Nrf2-Neh45mut	-0.615833	0.103324	14.38	3.12e-05	0.0116191	Sorting nexin-6	SNX6	4.50618	0.615833	1.93483
NAA10_HUMAN|P41227	FL_Nrf2-Neh45mut	1.00905	0.176197	14.38	4.72e-05	0.0163233	N-alpha-acetyltransferase 10	NAA10	4.32636	1.00905	1.78719
CMC1_HUMAN|O75746	FL_Nrf2-Neh45mut	0.973616	0.172737	14.38	5.55e-05	0.0178496	Calcium-binding mitochondrial carrier protein Aralar1	SLC25A12	4.25581	0.973616	1.74837
NDUF2_HUMAN|Q8N183	FL_Nrf2-Neh45mut	-0.809442	0.144468	14.38	5.89e-05	0.0178496	NA	NA	4.22954	0.809442	1.74837
GRPE1_HUMAN|Q9HAV7	FL_Nrf2-Neh45mut	-0.799322	0.144899	14.38	6.9e-05	0.0196506	GrpE protein homolog 1, mitochondrial	GRPEL1	4.16142	0.799322	1.70662
CARD6_HUMAN|Q9BX69	FL_Nrf2-Neh45mut	1.27952	0.233273	14.38	7.3e-05	0.0196506	Caspase recruitment domain-containing protein 6	CARD6	4.13665	1.27952	1.70662
CMC2_HUMAN|Q9UJS0	FL_Nrf2-Neh45mut	0.825274	0.156874	14.38	0.000110267	0.0281181	Calcium-binding mitochondrial carrier protein Aralar2	SLC25A13	3.95755	0.825274	1.55101
S27A4_HUMAN|Q6P1M0	FL_Nrf2-Neh45mut	1.1498	0.228125	14.38	0.000166461	0.0388721	Long-chain fatty acid transport protein 4	SLC27A4	3.77869	1.1498	1.41036
PHLB1_HUMAN|Q86UU1	FL_Nrf2-Neh45mut	-0.486012	0.0965499	14.38	0.000168486	0.0388721	Pleckstrin homology-like domain family B member 1	PHLDB1	3.77344	0.486012	1.41036
SPS1_HUMAN|P49903	FL_Nrf2-Neh45mut	1.94387	0.391641	14.38	0.000192424	0.0423769	Selenide, water dikinase 1	SEPHS1	3.71574	1.94387	1.37287
ACYP2_HUMAN|P14621	FL_Nrf2-Neh45mut	0.858946	0.177478	14.38	0.000243348	0.0512618	Acylphosphatase-2	ACYP2	3.61377	0.858946	1.29021
RS28_HUMAN|P62857	FL_Nrf2-Neh45mut	0.791925	0.166243	14.38	0.000281413	0.0568102	40S ribosomal protein S28	RPS28	3.55066	0.791925	1.24557
GHC1_HUMAN|Q9H936	FL_Nrf2-Neh45mut	0.624353	0.134103	14.38	0.000346228	0.0670989	Mitochondrial glutamate carrier 1	SLC25A22	3.46064	0.624353	1.17328
CTND2_HUMAN|Q9UQB3	FL_Nrf2-Neh45mut	-1.45719	0.183645	5.37998	0.000362971	0.0676383	Catenin delta-2	CTNND2	3.44013	1.45719	1.16981
PTOV1_HUMAN|Q86YD1	FL_Nrf2-Neh45mut	1.36043	0.296047	14.38	0.000389102	0.0698222	Prostate tumor-overexpressed gene 1 protein	PTOV1	3.40994	1.36043	1.15601
SEH1_HUMAN|Q96EE3	FL_Nrf2-Neh45mut	0.98916	0.216343	14.38	0.000406931	0.0704137	Nucleoporin SEH1	SEH1L	3.39048	0.98916	1.15234
AMN1_HUMAN|Q8IY45	FL_Nrf2-Neh45mut	0.728773	0.160795	14.38	0.000439645	0.0734511	Protein AMN1 homolog	AMN1	3.3569	0.728773	1.134
SQOR_HUMAN|Q9Y6N5	FL_Nrf2-Neh45mut	0.554561	0.12332	14.38	0.000470932	0.0753726	NA	NA	3.32704	0.554561	1.12279
HS71A_HUMAN|P0DMV8	FL_Nrf2-Neh45mut	-0.795636	0.178032	14.38	0.000497162	0.0753726	NA	NA	3.3035	0.795636	1.12279
FBX30_HUMAN|Q8TB52	FL_Nrf2-Neh45mut	0.938825	0.210707	14.38	0.00051038	0.0753726	F-box only protein 30	FBXO30	3.29211	0.938825	1.12279
ISCA1_HUMAN|Q9BUE6	FL_Nrf2-Neh45mut	0.918802	0.206352	14.38	0.000513373	0.0753726	Iron-sulfur cluster assembly 1 homolog, mitochondrial	ISCA1	3.28957	0.918802	1.12279
HSDL2_HUMAN|Q6YN16	FL_Nrf2-Neh45mut	0.80359	0.181436	14.38	0.00053751	0.0761101	Hydroxysteroid dehydrogenase-like protein 2	HSDL2	3.26961	0.80359	1.11856
TM230_HUMAN|Q96A57	FL_Nrf2-Neh45mut	-0.867396	0.196356	14.38	0.000549815	0.0761101	Transmembrane protein 230	TMEM230	3.25978	0.867396	1.11856
DIC_HUMAN|Q9UBX3	FL_Nrf2-Neh45mut	0.621507	0.141691	14.38	0.000584268	0.0786327	Mitochondrial dicarboxylate carrier	SLC25A10	3.23339	0.621507	1.1044
ABCB6_HUMAN|Q9NP58	FL_Nrf2-Neh45mut	0.824133	0.18914	14.38	0.000618526	0.0809779	ATP-binding cassette sub-family B member 6, mitochondrial	ABCB6	3.20864	0.824133	1.09163
RAB6A_HUMAN|P20340	FL_Nrf2-Neh45mut	-1.01208	0.232996	14.38	0.000635121	0.0809779	Ras-related protein Rab-6A	RAB6A	3.19714	1.01208	1.09163
A0A6Q8PHP0_HUMAN|A0A6Q8PHP0	FL_Nrf2-Neh45mut	1.03672	0.240678	14.38	0.000681908	0.084714	NA	NA	3.16627	1.03672	1.07204
KEAP1_HUMAN|Q14145	FL_Nrf2-Neh45mut	0.954128	0.224022	14.38	0.000750022	0.0908465	Kelch-like ECH-associated protein 1	KEAP1	3.12493	0.954128	1.04169
MTD2L_HUMAN|Q9H903	FL_Nrf2-Neh45mut	0.7708	0.186359	14.38	0.000956056	0.112978	Probable bifunctional methylenetetrahydrofolate dehydrogenase/cyclohydrolase 2	MTHFD2L	3.01952	0.7708	0.947007
VINC_HUMAN|P18206	FL_Nrf2-Neh45mut	-0.718326	0.176164	14.38	0.00107358	0.123846	Vinculin	VCL	2.96916	0.718326	0.90712
SKT_HUMAN|Q5T5P2	FL_Nrf2-Neh45mut	0.614828	0.151695	14.38	0.00112712	0.125881	Sickle tail protein homolog	KIAA1217	2.94803	0.614828	0.900041
MTDC_HUMAN|P13995	FL_Nrf2-Neh45mut	0.576327	0.14246	14.38	0.00114412	0.125881	Bifunctional methylenetetrahydrofolate dehydrogenase/cyclohydrolase, mitochondrial	MTHFD2	2.94153	0.576327	0.900041
PTSS1_HUMAN|P48651	FL_Nrf2-Neh45mut	0.513776	0.127342	14.38	0.00116917	0.125881	Phosphatidylserine synthase 1	PTDSS1	2.93212	0.513776	0.900041
RB27B_HUMAN|O00194	FL_Nrf2-Neh45mut	-0.947691	0.236739	14.38	0.00124478	0.131108	Ras-related protein Rab-27B	RAB27B	2.90491	0.947691	0.882372
Q6PJV4_HUMAN|Q6PJV4	FL_Nrf2-Neh45mut	0.985117	0.247036	14.38	0.00128338	0.132297	THRAP3 protein	THRAP3	2.89165	0.985117	0.878451
LDH6B_HUMAN|Q9BYZ2	FL_Nrf2-Neh45mut	-1.27076	0.320307	14.38	0.00133664	0.134362	L-lactate dehydrogenase A-like 6B	LDHAL6B	2.87399	1.27076	0.871722
OVCA2_HUMAN|Q8WZ82	FL_Nrf2-Neh45mut	-0.650361	0.16467	14.38	0.00138502	0.134362	Ovarian cancer-associated gene 2 protein	OVCA2	2.85854	0.650361	0.871722
TIM21_HUMAN|Q9BVV7	FL_Nrf2-Neh45mut	0.513677	0.130081	14.38	0.00138661	0.134362	Mitochondrial import inner membrane translocase subunit Tim21	TIMM21	2.85805	0.513677	0.871722
MAP1A_HUMAN|P78559	FL_Nrf2-Neh45mut	0.698029	0.178044	14.38	0.00146724	0.139387	Microtubule-associated protein 1A	MAP1A	2.8335	0.698029	0.855776
PPIC_HUMAN|P45877	FL_Nrf2-Neh45mut	-0.784988	0.201643	14.38	0.00155029	0.144445	Peptidyl-prolyl cis-trans isomerase C	PPIC	2.80959	0.784988	0.840297
NEUA_HUMAN|Q8NFW8	FL_Nrf2-Neh45mut	0.436911	0.113665	14.38	0.00171015	0.153662	N-acylneuraminate cytidylyltransferase	CMAS	2.76697	0.436911	0.813432
PUR9_HUMAN|P31939	FL_Nrf2-Neh45mut	-1.0819	0.281517	14.38	0.00171265	0.153662	Bifunctional purine biosynthesis protein PURH	ATIC	2.76633	1.0819	0.813432
LDHA_HUMAN|P00338	FL_Nrf2-Neh45mut	-1.02708	0.269047	14.38	0.00180276	0.156049	L-lactate dehydrogenase A chain	LDHA	2.74406	1.02708	0.806739
TRM2_HUMAN|Q96GJ1	FL_Nrf2-Neh45mut	0.573912	0.150656	14.38	0.00183204	0.156049	tRNA (uracil(54)-C(5))-methyltransferase homolog	TRMT2B	2.73706	0.573912	0.806739
MAP1B_HUMAN|P46821	FL_Nrf2-Neh45mut	0.965621	0.253552	14.38	0.00183587	0.156049	Microtubule-associated protein 1B	MAP1B	2.73616	0.965621	0.806739
GALE_HUMAN|Q14376	FL_Nrf2-Neh45mut	-0.619954	0.164539	14.38	0.00199118	0.166332	UDP-glucose 4-epimerase	GALE	2.70089	0.619954	0.779024
RAB1A_HUMAN|P62820	FL_Nrf2-Neh45mut	-0.826453	0.221522	14.38	0.00214452	0.176105	Ras-related protein Rab-1A	RAB1A	2.66867	0.826453	0.754229
F169A_HUMAN|Q9Y6X4	FL_Nrf2-Neh45mut	-0.863711	0.233232	14.38	0.00226645	0.180023	Soluble lamin-associated protein of 75 kDa	FAM169A	2.64465	0.863711	0.744672
HSPB8_HUMAN|Q9UJY1	FL_Nrf2-Neh45mut	0.490675	0.132681	14.38	0.00228956	0.180023	Heat shock protein beta-8	HSPB8	2.64025	0.490675	0.744672
XCT_HUMAN|Q9UPY5	FL_Nrf2-Neh45mut	0.673659	0.182311	14.38	0.0023037	0.180023	Cystine/glutamate transporter	SLC7A11	2.63757	0.673659	0.744672
ERH_HUMAN|P84090	FL_Nrf2-Neh45mut	0.952373	0.259702	14.38	0.00243654	0.185896	Enhancer of rudimentary homolog	ERH	2.61323	0.952373	0.730731
CPLX1_HUMAN|O14810	FL_Nrf2-Neh45mut	-0.69865	0.190716	14.38	0.00245559	0.185896	Complexin-1	CPLX1	2.60984	0.69865	0.730731
RL5_HUMAN|P46777	FL_Nrf2-Neh45mut	-0.731732	0.202828	14.38	0.00274602	0.196295	60S ribosomal protein L5	RPL5	2.5613	0.731732	0.707091
PTPM1_HUMAN|Q8WUK0	FL_Nrf2-Neh45mut	0.477046	0.132316	14.38	0.00275867	0.196295	Phosphatidylglycerophosphatase and protein-tyrosine phosphatase 1	PTPMT1	2.5593	0.477046	0.707091
T1R7N1_HUMAN|T1R7N1	FL_Nrf2-Neh45mut	-0.809582	0.224729	14.38	0.00277466	0.196295	MUC5AC	MUC5AC	2.55679	0.809582	0.707091
LDHB_HUMAN|P07195	FL_Nrf2-Neh45mut	-1.01392	0.281647	14.38	0.00278877	0.196295	L-lactate dehydrogenase B chain	LDHB	2.55459	1.01392	0.707091
MCMBP_HUMAN|Q9BTE3	FL_Nrf2-Neh45mut	0.582842	0.161957	14.38	0.00279553	0.196295	Mini-chromosome maintenance complex-binding protein	MCMBP	2.55354	0.582842	0.707091
ZDBF2_HUMAN|Q9HCK1	FL_Nrf2-Neh45mut	1.03677	0.289464	14.38	0.00289305	0.20024	DBF4-type zinc finger-containing protein 2	ZDBF2	2.53864	1.03677	0.698448
CO5A2_HUMAN|P05997	FL_Nrf2-Neh45mut	-0.688934	0.193039	14.38	0.00296861	0.20096	Collagen alpha-2(V) chain	COL5A2	2.52745	0.688934	0.696891
SAR1B_HUMAN|Q9Y6B6	FL_Nrf2-Neh45mut	-0.712574	0.19983	14.38	0.0029864	0.20096	GTP-binding protein SAR1b	SAR1B	2.52485	0.712574	0.696891
UBP5_HUMAN|P45974	FL_Nrf2-Neh45mut	-0.472481	0.13337	14.38	0.00312949	0.205559	Ubiquitin carboxyl-terminal hydrolase 5	USP5	2.50453	0.472481	0.687063
RAB2A_HUMAN|P61019	FL_Nrf2-Neh45mut	-0.38304	0.108172	14.38	0.0031396	0.205559	Ras-related protein Rab-2A	RAB2A	2.50313	0.38304	0.687063
CYB5_HUMAN|P00167	FL_Nrf2-Neh45mut	-0.637342	0.181241	14.38	0.00329818	0.21193	Cytochrome b5	CYB5A	2.48173	0.637342	0.673807
TAGL2_HUMAN|P37802	FL_Nrf2-Neh45mut	-0.929451	0.264604	14.38	0.00332439	0.21193	Transgelin-2	TAGLN2	2.47829	0.929451	0.673807
RB11A_HUMAN|P62491	FL_Nrf2-Neh45mut	-0.705697	0.202702	14.38	0.00353957	0.221848	Ras-related protein Rab-11A	RAB11A	2.45105	0.705697	0.653944
ILKAP_HUMAN|Q9H0C8	FL_Nrf2-Neh45mut	0.575892	0.16563	14.38	0.00357155	0.221848	Integrin-linked kinase-associated serine/threonine phosphatase 2C	ILKAP	2.44714	0.575892	0.653944
UB2E1_HUMAN|P51965	FL_Nrf2-Neh45mut	-0.714107	0.206141	14.38	0.00366481	0.223401	Ubiquitin-conjugating enzyme E2 E1	UBE2E1	2.43595	0.714107	0.650915
GDIB_HUMAN|P50395	FL_Nrf2-Neh45mut	-1.15613	0.334213	14.38	0.00370124	0.223401	Rab GDP dissociation inhibitor beta	GDI2	2.43165	1.15613	0.650915
HEMH_HUMAN|P22830	FL_Nrf2-Neh45mut	0.454525	0.131785	14.38	0.00377859	0.223401	Ferrochelatase, mitochondrial	FECH	2.42267	0.454525	0.650915
ADT2_HUMAN|P05141	FL_Nrf2-Neh45mut	0.610752	0.177098	14.38	0.00378099	0.223401	ADP/ATP translocase 2	SLC25A5	2.42239	0.610752	0.650915
CLAP2_HUMAN|O75122	FL_Nrf2-Neh45mut	-0.320422	0.0936738	14.38	0.00400065	0.229292	CLIP-associating protein 2	CLASP2	2.39787	0.320422	0.639611
SCRN1_HUMAN|Q12765	FL_Nrf2-Neh45mut	-0.714887	0.20914	14.38	0.00401996	0.229292	Secernin-1	SCRN1	2.39578	0.714887	0.639611
CC85C_HUMAN|A6NKD9	FL_Nrf2-Neh45mut	-0.401094	0.117351	14.38	0.00402267	0.229292	Coiled-coil domain-containing protein 85C	CCDC85C	2.39549	0.401094	0.639611
SMCE1_HUMAN|Q969G3	FL_Nrf2-Neh45mut	0.843975	0.247528	14.38	0.00409027	0.230435	SWI/SNF-related matrix-associated actin-dependent regulator of chromatin subfamily E member 1	SMARCE1	2.38825	0.843975	0.637452
DCNL1_HUMAN|Q96GG9	FL_Nrf2-Neh45mut	-0.508731	0.151091	14.38	0.00445638	0.234719	DCN1-like protein 1	DCUN1D1	2.35102	0.508731	0.629451
RHBD2_HUMAN|Q6NTF9	FL_Nrf2-Neh45mut	0.745427	0.221967	14.38	0.00453573	0.234719	Rhomboid domain-containing protein 2	RHBDD2	2.34335	0.745427	0.629451
CYTC_HUMAN|P01034	FL_Nrf2-Neh45mut	-0.424008	0.1264	14.38	0.00457028	0.234719	Cystatin-C	CST3	2.34006	0.424008	0.629451
FKBP4_HUMAN|Q02790	FL_Nrf2-Neh45mut	-0.818885	0.244391	14.38	0.00460528	0.234719	Peptidyl-prolyl cis-trans isomerase FKBP4	FKBP4	2.33674	0.818885	0.629451
OXSR1_HUMAN|O95747	FL_Nrf2-Neh45mut	-0.473389	0.141455	14.38	0.00464406	0.234719	Serine/threonine-protein kinase OSR1	OXSR1	2.3331	0.473389	0.629451
IQGA2_HUMAN|Q13576	FL_Nrf2-Neh45mut	-0.520378	0.155525	14.38	0.00464981	0.234719	Ras GTPase-activating-like protein IQGAP2	IQGAP2	2.33256	0.520378	0.629451
ADT3_HUMAN|P12236	FL_Nrf2-Neh45mut	0.530899	0.158909	14.38	0.00469731	0.234719	ADP/ATP translocase 3	SLC25A6	2.32815	0.530899	0.629451
SNP29_HUMAN|O95721	FL_Nrf2-Neh45mut	0.645332	0.193322	14.38	0.00472363	0.234719	Synaptosomal-associated protein 29	SNAP29	2.32572	0.645332	0.629451
SFXN4_HUMAN|Q6P4A7	FL_Nrf2-Neh45mut	0.440126	0.132071	14.38	0.00477742	0.234719	Sideroflexin-4	SFXN4	2.32081	0.440126	0.629451
ARV1_HUMAN|Q9H2C2	FL_Nrf2-Neh45mut	0.566561	0.170301	14.38	0.00483222	0.234719	Protein ARV1	ARV1	2.31585	0.566561	0.629451
LMAN2_HUMAN|Q12907	FL_Nrf2-Neh45mut	-0.507674	0.152672	14.38	0.00484756	0.234719	Vesicular integral-membrane protein VIP36	LMAN2	2.31448	0.507674	0.629451
UBE2O_HUMAN|Q9C0C9	FL_Nrf2-Neh45mut	0.815213	0.245247	14.38	0.00485935	0.234719	E2/E3 hybrid ubiquitin-protein ligase UBE2O	UBE2O	2.31342	0.815213	0.629451
ZBED5_HUMAN|Q49AG3	FL_Nrf2-Neh45mut	0.669903	0.202379	14.38	0.00499741	0.234719	Zinc finger BED domain-containing protein 5	ZBED5	2.30125	0.669903	0.629451
REST_HUMAN|Q13127	FL_Nrf2-Neh45mut	0.799306	0.2416	14.38	0.00501513	0.234719	RE1-silencing transcription factor	REST	2.29972	0.799306	0.629451
TXTP_HUMAN|P53007	FL_Nrf2-Neh45mut	0.478675	0.144992	14.38	0.00508612	0.234719	Tricarboxylate transport protein, mitochondrial	SLC25A1	2.29361	0.478675	0.629451
CLIC1_HUMAN|O00299	FL_Nrf2-Neh45mut	-0.735679	0.223015	14.38	0.00511287	0.234719	Chloride intracellular channel protein 1	CLIC1	2.29134	0.735679	0.629451
TIDC1_HUMAN|Q9NPL8	FL_Nrf2-Neh45mut	0.511559	0.155137	14.38	0.00512653	0.234719	Complex I assembly factor TIMMDC1, mitochondrial	TIMMDC1	2.29018	0.511559	0.629451
ERP29_HUMAN|P30040	FL_Nrf2-Neh45mut	-1.00242	0.304324	14.38	0.00516323	0.234719	Endoplasmic reticulum resident protein 29	ERP29	2.28708	1.00242	0.629451
ERF1_HUMAN|P62495	FL_Nrf2-Neh45mut	-0.656648	0.199618	14.38	0.00520915	0.234719	Eukaryotic peptide chain release factor subunit 1	ETF1	2.28323	0.656648	0.629451
VANG1_HUMAN|Q8TAA9	FL_Nrf2-Neh45mut	-0.623157	0.189826	14.38	0.00528031	0.234719	Vang-like protein 1	VANGL1	2.27734	0.623157	0.629451
FACR1_HUMAN|Q8WVX9	FL_Nrf2-Neh45mut	0.686937	0.209495	14.38	0.00532056	0.234719	Fatty acyl-CoA reductase 1	FAR1	2.27404	0.686937	0.629451
ANO6_HUMAN|Q4KMQ2	FL_Nrf2-Neh45mut	-0.761421	0.232652	14.38	0.0053876	0.234719	Anoctamin-6	ANO6	2.2686	0.761421	0.629451
ZCCHV_HUMAN|Q7Z2W4	FL_Nrf2-Neh45mut	-0.46386	0.141794	14.38	0.005403	0.234719	Zinc finger CCCH-type antiviral protein 1	ZC3HAV1	2.26737	0.46386	0.629451
KV228_HUMAN|A0A075B6P5	FL_Nrf2-Neh45mut	-0.454608	0.139317	14.38	0.00549369	0.234719	NA	NA	2.26014	0.454608	0.629451
UBE2C_HUMAN|O00762	FL_Nrf2-Neh45mut	-0.489957	0.150369	14.38	0.00554641	0.234719	Ubiquitin-conjugating enzyme E2 C	UBE2C	2.25599	0.489957	0.629451
S2551_HUMAN|Q9H1U9	FL_Nrf2-Neh45mut	0.668875	0.205758	14.38	0.00563162	0.234719	Solute carrier family 25 member 51	SLC25A51	2.24937	0.668875	0.629451
TBB2B_HUMAN|Q9BVA1	FL_Nrf2-Neh45mut	0.567047	0.174453	14.38	0.0056356	0.234719	Tubulin beta-2B chain	TUBB2B	2.24906	0.567047	0.629451
ECH1_HUMAN|Q13011	FL_Nrf2-Neh45mut	-0.461839	0.142206	14.38	0.00566706	0.234719	Delta(3,5)-Delta(2,4)-dienoyl-CoA isomerase, mitochondrial	ECH1	2.24664	0.461839	0.629451
ABCD3_HUMAN|P28288	FL_Nrf2-Neh45mut	0.705456	0.217247	14.38	0.0056719	0.234719	ATP-binding cassette sub-family D member 3	ABCD3	2.24627	0.705456	0.629451
VAMP7_HUMAN|P51809	FL_Nrf2-Neh45mut	-0.467337	0.144255	14.38	0.00575916	0.234719	Vesicle-associated membrane protein 7	VAMP7	2.23964	0.467337	0.629451
PGK1_HUMAN|P00558	FL_Nrf2-Neh45mut	-1.17785	0.363806	14.38	0.00578328	0.234719	Phosphoglycerate kinase 1	PGK1	2.23783	1.17785	0.629451
Q59ES3_HUMAN|Q59ES3	FL_Nrf2-Neh45mut	0.681132	0.210522	14.38	0.00580826	0.234719	Amino acid transporter		2.23595	0.681132	0.629451
THIK_HUMAN|P09110	FL_Nrf2-Neh45mut	0.519522	0.161188	14.38	0.00595463	0.234719	3-ketoacyl-CoA thiolase, peroxisomal	ACAA1	2.22515	0.519522	0.629451
AN32B_HUMAN|Q92688	FL_Nrf2-Neh45mut	-0.734933	0.228975	14.38	0.00611745	0.234719	Acidic leucine-rich nuclear phosphoprotein 32 family member B	ANP32B	2.21343	0.734933	0.629451
MPCP_HUMAN|Q00325	FL_Nrf2-Neh45mut	0.565171	0.176187	14.38	0.00614054	0.234719	Phosphate carrier protein, mitochondrial	SLC25A3	2.21179	0.565171	0.629451
TAF4B_HUMAN|Q92750	FL_Nrf2-Neh45mut	0.857808	0.267432	14.38	0.00614334	0.234719	Transcription initiation factor TFIID subunit 4B	TAF4B	2.2116	0.857808	0.629451
CLIC4_HUMAN|Q9Y696	FL_Nrf2-Neh45mut	-0.868172	0.270682	14.38	0.00614597	0.234719	Chloride intracellular channel protein 4	CLIC4	2.21141	0.868172	0.629451
BCLF1_HUMAN|Q9NYF8	FL_Nrf2-Neh45mut	0.846422	0.264354	14.38	0.0062144	0.234719	Bcl-2-associated transcription factor 1	BCLAF1	2.2066	0.846422	0.629451
MGST1_HUMAN|P10620	FL_Nrf2-Neh45mut	-0.55636	0.173867	14.38	0.00623872	0.234719	Microsomal glutathione S-transferase 1	MGST1	2.2049	0.55636	0.629451
EZRI_HUMAN|P15311	FL_Nrf2-Neh45mut	-0.455873	0.14262	14.38	0.00628259	0.234719	Ezrin	EZR	2.20186	0.455873	0.629451
RAB1B_HUMAN|Q9H0U4	FL_Nrf2-Neh45mut	-0.652434	0.204408	14.38	0.006341	0.234719	Ras-related protein Rab-1B	RAB1B	2.19784	0.652434	0.629451
UBP14_HUMAN|P54578	FL_Nrf2-Neh45mut	-0.631443	0.197995	14.38	0.00637471	0.234719	Ubiquitin carboxyl-terminal hydrolase 14	USP14	2.19554	0.631443	0.629451
GORS2_HUMAN|Q9H8Y8	FL_Nrf2-Neh45mut	-0.464718	0.145817	14.38	0.0064028	0.234719	Golgi reassembly-stacking protein 2	GORASP2	2.19363	0.464718	0.629451
FLAG_ENGIN|GC0007	FL_Nrf2-Neh45mut	-0.987283	0.310022	14.38	0.00643442	0.234719	NA	NA	2.19149	0.987283	0.629451
LXN_HUMAN|Q9BS40	FL_Nrf2-Neh45mut	-0.644398	0.202629	14.38	0.00649124	0.234719	Latexin	LXN	2.18767	0.644398	0.629451
PA24A_HUMAN|P47712	FL_Nrf2-Neh45mut	-0.406813	0.127935	14.38	0.00649554	0.234719	Cytosolic phospholipase A2	PLA2G4A	2.18738	0.406813	0.629451
1433F_HUMAN|Q04917	FL_Nrf2-Neh45mut	-0.493362	0.155325	14.38	0.00654183	0.234719	14-3-3 protein eta	YWHAH	2.1843	0.493362	0.629451
IPKB_HUMAN|Q9C010-2	FL_Nrf2-Neh45mut	0.910622	0.286949	14.38	0.00657957	0.234719	cAMP-dependent protein kinase inhibitor beta (isoform 2)	PKIB	2.1818	0.910622	0.629451
NGLY1_HUMAN|Q96IV0	FL_Nrf2-Neh45mut	-0.608121	0.191789	14.38	0.00661517	0.234719	Peptide-N(4)-(N-acetyl-beta-glucosaminyl)asparagine amidase	NGLY1	2.17946	0.608121	0.629451
PI51C_HUMAN|O60331	FL_Nrf2-Neh45mut	0.54226	0.171202	14.38	0.00666072	0.234719	Phosphatidylinositol 4-phosphate 5-kinase type-1 gamma	PIP5K1C	2.17648	0.54226	0.629451
BZW1_HUMAN|Q7L1Q6	FL_Nrf2-Neh45mut	-0.387864	0.122478	14.38	0.00666813	0.234719	Basic leucine zipper and W2 domain-containing protein 1	BZW1	2.176	0.387864	0.629451
NFKB2_HUMAN|Q00653	FL_Nrf2-Neh45mut	0.427637	0.135092	14.38	0.0066855	0.234719	Nuclear factor NF-kappa-B p100 subunit	NFKB2	2.17487	0.427637	0.629451
CADH1_HUMAN|P12830	FL_Nrf2-Neh45mut	-0.745478	0.236087	14.38	0.0067922	0.23675	Cadherin-1	CDH1	2.16799	0.745478	0.625711
ANFY1_HUMAN|Q9P2R3	FL_Nrf2-Neh45mut	0.922792	0.292927	14.38	0.00689389	0.237548	Rabankyrin-5	ANKFY1	2.16154	0.922792	0.624249
RD23B_HUMAN|P54727	FL_Nrf2-Neh45mut	-0.507775	0.161506	14.38	0.00698098	0.237548	UV excision repair protein RAD23 homolog B	RAD23B	2.15608	0.507775	0.624249
HSP72_HUMAN|P54652	FL_Nrf2-Neh45mut	-0.510605	0.162795	14.38	0.00708709	0.237548	Heat shock-related 70 kDa protein 2	HSPA2	2.14953	0.510605	0.624249
GDIA_HUMAN|P31150	FL_Nrf2-Neh45mut	-0.954059	0.30422	14.38	0.00709308	0.237548	Rab GDP dissociation inhibitor alpha	GDI1	2.14916	0.954059	0.624249
PA2G4_HUMAN|Q9UQ80	FL_Nrf2-Neh45mut	-0.86347	0.275597	14.38	0.00713584	0.237548	Proliferation-associated protein 2G4	PA2G4	2.14655	0.86347	0.624249
CRK_HUMAN|P46108	FL_Nrf2-Neh45mut	-0.518713	0.165637	14.38	0.00715683	0.237548	Adapter molecule crk	CRK	2.14528	0.518713	0.624249
SAR1A_HUMAN|Q9NR31	FL_Nrf2-Neh45mut	-0.610998	0.195112	14.38	0.0071583	0.237548	GTP-binding protein SAR1a	SAR1A	2.14519	0.610998	0.624249
GRB7_HUMAN|Q14451	FL_Nrf2-Neh45mut	-0.35306	0.112928	14.38	0.0072321	0.238364	Growth factor receptor-bound protein 7	GRB7	2.14074	0.35306	0.622759
DPOE3_HUMAN|Q9NRF9	FL_Nrf2-Neh45mut	-0.532176	0.170414	14.38	0.0072841	0.238456	DNA polymerase epsilon subunit 3	POLE3	2.13762	0.532176	0.622592
GLRX1_HUMAN|P35754	FL_Nrf2-Neh45mut	0.684264	0.219381	14.38	0.00733976	0.238666	Glutaredoxin-1	GLRX	2.13432	0.684264	0.62221
CHSS2_HUMAN|Q8IZ52	FL_Nrf2-Neh45mut	0.767134	0.246916	14.38	0.00752196	0.242959	Chondroitin sulfate synthase 2	CHPF	2.12367	0.767134	0.614466
TR150_HUMAN|Q9Y2W1	FL_Nrf2-Neh45mut	0.860936	0.277647	14.38	0.00761364	0.243536	Thyroid hormone receptor-associated protein 3	THRAP3	2.11841	0.860936	0.613436
YMEL1_HUMAN|Q96TA2	FL_Nrf2-Neh45mut	0.382237	0.123417	14.38	0.00767071	0.243536	ATP-dependent zinc metalloprotease YME1L1	YME1L1	2.11516	0.382237	0.613436
MCAT_HUMAN|O43772	FL_Nrf2-Neh45mut	0.462224	0.149357	14.38	0.00770704	0.243536	Mitochondrial carnitine/acylcarnitine carrier protein	SLC25A20	2.11311	0.462224	0.613436
CD81_HUMAN|P60033	FL_Nrf2-Neh45mut	-0.719575	0.233033	14.38	0.00781422	0.243536	CD81 antigen	CD81	2.10711	0.719575	0.613436
M2OM_HUMAN|Q02978	FL_Nrf2-Neh45mut	0.656015	0.213277	14.38	0.00800462	0.243536	Mitochondrial 2-oxoglutarate/malate carrier protein	SLC25A11	2.09666	0.656015	0.613436
HACL1_HUMAN|Q9UJ83	FL_Nrf2-Neh45mut	0.398346	0.129805	14.38	0.00811926	0.243536	2-hydroxyacyl-CoA lyase 1	HACL1	2.09048	0.398346	0.613436
DHX57_HUMAN|Q6P158	FL_Nrf2-Neh45mut	-0.466499	0.152187	14.38	0.00817656	0.243536	Putative ATP-dependent RNA helicase DHX57	DHX57	2.08743	0.466499	0.613436
RADI_HUMAN|P35241	FL_Nrf2-Neh45mut	-0.642776	0.210378	14.38	0.00834159	0.243536	Radixin	RDX	2.07875	0.642776	0.613436
CA131_HUMAN|Q8NDD1	FL_Nrf2-Neh45mut	0.561324	0.183923	14.38	0.00839839	0.243536	Uncharacterized protein C1orf131	C1orf131	2.0758	0.561324	0.613436
PPCE_HUMAN|P48147	FL_Nrf2-Neh45mut	-0.494228	0.161978	14.38	0.00841088	0.243536	Prolyl endopeptidase	PREP	2.07516	0.494228	0.613436
IF2B3_HUMAN|O00425	FL_Nrf2-Neh45mut	-0.330996	0.108493	14.38	0.00841707	0.243536	Insulin-like growth factor 2 mRNA-binding protein 3	IGF2BP3	2.07484	0.330996	0.613436
CE350_HUMAN|Q5VT06	FL_Nrf2-Neh45mut	0.34744	0.113907	14.38	0.00842789	0.243536	Centrosome-associated protein 350	CEP350	2.07428	0.34744	0.613436
MPPA_HUMAN|Q10713	FL_Nrf2-Neh45mut	-0.753368	0.247525	14.38	0.00854011	0.243536	Mitochondrial-processing peptidase subunit alpha	PMPCA	2.06854	0.753368	0.613436
SPRE_HUMAN|P35270	FL_Nrf2-Neh45mut	-0.558856	0.183677	14.38	0.00855751	0.243536	Sepiapterin reductase	SPR	2.06765	0.558856	0.613436
S2540_HUMAN|Q8TBP6	FL_Nrf2-Neh45mut	0.518076	0.170427	14.38	0.00860431	0.243536	Solute carrier family 25 member 40	SLC25A40	2.06528	0.518076	0.613436
RBM5_HUMAN|P52756	FL_Nrf2-Neh45mut	0.565578	0.186299	14.38	0.00867376	0.243536	RNA-binding protein 5	RBM5	2.06179	0.565578	0.613436
B3A3_HUMAN|P48751	FL_Nrf2-Neh45mut	0.598082	0.197057	14.38	0.00868756	0.243536	Anion exchange protein 3	SLC4A3	2.0611	0.598082	0.613436
TI17A_HUMAN|Q99595	FL_Nrf2-Neh45mut	0.549742	0.181169	14.38	0.0086991	0.243536	Mitochondrial import inner membrane translocase subunit Tim17-A	TIMM17A	2.06053	0.549742	0.613436
ECI1_HUMAN|P42126	FL_Nrf2-Neh45mut	-0.529043	0.174371	14.38	0.00870606	0.243536	Enoyl-CoA delta isomerase 1, mitochondrial	ECI1	2.06018	0.529043	0.613436
RMD1_HUMAN|Q96DB5	FL_Nrf2-Neh45mut	0.554802	0.183078	14.38	0.00876904	0.243536	Regulator of microtubule dynamics protein 1	RMDN1	2.05705	0.554802	0.613436
SRGP1_HUMAN|Q7Z6B7	FL_Nrf2-Neh45mut	-0.271873	0.089788	14.38	0.00881266	0.243536	SLIT-ROBO Rho GTPase-activating protein 1	SRGAP1	2.05489	0.271873	0.613436
RIOX2_HUMAN|Q8IUF8	FL_Nrf2-Neh45mut	-0.389323	0.128769	14.38	0.00889291	0.243536	NA	NA	2.05096	0.389323	0.613436
TSR3_HUMAN|Q9UJK0	FL_Nrf2-Neh45mut	0.374926	0.124098	14.38	0.00893233	0.243536	Ribosome biogenesis protein TSR3 homolog	TSR3	2.04904	0.374926	0.613436
UBE2S_HUMAN|Q16763	FL_Nrf2-Neh45mut	0.872519	0.288931	14.38	0.00895728	0.243536	Ubiquitin-conjugating enzyme E2 S	UBE2S	2.04782	0.872519	0.613436
TCAL1_HUMAN|Q15170	FL_Nrf2-Neh45mut	0.597929	0.198006	14.38	0.00895862	0.243536	Transcription elongation factor A protein-like 1	TCEAL1	2.04776	0.597929	0.613436
ECT2_HUMAN|Q9H8V3	FL_Nrf2-Neh45mut	-0.34826	0.115383	14.38	0.0089849	0.243536	Protein ECT2	ECT2	2.04649	0.34826	0.613436
UBE2N_HUMAN|P61088	FL_Nrf2-Neh45mut	-0.537898	0.178261	14.38	0.00899951	0.243536	Ubiquitin-conjugating enzyme E2 N	UBE2N	2.04578	0.537898	0.613436
PRAF3_HUMAN|O75915	FL_Nrf2-Neh45mut	-0.53825	0.178406	14.38	0.00900831	0.243536	PRA1 family protein 3	ARL6IP5	2.04536	0.53825	0.613436
TAP26_HUMAN|Q9P031	FL_Nrf2-Neh45mut	0.537671	0.178315	14.38	0.00903913	0.243536	Thyroid transcription factor 1-associated protein 26	CCDC59	2.04387	0.537671	0.613436
OXA1L_HUMAN|Q15070	FL_Nrf2-Neh45mut	0.432287	0.143579	14.38	0.00912075	0.243536	Mitochondrial inner membrane protein OXA1L	OXA1L	2.03997	0.432287	0.613436
ELOA1_HUMAN|Q14241	FL_Nrf2-Neh45mut	0.534319	0.177518	14.38	0.00913644	0.243536	Transcription elongation factor B polypeptide 3	TCEB3	2.03922	0.534319	0.613436
IPYR_HUMAN|Q15181	FL_Nrf2-Neh45mut	-0.445538	0.148058	14.38	0.00914962	0.243536	Inorganic pyrophosphatase	PPA1	2.0386	0.445538	0.613436
CCZ1B_HUMAN|P86790	FL_Nrf2-Neh45mut	0.480231	0.159728	14.38	0.00919858	0.243536	Vacuolar fusion protein CCZ1 homolog B	CCZ1B	2.03628	0.480231	0.613436
TAXB1_HUMAN|Q86VP1	FL_Nrf2-Neh45mut	0.308079	0.102615	14.38	0.00927758	0.244293	Tax1-binding protein 1	TAX1BP1	2.03257	0.308079	0.612089
DOCK4_HUMAN|Q8N1I0	FL_Nrf2-Neh45mut	0.842062	0.280818	14.38	0.00934636	0.244774	Dedicator of cytokinesis protein 4	DOCK4	2.02936	0.842062	0.611235
TCOF_HUMAN|Q13428-6	FL_Nrf2-Neh45mut	0.793712	0.265542	14.38	0.00952742	0.248174	Treacle protein (isoform 6)	TCOF1	2.02102	0.793712	0.605244
ROA3_HUMAN|P51991	FL_Nrf2-Neh45mut	-0.528256	0.177178	14.38	0.00967206	0.250505	Heterogeneous nuclear ribonucleoprotein A3	HNRNPA3	2.01448	0.528256	0.601184
ZC3HD_HUMAN|Q5T200	FL_Nrf2-Neh45mut	0.465623	0.156653	14.38	0.00985132	0.250505	Zinc finger CCCH domain-containing protein 13	ZC3H13	2.00651	0.465623	0.601184
MDHC_HUMAN|P40925	FL_Nrf2-Neh45mut	-1.03623	0.348724	14.38	0.00986788	0.250505	Malate dehydrogenase, cytoplasmic	MDH1	2.00578	1.03623	0.601184
SYYC_HUMAN|P54577	FL_Nrf2-Neh45mut	-0.385692	0.130052	14.38	0.00998342	0.250505	Tyrosine--tRNA ligase, cytoplasmic	YARS	2.00072	0.385692	0.601184
TPC_HUMAN|Q9HC21	FL_Nrf2-Neh45mut	0.450753	0.151995	14.38	0.00998516	0.250505	Mitochondrial thiamine pyrophosphate carrier	SLC25A19	2.00065	0.450753	0.601184
AGR2_HUMAN|O95994	FL_Nrf2-Neh45mut	-0.377854	0.127898	14.38	0.0102124	0.250505	Anterior gradient protein 2 homolog	AGR2	1.99087	0.377854	0.601184
AZIN2_HUMAN|Q96A70	FL_Nrf2-Neh45mut	0.696616	0.235813	14.38	0.0102171	0.250505	Antizyme inhibitor 2	AZIN2	1.99067	0.696616	0.601184
ARFG2_HUMAN|Q8N6H7	FL_Nrf2-Neh45mut	-0.294758	0.09978	14.38	0.0102175	0.250505	ADP-ribosylation factor GTPase-activating protein 2	ARFGAP2	1.99066	0.294758	0.601184
LPCT4_HUMAN|Q643R3	FL_Nrf2-Neh45mut	0.717326	0.243054	14.38	0.0102744	0.250505	Lysophospholipid acyltransferase LPCAT4	LPCAT4	1.98824	0.717326	0.601184
RCC1_HUMAN|P18754	FL_Nrf2-Neh45mut	-0.660452	0.22412	14.38	0.0103661	0.250505	Regulator of chromosome condensation	RCC1	1.98439	0.660452	0.601184
HSP7C_HUMAN|P11142	FL_Nrf2-Neh45mut	-0.494497	0.167812	14.38	0.0103686	0.250505	Heat shock cognate 71 kDa protein	HSPA8	1.98428	0.494497	0.601184
MVP_HUMAN|Q14764	FL_Nrf2-Neh45mut	-0.901999	0.306134	14.38	0.0103754	0.250505	Major vault protein	MVP	1.984	0.901999	0.601184
RD23A_HUMAN|P54725	FL_Nrf2-Neh45mut	-0.477436	0.162042	14.38	0.0103762	0.250505	UV excision repair protein RAD23 homolog A	RAD23A	1.98396	0.477436	0.601184
EIF2A_HUMAN|Q9BY44	FL_Nrf2-Neh45mut	-0.407267	0.138243	14.38	0.0103834	0.250505	Eukaryotic translation initiation factor 2A	EIF2A	1.98366	0.407267	0.601184
CALR_HUMAN|P27797	FL_Nrf2-Neh45mut	-0.711861	0.242331	14.38	0.0105608	0.250505	Calreticulin	CALR	1.9763	0.711861	0.601184
SFXN2_HUMAN|Q96NB2	FL_Nrf2-Neh45mut	0.416964	0.142007	14.38	0.0105892	0.250505	Sideroflexin-2	SFXN2	1.97514	0.416964	0.601184
SERC1_HUMAN|Q9NRX5	FL_Nrf2-Neh45mut	-0.297285	0.101257	14.38	0.0105948	0.250505	Serine incorporator 1	SERINC1	1.97491	0.297285	0.601184
COMD8_HUMAN|Q9NX08	FL_Nrf2-Neh45mut	0.321229	0.109498	14.38	0.0106438	0.250505	COMM domain-containing protein 8	COMMD8	1.9729	0.321229	0.601184
TRM11_HUMAN|Q7Z4G4	FL_Nrf2-Neh45mut	0.492183	0.167957	14.38	0.0107127	0.250505	tRNA (guanine(10)-N2)-methyltransferase homolog	TRMT11	1.9701	0.492183	0.601184
AN32A_HUMAN|P39687	FL_Nrf2-Neh45mut	-0.809846	0.276459	14.38	0.0107352	0.250505	Acidic leucine-rich nuclear phosphoprotein 32 family member A	ANP32A	1.96919	0.809846	0.601184
NCK1_HUMAN|P16333	FL_Nrf2-Neh45mut	-0.404564	0.138221	14.38	0.0107871	0.250505	Cytoplasmic protein NCK1	NCK1	1.96709	0.404564	0.601184
AR6P1_HUMAN|Q15041	FL_Nrf2-Neh45mut	-0.566979	0.193814	14.38	0.010821	0.250505	ADP-ribosylation factor-like protein 6-interacting protein 1	ARL6IP1	1.96573	0.566979	0.601184
TCPW_HUMAN|Q92526	FL_Nrf2-Neh45mut	0.706936	0.24177	14.38	0.0108506	0.250505	T-complex protein 1 subunit zeta-2	CCT6B	1.96454	0.706936	0.601184
SNTB2_HUMAN|Q13425	FL_Nrf2-Neh45mut	-0.376641	0.128824	14.38	0.0108578	0.250505	Beta-2-syntrophin	SNTB2	1.96426	0.376641	0.601184
TCOF_HUMAN|Q13428	FL_Nrf2-Neh45mut	0.689195	0.236052	14.38	0.0109452	0.251324	Treacle protein	TCOF1	1.96078	0.689195	0.599767
F261_HUMAN|P16118	FL_Nrf2-Neh45mut	0.928235	0.318412	14.38	0.0110434	0.251561	6-phosphofructo-2-kinase/fructose-2,6-bisphosphatase 1	PFKFB1	1.9569	0.928235	0.599356
SAP_HUMAN|P07602	FL_Nrf2-Neh45mut	-0.90253	0.30981	14.38	0.011088	0.251561	Prosaposin	PSAP	1.95515	0.90253	0.599356
TKFC_HUMAN|Q3LXA3	FL_Nrf2-Neh45mut	-0.309774	0.106596	14.38	0.0112469	0.251561	NA	NA	1.94897	0.309774	0.599356
EGLN1_HUMAN|Q9GZT9	FL_Nrf2-Neh45mut	0.387506	0.133456	14.38	0.0113015	0.251561	Egl nine homolog 1	EGLN1	1.94686	0.387506	0.599356
PARK7_HUMAN|Q99497	FL_Nrf2-Neh45mut	0.493544	0.170178	14.38	0.0113801	0.251561	Protein deglycase DJ-1	PARK7	1.94386	0.493544	0.599356
TEBP_HUMAN|Q15185	FL_Nrf2-Neh45mut	-0.426715	0.147199	14.38	0.0114086	0.251561	Prostaglandin E synthase 3	PTGES3	1.94277	0.426715	0.599356
FA32A_HUMAN|Q9Y421	FL_Nrf2-Neh45mut	0.726915	0.251521	14.38	0.0116114	0.251561	Protein FAM32A	FAM32A	1.93512	0.726915	0.599356
COXM1_HUMAN|Q7Z7K0	FL_Nrf2-Neh45mut	0.654927	0.226666	14.38	0.0116273	0.251561	COX assembly mitochondrial protein homolog	CMC1	1.93452	0.654927	0.599356
ERCC2_HUMAN|P18074	FL_Nrf2-Neh45mut	0.416149	0.144074	14.38	0.0116491	0.251561	TFIIH basal transcription factor complex helicase XPD subunit	ERCC2	1.93371	0.416149	0.599356
NSMA3_HUMAN|Q9NXE4	FL_Nrf2-Neh45mut	0.484683	0.167832	14.38	0.0116619	0.251561	Sphingomyelin phosphodiesterase 4	SMPD4	1.93323	0.484683	0.599356
PT100_HUMAN|P0DJ07	FL_Nrf2-Neh45mut	0.40018	0.138622	14.38	0.0116867	0.251561	Protein PET100 homolog, mitochondrial	PET100	1.93231	0.40018	0.599356
ANX11_HUMAN|P50995	FL_Nrf2-Neh45mut	-0.601567	0.208431	14.38	0.0117021	0.251561	Annexin A11	ANXA11	1.93174	0.601567	0.599356
F262_HUMAN|O60825	FL_Nrf2-Neh45mut	0.831782	0.288426	14.38	0.0117562	0.251561	6-phosphofructo-2-kinase/fructose-2,6-bisphosphatase 2	PFKFB2	1.92973	0.831782	0.599356
B4DND5_HUMAN|B4DND5	FL_Nrf2-Neh45mut	0.886298	0.307448	14.38	0.0117821	0.251561	cDNA FLJ52572, highly similar to LIM domain-binding protein 3		1.92878	0.886298	0.599356
MYCBP_HUMAN|Q99417	FL_Nrf2-Neh45mut	0.749036	0.259852	14.38	0.011787	0.251561	C-Myc-binding protein	MYCBP	1.9286	0.749036	0.599356
TFPI2_HUMAN|P48307	FL_Nrf2-Neh45mut	0.514325	0.178508	14.38	0.0118177	0.251561	Tissue factor pathway inhibitor 2	TFPI2	1.92747	0.514325	0.599356
RL37A_HUMAN|P61513	FL_Nrf2-Neh45mut	0.481182	0.167118	14.38	0.0118637	0.251561	60S ribosomal protein L37a	RPL37A	1.92578	0.481182	0.599356
MELPH_HUMAN|Q9BV36	FL_Nrf2-Neh45mut	-0.959297	0.333574	14.38	0.0119465	0.251561	Melanophilin	MLPH	1.92276	0.959297	0.599356
CTU2_HUMAN|Q2VPK5	FL_Nrf2-Neh45mut	0.424784	0.147841	14.38	0.0120077	0.251561	Cytoplasmic tRNA 2-thiolation protein 2	CTU2	1.92054	0.424784	0.599356
NXF1_HUMAN|Q9UBU9	FL_Nrf2-Neh45mut	-0.598322	0.208427	14.38	0.0120699	0.251561	Nuclear RNA export factor 1	NXF1	1.91829	0.598322	0.599356
MK06_HUMAN|Q16659	FL_Nrf2-Neh45mut	0.842212	0.293435	14.38	0.0120813	0.251561	Mitogen-activated protein kinase 6	MAPK6	1.91789	0.842212	0.599356
AK1A1_HUMAN|P14550	FL_Nrf2-Neh45mut	-0.656041	0.228751	14.38	0.0121359	0.251561	Alcohol dehydrogenase [NADP(+)]	AKR1A1	1.91593	0.656041	0.599356
CLMN_HUMAN|Q96JQ2	FL_Nrf2-Neh45mut	-0.363818	0.126969	14.38	0.012197	0.251561	Calmin	CLMN	1.91375	0.363818	0.599356
TIF1A_HUMAN|O15164	FL_Nrf2-Neh45mut	0.626897	0.218796	14.38	0.0122016	0.251561	Transcription intermediary factor 1-alpha	TRIM24	1.91358	0.626897	0.599356
THTM_HUMAN|P25325	FL_Nrf2-Neh45mut	0.636376	0.222423	14.38	0.0123018	0.252552	3-mercaptopyruvate sulfurtransferase	MPST	1.91003	0.636376	0.597649
PP12C_HUMAN|Q9BZL4	FL_Nrf2-Neh45mut	-0.742507	0.259985	14.38	0.0124286	0.254079	Protein phosphatase 1 regulatory subunit 12C	PPP1R12C	1.90558	0.742507	0.595031
1433Z_HUMAN|P63104	FL_Nrf2-Neh45mut	-0.490732	0.17205	14.38	0.0125207	0.254885	14-3-3 protein zeta/delta	YWHAZ	1.90237	0.490732	0.593656
SYJ2B_HUMAN|P57105	FL_Nrf2-Neh45mut	-0.44451	0.156244	14.38	0.012704	0.256649	Synaptojanin-2-binding protein	SYNJ2BP	1.89606	0.44451	0.590661
B2CL1_HUMAN|Q07817	FL_Nrf2-Neh45mut	-0.305709	0.10747	14.38	0.0127132	0.256649	Bcl-2-like protein 1	BCL2L1	1.89574	0.305709	0.590661
ARHG1_HUMAN|Q92888	FL_Nrf2-Neh45mut	-0.30902	0.108822	14.38	0.012838	0.258092	Rho guanine nucleotide exchange factor 1	ARHGEF1	1.8915	0.30902	0.588225
ADT1_HUMAN|P12235	FL_Nrf2-Neh45mut	0.604702	0.213749	14.38	0.0131134	0.260479	ADP/ATP translocase 1	SLC25A4	1.88229	0.604702	0.584227
PNKD_HUMAN|Q8N490-2	FL_Nrf2-Neh45mut	0.419077	0.148209	14.38	0.013151	0.260479	Probable hydrolase PNKD (isoform 2)	PNKD	1.88104	0.419077	0.584227
BAX_HUMAN|Q07812	FL_Nrf2-Neh45mut	-0.429075	0.151775	14.38	0.0131654	0.260479	Apoptosis regulator BAX	BAX	1.88057	0.429075	0.584227
RAB7A_HUMAN|P51149	FL_Nrf2-Neh45mut	-0.724337	0.256483	14.38	0.0132425	0.260479	Ras-related protein Rab-7a	RAB7A	1.87803	0.724337	0.584227
RBM10_HUMAN|P98175	FL_Nrf2-Neh45mut	0.835818	0.296114	14.38	0.0132819	0.260479	RNA-binding protein 10	RBM10	1.87674	0.835818	0.584227
C99L2_HUMAN|Q8TCZ2	FL_Nrf2-Neh45mut	-0.391304	0.138799	14.38	0.0133723	0.260479	CD99 antigen-like protein 2	CD99L2	1.8738	0.391304	0.584227
PARL_HUMAN|Q9H300	FL_Nrf2-Neh45mut	0.468675	0.166521	14.38	0.0134979	0.260479	Presenilins-associated rhomboid-like protein, mitochondrial	PARL	1.86973	0.468675	0.584227
MOES_HUMAN|P26038	FL_Nrf2-Neh45mut	-0.770219	0.27374	14.38	0.0135199	0.260479	Moesin	MSN	1.86903	0.770219	0.584227
THIM_HUMAN|P42765	FL_Nrf2-Neh45mut	-0.443143	0.1575	14.38	0.0135221	0.260479	3-ketoacyl-CoA thiolase, mitochondrial	ACAA2	1.86896	0.443143	0.584227
GRP75_HUMAN|P38646	FL_Nrf2-Neh45mut	-0.394012	0.140041	14.38	0.0135239	0.260479	Stress-70 protein, mitochondrial	HSPA9	1.8689	0.394012	0.584227
E41L1_HUMAN|Q9H4G0-2	FL_Nrf2-Neh45mut	-0.404115	0.143715	14.38	0.0135675	0.260479	Band 4.1-like protein 1 (isoform 2)	EPB41L1	1.8675	0.404115	0.584227
CNNM4_HUMAN|Q6P4Q7	FL_Nrf2-Neh45mut	0.39187	0.139423	14.38	0.0136019	0.260479	Metal transporter CNNM4	CNNM4	1.8664	0.39187	0.584227
AT5EL_HUMAN|Q5VTU8	FL_Nrf2-Neh45mut	0.564861	0.201242	14.38	0.0137046	0.260912	ATP synthase subunit epsilon-like protein, mitochondrial	ATP5EP2	1.86313	0.564861	0.583506
TET2_HUMAN|Q6N021	FL_Nrf2-Neh45mut	0.714026	0.254477	14.38	0.0137322	0.260912	Methylcytosine dioxygenase TET2	TET2	1.86226	0.714026	0.583506
TAM41_HUMAN|Q96BW9	FL_Nrf2-Neh45mut	0.62558	0.2233	14.38	0.0138509	0.261594	Phosphatidate cytidylyltransferase, mitochondrial	TAMM41	1.85852	0.62558	0.582372
SFR19_HUMAN|Q9H7N4	FL_Nrf2-Neh45mut	0.571665	0.204122	14.38	0.0138761	0.261594	Splicing factor, arginine/serine-rich 19	SCAF1	1.85773	0.571665	0.582372
SATT_HUMAN|P43007	FL_Nrf2-Neh45mut	0.56351	0.201659	14.38	0.0140491	0.263829	Neutral amino acid transporter A	SLC1A4	1.85235	0.56351	0.578678
OLA1_HUMAN|Q9NTK5	FL_Nrf2-Neh45mut	-0.455881	0.164058	14.38	0.0144912	0.26712	Obg-like ATPase 1	OLA1	1.83889	0.455881	0.573293
ROA2_HUMAN|P22626	FL_Nrf2-Neh45mut	-0.888424	0.320064	14.38	0.014578	0.26712	Heterogeneous nuclear ribonucleoproteins A2/B1	HNRNPA2B1	1.8363	0.888424	0.573293
RNF17_HUMAN|Q9BXT8	FL_Nrf2-Neh45mut	0.720935	0.259766	14.38	0.0145908	0.26712	RING finger protein 17	RNF17	1.83592	0.720935	0.573293
PGAM5_HUMAN|Q96HS1	FL_Nrf2-Neh45mut	0.371421	0.133847	14.38	0.0146015	0.26712	Serine/threonine-protein phosphatase PGAM5, mitochondrial	PGAM5	1.8356	0.371421	0.573293
TCAL1_HUMAN|Q15170-2	FL_Nrf2-Neh45mut	0.685185	0.246981	14.38	0.0146221	0.26712	Transcription elongation factor A protein-like 1 (isoform 2)	TCEAL1	1.83499	0.685185	0.573293
SF3B6_HUMAN|Q9Y3B4	FL_Nrf2-Neh45mut	0.560021	0.201865	14.38	0.0146223	0.26712	Splicing factor 3B subunit 6	SF3B6	1.83498	0.560021	0.573293
SDHB_HUMAN|P21912	FL_Nrf2-Neh45mut	0.40147	0.144775	14.38	0.0146564	0.26712	Succinate dehydrogenase [ubiquinone] iron-sulfur subunit, mitochondrial	SDHB	1.83397	0.40147	0.573293
SET_HUMAN|Q01105	FL_Nrf2-Neh45mut	-0.423755	0.152886	14.38	0.014696	0.26712	Protein SET	SET	1.8328	0.423755	0.573293
TFP11_HUMAN|Q9UBB9	FL_Nrf2-Neh45mut	0.358746	0.129542	14.38	0.0147653	0.26712	Tuftelin-interacting protein 11	TFIP11	1.83076	0.358746	0.573293
SMD2_HUMAN|P62316	FL_Nrf2-Neh45mut	0.687009	0.248109	14.38	0.0147757	0.26712	Small nuclear ribonucleoprotein Sm D2	SNRPD2	1.83045	0.687009	0.573293
SNX12_HUMAN|Q9UMY4	FL_Nrf2-Neh45mut	-0.544892	0.197231	14.38	0.0149608	0.269462	Sorting nexin-12	SNX12	1.82504	0.544892	0.569502
FPPS_HUMAN|P14324	FL_Nrf2-Neh45mut	-0.606095	0.219588	14.38	0.0150368	0.269828	Farnesyl pyrophosphate synthase	FDPS	1.82284	0.606095	0.568914
MLKL_HUMAN|Q8NB16	FL_Nrf2-Neh45mut	0.469292	0.170143	14.38	0.0150945	0.269862	Mixed lineage kinase domain-like protein	MLKL	1.82118	0.469292	0.568858
ARF6_HUMAN|P62330	FL_Nrf2-Neh45mut	-0.362006	0.131506	14.38	0.0152587	0.269874	ADP-ribosylation factor 6	ARF6	1.81648	0.362006	0.568839
GCDH_HUMAN|Q92947	FL_Nrf2-Neh45mut	0.333861	0.121402	14.38	0.0153412	0.269874	Glutaryl-CoA dehydrogenase, mitochondrial	GCDH	1.81414	0.333861	0.568839
MAP11_HUMAN|P53582	FL_Nrf2-Neh45mut	-0.436554	0.158785	14.38	0.0153626	0.269874	Methionine aminopeptidase 1	METAP1	1.81354	0.436554	0.568839
RL7_HUMAN|P18124	FL_Nrf2-Neh45mut	-1.36317	0.495889	14.38	0.0153747	0.269874	60S ribosomal protein L7	RPL7	1.81319	1.36317	0.568839
TMM33_HUMAN|P57088	FL_Nrf2-Neh45mut	0.483343	0.175876	14.38	0.0153974	0.269874	Transmembrane protein 33	TMEM33	1.81255	0.483343	0.568839
MAP7_HUMAN|Q14244	FL_Nrf2-Neh45mut	0.441176	0.160828	14.38	0.015552	0.269874	Ensconsin	MAP7	1.80821	0.441176	0.568839
IF4B_HUMAN|P23588	FL_Nrf2-Neh45mut	0.765661	0.279543	14.38	0.0156815	0.269874	Eukaryotic translation initiation factor 4B	EIF4B	1.80461	0.765661	0.568839
MGN2_HUMAN|Q96A72	FL_Nrf2-Neh45mut	-0.491295	0.179406	14.38	0.0156976	0.269874	Protein mago nashi homolog 2	MAGOHB	1.80417	0.491295	0.568839
SET_HUMAN|Q01105-2	FL_Nrf2-Neh45mut	-0.519549	0.189863	14.38	0.0157603	0.269874	Protein SET (isoform 2)	SET	1.80244	0.519549	0.568839
DCDC2_HUMAN|Q9UHG0	FL_Nrf2-Neh45mut	-0.275877	0.100841	14.38	0.0157814	0.269874	Doublecortin domain-containing protein 2	DCDC2	1.80185	0.275877	0.568839
SPIN3_HUMAN|Q5JUX0	FL_Nrf2-Neh45mut	0.690829	0.252626	14.38	0.0158181	0.269874	Spindlin-3	SPIN3	1.80085	0.690829	0.568839
T126A_HUMAN|Q9H061	FL_Nrf2-Neh45mut	0.378498	0.138503	14.38	0.0158754	0.269874	Transmembrane protein 126A	TMEM126A	1.79927	0.378498	0.568839
MOV10_HUMAN|Q9HCE1	FL_Nrf2-Neh45mut	-0.294106	0.107646	14.38	0.0158943	0.269874	Putative helicase MOV-10	MOV10	1.79876	0.294106	0.568839
DBNL_HUMAN|Q9UJU6-2	FL_Nrf2-Neh45mut	-0.498866	0.182614	14.38	0.0159055	0.269874	Drebrin-like protein (isoform 2)	DBNL	1.79845	0.498866	0.568839
MUC5A_HUMAN|P98088	FL_Nrf2-Neh45mut	-0.463923	0.170047	14.38	0.0160195	0.269874	Mucin-5AC	MUC5AC	1.79535	0.463923	0.568839
1433E_HUMAN|P62258	FL_Nrf2-Neh45mut	-0.530393	0.194453	14.38	0.0160383	0.269874	14-3-3 protein epsilon	YWHAE	1.79484	0.530393	0.568839
STAU1_HUMAN|O95793	FL_Nrf2-Neh45mut	-0.499805	0.183271	14.38	0.0160536	0.269874	Double-stranded RNA-binding protein Staufen homolog 1	STAU1	1.79443	0.499805	0.568839
KRR1_HUMAN|Q13601	FL_Nrf2-Neh45mut	0.381913	0.140113	14.38	0.0160977	0.269874	KRR1 small subunit processome component homolog	KRR1	1.79323	0.381913	0.568839
LITAF_HUMAN|Q99732	FL_Nrf2-Neh45mut	-0.481434	0.177219	14.38	0.0163916	0.273194	Lipopolysaccharide-induced tumor necrosis factor-alpha factor	LITAF	1.78538	0.481434	0.56353
DDA1_HUMAN|Q9BW61	FL_Nrf2-Neh45mut	0.37338	0.13747	14.38	0.0164085	0.273194	DET1- and DDB1-associated protein 1	DDA1	1.78493	0.37338	0.56353
GRDN_HUMAN|Q3V6T2	FL_Nrf2-Neh45mut	0.511038	0.188478	14.38	0.0165616	0.274798	Girdin	CCDC88A	1.7809	0.511038	0.560986
SCAM1_HUMAN|O15126	FL_Nrf2-Neh45mut	-0.413437	0.152657	14.38	0.0166642	0.274827	Secretory carrier-associated membrane protein 1	SCAMP1	1.77822	0.413437	0.560941
RS3_HUMAN|P23396	FL_Nrf2-Neh45mut	0.451062	0.166604	14.38	0.0166934	0.274827	40S ribosomal protein S3	RPS3	1.77746	0.451062	0.560941
PPAC_HUMAN|P24666	FL_Nrf2-Neh45mut	0.437578	0.161871	14.38	0.0168305	0.274827	Low molecular weight phosphotyrosine protein phosphatase	ACP1	1.7739	0.437578	0.560941
IDHC_HUMAN|O75874	FL_Nrf2-Neh45mut	-0.54233	0.200631	14.38	0.0168346	0.274827	Isocitrate dehydrogenase [NADP] cytoplasmic	IDH1	1.7738	0.54233	0.560941
PTMA_HUMAN|P06454	FL_Nrf2-Neh45mut	-1.18484	0.438385	14.38	0.016847	0.274827	Prothymosin alpha	PTMA	1.77348	1.18484	0.560941
CBX5_HUMAN|P45973	FL_Nrf2-Neh45mut	-0.809438	0.300066	14.38	0.0170215	0.276631	Chromobox protein homolog 5	CBX5	1.769	0.809438	0.558099
S35E1_HUMAN|Q96K37	FL_Nrf2-Neh45mut	0.658702	0.244322	14.38	0.0170718	0.276631	Solute carrier family 35 member E1	SLC35E1	1.76772	0.658702	0.558099
PRDM2_HUMAN|Q13029	FL_Nrf2-Neh45mut	0.507604	0.188684	14.38	0.0172688	0.278892	PR domain zinc finger protein 2	PRDM2	1.76274	0.507604	0.554565
ROA0_HUMAN|Q13151	FL_Nrf2-Neh45mut	-0.47089	0.17528	14.38	0.0173968	0.280024	Heterogeneous nuclear ribonucleoprotein A0	HNRNPA0	1.75953	0.47089	0.552804
VP13D_HUMAN|Q5THJ4	FL_Nrf2-Neh45mut	0.523667	0.195161	14.38	0.0175083	0.28024	Vacuolar protein sorting-associated protein 13D	VPS13D	1.75676	0.523667	0.55247
HMGN2_HUMAN|P05204	FL_Nrf2-Neh45mut	0.543745	0.202731	14.38	0.0175482	0.28024	Non-histone chromosomal protein HMG-17	HMGN2	1.75577	0.543745	0.55247
5NTC_HUMAN|P49902	FL_Nrf2-Neh45mut	0.75214	0.280616	14.38	0.0176103	0.28024	Cytosolic purine 5'-nucleotidase	NT5C2	1.75423	0.75214	0.55247
R13P3_HUMAN|Q6NVV1	FL_Nrf2-Neh45mut	-1.04059	0.388362	14.38	0.0176415	0.28024	Putative 60S ribosomal protein L13a protein RPL13AP3	RPL13AP3	1.75346	1.04059	0.55247
B4DXI1_HUMAN|B4DXI1	FL_Nrf2-Neh45mut	0.695909	0.260518	14.38	0.0179282	0.283863	cDNA FLJ54333, highly similar to T-complex protein 1 subunit epsilon		1.74646	0.695909	0.546891
CLUS_HUMAN|P10909	FL_Nrf2-Neh45mut	0.403924	0.151371	14.38	0.018028	0.284513	Clusterin	CLU	1.74405	0.403924	0.545898
BGH3_HUMAN|Q15582	FL_Nrf2-Neh45mut	0.558149	0.209547	14.38	0.0182012	0.285107	Transforming growth factor-beta-induced protein ig-h3	TGFBI	1.7399	0.558149	0.544992
RSBNL_HUMAN|Q6PCB5	FL_Nrf2-Neh45mut	0.557853	0.209637	14.38	0.018293	0.285107	Round spermatid basic protein 1-like protein	RSBN1L	1.73772	0.557853	0.544992
CTND1_HUMAN|O60716-3	FL_Nrf2-Neh45mut	-0.384163	0.144389	14.38	0.0183086	0.285107	Catenin delta-1 (isoform 3)	CTNND1	1.73734	0.384163	0.544992
CDO1_HUMAN|Q16878	FL_Nrf2-Neh45mut	0.718414	0.27005	14.38	0.0183197	0.285107	Cysteine dioxygenase type 1	CDO1	1.73708	0.718414	0.544992
DJC11_HUMAN|Q9NVH1	FL_Nrf2-Neh45mut	0.424949	0.159818	14.38	0.0183682	0.285107	DnaJ homolog subfamily C member 11	DNAJC11	1.73593	0.424949	0.544992
ZN706_HUMAN|Q9Y5V0	FL_Nrf2-Neh45mut	0.66203	0.249111	14.38	0.0184187	0.285107	Zinc finger protein 706	ZNF706	1.73474	0.66203	0.544992
GMPPA_HUMAN|Q96IJ6	FL_Nrf2-Neh45mut	0.464846	0.175243	14.38	0.0186007	0.285623	Mannose-1-phosphate guanyltransferase alpha	GMPPA	1.73047	0.464846	0.544207
OTUD4_HUMAN|Q01804	FL_Nrf2-Neh45mut	0.722937	0.272629	14.38	0.0186321	0.285623	OTU domain-containing protein 4	OTUD4	1.72974	0.722937	0.544207
RL23A_HUMAN|P62750	FL_Nrf2-Neh45mut	0.459152	0.173237	14.38	0.0186798	0.285623	60S ribosomal protein L23a	RPL23A	1.72863	0.459152	0.544207
LIPB1_HUMAN|Q86W92-2	FL_Nrf2-Neh45mut	0.5295	0.199795	14.38	0.0186878	0.285623	Liprin-beta-1 (isoform 2)	PPFIBP1	1.72844	0.5295	0.544207
SSBP_HUMAN|Q04837	FL_Nrf2-Neh45mut	0.47537	0.179642	14.38	0.0188357	0.286978	Single-stranded DNA-binding protein, mitochondrial	SSBP1	1.72502	0.47537	0.542151
MAGD2_HUMAN|Q9UNF1	FL_Nrf2-Neh45mut	0.533716	0.202003	14.38	0.0189878	0.288389	Melanoma-associated antigen D2	MAGED2	1.72152	0.533716	0.540022
NSRP1_HUMAN|Q9H0G5	FL_Nrf2-Neh45mut	0.66299	0.251941	14.38	0.019388	0.293547	Nuclear speckle splicing regulatory protein 1	NSRP1	1.71247	0.66299	0.532323
RL3_HUMAN|P39023	FL_Nrf2-Neh45mut	-0.864053	0.328668	14.38	0.0194864	0.294117	60S ribosomal protein L3	RPL3	1.71027	0.864053	0.53148
ARHG2_HUMAN|Q92974	FL_Nrf2-Neh45mut	-0.388623	0.147923	14.38	0.0195542	0.294223	Rho guanine nucleotide exchange factor 2	ARHGEF2	1.70876	0.388623	0.531323
SPIN4_HUMAN|Q56A73	FL_Nrf2-Neh45mut	0.701309	0.267276	14.38	0.0196809	0.294305	Spindlin-4	SPIN4	1.70596	0.701309	0.531202
RL14_HUMAN|P50914	FL_Nrf2-Neh45mut	-1.02559	0.390863	14.38	0.0196811	0.294305	60S ribosomal protein L14	RPL14	1.70595	1.02559	0.531202
CO4A3_HUMAN|Q01955	FL_Nrf2-Neh45mut	0.341688	0.130362	14.38	0.0197914	0.295044	Collagen alpha-3(IV) chain	COL4A3	1.70352	0.341688	0.530113
SRRM2_HUMAN|Q9UQ35	FL_Nrf2-Neh45mut	0.471283	0.180096	14.38	0.0199562	0.295312	Serine/arginine repetitive matrix protein 2	SRRM2	1.69992	0.471283	0.52972
MCM5_HUMAN|P33992	FL_Nrf2-Neh45mut	0.45732	0.174806	14.38	0.0199833	0.295312	DNA replication licensing factor MCM5	MCM5	1.69933	0.45732	0.52972
DJB14_HUMAN|Q8TBM8	FL_Nrf2-Neh45mut	0.363791	0.139186	14.38	0.0200797	0.295312	DnaJ homolog subfamily B member 14	DNAJB14	1.69724	0.363791	0.52972
MAP2_HUMAN|P50579	FL_Nrf2-Neh45mut	-0.440542	0.168661	14.38	0.0201469	0.295312	Methionine aminopeptidase 2	METAP2	1.69579	0.440542	0.52972
GFPT2_HUMAN|O94808	FL_Nrf2-Neh45mut	0.529981	0.203021	14.38	0.0202075	0.295312	Glutamine--fructose-6-phosphate aminotransferase [isomerizing] 2	GFPT2	1.69449	0.529981	0.52972
CHM4A_HUMAN|Q9BY43	FL_Nrf2-Neh45mut	-0.598812	0.229432	14.38	0.0202273	0.295312	Charged multivesicular body protein 4a	CHMP4A	1.69406	0.598812	0.52972
ATX7_HUMAN|O15265	FL_Nrf2-Neh45mut	0.593397	0.227434	14.38	0.0202625	0.295312	Ataxin-7	ATXN7	1.69331	0.593397	0.52972
RL6_HUMAN|Q02878	FL_Nrf2-Neh45mut	-1.15465	0.442696	14.38	0.020297	0.295312	60S ribosomal protein L6	RPL6	1.69257	1.15465	0.52972
GPAT4_HUMAN|Q86UL3	FL_Nrf2-Neh45mut	0.600534	0.23076	14.38	0.02053	0.295917	Glycerol-3-phosphate acyltransferase 4	AGPAT6	1.68761	0.600534	0.528831
NYAP1_HUMAN|Q6ZVC0	FL_Nrf2-Neh45mut	0.754402	0.290031	14.38	0.0205829	0.295917	Neuronal tyrosine-phosphorylated phosphoinositide-3-kinase adapter 1	NYAP1	1.68649	0.754402	0.528831
PTGR1_HUMAN|Q14914	FL_Nrf2-Neh45mut	-0.682188	0.262494	14.38	0.0206734	0.295917	Prostaglandin reductase 1	PTGR1	1.68459	0.682188	0.528831
LTV1_HUMAN|Q96GA3	FL_Nrf2-Neh45mut	0.505825	0.194786	14.38	0.0207567	0.295917	Protein LTV1 homolog	LTV1	1.68284	0.505825	0.528831
SE1L3_HUMAN|Q68CR1	FL_Nrf2-Neh45mut	0.552241	0.212814	14.38	0.0208333	0.295917	Protein sel-1 homolog 3	SEL1L3	1.68124	0.552241	0.528831
SGPP1_HUMAN|Q9BX95	FL_Nrf2-Neh45mut	0.443237	0.170936	14.38	0.0209134	0.295917	Sphingosine-1-phosphate phosphatase 1	SGPP1	1.67957	0.443237	0.528831
GELS_HUMAN|P06396	FL_Nrf2-Neh45mut	-1.17262	0.452398	14.38	0.0209539	0.295917	Gelsolin	GSN	1.67874	1.17262	0.528831
NNRE_HUMAN|Q8NCW5	FL_Nrf2-Neh45mut	-0.47654	0.183908	14.38	0.0209879	0.295917	NAD(P)H-hydrate epimerase	APOA1BP	1.67803	0.47654	0.528831
VPS11_HUMAN|Q9H270	FL_Nrf2-Neh45mut	0.473791	0.18286	14.38	0.0209951	0.295917	Vacuolar protein sorting-associated protein 11 homolog	VPS11	1.67788	0.473791	0.528831
SPS2L_HUMAN|Q9NUQ6	FL_Nrf2-Neh45mut	0.306574	0.118325	14.38	0.0209973	0.295917	SPATS2-like protein	SPATS2L	1.67784	0.306574	0.528831
BASI_HUMAN|P35613	FL_Nrf2-Neh45mut	-0.278582	0.107616	14.38	0.0210922	0.295917	Basigin	BSG	1.67588	0.278582	0.528831
COA7_HUMAN|Q96BR5	FL_Nrf2-Neh45mut	-0.454694	0.175675	14.38	0.0211081	0.295917	Cytochrome c oxidase assembly factor 7	COA7	1.67555	0.454694	0.528831
CX6B1_HUMAN|P14854	FL_Nrf2-Neh45mut	-0.379235	0.146607	14.38	0.0211715	0.295917	Cytochrome c oxidase subunit 6B1	COX6B1	1.67425	0.379235	0.528831
CAN1_HUMAN|P07384	FL_Nrf2-Neh45mut	-0.417031	0.16129	14.38	0.0212191	0.295917	Calpain-1 catalytic subunit	CAPN1	1.67327	0.417031	0.528831
CDK17_HUMAN|Q00537	FL_Nrf2-Neh45mut	0.343616	0.132946	14.38	0.0212596	0.295917	Cyclin-dependent kinase 17	CDK17	1.67244	0.343616	0.528831
TOM5_HUMAN|Q8N4H5	FL_Nrf2-Neh45mut	-0.451799	0.174923	14.38	0.0213338	0.295917	Mitochondrial import receptor subunit TOM5 homolog	TOMM5	1.67093	0.451799	0.528831
R113A_HUMAN|O15541	FL_Nrf2-Neh45mut	0.696482	0.269839	14.38	0.0214069	0.295917	RING finger protein 113A	RNF113A	1.66945	0.696482	0.528831
SNX3_HUMAN|O60493	FL_Nrf2-Neh45mut	-0.397455	0.154031	14.38	0.0214379	0.295917	Sorting nexin-3	SNX3	1.66882	0.397455	0.528831
TPIS_HUMAN|P60174	FL_Nrf2-Neh45mut	-1.07166	0.416407	14.38	0.0217247	0.297571	Triosephosphate isomerase	TPI1	1.66305	1.07166	0.52641
RLA0_HUMAN|P05388	FL_Nrf2-Neh45mut	-0.686094	0.266615	14.38	0.021735	0.297571	60S acidic ribosomal protein P0	RPLP0	1.66284	0.686094	0.52641
E2AK2_HUMAN|P19525	FL_Nrf2-Neh45mut	-0.388213	0.150894	14.38	0.0217601	0.297571	Interferon-induced, double-stranded RNA-activated protein kinase	EIF2AK2	1.66234	0.388213	0.52641
AMPL_HUMAN|P28838	FL_Nrf2-Neh45mut	-0.385537	0.149973	14.38	0.0218475	0.297571	Cytosol aminopeptidase	LAP3	1.6606	0.385537	0.52641
THOC2_HUMAN|Q8NI27	FL_Nrf2-Neh45mut	0.419667	0.163275	14.38	0.0218648	0.297571	THO complex subunit 2	THOC2	1.66025	0.419667	0.52641
MNAR1_HUMAN|Q9UPX6	FL_Nrf2-Neh45mut	-2.84998	0.89694	5.37998	0.0222316	0.301714	NA	NA	1.65303	2.84998	0.520404
CWC22_HUMAN|Q9HCG8	FL_Nrf2-Neh45mut	0.43543	0.170247	14.38	0.0224139	0.301884	Pre-mRNA-splicing factor CWC22 homolog	CWC22	1.64948	0.43543	0.52016
ATPO_HUMAN|P48047	FL_Nrf2-Neh45mut	0.39336	0.154072	14.38	0.0226142	0.301884	ATP synthase subunit O, mitochondrial	ATP5O	1.64562	0.39336	0.52016
BRCA2_HUMAN|P51587	FL_Nrf2-Neh45mut	0.416562	0.16322	14.38	0.0226559	0.301884	Breast cancer type 2 susceptibility protein	BRCA2	1.64482	0.416562	0.52016
SDHA_HUMAN|P31040	FL_Nrf2-Neh45mut	0.358108	0.140356	14.38	0.0226885	0.301884	Succinate dehydrogenase [ubiquinone] flavoprotein subunit, mitochondrial	SDHA	1.64419	0.358108	0.52016
TIM13_HUMAN|Q9Y5L4	FL_Nrf2-Neh45mut	-0.476008	0.186586	14.38	0.0227006	0.301884	Mitochondrial import inner membrane translocase subunit Tim13	TIMM13	1.64396	0.476008	0.52016
CHMP3_HUMAN|Q9Y3E7	FL_Nrf2-Neh45mut	-0.611928	0.240442	14.38	0.0229745	0.301884	Charged multivesicular body protein 3	CHMP3	1.63875	0.611928	0.52016
WDR83_HUMAN|Q9BRX9	FL_Nrf2-Neh45mut	0.678417	0.266823	14.38	0.0230845	0.301884	WD repeat domain-containing protein 83	WDR83	1.63668	0.678417	0.52016
HARS1_HUMAN|P12081	FL_Nrf2-Neh45mut	-0.443986	0.174622	14.38	0.023085	0.301884	NA	NA	1.63667	0.443986	0.52016
RA1L2_HUMAN|Q32P51	FL_Nrf2-Neh45mut	-0.784129	0.308449	14.38	0.0231029	0.301884	Heterogeneous nuclear ribonucleoprotein A1-like 2	HNRNPA1L2	1.63633	0.784129	0.52016
JAK1_HUMAN|P23458	FL_Nrf2-Neh45mut	0.751219	0.295535	14.38	0.0231151	0.301884	Tyrosine-protein kinase JAK1	JAK1	1.6361	0.751219	0.52016
TCPH_HUMAN|Q99832	FL_Nrf2-Neh45mut	0.705745	0.277746	14.38	0.023157	0.301884	T-complex protein 1 subunit eta	CCT7	1.63532	0.705745	0.52016
MA7D3_HUMAN|Q8IWC1	FL_Nrf2-Neh45mut	0.500411	0.197098	14.38	0.0232513	0.301884	MAP7 domain-containing protein 3	MAP7D3	1.63355	0.500411	0.52016
COQ8B_HUMAN|Q96D53	FL_Nrf2-Neh45mut	0.35671	0.140556	14.38	0.0232987	0.301884	NA	NA	1.63267	0.35671	0.52016
TIM29_HUMAN|Q9BSF4	FL_Nrf2-Neh45mut	0.418187	0.164835	14.38	0.023337	0.301884	NA	NA	1.63195	0.418187	0.52016
HYPK_HUMAN|Q9NX55	FL_Nrf2-Neh45mut	0.394832	0.155744	14.38	0.0234221	0.301884	Huntingtin-interacting protein K	HYPK	1.63037	0.394832	0.52016
CD9_HUMAN|P21926	FL_Nrf2-Neh45mut	-0.664027	0.262001	14.38	0.023454	0.301884	CD9 antigen	CD9	1.62978	0.664027	0.52016
HNRL2_HUMAN|Q1KMD3	FL_Nrf2-Neh45mut	-0.35182	0.138824	14.38	0.0234611	0.301884	Heterogeneous nuclear ribonucleoprotein U-like protein 2	HNRNPUL2	1.62965	0.35182	0.52016
SYEM_HUMAN|Q5JPH6	FL_Nrf2-Neh45mut	0.424458	0.16773	14.38	0.0236308	0.301884	Probable glutamate--tRNA ligase, mitochondrial	EARS2	1.62652	0.424458	0.52016
SETLP_HUMAN|P0DME0	FL_Nrf2-Neh45mut	-0.352328	0.139239	14.38	0.0236406	0.301884	Protein SETSIP	SETSIP	1.62634	0.352328	0.52016
CWC25_HUMAN|Q9NXE8	FL_Nrf2-Neh45mut	0.675997	0.26717	14.38	0.0236487	0.301884	Pre-mRNA-splicing factor CWC25 homolog	CWC25	1.62619	0.675997	0.52016
UB2D2_HUMAN|P62837	FL_Nrf2-Neh45mut	-0.301779	0.119355	14.38	0.0237315	0.301884	Ubiquitin-conjugating enzyme E2 D2	UBE2D2	1.62467	0.301779	0.52016
RBBP6_HUMAN|Q7Z6E9	FL_Nrf2-Neh45mut	0.619419	0.24502	14.38	0.0237495	0.301884	E3 ubiquitin-protein ligase RBBP6	RBBP6	1.62435	0.619419	0.52016
RL35_HUMAN|P42766	FL_Nrf2-Neh45mut	0.621403	0.245818	14.38	0.023756	0.301884	60S ribosomal protein L35	RPL35	1.62423	0.621403	0.52016
PSD3_HUMAN|Q9NYI0	FL_Nrf2-Neh45mut	0.857029	0.339072	14.38	0.0237711	0.301884	PH and SEC7 domain-containing protein 3	PSD3	1.62395	0.857029	0.52016
SNUT1_HUMAN|O43290	FL_Nrf2-Neh45mut	0.564871	0.223542	14.38	0.0238018	0.301884	U4/U6.U5 tri-snRNP-associated protein 1	SART1	1.62339	0.564871	0.52016
BMS1_HUMAN|Q14692	FL_Nrf2-Neh45mut	0.344499	0.136677	14.38	0.0241001	0.304659	Ribosome biogenesis protein BMS1 homolog	BMS1	1.61798	0.344499	0.516186
OBI1_HUMAN|Q5W0B1	FL_Nrf2-Neh45mut	0.452964	0.17978	14.38	0.0241463	0.304659	NA	NA	1.61715	0.452964	0.516186
SCD_HUMAN|O00767	FL_Nrf2-Neh45mut	0.526661	0.209266	14.38	0.0242803	0.305554	NA	NA	1.61475	0.526661	0.514913
TRRAP_HUMAN|Q9Y4A5	FL_Nrf2-Neh45mut	0.467528	0.185975	14.38	0.0244129	0.305847	Transformation/transcription domain-associated protein	TRRAP	1.61238	0.467528	0.514496
ROAA_HUMAN|Q99729-2	FL_Nrf2-Neh45mut	-0.940466	0.374631	14.38	0.0245823	0.305847	Heterogeneous nuclear ribonucleoprotein A/B (isoform 2)	HNRNPAB	1.60938	0.940466	0.514496
GSH0_HUMAN|P48507	FL_Nrf2-Neh45mut	0.338245	0.134771	14.38	0.0246117	0.305847	Glutamate--cysteine ligase regulatory subunit	GCLM	1.60886	0.338245	0.514496
C1TM_HUMAN|Q6UB35	FL_Nrf2-Neh45mut	0.586231	0.233796	14.38	0.024723	0.305847	Monofunctional C1-tetrahydrofolate synthase, mitochondrial	MTHFD1L	1.6069	0.586231	0.514496
IF2A_HUMAN|P05198	FL_Nrf2-Neh45mut	-0.302428	0.120674	14.38	0.024785	0.305847	Eukaryotic translation initiation factor 2 subunit 1	EIF2S1	1.60581	0.302428	0.514496
PLP2_HUMAN|Q04941	FL_Nrf2-Neh45mut	-0.769139	0.306905	14.38	0.0247873	0.305847	Proteolipid protein 2	PLP2	1.60577	0.769139	0.514496
NRDE2_HUMAN|Q9H7Z3	FL_Nrf2-Neh45mut	0.505873	0.201905	14.38	0.0248173	0.305847	Protein NRDE2 homolog	NRDE2	1.60525	0.505873	0.514496
E41L1_HUMAN|Q9H4G0	FL_Nrf2-Neh45mut	-0.407438	0.162658	14.38	0.0248471	0.305847	Band 4.1-like protein 1	EPB41L1	1.60472	0.407438	0.514496
CLP1L_HUMAN|Q96KA5	FL_Nrf2-Neh45mut	0.57516	0.22971	14.38	0.0248969	0.305847	Cleft lip and palate transmembrane protein 1-like protein	CLPTM1L	1.60386	0.57516	0.514496
RT18C_HUMAN|Q9Y3D5	FL_Nrf2-Neh45mut	0.541766	0.216475	14.38	0.024954	0.305847	28S ribosomal protein S18c, mitochondrial	MRPS18C	1.60286	0.541766	0.514496
IR3IP_HUMAN|Q9Y5U9	FL_Nrf2-Neh45mut	-0.550579	0.220125	14.38	0.0250253	0.305847	Immediate early response 3-interacting protein 1	IER3IP1	1.60162	0.550579	0.514496
RL10A_HUMAN|P62906	FL_Nrf2-Neh45mut	-0.976045	0.390418	14.38	0.0250846	0.305847	60S ribosomal protein L10a	RPL10A	1.60059	0.976045	0.514496
PIPSL_HUMAN|A2A3N6	FL_Nrf2-Neh45mut	0.528389	0.211534	14.38	0.025188	0.305847	Putative PIP5K1A and PSMD4-like protein	PIPSL	1.59881	0.528389	0.514496
NUCKS_HUMAN|Q9H1E3	FL_Nrf2-Neh45mut	0.28989	0.116072	14.38	0.0252063	0.305847	Nuclear ubiquitous casein and cyclin-dependent kinase substrate 1	NUCKS1	1.59849	0.28989	0.514496
ASH1L_HUMAN|Q9NR48	FL_Nrf2-Neh45mut	0.469743	0.188152	14.38	0.0252505	0.305847	Histone-lysine N-methyltransferase ASH1L	ASH1L	1.59773	0.469743	0.514496
IF2B1_HUMAN|Q9NZI8	FL_Nrf2-Neh45mut	-0.287223	0.115161	14.38	0.0253745	0.306582	Insulin-like growth factor 2 mRNA-binding protein 1	IGF2BP1	1.5956	0.287223	0.513453
S27A2_HUMAN|O14975	FL_Nrf2-Neh45mut	0.307435	0.12341	14.38	0.0255197	0.30723	Very long-chain acyl-CoA synthetase	SLC27A2	1.59312	0.307435	0.512536
ANR11_HUMAN|Q6UB99	FL_Nrf2-Neh45mut	0.590346	0.237043	14.38	0.025555	0.30723	Ankyrin repeat domain-containing protein 11	ANKRD11	1.59252	0.590346	0.512536
ANLN_HUMAN|Q9NQW6	FL_Nrf2-Neh45mut	-0.368587	0.148097	14.38	0.0256368	0.307451	Actin-binding protein anillin	ANLN	1.59114	0.368587	0.512224
TOP3A_HUMAN|Q13472	FL_Nrf2-Neh45mut	0.297453	0.119682	14.38	0.0258104	0.308769	DNA topoisomerase 3-alpha	TOP3A	1.58821	0.297453	0.510367
PTGES_HUMAN|O14684	FL_Nrf2-Neh45mut	0.305867	0.123287	14.38	0.0260334	0.310317	Prostaglandin E synthase	PTGES	1.58447	0.305867	0.508194
PSA4_HUMAN|P25789	FL_Nrf2-Neh45mut	0.733583	0.296161	14.38	0.026234	0.310317	Proteasome subunit alpha type-4	PSMA4	1.58113	0.733583	0.508194
P3H2_HUMAN|Q8IVL5	FL_Nrf2-Neh45mut	-0.308233	0.124514	14.38	0.0263098	0.310317	Prolyl 3-hydroxylase 2	LEPREL1	1.57988	0.308233	0.508194
ITPA_HUMAN|Q9BY32	FL_Nrf2-Neh45mut	-0.379019	0.153237	14.38	0.0264163	0.310317	Inosine triphosphate pyrophosphatase	ITPA	1.57813	0.379019	0.508194
GPCP1_HUMAN|Q9NPB8	FL_Nrf2-Neh45mut	-0.308298	0.12466	14.38	0.0264318	0.310317	Glycerophosphocholine phosphodiesterase GPCPD1	GPCPD1	1.57787	0.308298	0.508194
UFO_HUMAN|P30530	FL_Nrf2-Neh45mut	0.375334	0.151924	14.38	0.0265643	0.310317	Tyrosine-protein kinase receptor UFO	AXL	1.5757	0.375334	0.508194
COTL1_HUMAN|Q14019	FL_Nrf2-Neh45mut	-1.05362	0.426485	14.38	0.026568	0.310317	Coactosin-like protein	COTL1	1.57564	1.05362	0.508194
PTCD2_HUMAN|Q8WV60	FL_Nrf2-Neh45mut	0.47069	0.190581	14.38	0.0266047	0.310317	Pentatricopeptide repeat-containing protein 2, mitochondrial	PTCD2	1.57504	0.47069	0.508194
MAGD1_HUMAN|Q9Y5V3	FL_Nrf2-Neh45mut	0.358594	0.145196	14.38	0.0266065	0.310317	Melanoma-associated antigen D1	MAGED1	1.57501	0.358594	0.508194
GDIR1_HUMAN|P52565	FL_Nrf2-Neh45mut	-0.47749	0.193351	14.38	0.0266157	0.310317	Rho GDP-dissociation inhibitor 1	ARHGDIA	1.57486	0.47749	0.508194
R3HD1_HUMAN|Q15032	FL_Nrf2-Neh45mut	0.610192	0.24715	14.38	0.0266485	0.310317	R3H domain-containing protein 1	R3HDM1	1.57433	0.610192	0.508194
PTPRK_HUMAN|Q15262	FL_Nrf2-Neh45mut	-0.390743	0.158339	14.38	0.0267084	0.310317	Receptor-type tyrosine-protein phosphatase kappa	PTPRK	1.57335	0.390743	0.508194
STRP1_HUMAN|Q5VSL9	FL_Nrf2-Neh45mut	0.693341	0.281121	14.38	0.0267821	0.310429	Striatin-interacting protein 1	STRIP1	1.57216	0.693341	0.508038
RRP1B_HUMAN|Q14684	FL_Nrf2-Neh45mut	0.351731	0.14283	14.38	0.0269785	0.310979	Ribosomal RNA processing protein 1 homolog B	RRP1B	1.56898	0.351731	0.507268
RS29_HUMAN|P62273	FL_Nrf2-Neh45mut	0.593909	0.241237	14.38	0.0270127	0.310979	40S ribosomal protein S29	RPS29	1.56843	0.593909	0.507268
MRT4_HUMAN|Q9UKD2	FL_Nrf2-Neh45mut	-1.09255	0.443809	14.38	0.0270222	0.310979	mRNA turnover protein 4 homolog	MRTO4	1.56828	1.09255	0.507268
COPRS_HUMAN|Q9NQ92	FL_Nrf2-Neh45mut	0.811506	0.330149	14.38	0.0272195	0.312058	Coordinator of PRMT5 and differentiation stimulator	COPRS	1.56512	0.811506	0.505764
PELO_HUMAN|Q9BRX2	FL_Nrf2-Neh45mut	0.371009	0.150969	14.38	0.0272447	0.312058	Protein pelota homolog	PELO	1.56472	0.371009	0.505764
UXT_HUMAN|Q9UBK9	FL_Nrf2-Neh45mut	0.41989	0.1711	14.38	0.0274285	0.313423	Protein UXT	UXT	1.5618	0.41989	0.503869
LRIQ1_HUMAN|Q96JM4	FL_Nrf2-Neh45mut	0.725194	0.29589	14.38	0.0275976	0.313431	Leucine-rich repeat and IQ domain-containing protein 1	LRRIQ1	1.55913	0.725194	0.503858
VPP2_HUMAN|Q9Y487	FL_Nrf2-Neh45mut	-0.333199	0.136003	14.38	0.0276482	0.313431	V-type proton ATPase 116 kDa subunit a isoform 2	ATP6V0A2	1.55833	0.333199	0.503858
PDIA3_HUMAN|P30101	FL_Nrf2-Neh45mut	-0.338743	0.138266	14.38	0.0276486	0.313431	Protein disulfide-isomerase A3	PDIA3	1.55833	0.338743	0.503858
PGAM1_HUMAN|P18669	FL_Nrf2-Neh45mut	-0.561712	0.22941	14.38	0.0277254	0.313431	Phosphoglycerate mutase 1	PGAM1	1.55712	0.561712	0.503858
PLPP6_HUMAN|Q8IY26	FL_Nrf2-Neh45mut	0.398956	0.162972	14.38	0.0277527	0.313431	NA	NA	1.55669	0.398956	0.503858
TAF4_HUMAN|O00268	FL_Nrf2-Neh45mut	0.720839	0.295476	14.38	0.028209	0.316979	Transcription initiation factor TFIID subunit 4	TAF4	1.54961	0.720839	0.49897
SPNDC_HUMAN|Q9BUA3	FL_Nrf2-Neh45mut	0.66254	0.271588	14.38	0.0282134	0.316979	NA	NA	1.54954	0.66254	0.49897
UBC12_HUMAN|P61081	FL_Nrf2-Neh45mut	-0.341012	0.139839	14.38	0.0282631	0.316979	NEDD8-conjugating enzyme Ubc12	UBE2M	1.54878	0.341012	0.49897
MIC27_HUMAN|Q6UXV4	FL_Nrf2-Neh45mut	0.476514	0.195791	14.38	0.0285279	0.31785	MICOS complex subunit MIC27	APOOL	1.54473	0.476514	0.497778
PPIL4_HUMAN|Q8WUA2	FL_Nrf2-Neh45mut	0.63396	0.260765	14.38	0.0286737	0.31785	Peptidyl-prolyl cis-trans isomerase-like 4	PPIL4	1.54252	0.63396	0.497778
NDUF7_HUMAN|Q7L592	FL_Nrf2-Neh45mut	0.465291	0.191564	14.38	0.0287988	0.31785	NADH dehydrogenase [ubiquinone] complex I, assembly factor 7	NDUFAF7	1.54063	0.465291	0.497778
TFAM_HUMAN|Q00059	FL_Nrf2-Neh45mut	0.28174	0.116068	14.38	0.028885	0.31785	Transcription factor A, mitochondrial	TFAM	1.53933	0.28174	0.497778
PDIA4_HUMAN|P13667	FL_Nrf2-Neh45mut	-0.329688	0.135829	14.38	0.0288921	0.31785	Protein disulfide-isomerase A4	PDIA4	1.53922	0.329688	0.497778
PPIH_HUMAN|O43447	FL_Nrf2-Neh45mut	0.373642	0.1541	14.38	0.0290361	0.31785	Peptidyl-prolyl cis-trans isomerase H	PPIH	1.53706	0.373642	0.497778
NUCL_HUMAN|P19338	FL_Nrf2-Neh45mut	-0.53256	0.219645	14.38	0.0290373	0.31785	Nucleolin	NCL	1.53704	0.53256	0.497778
AL1L1_HUMAN|O75891-3	FL_Nrf2-Neh45mut	0.7234	0.298428	14.38	0.0290713	0.31785	Cytosolic 10-formyltetrahydrofolate dehydrogenase (isoform 3)	ALDH1L1	1.53653	0.7234	0.497778
SLAI2_HUMAN|Q9P270	FL_Nrf2-Neh45mut	0.727412	0.300429	14.38	0.0292288	0.31785	SLAIN motif-containing protein 2	SLAIN2	1.53419	0.727412	0.497778
CH10_HUMAN|P61604	FL_Nrf2-Neh45mut	-0.75482	0.311819	14.38	0.0292601	0.31785	10 kDa heat shock protein, mitochondrial	HSPE1	1.53372	0.75482	0.497778
NAMPT_HUMAN|P43490	FL_Nrf2-Neh45mut	0.539594	0.22301	14.38	0.0293221	0.31785	Nicotinamide phosphoribosyltransferase	NAMPT	1.5328	0.539594	0.497778
FAKD5_HUMAN|Q7L8L6	FL_Nrf2-Neh45mut	0.385949	0.159524	14.38	0.0293348	0.31785	FAST kinase domain-containing protein 5	FASTKD5	1.53262	0.385949	0.497778
MP2K1_HUMAN|Q02750	FL_Nrf2-Neh45mut	-0.276669	0.114553	14.38	0.0295728	0.31785	Dual specificity mitogen-activated protein kinase kinase 1	MAP2K1	1.52911	0.276669	0.497778
PDC6I_HUMAN|Q8WUM4	FL_Nrf2-Neh45mut	-0.364447	0.150925	14.38	0.0295979	0.31785	Programmed cell death 6-interacting protein	PDCD6IP	1.52874	0.364447	0.497778
RFA1_HUMAN|P27694	FL_Nrf2-Neh45mut	0.436259	0.18078	14.38	0.0296872	0.31785	Replication protein A 70 kDa DNA-binding subunit	RPA1	1.52743	0.436259	0.497778
2A5E_HUMAN|Q16537	FL_Nrf2-Neh45mut	-0.229599	0.0951564	14.38	0.029707	0.31785	Serine/threonine-protein phosphatase 2A 56 kDa regulatory subunit epsilon isoform	PPP2R5E	1.52714	0.229599	0.497778
PAK2_HUMAN|Q13177	FL_Nrf2-Neh45mut	-0.325519	0.135059	14.38	0.0298598	0.31785	Serine/threonine-protein kinase PAK 2	PAK2	1.52491	0.325519	0.497778
APT_HUMAN|P07741	FL_Nrf2-Neh45mut	-0.582406	0.241741	14.38	0.0299171	0.31785	Adenine phosphoribosyltransferase	APRT	1.52408	0.582406	0.497778
ALG11_HUMAN|Q2TAA5	FL_Nrf2-Neh45mut	0.598697	0.248665	14.38	0.0300078	0.31785	GDP-Man:Man(3)GlcNAc(2)-PP-Dol alpha-1,2-mannosyltransferase	ALG11	1.52277	0.598697	0.497778
RLA1_HUMAN|P05386	FL_Nrf2-Neh45mut	-0.865489	0.35989	14.38	0.0301689	0.31785	60S acidic ribosomal protein P1	RPLP1	1.52044	0.865489	0.497778
NBEL2_HUMAN|Q6ZNJ1	FL_Nrf2-Neh45mut	0.690715	0.287391	14.38	0.030255	0.31785	Neurobeachin-like protein 2	NBEAL2	1.5192	0.690715	0.497778
HMGN4_HUMAN|O00479	FL_Nrf2-Neh45mut	0.507705	0.211259	14.38	0.0302643	0.31785	High mobility group nucleosome-binding domain-containing protein 4	HMGN4	1.51907	0.507705	0.497778
MARCS_HUMAN|P29966	FL_Nrf2-Neh45mut	-0.940953	0.391639	14.38	0.0303015	0.31785	Myristoylated alanine-rich C-kinase substrate	MARCKS	1.51854	0.940953	0.497778
ZNF70_HUMAN|Q9UC06	FL_Nrf2-Neh45mut	2.89094	1.1824	12.38	0.0303211	0.31785	Zinc finger protein 70	ZNF70	1.51826	2.89094	0.497778
NKAP1_HUMAN|Q6ZUT1	FL_Nrf2-Neh45mut	0.676491	0.28173	14.38	0.0303832	0.31785	NA	NA	1.51737	0.676491	0.497778
LGUL_HUMAN|Q04760	FL_Nrf2-Neh45mut	-0.38586	0.160839	14.38	0.0305101	0.31785	Lactoylglutathione lyase	GLO1	1.51556	0.38586	0.497778
CT2NL_HUMAN|Q9P2B4	FL_Nrf2-Neh45mut	-0.258536	0.107831	14.38	0.0305947	0.31785	CTTNBP2 N-terminal-like protein	CTTNBP2NL	1.51435	0.258536	0.497778
SYRM_HUMAN|Q5T160	FL_Nrf2-Neh45mut	0.420708	0.175528	14.38	0.0306424	0.31785	Probable arginine--tRNA ligase, mitochondrial	RARS2	1.51368	0.420708	0.497778
DDRGK_HUMAN|Q96HY6	FL_Nrf2-Neh45mut	-0.386195	0.161186	14.38	0.0306925	0.31785	DDRGK domain-containing protein 1	DDRGK1	1.51297	0.386195	0.497778
T2EB_HUMAN|P29084	FL_Nrf2-Neh45mut	0.409772	0.171173	14.38	0.0308141	0.31785	Transcription initiation factor IIE subunit beta	GTF2E2	1.51125	0.409772	0.497778
S10AB_HUMAN|P31949	FL_Nrf2-Neh45mut	-0.588379	0.246149	14.38	0.031027	0.31785	Protein S100-A11	S100A11	1.50826	0.588379	0.497778
NADAP_HUMAN|Q9BWU0	FL_Nrf2-Neh45mut	0.506465	0.212007	14.38	0.0311124	0.31785	Kanadaptin	SLC4A1AP	1.50707	0.506465	0.497778
RCOR3_HUMAN|Q9P2K3	FL_Nrf2-Neh45mut	0.467353	0.195739	14.38	0.0311896	0.31785	REST corepressor 3	RCOR3	1.50599	0.467353	0.497778
EXOSX_HUMAN|Q01780	FL_Nrf2-Neh45mut	0.367546	0.153945	14.38	0.0311961	0.31785	Exosome component 10	EXOSC10	1.5059	0.367546	0.497778
DP13A_HUMAN|Q9UKG1	FL_Nrf2-Neh45mut	-0.349847	0.146534	14.38	0.0311987	0.31785	DCC-interacting protein 13-alpha	APPL1	1.50586	0.349847	0.497778
PHF14_HUMAN|O94880	FL_Nrf2-Neh45mut	-0.303422	0.127118	14.38	0.0312317	0.31785	PHD finger protein 14	PHF14	1.5054	0.303422	0.497778
ROAA_HUMAN|Q99729	FL_Nrf2-Neh45mut	-0.728783	0.305421	14.38	0.0312784	0.31785	Heterogeneous nuclear ribonucleoprotein A/B	HNRNPAB	1.50475	0.728783	0.497778
RAB10_HUMAN|P61026	FL_Nrf2-Neh45mut	-0.488617	0.20483	14.38	0.0313194	0.31785	Ras-related protein Rab-10	RAB10	1.50419	0.488617	0.497778
NDUA4_HUMAN|O00483	FL_Nrf2-Neh45mut	0.34897	0.146411	14.38	0.0314394	0.31785	Cytochrome c oxidase subunit NDUFA4	NDUFA4	1.50253	0.34897	0.497778
BUD31_HUMAN|P41223	FL_Nrf2-Neh45mut	0.443413	0.186229	14.38	0.0315903	0.31785	Protein BUD31 homolog	BUD31	1.50045	0.443413	0.497778
RM18_HUMAN|Q9H0U6	FL_Nrf2-Neh45mut	0.437945	0.183975	14.38	0.0316235	0.31785	39S ribosomal protein L18, mitochondrial	MRPL18	1.49999	0.437945	0.497778
ERBIN_HUMAN|Q96RT1	FL_Nrf2-Neh45mut	-0.713126	0.299605	14.38	0.0316385	0.31785	NA	NA	1.49978	0.713126	0.497778
STRA6_HUMAN|Q9BX79	FL_Nrf2-Neh45mut	0.638001	0.268149	14.38	0.0316959	0.31785	Stimulated by retinoic acid gene 6 protein homolog	STRA6	1.499	0.638001	0.497778
PPIG_HUMAN|Q13427	FL_Nrf2-Neh45mut	0.534131	0.224494	14.38	0.0316964	0.31785	Peptidyl-prolyl cis-trans isomerase G	PPIG	1.49899	0.534131	0.497778
NTRK3_HUMAN|Q16288	FL_Nrf2-Neh45mut	-0.339293	0.14275	14.38	0.0318459	0.31785	NT-3 growth factor receptor	NTRK3	1.49695	0.339293	0.497778
PPR37_HUMAN|O75864	FL_Nrf2-Neh45mut	0.676153	0.28453	14.38	0.0318728	0.31785	Protein phosphatase 1 regulatory subunit 37	PPP1R37	1.49658	0.676153	0.497778
TAF12_HUMAN|Q16514	FL_Nrf2-Neh45mut	0.704286	0.296522	14.38	0.0319485	0.31785	Transcription initiation factor TFIID subunit 12	TAF12	1.49555	0.704286	0.497778
CPNE3_HUMAN|O75131	FL_Nrf2-Neh45mut	-0.280325	0.118065	14.38	0.0319997	0.31785	Copine-3	CPNE3	1.49485	0.280325	0.497778
CBPC1_HUMAN|Q9UPW5	FL_Nrf2-Neh45mut	0.674541	0.284138	14.38	0.0320202	0.31785	Cytosolic carboxypeptidase 1	AGTPBP1	1.49458	0.674541	0.497778
RNF10_HUMAN|Q8N5U6	FL_Nrf2-Neh45mut	0.650562	0.274136	14.38	0.0320727	0.31785	RING finger protein 10	RNF10	1.49386	0.650562	0.497778
UBP15_HUMAN|Q9Y4E8	FL_Nrf2-Neh45mut	0.642787	0.270885	14.38	0.0320869	0.31785	Ubiquitin carboxyl-terminal hydrolase 15	USP15	1.49367	0.642787	0.497778
SKA1_HUMAN|Q96BD8	FL_Nrf2-Neh45mut	0.685014	0.28885	14.38	0.0321727	0.31785	Spindle and kinetochore-associated protein 1	SKA1	1.49251	0.685014	0.497778
APOA4_HUMAN|P06727	FL_Nrf2-Neh45mut	0.379655	0.1601	14.38	0.0321825	0.31785	Apolipoprotein A-IV	APOA4	1.49238	0.379655	0.497778
VWA8_HUMAN|A3KMH1	FL_Nrf2-Neh45mut	0.315059	0.132974	14.38	0.0323088	0.31785	von Willebrand factor A domain-containing protein 8	VWA8	1.49068	0.315059	0.497778
CB015_HUMAN|Q8WU43	FL_Nrf2-Neh45mut	0.727639	0.307217	14.38	0.0323615	0.31785	Uncharacterized protein C2orf15	C2orf15	1.48997	0.727639	0.497778
RUSD3_HUMAN|Q6P087	FL_Nrf2-Neh45mut	0.244628	0.103308	14.38	0.0323954	0.31785	RNA pseudouridylate synthase domain-containing protein 3	RPUSD3	1.48952	0.244628	0.497778
CFDP1_HUMAN|Q9UEE9	FL_Nrf2-Neh45mut	-0.339881	0.143595	14.38	0.0324578	0.31785	Craniofacial development protein 1	CFDP1	1.48868	0.339881	0.497778
LIAT1_HUMAN|Q6ZQX7	FL_Nrf2-Neh45mut	0.709549	0.300067	14.38	0.0326017	0.31785	Protein LIAT1	LIAT1	1.48676	0.709549	0.497778
MEP50_HUMAN|Q9BQA1	FL_Nrf2-Neh45mut	0.786481	0.332816	14.38	0.0326981	0.31785	Methylosome protein 50	WDR77	1.48548	0.786481	0.497778
SYFM_HUMAN|O95363	FL_Nrf2-Neh45mut	0.323292	0.13683	14.38	0.0327222	0.31785	Phenylalanine--tRNA ligase, mitochondrial	FARS2	1.48516	0.323292	0.497778
RAB8A_HUMAN|P61006	FL_Nrf2-Neh45mut	-1.01192	0.428311	14.38	0.0327317	0.31785	Ras-related protein Rab-8A	RAB8A	1.48503	1.01192	0.497778
TYB10_HUMAN|P63313	FL_Nrf2-Neh45mut	-1.00934	0.427236	14.38	0.0327361	0.31785	Thymosin beta-10	TMSB10	1.48497	1.00934	0.497778
CHM2A_HUMAN|O43633	FL_Nrf2-Neh45mut	-0.494013	0.209109	14.38	0.0327386	0.31785	Charged multivesicular body protein 2a	CHMP2A	1.48494	0.494013	0.497778
ZMAT2_HUMAN|Q96NC0	FL_Nrf2-Neh45mut	0.462429	0.195749	14.38	0.0327457	0.31785	Zinc finger matrin-type protein 2	ZMAT2	1.48485	0.462429	0.497778
DHX9_HUMAN|Q08211	FL_Nrf2-Neh45mut	-0.642539	0.272059	14.38	0.0327825	0.31785	ATP-dependent RNA helicase A	DHX9	1.48436	0.642539	0.497778
CPT1A_HUMAN|P50416	FL_Nrf2-Neh45mut	0.481529	0.203886	14.38	0.0327832	0.31785	Carnitine O-palmitoyltransferase 1, liver isoform	CPT1A	1.48435	0.481529	0.497778
SMD3_HUMAN|P62318	FL_Nrf2-Neh45mut	0.672925	0.284951	14.38	0.0327961	0.31785	Small nuclear ribonucleoprotein Sm D3	SNRPD3	1.48418	0.672925	0.497778
SRSF1_HUMAN|Q07955	FL_Nrf2-Neh45mut	-0.739667	0.313225	14.38	0.0328019	0.31785	Serine/arginine-rich splicing factor 1	SRSF1	1.4841	0.739667	0.497778
ELAV1_HUMAN|Q15717	FL_Nrf2-Neh45mut	-0.323166	0.137025	14.38	0.0329917	0.318142	ELAV-like protein 1	ELAVL1	1.4816	0.323166	0.49738
RCL1_HUMAN|Q9Y2P8	FL_Nrf2-Neh45mut	0.315848	0.133973	14.38	0.0330492	0.318142	RNA 3'-terminal phosphate cyclase-like protein	RCL1	1.48084	0.315848	0.49738
DHB12_HUMAN|Q53GQ0	FL_Nrf2-Neh45mut	0.478672	0.203222	14.38	0.0331851	0.318142	Very-long-chain 3-oxoacyl-CoA reductase	HSD17B12	1.47906	0.478672	0.49738
RL3L_HUMAN|Q92901	FL_Nrf2-Neh45mut	-0.943772	0.400692	14.38	0.0331891	0.318142	60S ribosomal protein L3-like	RPL3L	1.479	0.943772	0.49738
CAH12_HUMAN|O43570	FL_Nrf2-Neh45mut	-0.376119	0.159718	14.38	0.0332182	0.318142	Carbonic anhydrase 12	CA12	1.47862	0.376119	0.49738
TCPD_HUMAN|P50991	FL_Nrf2-Neh45mut	0.654571	0.278169	14.38	0.0333303	0.318142	T-complex protein 1 subunit delta	CCT4	1.47716	0.654571	0.49738
VPS29_HUMAN|Q9UBQ0	FL_Nrf2-Neh45mut	-0.235677	0.100165	14.38	0.0333472	0.318142	Vacuolar protein sorting-associated protein 29	VPS29	1.47694	0.235677	0.49738
PHF5A_HUMAN|Q7RTV0	FL_Nrf2-Neh45mut	0.409435	0.174026	14.38	0.0333573	0.318142	PHD finger-like domain-containing protein 5A	PHF5A	1.47681	0.409435	0.49738
PLSL_HUMAN|P13796	FL_Nrf2-Neh45mut	-0.853515	0.363247	14.38	0.0335525	0.319375	Plastin-2	LCP1	1.47427	0.853515	0.495699
1433B_HUMAN|P31946	FL_Nrf2-Neh45mut	-0.426689	0.181873	14.38	0.0337854	0.319842	14-3-3 protein beta/alpha	YWHAB	1.47127	0.426689	0.495065
ACAP2_HUMAN|Q15057	FL_Nrf2-Neh45mut	0.73652	0.313956	14.38	0.0337953	0.319842	Arf-GAP with coiled-coil, ANK repeat and PH domain-containing protein 2	ACAP2	1.47114	0.73652	0.495065
ACOT8_HUMAN|O14734	FL_Nrf2-Neh45mut	0.395305	0.168511	14.38	0.0337996	0.319842	Acyl-coenzyme A thioesterase 8	ACOT8	1.47109	0.395305	0.495065
HNRPK_HUMAN|P61978	FL_Nrf2-Neh45mut	0.377685	0.161521	14.38	0.0342932	0.323504	Heterogeneous nuclear ribonucleoprotein K	HNRNPK	1.46479	0.377685	0.490121
T1R7N3_HUMAN|T1R7N3	FL_Nrf2-Neh45mut	-0.457646	0.195821	14.38	0.0343755	0.323504	MUC5AC	MUC5AC	1.46375	0.457646	0.490121
DLP1_HUMAN|Q86YH6	FL_Nrf2-Neh45mut	0.429577	0.183826	14.38	0.0343884	0.323504	Decaprenyl-diphosphate synthase subunit 2	PDSS2	1.46359	0.429577	0.490121
RL15_HUMAN|P61313	FL_Nrf2-Neh45mut	-1.18322	0.506541	14.38	0.0344536	0.323504	60S ribosomal protein L15	RPL15	1.46276	1.18322	0.490121
VDAC1_HUMAN|P21796	FL_Nrf2-Neh45mut	-0.322095	0.137996	14.38	0.0345726	0.323992	Voltage-dependent anion-selective channel protein 1	VDAC1	1.46127	0.322095	0.489465
KREM2_HUMAN|Q8NCW0	FL_Nrf2-Neh45mut	1.33552	0.573646	14.38	0.0349697	0.32675	Kremen protein 2	KREMEN2	1.45631	1.33552	0.485784
BRD7_HUMAN|Q9NPI1	FL_Nrf2-Neh45mut	0.592851	0.254828	14.38	0.0350799	0.32675	Bromodomain-containing protein 7	BRD7	1.45494	0.592851	0.485784
ANXA1_HUMAN|P04083	FL_Nrf2-Neh45mut	-0.377264	0.162175	14.38	0.0350936	0.32675	Annexin A1	ANXA1	1.45477	0.377264	0.485784
ATP8_HUMAN|P03928	FL_Nrf2-Neh45mut	0.448084	0.192672	14.38	0.0351366	0.32675	ATP synthase protein 8	MT-ATP8	1.45424	0.448084	0.485784
L2GL2_HUMAN|Q6P1M3	FL_Nrf2-Neh45mut	-0.633903	0.272753	14.38	0.0352408	0.327091	Lethal(2) giant larvae protein homolog 2	LLGL2	1.45295	0.633903	0.485331
TXN4A_HUMAN|P83876	FL_Nrf2-Neh45mut	-0.306163	0.131929	14.38	0.0354725	0.328434	Thioredoxin-like protein 4A	TXNL4A	1.45011	0.306163	0.483551
T126B_HUMAN|Q8IUX1	FL_Nrf2-Neh45mut	0.366572	0.158158	14.38	0.0356712	0.328434	Complex I assembly factor TMEM126B, mitochondrial	TMEM126B	1.44768	0.366572	0.483551
Q6ZVA1_HUMAN|Q6ZVA1	FL_Nrf2-Neh45mut	0.487286	0.210269	14.38	0.0356927	0.328434	cDNA FLJ16001 fis, clone BRAWH2001395, moderately similar to MYELIN BASIC PROTEIN		1.44742	0.487286	0.483551
PPHLN_HUMAN|Q8NEY8	FL_Nrf2-Neh45mut	0.394072	0.17022	14.38	0.0358549	0.328434	Periphilin-1	PPHLN1	1.44545	0.394072	0.483551
CYRIB_HUMAN|Q9NUQ9	FL_Nrf2-Neh45mut	-0.528498	0.228406	14.38	0.0359382	0.328434	NA	NA	1.44444	0.528498	0.483551
RL30_HUMAN|P62888	FL_Nrf2-Neh45mut	-0.596683	0.257887	14.38	0.0359461	0.328434	60S ribosomal protein L30	RPL30	1.44435	0.596683	0.483551
H2A1A_HUMAN|Q96QV6	FL_Nrf2-Neh45mut	-0.907285	0.392466	14.38	0.036083	0.328434	Histone H2A type 1-A	HIST1H2AA	1.4427	0.907285	0.483551
RLA0L_HUMAN|Q8NHW5	FL_Nrf2-Neh45mut	-0.730967	0.316325	14.38	0.0361483	0.328434	60S acidic ribosomal protein P0-like	RPLP0P6	1.44191	0.730967	0.483551
TAB3_HUMAN|Q8N5C8	FL_Nrf2-Neh45mut	0.725672	0.314221	14.38	0.0362437	0.328434	TGF-beta-activated kinase 1 and MAP3K7-binding protein 3	TAB3	1.44077	0.725672	0.483551
SIAS_HUMAN|Q9NR45	FL_Nrf2-Neh45mut	-0.394983	0.171115	14.38	0.0363227	0.328434	Sialic acid synthase	NANS	1.43982	0.394983	0.483551
DPP3_HUMAN|Q9NY33	FL_Nrf2-Neh45mut	-0.484539	0.209979	14.38	0.0363734	0.328434	Dipeptidyl peptidase 3	DPP3	1.43922	0.484539	0.483551
ANXA7_HUMAN|P20073	FL_Nrf2-Neh45mut	-0.38247	0.165785	14.38	0.0364105	0.328434	Annexin A7	ANXA7	1.43877	0.38247	0.483551
PRS8_HUMAN|P62195	FL_Nrf2-Neh45mut	0.448976	0.194662	14.38	0.036452	0.328434	26S protease regulatory subunit 8	PSMC5	1.43828	0.448976	0.483551
DHRS3_HUMAN|O75911	FL_Nrf2-Neh45mut	0.427776	0.185828	14.38	0.0367626	0.328434	Short-chain dehydrogenase/reductase 3	DHRS3	1.43459	0.427776	0.483551
ZC3HF_HUMAN|Q8WU90	FL_Nrf2-Neh45mut	0.419145	0.182115	14.38	0.0367943	0.328434	Zinc finger CCCH domain-containing protein 15	ZC3H15	1.43422	0.419145	0.483551
NKAP_HUMAN|Q8N5F7	FL_Nrf2-Neh45mut	0.450807	0.196041	14.38	0.0369342	0.328434	NF-kappa-B-activating protein	NKAP	1.43257	0.450807	0.483551
ZN830_HUMAN|Q96NB3	FL_Nrf2-Neh45mut	-0.458805	0.199536	14.38	0.0369485	0.328434	Zinc finger protein 830	ZNF830	1.4324	0.458805	0.483551
BCLF1_HUMAN|Q9NYF8-3	FL_Nrf2-Neh45mut	0.823428	0.35823	14.38	0.0370017	0.328434	Bcl-2-associated transcription factor 1 (isoform 3)	BCLAF1	1.43178	0.823428	0.483551
FRMD3_HUMAN|A2A2Y4	FL_Nrf2-Neh45mut	-0.586924	0.255545	14.38	0.0371328	0.328434	FERM domain-containing protein 3	FRMD3	1.43024	0.586924	0.483551
RT63_HUMAN|Q9BQC6	FL_Nrf2-Neh45mut	0.514468	0.223999	14.38	0.0371333	0.328434	Ribosomal protein 63, mitochondrial	MRPL57	1.43024	0.514468	0.483551
UBAC2_HUMAN|Q8NBM4	FL_Nrf2-Neh45mut	0.349546	0.152247	14.38	0.0371918	0.328434	Ubiquitin-associated domain-containing protein 2	UBAC2	1.42955	0.349546	0.483551
RS20_HUMAN|P60866	FL_Nrf2-Neh45mut	0.250373	0.109053	14.38	0.0371939	0.328434	40S ribosomal protein S20	RPS20	1.42953	0.250373	0.483551
P20D2_HUMAN|Q8IYS1	FL_Nrf2-Neh45mut	0.44218	0.192641	14.38	0.037232	0.328434	Peptidase M20 domain-containing protein 2	PM20D2	1.42908	0.44218	0.483551
RBM6_HUMAN|P78332	FL_Nrf2-Neh45mut	0.50167	0.218739	14.38	0.0373663	0.328434	RNA-binding protein 6	RBM6	1.42752	0.50167	0.483551
TANC1_HUMAN|Q9C0D5	FL_Nrf2-Neh45mut	-0.25245	0.110076	14.38	0.0373694	0.328434	Protein TANC1	TANC1	1.42748	0.25245	0.483551
NH2L1_HUMAN|P55769	FL_Nrf2-Neh45mut	-0.410082	0.17884	14.38	0.0373986	0.328434	NHP2-like protein 1	NHP2L1	1.42714	0.410082	0.483551
COX11_HUMAN|Q9Y6N1	FL_Nrf2-Neh45mut	0.394956	0.172524	14.38	0.0376664	0.328434	Cytochrome c oxidase assembly protein COX11, mitochondrial	COX11	1.42405	0.394956	0.483551
SNX2_HUMAN|O60749	FL_Nrf2-Neh45mut	-0.367391	0.160583	14.38	0.0377683	0.328434	Sorting nexin-2	SNX2	1.42287	0.367391	0.483551
FER_HUMAN|P16591	FL_Nrf2-Neh45mut	0.437247	0.191197	14.38	0.0378383	0.328434	Tyrosine-protein kinase Fer	FER	1.42207	0.437247	0.483551
SH3L1_HUMAN|O75368	FL_Nrf2-Neh45mut	-1.29998	0.568545	14.38	0.0378661	0.328434	SH3 domain-binding glutamic acid-rich-like protein	SH3BGRL	1.42175	1.29998	0.483551
STX17_HUMAN|P56962	FL_Nrf2-Neh45mut	0.372662	0.163027	14.38	0.0379105	0.328434	Syntaxin-17	STX17	1.42124	0.372662	0.483551
MO4L1_HUMAN|Q9UBU8	FL_Nrf2-Neh45mut	0.41422	0.181291	14.38	0.0379873	0.328434	Mortality factor 4-like protein 1	MORF4L1	1.42036	0.41422	0.483551
AKAP9_HUMAN|Q99996	FL_Nrf2-Neh45mut	-0.503828	0.220805	14.38	0.0382092	0.328434	A-kinase anchor protein 9	AKAP9	1.41783	0.503828	0.483551
NAA50_HUMAN|Q9GZZ1	FL_Nrf2-Neh45mut	-0.31186	0.136694	14.38	0.0382328	0.328434	N-alpha-acetyltransferase 50	NAA50	1.41756	0.31186	0.483551
MGAP_HUMAN|Q8IWI9	FL_Nrf2-Neh45mut	0.655355	0.28737	14.38	0.0383003	0.328434	MAX gene-associated protein	MGA	1.4168	0.655355	0.483551
FNTB_HUMAN|P49356	FL_Nrf2-Neh45mut	0.600364	0.26135	13.38	0.0383404	0.328434	Protein farnesyltransferase subunit beta	FNTB	1.41634	0.600364	0.483551
AURKA_HUMAN|O14965	FL_Nrf2-Neh45mut	0.421563	0.184946	14.38	0.0383839	0.328434	Aurora kinase A	AURKA	1.41585	0.421563	0.483551
ANR17_HUMAN|O75179	FL_Nrf2-Neh45mut	0.488308	0.214276	14.38	0.0384211	0.328434	Ankyrin repeat domain-containing protein 17	ANKRD17	1.41543	0.488308	0.483551
ACOT9_HUMAN|Q9Y305	FL_Nrf2-Neh45mut	0.268288	0.117736	14.38	0.0384314	0.328434	Acyl-coenzyme A thioesterase 9, mitochondrial	ACOT9	1.41531	0.268288	0.483551
NDUS6_HUMAN|O75380	FL_Nrf2-Neh45mut	0.501115	0.219978	14.38	0.0384834	0.328434	NADH dehydrogenase [ubiquinone] iron-sulfur protein 6, mitochondrial	NDUFS6	1.41473	0.501115	0.483551
IF1AY_HUMAN|O14602	FL_Nrf2-Neh45mut	0.781356	0.343123	14.38	0.0385446	0.328434	Eukaryotic translation initiation factor 1A, Y-chromosomal	EIF1AY	1.41404	0.781356	0.483551
MCM3_HUMAN|P25205	FL_Nrf2-Neh45mut	0.395277	0.173607	14.38	0.0385699	0.328434	DNA replication licensing factor MCM3	MCM3	1.41375	0.395277	0.483551
CBX1_HUMAN|P83916	FL_Nrf2-Neh45mut	-0.648233	0.284726	14.38	0.0385813	0.328434	Chromobox protein homolog 1	CBX1	1.41362	0.648233	0.483551
CYRIA_HUMAN|Q9H0Q0	FL_Nrf2-Neh45mut	-0.503318	0.221096	14.38	0.0385977	0.328434	NA	NA	1.41344	0.503318	0.483551
MCUB_HUMAN|Q9NWR8	FL_Nrf2-Neh45mut	0.431461	0.189558	14.38	0.0386215	0.328434	Calcium uniporter regulatory subunit MCUb, mitochondrial	CCDC109B	1.41317	0.431461	0.483551
PTN11_HUMAN|Q06124	FL_Nrf2-Neh45mut	0.28233	0.124064	14.38	0.0386554	0.328434	Tyrosine-protein phosphatase non-receptor type 11	PTPN11	1.41279	0.28233	0.483551
SRFB1_HUMAN|Q8NEF9	FL_Nrf2-Neh45mut	-0.335561	0.147509	14.38	0.0387169	0.328434	Serum response factor-binding protein 1	SRFBP1	1.4121	0.335561	0.483551
RBBP7_HUMAN|Q16576	FL_Nrf2-Neh45mut	0.486148	0.213735	14.38	0.0387402	0.328434	Histone-binding protein RBBP7	RBBP7	1.41184	0.486148	0.483551
BICC1_HUMAN|Q9H694	FL_Nrf2-Neh45mut	-0.210393	0.0926126	14.38	0.0389456	0.328434	Protein bicaudal C homolog 1	BICC1	1.40954	0.210393	0.483551
RL27_HUMAN|P61353	FL_Nrf2-Neh45mut	-0.782277	0.344385	14.38	0.0389634	0.328434	60S ribosomal protein L27	RPL27	1.40934	0.782277	0.483551
RL4_HUMAN|P36578	FL_Nrf2-Neh45mut	-0.863541	0.380297	14.38	0.0390239	0.328434	60S ribosomal protein L4	RPL4	1.40867	0.863541	0.483551
HMGCL_HUMAN|P35914	FL_Nrf2-Neh45mut	0.505575	0.222834	14.38	0.0391626	0.328434	Hydroxymethylglutaryl-CoA lyase, mitochondrial	HMGCL	1.40713	0.505575	0.483551
MCM9_HUMAN|Q9NXL9	FL_Nrf2-Neh45mut	0.452001	0.199495	14.38	0.0393953	0.328434	DNA helicase MCM9	MCM9	1.40456	0.452001	0.483551
CR021_HUMAN|Q32NC0	FL_Nrf2-Neh45mut	0.416195	0.183795	14.38	0.0394906	0.328434	UPF0711 protein C18orf21	C18orf21	1.40351	0.416195	0.483551
HNRH3_HUMAN|P31942	FL_Nrf2-Neh45mut	-0.32641	0.144176	14.38	0.0395271	0.328434	Heterogeneous nuclear ribonucleoprotein H3	HNRNPH3	1.40311	0.32641	0.483551
DHX36_HUMAN|Q9H2U1	FL_Nrf2-Neh45mut	0.278475	0.12304	14.38	0.0395784	0.328434	ATP-dependent RNA helicase DHX36	DHX36	1.40254	0.278475	0.483551
COQ8A_HUMAN|Q8NI60	FL_Nrf2-Neh45mut	0.367477	0.162426	14.38	0.0396431	0.328434	NA	NA	1.40183	0.367477	0.483551
TMTC3_HUMAN|Q6ZXV5	FL_Nrf2-Neh45mut	0.482217	0.213149	14.38	0.0396497	0.328434	Transmembrane and TPR repeat-containing protein 3	TMTC3	1.40176	0.482217	0.483551
ASAP2_HUMAN|O43150	FL_Nrf2-Neh45mut	0.328475	0.145235	14.38	0.0397006	0.328434	Arf-GAP with SH3 domain, ANK repeat and PH domain-containing protein 2	ASAP2	1.4012	0.328475	0.483551
CHP1_HUMAN|Q99653	FL_Nrf2-Neh45mut	0.407145	0.180035	14.38	0.0397152	0.328434	Calcineurin B homologous protein 1	CHP1	1.40104	0.407145	0.483551
UPP1_HUMAN|Q16831	FL_Nrf2-Neh45mut	0.394155	0.174297	14.38	0.0397206	0.328434	Uridine phosphorylase 1	UPP1	1.40098	0.394155	0.483551
RP9_HUMAN|Q8TA86	FL_Nrf2-Neh45mut	0.552933	0.244593	14.38	0.0397793	0.328434	Retinitis pigmentosa 9 protein	RP9	1.40034	0.552933	0.483551
WDR91_HUMAN|A4D1P6	FL_Nrf2-Neh45mut	0.332949	0.14743	14.38	0.0399519	0.328434	WD repeat-containing protein 91	WDR91	1.39846	0.332949	0.483551
STEEP_HUMAN|Q9H5V9	FL_Nrf2-Neh45mut	0.379872	0.168209	14.38	0.0399529	0.328434	NA	NA	1.39845	0.379872	0.483551
TAP2_HUMAN|Q03519	FL_Nrf2-Neh45mut	0.419516	0.185807	14.38	0.0399931	0.328434	Antigen peptide transporter 2	TAP2	1.39801	0.419516	0.483551
AROS_HUMAN|Q86WX3	FL_Nrf2-Neh45mut	0.503861	0.223172	14.38	0.0399995	0.328434	Active regulator of SIRT1	RPS19BP1	1.39795	0.503861	0.483551
SNX1_HUMAN|Q13596	FL_Nrf2-Neh45mut	-0.336276	0.14899	14.38	0.0400521	0.328434	Sorting nexin-1	SNX1	1.39737	0.336276	0.483551
APC5_HUMAN|Q9UJX4	FL_Nrf2-Neh45mut	0.458401	0.203168	14.38	0.0401106	0.328434	Anaphase-promoting complex subunit 5	ANAPC5	1.39674	0.458401	0.483551
RL35A_HUMAN|P18077	FL_Nrf2-Neh45mut	-1.10021	0.487743	14.38	0.0401526	0.328434	60S ribosomal protein L35a	RPL35A	1.39629	1.10021	0.483551
PTPS_HUMAN|Q03393	FL_Nrf2-Neh45mut	0.762951	0.338313	14.38	0.0401947	0.328434	6-pyruvoyl tetrahydrobiopterin synthase	PTS	1.39583	0.762951	0.483551
CBX4_HUMAN|O00257	FL_Nrf2-Neh45mut	0.518604	0.230008	14.38	0.0402288	0.328434	E3 SUMO-protein ligase CBX4	CBX4	1.39546	0.518604	0.483551
CLK2_HUMAN|P49760	FL_Nrf2-Neh45mut	0.448584	0.199057	14.38	0.0403183	0.328434	Dual specificity protein kinase CLK2	CLK2	1.3945	0.448584	0.483551
ARGL1_HUMAN|Q9NWB6	FL_Nrf2-Neh45mut	0.638803	0.283491	14.38	0.040334	0.328434	Arginine and glutamate-rich protein 1	ARGLU1	1.39433	0.638803	0.483551
TBCA_HUMAN|O75347	FL_Nrf2-Neh45mut	-0.857214	0.380739	14.38	0.0404796	0.329067	Tubulin-specific chaperone A	TBCA	1.39276	0.857214	0.482716
CAF17_HUMAN|Q5T440	FL_Nrf2-Neh45mut	0.504405	0.224162	14.38	0.0405768	0.329152	Putative transferase CAF17, mitochondrial	IBA57	1.39172	0.504405	0.482603
VP26A_HUMAN|O75436	FL_Nrf2-Neh45mut	-0.303602	0.134985	14.38	0.0406565	0.329152	Vacuolar protein sorting-associated protein 26A	VPS26A	1.39087	0.303602	0.482603
TRAF4_HUMAN|Q9BUZ4	FL_Nrf2-Neh45mut	0.416306	0.185162	14.38	0.0407196	0.329152	TNF receptor-associated factor 4	TRAF4	1.3902	0.416306	0.482603
SKA2_HUMAN|Q8WVK7	FL_Nrf2-Neh45mut	0.627982	0.279439	14.38	0.0408002	0.329152	Spindle and kinetochore-associated protein 2	SKA2	1.38934	0.627982	0.482603
ECHM_HUMAN|P30084	FL_Nrf2-Neh45mut	-0.430783	0.191771	14.38	0.040874	0.329152	Enoyl-CoA hydratase, mitochondrial	ECHS1	1.38855	0.430783	0.482603
JUPI1_HUMAN|Q9UK76	FL_Nrf2-Neh45mut	-0.583024	0.259651	14.38	0.0409458	0.329152	NA	NA	1.38779	0.583024	0.482603
PPIA_HUMAN|P62937	FL_Nrf2-Neh45mut	-0.340755	0.151783	14.38	0.040977	0.329152	Peptidyl-prolyl cis-trans isomerase A	PPIA	1.38746	0.340755	0.482603
ASF1A_HUMAN|Q9Y294	FL_Nrf2-Neh45mut	0.251759	0.112178	14.38	0.0410337	0.329152	Histone chaperone ASF1A	ASF1A	1.38686	0.251759	0.482603
CNNM2_HUMAN|Q9H8M5	FL_Nrf2-Neh45mut	0.339912	0.151571	14.38	0.0411657	0.329666	Metal transporter CNNM2	CNNM2	1.38546	0.339912	0.481926
PLD3_HUMAN|Q8IV08	FL_Nrf2-Neh45mut	0.4799	0.21414	14.38	0.0412859	0.330007	Phospholipase D3	PLD3	1.3842	0.4799	0.481477
UPK3B_HUMAN|Q9BT76-3	FL_Nrf2-Neh45mut	-1.94643	0.84652	11.38	0.0413445	0.330007	Uroplakin-3b (isoform 3)	UPK3B	1.38358	1.94643	0.481477
RPA43_HUMAN|Q3B726	FL_Nrf2-Neh45mut	0.514667	0.22983	14.38	0.0414206	0.33007	DNA-directed RNA polymerase I subunit RPA43	TWISTNB	1.38278	0.514667	0.481393
FHL2_HUMAN|Q14192	FL_Nrf2-Neh45mut	-0.298	0.133335	14.38	0.0417658	0.331988	Four and a half LIM domains protein 2	FHL2	1.37918	0.298	0.478878
DPP2_HUMAN|Q9UHL4	FL_Nrf2-Neh45mut	0.758045	0.339248	14.38	0.0418037	0.331988	Dipeptidyl peptidase 2	DPP7	1.37879	0.758045	0.478878
UCHL5_HUMAN|Q9Y5K5	FL_Nrf2-Neh45mut	-0.324459	0.145257	14.38	0.0418668	0.331988	Ubiquitin carboxyl-terminal hydrolase isozyme L5	UCHL5	1.37813	0.324459	0.478878
TB182_HUMAN|Q9C0C2	FL_Nrf2-Neh45mut	-0.415188	0.186013	14.38	0.0419981	0.332258	182 kDa tankyrase-1-binding protein	TNKS1BP1	1.37677	0.415188	0.478525
NPM_HUMAN|P06748	FL_Nrf2-Neh45mut	-0.272466	0.122098	14.38	0.042038	0.332258	Nucleophosmin	NPM1	1.37636	0.272466	0.478525
EI24_HUMAN|O14681	FL_Nrf2-Neh45mut	0.965824	0.433149	14.38	0.042179	0.332829	Etoposide-induced protein 2.4 homolog	EI24	1.3749	0.965824	0.477778
PDXK_HUMAN|O00764	FL_Nrf2-Neh45mut	-0.388812	0.17448	14.38	0.0422882	0.333149	Pyridoxal kinase	PDXK	1.37378	0.388812	0.477362
TCPG_HUMAN|P49368	FL_Nrf2-Neh45mut	0.648717	0.291278	14.38	0.04239	0.333408	T-complex protein 1 subunit gamma	CCT3	1.37274	0.648717	0.477023
NBDY_HUMAN|A0A0U1RRE5	FL_Nrf2-Neh45mut	0.446103	0.200461	14.38	0.0425311	0.333976	NA	NA	1.37129	0.446103	0.476284
MOB2_HUMAN|Q70IA6	FL_Nrf2-Neh45mut	0.727326	0.327067	14.38	0.0426601	0.334447	MOB kinase activator 2	MOB2	1.36998	0.727326	0.475673
SGTA_HUMAN|O43765	FL_Nrf2-Neh45mut	-0.39663	0.178969	14.38	0.0432771	0.338736	Small glutamine-rich tetratricopeptide repeat-containing protein alpha	SGTA	1.36374	0.39663	0.470139
L10K_HUMAN|Q9UNZ5	FL_Nrf2-Neh45mut	0.597637	0.269846	14.38	0.043397	0.33881	Leydig cell tumor 10 kDa protein homolog	C19orf53	1.36254	0.597637	0.470044
RHG01_HUMAN|Q07960	FL_Nrf2-Neh45mut	-0.303714	0.13719	14.38	0.0434724	0.33881	Rho GTPase-activating protein 1	ARHGAP1	1.36179	0.303714	0.470044
SCAFB_HUMAN|Q99590	FL_Nrf2-Neh45mut	0.395954	0.17888	14.38	0.0434964	0.33881	Protein SCAF11	SCAF11	1.36155	0.395954	0.470044
HDAC1_HUMAN|Q13547	FL_Nrf2-Neh45mut	0.402417	0.181887	14.38	0.0435843	0.33895	Histone deacetylase 1	HDAC1	1.36067	0.402417	0.469865
ES8L2_HUMAN|Q9H6S3	FL_Nrf2-Neh45mut	-0.414719	0.187589	14.38	0.0437217	0.339474	Epidermal growth factor receptor kinase substrate 8-like protein 2	EPS8L2	1.3593	0.414719	0.469194
CN37_HUMAN|P09543	FL_Nrf2-Neh45mut	0.419225	0.189818	14.38	0.0439062	0.339737	2',3'-cyclic-nucleotide 3'-phosphodiesterase	CNP	1.35747	0.419225	0.468857
DCXR_HUMAN|Q7Z4W1	FL_Nrf2-Neh45mut	0.433591	0.196327	14.38	0.0439099	0.339737	L-xylulose reductase	DCXR	1.35744	0.433591	0.468857
SYFA_HUMAN|Q9Y285	FL_Nrf2-Neh45mut	0.296053	0.134153	14.38	0.0440509	0.339737	Phenylalanine--tRNA ligase alpha subunit	FARSA	1.35604	0.296053	0.468857
PSMD8_HUMAN|P48556	FL_Nrf2-Neh45mut	0.497568	0.225563	14.38	0.0441282	0.339737	26S proteasome non-ATPase regulatory subunit 8	PSMD8	1.35528	0.497568	0.468857
RL18A_HUMAN|Q02543	FL_Nrf2-Neh45mut	-1.04262	0.472723	14.38	0.0441557	0.339737	60S ribosomal protein L18a	RPL18A	1.35501	1.04262	0.468857
CYB5B_HUMAN|O43169	FL_Nrf2-Neh45mut	-0.367511	0.166678	14.38	0.0442098	0.339737	Cytochrome b5 type B	CYB5B	1.35448	0.367511	0.468857
TMCO1_HUMAN|Q9UM00	FL_Nrf2-Neh45mut	0.330159	0.149837	14.38	0.0443321	0.339737	Transmembrane and coiled-coil domain-containing protein 1	TMCO1	1.35328	0.330159	0.468857
SPIN1_HUMAN|Q9Y657	FL_Nrf2-Neh45mut	0.652059	0.296123	14.38	0.0444552	0.339737	Spindlin-1	SPIN1	1.35208	0.652059	0.468857
UBP15_HUMAN|Q9Y4E8-2	FL_Nrf2-Neh45mut	0.618068	0.280783	14.38	0.0445185	0.339737	Ubiquitin carboxyl-terminal hydrolase 15 (isoform 2)	USP15	1.35146	0.618068	0.468857
RL8_HUMAN|P62917	FL_Nrf2-Neh45mut	-0.849175	0.386094	14.38	0.0446726	0.339737	60S ribosomal protein L8	RPL8	1.34996	0.849175	0.468857
SPI2A_HUMAN|Q99865	FL_Nrf2-Neh45mut	0.628436	0.285812	14.38	0.0447255	0.339737	Spindlin-2A	SPIN2A	1.34944	0.628436	0.468857
MTA3_HUMAN|Q9BTC8	FL_Nrf2-Neh45mut	0.415875	0.189195	14.38	0.0447801	0.339737	Metastasis-associated protein MTA3	MTA3	1.34891	0.415875	0.468857
MCES_HUMAN|O43148	FL_Nrf2-Neh45mut	-0.204497	0.0930623	14.38	0.0448395	0.339737	mRNA cap guanine-N7 methyltransferase	RNMT	1.34834	0.204497	0.468857
FMR1_HUMAN|Q06787-2	FL_Nrf2-Neh45mut	0.304567	0.138694	14.38	0.0449635	0.339737	Fragile X mental retardation protein 1 (isoform 2)	FMR1	1.34714	0.304567	0.468857
CAPG_HUMAN|P40121	FL_Nrf2-Neh45mut	-0.413362	0.188262	14.38	0.0449875	0.339737	Macrophage-capping protein	CAPG	1.34691	0.413362	0.468857
TERA_HUMAN|P55072	FL_Nrf2-Neh45mut	0.578874	0.263729	14.38	0.045049	0.339737	Transitional endoplasmic reticulum ATPase	VCP	1.34632	0.578874	0.468857
ILF3_HUMAN|Q12906	FL_Nrf2-Neh45mut	0.534562	0.243574	14.38	0.0450743	0.339737	Interleukin enhancer-binding factor 3	ILF3	1.34607	0.534562	0.468857
RS4X_HUMAN|P62701	FL_Nrf2-Neh45mut	0.262861	0.119938	14.38	0.0453315	0.339737	40S ribosomal protein S4, X isoform	RPS4X	1.3436	0.262861	0.468857
ZRAB2_HUMAN|O95218	FL_Nrf2-Neh45mut	0.530006	0.242151	14.38	0.0455801	0.339737	Zinc finger Ran-binding domain-containing protein 2	ZRANB2	1.34122	0.530006	0.468857
RL36_HUMAN|Q9Y3U8	FL_Nrf2-Neh45mut	-0.776023	0.354701	14.38	0.0456588	0.339737	60S ribosomal protein L36	RPL36	1.34048	0.776023	0.468857
PANK4_HUMAN|Q9NVE7	FL_Nrf2-Neh45mut	0.487899	0.22304	14.38	0.0456874	0.339737	Pantothenate kinase 4	PANK4	1.3402	0.487899	0.468857
TMX2_HUMAN|Q9Y320	FL_Nrf2-Neh45mut	-0.279225	0.127686	14.38	0.0457457	0.339737	Thioredoxin-related transmembrane protein 2	TMX2	1.33965	0.279225	0.468857
STABP_HUMAN|O95630	FL_Nrf2-Neh45mut	-0.566613	0.259118	14.38	0.0457556	0.339737	STAM-binding protein	STAMBP	1.33956	0.566613	0.468857
TCPZ_HUMAN|P40227	FL_Nrf2-Neh45mut	0.619192	0.283193	14.38	0.0457758	0.339737	T-complex protein 1 subunit zeta	CCT6A	1.33936	0.619192	0.468857
SYNRG_HUMAN|Q9UMZ2	FL_Nrf2-Neh45mut	0.588371	0.269183	14.38	0.0458361	0.339737	Synergin gamma	SYNRG	1.33879	0.588371	0.468857
WIPI3_HUMAN|Q5MNZ6	FL_Nrf2-Neh45mut	0.808295	0.370217	14.38	0.0460498	0.339737	WD repeat domain phosphoinositide-interacting protein 3	WDR45B	1.33677	0.808295	0.468857
SHAN2_HUMAN|Q9UPX8	FL_Nrf2-Neh45mut	-0.450416	0.206323	14.38	0.0460701	0.339737	SH3 and multiple ankyrin repeat domains protein 2	SHANK2	1.33658	0.450416	0.468857
ANM1_HUMAN|Q99873	FL_Nrf2-Neh45mut	0.509276	0.233384	14.38	0.0461508	0.339737	Protein arginine N-methyltransferase 1	PRMT1	1.33582	0.509276	0.468857
MARE1_HUMAN|Q15691	FL_Nrf2-Neh45mut	-0.260556	0.119418	14.38	0.0461737	0.339737	Microtubule-associated protein RP/EB family member 1	MAPRE1	1.33561	0.260556	0.468857
HNRPD_HUMAN|Q14103	FL_Nrf2-Neh45mut	-0.387834	0.177758	14.38	0.0461788	0.339737	Heterogeneous nuclear ribonucleoprotein D0	HNRNPD	1.33556	0.387834	0.468857
FAM3A_HUMAN|P98173	FL_Nrf2-Neh45mut	0.437707	0.200752	14.38	0.0463075	0.339737	Protein FAM3A	FAM3A	1.33435	0.437707	0.468857
RHG05_HUMAN|Q13017	FL_Nrf2-Neh45mut	-0.211225	0.0969013	14.38	0.0463547	0.339737	Rho GTPase-activating protein 5	ARHGAP5	1.33391	0.211225	0.468857
ROCK1_HUMAN|Q13464	FL_Nrf2-Neh45mut	0.665046	0.305344	14.38	0.0465096	0.339737	Rho-associated protein kinase 1	ROCK1	1.33246	0.665046	0.468857
CRIP2_HUMAN|P52943	FL_Nrf2-Neh45mut	0.293297	0.134664	14.38	0.0465127	0.339737	Cysteine-rich protein 2	CRIP2	1.33243	0.293297	0.468857
FCHO2_HUMAN|Q0JRZ9	FL_Nrf2-Neh45mut	-0.701601	0.322182	14.38	0.0465419	0.339737	F-BAR domain only protein 2	FCHO2	1.33216	0.701601	0.468857
ODR4_HUMAN|Q5SWX8	FL_Nrf2-Neh45mut	0.667786	0.306726	14.38	0.0465864	0.339737	Protein odr-4 homolog	ODR4	1.33174	0.667786	0.468857
MFHA1_HUMAN|Q9Y4C4	FL_Nrf2-Neh45mut	0.60929	0.279865	14.38	0.0465917	0.339737	Malignant fibrous histiocytoma-amplified sequence 1	MFHAS1	1.33169	0.60929	0.468857
NCKP1_HUMAN|Q9Y2A7	FL_Nrf2-Neh45mut	-0.227942	0.104707	14.38	0.0466027	0.339737	Nck-associated protein 1	NCKAP1	1.33159	0.227942	0.468857
MYO9B_HUMAN|Q13459	FL_Nrf2-Neh45mut	0.327031	0.150269	14.38	0.0466603	0.339737	Unconventional myosin-IXb	MYO9B	1.33105	0.327031	0.468857
SDF2_HUMAN|Q99470	FL_Nrf2-Neh45mut	0.425571	0.19561	14.38	0.0467217	0.339737	Stromal cell-derived factor 2	SDF2	1.33048	0.425571	0.468857
VPP3_HUMAN|Q13488	FL_Nrf2-Neh45mut	-0.300389	0.138079	14.38	0.0467319	0.339737	V-type proton ATPase 116 kDa subunit a isoform 3	TCIRG1	1.33039	0.300389	0.468857
GPT11_HUMAN|Q8N954	FL_Nrf2-Neh45mut	0.521679	0.239831	14.38	0.0467584	0.339737	G patch domain-containing protein 11	GPATCH11	1.33014	0.521679	0.468857
C5AR1_HUMAN|P21730	FL_Nrf2-Neh45mut	0.356927	0.164112	14.38	0.046784	0.339737	C5a anaphylatoxin chemotactic receptor 1	C5AR1	1.3299	0.356927	0.468857
PGRC1_HUMAN|O00264	FL_Nrf2-Neh45mut	0.345639	0.159029	14.38	0.0469136	0.339737	Membrane-associated progesterone receptor component 1	PGRMC1	1.3287	0.345639	0.468857
SMIM4_HUMAN|Q8WVI0	FL_Nrf2-Neh45mut	0.487509	0.22436	14.38	0.046961	0.339737	Small integral membrane protein 4	SMIM4	1.32826	0.487509	0.468857
MAIP1_HUMAN|Q8WWC4	FL_Nrf2-Neh45mut	0.358588	0.165073	14.38	0.0470131	0.339737	NA	NA	1.32778	0.358588	0.468857
CCHL_HUMAN|P53701	FL_Nrf2-Neh45mut	-0.30616	0.141	14.38	0.0470975	0.339737	Cytochrome c-type heme lyase	HCCS	1.327	0.30616	0.468857
P4R3C_HUMAN|Q6ZMV5	FL_Nrf2-Neh45mut	0.497938	0.229351	14.38	0.0471214	0.339737	NA	NA	1.32678	0.497938	0.468857
UBFD1_HUMAN|O14562	FL_Nrf2-Neh45mut	-0.324464	0.149764	14.38	0.0475287	0.341915	Ubiquitin domain-containing protein UBFD1	UBFD1	1.32304	0.324464	0.466082
DHX35_HUMAN|Q9H5Z1	FL_Nrf2-Neh45mut	0.58804	0.271475	14.38	0.0475647	0.341915	Probable ATP-dependent RNA helicase DHX35	DHX35	1.32272	0.58804	0.466082
HP1B3_HUMAN|Q5SSJ5	FL_Nrf2-Neh45mut	-0.230353	0.106434	14.38	0.0477284	0.342493	Heterochromatin protein 1-binding protein 3	HP1BP3	1.32122	0.230353	0.465348
RL22L_HUMAN|Q6P5R6	FL_Nrf2-Neh45mut	0.557993	0.2579	14.38	0.0477877	0.342493	60S ribosomal protein L22-like 1	RPL22L1	1.32068	0.557993	0.465348
D42E1_HUMAN|Q8WUS8	FL_Nrf2-Neh45mut	0.629549	0.291076	14.38	0.0478571	0.342493	Short-chain dehydrogenase/reductase family 42E member 1	SDR42E1	1.32005	0.629549	0.465348
THOC4_HUMAN|Q86V81	FL_Nrf2-Neh45mut	0.582271	0.269932	14.38	0.0483752	0.345483	THO complex subunit 4	ALYREF	1.31538	0.582271	0.461573
RL19_HUMAN|P84098	FL_Nrf2-Neh45mut	-0.202316	0.0938137	14.38	0.048423	0.345483	60S ribosomal protein L19	RPL19	1.31495	0.202316	0.461573
CI085_HUMAN|Q96MD7	FL_Nrf2-Neh45mut	0.459979	0.213419	14.38	0.0485399	0.345483	Uncharacterized protein C9orf85	C9orf85	1.3139	0.459979	0.461573
GPAT3_HUMAN|Q53EU6	FL_Nrf2-Neh45mut	0.41792	0.193924	14.38	0.0485602	0.345483	Glycerol-3-phosphate acyltransferase 3	AGPAT9	1.31372	0.41792	0.461573
CHK1_HUMAN|O14757	FL_Nrf2-Neh45mut	0.42009	0.195261	14.38	0.0488928	0.347339	Serine/threonine-protein kinase Chk1	CHEK1	1.31076	0.42009	0.459246
MGME1_HUMAN|Q9BQP7	FL_Nrf2-Neh45mut	0.415963	0.193536	14.38	0.0490903	0.348232	Mitochondrial genome maintenance exonuclease 1	MGME1	1.309	0.415963	0.458132
TAB1_HUMAN|Q15750	FL_Nrf2-Neh45mut	0.699744	0.325701	14.38	0.0491693	0.348283	TGF-beta-activated kinase 1 and MAP3K7-binding protein 1	TAB1	1.30831	0.699744	0.458068
[truncated: 4,161 more rows]
