# Supplementary material for: NRF2 supports non-small cell lung cancer growth independently of CBP/p300-enhanced glutathione synthesis
Source: EMBO Rep. 2025 May 14;26(12):3106–37. doi: 10.1038/s44319-025-00463-z (PMC12187939; doi:10.1038/s44319-025-00463-z)
Supplement: Supplementary file 7 — Data Set EV3 [file 44319_2025_463_MOESM7_ESM.xlsx]

## Sheet: Dataset EV3
Dataset EV3 - Cosine distances of RNA-seq values, WT vs. Neh4_5mut NRF2

## Sheet: Signature Genes
Gene	Wildtype 24hrs vs 0hrs - normalized to luciferase	Neh4/5 mutant 24hrs vs 0hrs - normalized to luciferase	Cosine Similarity
CABYR	1.34677	0.406182	0.881164
SRXN1	4.54225	2.05182	0.935504
SQSTM1	2.23946	1.16542	0.953678
HHIPL2	2.79985	1.6033	0.965003
JAKMIP3	2.77383	1.60434	0.966126
GCLC	2.8797	1.68721	0.967559
PANX2	4.68105	2.77894	0.968997
PPP2R2C	1.65168	1.0254	0.97371
CBR1	2.06147	1.28165	0.973857
ABCB6	3.09227	1.96349	0.975971
OSGIN1	6.07038	3.86276	0.976182
PRDX1	1.87349	1.21607	0.978101
GSR	2.44361	1.59634	0.978708
NR0B1	7.15656	4.71736	0.979545
SPP1	3.7096	2.44655	0.979595
LRP8	2.06523	1.37358	0.980367
TXNRD1	2.77018	1.90933	0.983497
F2RL2	9.08826	6.3841	0.985068
ASPH	1.90537	1.34609	0.985527
RSPO3	2.5269	1.79154	0.98581
ALDH3A2	1.62779	1.16089	0.986272
CYP4F3	3.71219	2.67321	0.98702
GLA	2.79185	2.01269	0.987104
ABHD4	2.20679	1.5931	0.987208
EPHX1	2.5156	1.84006	0.988185
GCLM	4.02429	3.00228	0.989587
TXN	1.75472	1.31384	0.989836
ME1	2.76428	2.09937	0.990784
TSKU	0.91886	0.703767	0.991328
MAFG	2.3436	1.81327	0.99196
ABCC2	1.76779	1.37122	0.992114
UCHL1	2.1263	1.65476	0.992313
AKR1C1	5.66931	4.41235	0.992317
TRIM16	2.99224	2.37752	0.993511
TRIM16L	5.08132	4.03867	0.993528
MGST1	2.05936	1.64878	0.993926
PTGR1	3.72105	2.98972	0.994114
KIAA0319	2.48232	2	0.99426
HTATIP2	1.72236	1.4113	0.995109
AKR1B10	5.71266	4.73331	0.995634
NQO1	1.90518	1.6204	0.996754
AKR1B15	5.70344	4.8824	0.997006
ALDH3A1	4.20846	3.60431	0.997023
AKR1B1	1.14966	0.985071	0.997041
SLC7A11	3.37597	2.91186	0.997287
CYP4F11	6.37829	5.50247	0.997294
G6PD	2.47937	2.15294	0.997526
NEIL3	2.06728	1.80254	0.997668
FTL	3.38503	2.98751	0.99806
PGD	1.80141	1.60143	0.998278
TALDO1	2.38262	2.17856	0.999001
AKR1C3	2.59284	2.40262	0.999276
CPLX2	4.88143	4.57631	0.99948
UGDH	1.92269	1.81196	0.999561
KYNU	1.17787	1.20556	0.999933
AKR1C2	3.94507	3.85848	0.999938
GPX2	2.68644	2.65236	0.99998

## Sheet: cosine_similarity
Gene	Wildtype 24hrs vs 0hrs - normalized to luciferase	Neh4/5 mutant 24hrs vs 0hrs - normalized to luciferase	Cosine Similarity
A1CF	0.45031	0.971517	0.938904
A4GALT	1.10356	0.159371	0.800915
AAAS	0.0471738	0.358189	0.793382
AADAC	1.82259	0.425748	0.849416
AADACP1	1.63115	0.326808	0.832239
AAED1	0.443262	0.319497	0.98709
AAGAB	0.335391	0.313417	0.999427
AAK1	0.352874	0.028348	0.761459
AARS	1.22025	1.17756	0.999842
AARS2	0.168878	0.0365668	0.840732
AASDH	0.218931	0.315098	0.98417
AASDHPPT	0.30504	0.328714	0.999303
AATF	0.459535	0.250716	0.959394
ABCA1	0.643853	0.364662	0.963752
ABCA2	0.644945	0.26618	0.92339
ABCB7	0.0181815	0.157433	0.783561
ABCB8	0.251492	0.0379674	0.804739
ABCC1	0.962858	0.61414	0.976413
ABCC10	0.085059	0.00282677	0.730203
ABCC5	0.274177	0.1127	0.922841
ABCD3	0.23532	0.315126	0.989653
ABCE1	0.667899	0.58622	0.997886
ABCF1	0.0818684	0.0616099	0.990178
ABCF3	0.138627	0.0821589	0.968815
ABCG2	0.818219	0.740094	0.998746
ABCG4	0.385384	0.300256	0.99238
ABHD13	0.316267	0.202217	0.976651
ABHD17B	0.231203	0.278857	0.995664
ABHD2	0.490921	0.515685	0.999698
ABHD3	1.63668	1.23001	0.990087
ABHD5	0.101529	0.185883	0.959527
ABI1	0.20976	0.233144	0.998609
ABL1	0.261334	0.0778744	0.879594
ABRACL	0.206277	0.199438	0.999858
ABRAXAS1	0.504039	0.496692	0.999973
ABRAXAS2	0.121779	0.143597	0.996637
ABTB1	0.332314	0.0766117	0.847883
AC002116.2	1.3463	0.88834	0.979639
AC002467.1	0.096879	0.335584	0.875488
AC002524.1	0.0309489	0.162268	0.827063
AC002546.1	0.513435	0.622766	0.995402
AC003002.3	0.695038	0.20532	0.878463
AC004148.2	0.923446	0.654123	0.985738
AC004224.1	0.488391	0.0529365	0.779186
AC004241.3	1.2879	0.602785	0.940177
AC004448.1	0.478684	0.362427	0.990583
AC004453.1	0.16518	0.0667839	0.9206
AC004466.1	1.03317	1.19612	0.997339
AC004656.1	0.314791	0.230726	0.988334
AC004686.1	0.297327	0.314781	0.999594
AC004801.1	0.190136	0.149052	0.992744
AC004801.6	1.24882	1.09082	0.997728
AC004803.1	0.567093	0.452319	0.993722
AC004812.2	0.878901	0.592615	0.981596
AC004816.1	0.137519	0.281155	0.945883
AC004884.1	0.481067	0.0964931	0.83236
AC004918.3	0.103386	0.192857	0.957293
AC005005.1	0.116545	0.16408	0.985955
AC005034.3	0.245748	0.154318	0.974866
AC005034.5	0.560141	0.771827	0.987605
AC005076.1	0.861564	1.53755	0.962522
AC005165.2	0.0421247	0.171456	0.855396
AC005229.1	0.910391	0.919464	0.999988
AC005229.4	0.279396	0.1864	0.980647
AC005261.2	0.22647	0.164823	0.987816
AC005336.1	4.15553	3.28911	0.993296
AC005351.1	0.295942	0.548842	0.957993
AC005412.1	0.124801	0.111285	0.998365
AC005479.1	0.203193	0.478354	0.927279
AC005822.1	0.400796	0.261792	0.978695
AC005832.3	0.153476	0.390899	0.916615
AC006001.3	0.355052	0.0198249	0.745428
AC006026.1	0.779678	0.381097	0.945796
AC006058.1	1.65946	1.14342	0.983471
AC006064.2	0.331385	0.828217	0.919185
AC006120.1	0.789671	0.667651	0.996513
AC006262.2	0.449804	0.940515	0.942988
AC006329.1	0.315576	0.0883807	0.871603
AC006333.2	0.0323192	0.160872	0.83253
AC006449.5	0.162724	0.21666	0.990045
AC006486.2	0.768136	0.176031	0.84719
AC006504.5	0.323135	0.079659	0.855801
AC006504.8	0.205903	0.370741	0.961487
AC006978.1	0.0407677	0.189907	0.839771
AC007041.1	0.226255	0.357131	0.975748
AC007066.2	0.267335	0.350814	0.991004
AC007160.1	0.506464	0.582107	0.997594
AC007229.1	0.402335	0.186489	0.938905
AC007238.1	0.0586763	0.287344	0.834283
AC007318.1	0.714745	0.370668	0.953251
AC007382.1	0.591806	0.925189	0.976693
AC007559.1	0.6081	0.548528	0.998676
AC007560.1	0.423206	0.190628	0.935127
AC007773.1	0.366761	0.308531	0.996303
AC007906.2	0.41768	0.625991	0.980657
AC007996.1	0.59008	0.598025	0.999978
AC008021.1	0.0920755	0.0105875	0.783254
AC008124.1	0.221476	0.134276	0.971249
AC008158.1	0.358397	0.0975191	0.867952
AC008427.1	1.43366	0.881655	0.972736
AC008440.3	1.68806	2.17988	0.992013
AC008443.1	0.719138	0.318325	0.932806
AC008536.3	0.848927	0.584574	0.983418
AC008592.3	0.316569	0.542167	0.967181
AC008669.1	0.988832	0.427956	0.929792
AC008677.1	1.46253	0.268262	0.823075
AC008677.2	0.547961	0.443405	0.994484
AC008966.1	0.654928	0.301996	0.938222
AC009041.2	0.493369	0.326405	0.979883
AC009053.1	0.622872	0.520986	0.996057
AC009061.2	0.0630764	0.40114	0.808362
AC009113.1	0.615162	0.82773	0.989322
AC009220.1	0.167447	0.325708	0.952171
AC009275.1	0.692415	0.768077	0.998661
AC009318.2	0.81475	0.372646	0.937149
AC009413.1	0.00128764	0.196958	0.711714
AC009487.2	0.345759	0.218227	0.975374
AC009506.1	0.408484	0.212946	0.953892
AC009506.2	0.0506318	0.378792	0.794557
AC009779.2	0.218394	0.209023	0.99976
AC009831.2	1.78522	1.54898	0.997499
AC009927.1	0.0312092	0.877919	0.731782
AC009948.2	0.309577	0.205638	0.980251
AC010132.2	0.329489	0.612416	0.957727
AC010328.2	0.491603	0.154407	0.886502
AC010343.1	0.399242	0.339841	0.996786
AC010422.3	1.31454	0.824521	0.97475
AC010642.2	0.0192235	0.226189	0.764447
AC010878.1	0.573295	0.46749	0.994872
AC010883.1	1.40771	1.03481	0.988546
AC010894.2	0.145316	0.389938	0.909517
AC011005.1	0.957895	0.462931	0.944339
AC011270.1	0.440667	0.703144	0.974667
AC011451.2	0.48854	0.338595	0.983962
AC011492.1	0.226292	0.63607	0.903214
AC011495.1	0.00668864	0.250028	0.725763
AC011497.2	0.180257	0.144649	0.994048
AC011716.1	0.864997	1.07595	0.994146
AC011815.1	0.661656	0.210496	0.888198
AC011912.1	1.01742	0.831813	0.995001
AC011939.1	0.426684	0.361179	0.996561
AC012065.5	1.76772	1.50107	0.996689
AC012066.1	0.606709	0.424862	0.984815
AC012146.1	0.534836	0.348734	0.97853
AC012236.1	0.104515	0.526443	0.831266
AC012313.2	0.405088	0.221469	0.95964
AC012510.1	0.418116	0.104554	0.857521
AC015712.2	0.0903427	0.0392997	0.930478
AC015712.6	0.60972	0.0485913	0.761046
AC015849.6	1.53078	0.798493	0.953966
AC015911.4	0.550239	0.190327	0.899409
AC015922.4	0.315954	0.179041	0.963811
AC016065.1	0.346798	0.102332	0.878318
AC016205.1	0.624319	0.911947	0.982921
AC016705.2	0.144006	0.175457	0.995189
AC016734.1	0.975421	0.693979	0.986085
AC016747.1	0.0945783	0.198365	0.942591
AC016876.1	0.144899	0.115399	0.993639
AC016876.2	0.287245	0.4767	0.970599
AC017100.1	0.373303	0.355555	0.999704
AC018371.2	0.572093	0.195149	0.897529
AC018521.5	0.149177	0.292501	0.951174
AC018645.2	0.884124	0.696088	0.992994
AC018645.3	0.613257	0.309063	0.949681
AC018797.2	1.41161	1.05872	0.989951
AC018992.1	0.1402	0.0948731	0.981913
AC019097.1	0.508862	0.651201	0.992556
AC019205.2	0.715685	0.880613	0.994705
AC020612.1	0.71533	0.167814	0.849917
AC020910.5	0.08689	0.165	0.955131
AC021016.2	0.106554	0.0674476	0.975663
AC021054.1	0.0429153	0.205892	0.836515
AC021231.2	0.430049	0.390895	0.998865
AC022107.1	0.306245	0.432193	0.985764
AC022182.3	0.067889	0.329437	0.835273
AC022211.2	0.823764	0.424103	0.952348
AC022306.1	0.331833	0.32181	0.999882
AC022364.1	0.89556	1.25479	0.986332
AC022413.1	0.509761	0.300701	0.968304
AC022431.1	0.446872	0.256025	0.96506
AC022613.1	0.6445	0.00777882	0.715589
AC022916.1	0.26523	0.144289	0.959051
AC023157.3	0.0508208	0.369471	0.796866
AC023512.1	0.623427	0.497794	0.993781
AC023632.6	0.167649	0.322136	0.953684
AC023818.1	0.45551	0.390189	0.99703
AC023906.1	0.622049	0.387249	0.973991
AC024060.1	0.42164	0.289336	0.983123
AC024293.1	0.228821	0.255432	0.998493
AC024587.1	0.739002	1.05395	0.98492
AC024592.3	0.0773504	0.563552	0.796691
AC025198.1	0.623903	0.509574	0.994952
AC026271.2	0.597045	0.643763	0.999292
AC026316.1	0.674821	1.08342	0.974044
AC026356.1	0.737809	0.171581	0.848896
AC026366.1	0.0947483	0.259234	0.906875
AC026401.3	0.38259	0.584976	0.978817
AC026410.3	0.615747	0.429545	0.984502
AC026412.1	0.27143	0.513422	0.955608
AC026471.1	0.391523	0.276825	0.985592
AC026688.1	0.767584	0.510439	0.980353
AC026801.3	0.232223	0.124339	0.957147
AC026951.1	1.726	1.1219	0.978234
AC026979.3	0.429818	0.263013	0.97222
AC027097.1	0.782453	0.890357	0.997926
AC027097.2	2.15832	0.776397	0.904714
AC027801.3	0.457311	0.351365	0.991527
AC034207.1	0.501399	0.303377	0.971036
AC036214.2	0.927114	0.8017	0.997379
AC040970.1	0.402619	0.304074	0.990417
AC044849.1	0.441817	0.532847	0.995667
AC046176.1	0.420205	0.318196	0.990592
AC055813.1	0.422043	0.0335852	0.760971
AC061965.1	0.313299	0.444328	0.985372
AC064850.1	0.781473	0.404556	0.953032
AC066692.1	0.295628	0.310437	0.999702
AC067735.1	0.381244	1.02474	0.909288
AC067852.4	0.0271191	0.165505	0.812141
AC067863.1	0.137287	0.17654	0.992268
AC067942.1	0.0808224	0.322461	0.857804
AC068282.1	0.884398	0.164237	0.824327
AC068473.5	0.17723	0.448318	0.917546
AC068775.1	0.0628818	0.196997	0.888643
AC069120.2	0.0677428	0.621258	0.77959
AC069544.1	0.410516	0.786073	0.954111
AC073063.1	0.193634	0.138916	0.986732
AC073073.1	0.0590953	0.37768	0.807917
AC073136.1	1.24496	1.08259	0.997575
AC073136.2	0.24194	0.0988732	0.922054
AC073310.1	0.395594	0.469663	0.996356
AC073529.1	0.116711	1.14916	0.774935
AC073621.1	0.201942	0.153977	0.991041
AC073651.2	0.045876	0.409507	0.781434
AC073857.1	0.117921	0.406745	0.876034
AC073896.2	0.777283	0.433993	0.962107
AC073909.1	0.747488	0.40623	0.95893
AC074085.2	0.654121	0.0940772	0.800567
AC078814.1	0.198331	0.383361	0.952951
AC078846.1	0.182251	0.647496	0.872243
AC078991.1	0.206247	0.371299	0.961507
AC079062.1	0.577927	0.553652	0.99977
AC079238.1	0.787985	0.183988	0.849364
AC079315.1	0.364033	0.203017	0.96197
AC079601.2	0.205594	0.35733	0.965539
AC079949.2	0.899131	0.473177	0.955051
AC080112.2	0.617738	0.121771	0.830512
AC083799.1	0.0113304	0.465009	0.724121
AC083862.1	0.590116	0.760452	0.99214
AC084033.3	0.889372	0.525515	0.968488
AC084251.1	0.679738	0.930886	0.98806
AC084757.1	0.186453	0.347402	0.957434
AC084824.1	0.437565	0.496212	0.998034
AC087163.3	1.46222	0.712001	0.945308
AC087190.4	0.612648	0.351791	0.965313
AC087283.1	0.527835	0.337317	0.976601
AC087388.1	0.544843	0.27432	0.94956
AC087499.1	0.380729	0.258813	0.982311
AC087501.5	1.00794	0.304816	0.881518
AC087633.2	0.277201	0.171716	0.973486
AC090071.1	0.51541	0.591902	0.997623
AC090198.1	0.671834	0.294804	0.931641
AC090204.1	0.436958	0.509342	0.997087
AC090617.3	0.890167	0.497778	0.962283
AC090695.1	0.9078	0.372481	0.922598
AC090897.1	0.209909	0.327575	0.976866
AC090971.4	0.607775	0.30609	0.949595
AC091133.2	0.0731198	1.37941	0.743545
AC091271.1	1.43231	0.959862	0.98105
AC091607.1	0.288848	0.492999	0.96756
AC091729.3	0.57572	0.380751	0.97985
AC091839.1	0.263426	0.63288	0.924537
AC091982.1	1.39187	0.695067	0.948525
AC091982.4	0.41201	0.271307	0.979451
AC092017.1	0.531832	0.556644	0.99974
AC092045.1	0.464199	0.384266	0.995592
AC092120.3	0.551033	0.348679	0.975629
AC092279.1	0.306631	0.0736485	0.852693
AC092284.1	0.286731	0.0913616	0.888405
AC092364.2	0.922971	0.440329	0.942669
AC092368.3	0.0844085	0.0751496	0.998321
AC092393.1	0.267621	0.946575	0.872811
AC092597.1	0.1025	0.706931	0.801253
AC092646.1	1.80609	1.02413	0.963887
AC092687.3	0.375377	0.562506	0.980671
AC092747.4	0.237717	0.264703	0.998561
AC092919.2	1.0492	0.47106	0.934693
AC093155.1	0.453357	0.383894	0.996576
AC093155.2	0.137336	0.10971	0.993806
AC093227.1	0.0519864	0.457461	0.782427
AC093249.6	0.232706	0.446579	0.953839
AC093297.3	0.443479	0.533924	0.995746
AC093536.1	0.139858	0.23486	0.969332
AC093677.1	0.0367453	0.0454297	0.994462
AC093700.1	0.267729	0.801889	0.894644
AC093724.1	0.247456	0.129373	0.954246
AC093768.1	0.38867	0.290248	0.989655
AC093816.1	0.413488	0.00133251	0.709382
AC093827.3	0.433407	0.312416	0.987096
AC095059.2	0.0481401	0.487912	0.77312
AC096533.1	0.163734	0.0608657	0.909177
AC096571.1	0.473541	0.450616	0.999692
AC096919.1	0.309862	0.436848	0.985846
AC097376.2	0.160565	0.585496	0.868939
AC097468.3	0.459889	1.05289	0.931024
AC097639.1	2.03604	0.749671	0.907878
AC097662.1	0.831393	0.471243	0.96384
AC098824.1	1.4585	0.945704	0.978001
AC098864.1	0.236565	0.0012978	0.710975
AC099335.1	0.218795	0.645793	0.896613
AC099522.2	1.28229	1.4744	0.99758
AC099568.2	1.55494	1.43076	0.999136
AC099850.1	0.60808	0.709701	0.99704
AC100778.3	0.8874	0.765279	0.997281
AC100821.1	1.26836	0.436827	0.898824
AC100861.1	0.608582	0.515302	0.996573
AC103988.1	0.0612915	0.207665	0.878348
AC103988.2	0.474641	0.111439	0.850011
AC104581.1	0.308401	0.561331	0.96022
AC104651.1	0.107665	0.376404	0.874302
AC104759.1	0.187777	0.297512	0.975375
AC104771.1	1.45993	0.520116	0.903403
AC104852.1	0.776778	0.500705	0.977436
AC105245.1	0.586137	0.382874	0.9787
AC105399.1	0.0821645	0.357272	0.8476
AC105446.1	0.357827	0.352066	0.999967
AC107027.3	0.848941	1.10175	0.991707
AC107068.1	0.842448	1.02045	0.995466
AC107075.1	0.594071	0.463335	0.992443
AC107385.1	0.245972	0.352819	0.98445
AC107884.1	0.55282	0.286105	0.952996
AC107890.1	0.175264	0.264958	0.979868
AC108002.1	0.663956	0.269809	0.921289
AC108059.3	0.0369506	0.45185	0.762386
AC108073.1	1.16214	0.517684	0.933648
AC108488.1	0.256242	0.597965	0.928461
AC108734.3	0.469698	0.574252	0.995022
AC109329.1	0.0885168	0.233059	0.912099
AC109460.3	0.333279	0.171127	0.952017
AC109481.1	0.312573	0.59765	0.954291
AC109992.1	0.0280107	0.0421592	0.980272
AC110588.1	0.629017	0.648863	0.999879
AC112191.2	0.130717	0.246454	0.956004
AC112220.2	1.88673	1.45818	0.991893
AC112220.4	0.81183	0.469118	0.966023
AC112247.1	0.665117	0.503795	0.990611
AC112250.1	0.492867	0.132337	0.866284
AC112778.1	1.24096	0.818845	0.979641
AC114876.1	0.430127	0.23017	0.957078
AC115837.1	0.416985	0.294237	0.985431
AC116351.1	1.07498	0.941799	0.997827
AC117382.1	0.634159	0.369218	0.966862
AC117409.1	0.905883	0.732736	0.994464
AC117503.3	0.440383	0.190681	0.929854
AC117947.1	0.22343	0.343537	0.978289
AC121761.1	0.578303	0.487014	0.996349
AC125257.1	0.468309	0.279009	0.969384
AC125437.1	0.920511	0.38001	0.923425
AC126474.2	0.549669	0.604031	0.998892
AC126615.1	1.01342	0.717817	0.985734
AC126615.2	0.940937	0.719338	0.99121
AC127502.2	0.423526	0.533107	0.993503
AC131235.1	0.218499	0.399967	0.959547
AC132008.2	0.342924	0.406299	0.996442
AC133065.4	0.615249	0.636682	0.999853
AC134050.1	0.701679	0.247412	0.902003
AC138207.2	0.38085	0.699404	0.959165
AC138207.4	1.93694	1.10183	0.96425
AC138356.2	0.468064	0.715931	0.978782
AC138392.1	0.29642	0.523819	0.963652
AC139530.1	0.401719	0.363515	0.998756
AC139887.2	0.0431999	0.397198	0.779417
AC144548.1	2.22925	1.22109	0.959864
AC144652.1	0.802051	0.733326	0.999
AC145207.5	0.582899	0.282863	0.944868
AC156455.1	0.169586	0.627761	0.867047
AC231533.2	0.439385	0.626992	0.984875
AC241584.1	0.387236	0.0467931	0.786829
AC242426.1	4.6007	3.80052	0.995495
AC243773.2	1.36918	0.115053	0.763833
AC243960.2	0.0720697	0.505324	0.799861
AC244090.1	0.767181	0.905337	0.996606
AC244636.2	0.314359	1.09248	0.875068
AC245041.2	0.593572	0.31609	0.956489
AC245060.4	0.140107	0.21967	0.976409
ACAA2	0.328746	0.396592	0.995654
ACADSB	0.0925919	0.184033	0.94947
ACADVL	0.213148	0.0873189	0.922384
ACAP2	0.350538	0.156738	0.934149
ACAP3	0.702703	0.161276	0.847363
ACAT1	0.259254	0.195086	0.990173
ACBD6	0.552356	0.209499	0.911912
ACBD7	0.373059	0.579896	0.977246
ACD	0.506314	0.277365	0.959876
ACKR3	5.8446	2.50572	0.928524
ACOT13	1.26249	0.953532	0.990421
ACOT7	0.495939	0.273154	0.960513
ACOT8	0.248387	0.0116863	0.739557
ACOX2	0.0659483	0.327302	0.832844
ACP1	0.215292	0.170383	0.993289
ACP6	0.253581	0.0596041	0.850143
ACSL1	0.356816	0.128719	0.905098
ACSL5	3.16602	1.56467	0.947204
ACSM3	0.0240794	0.632238	0.733506
ACSS1	0.539406	0.116463	0.840412
ACTBP7	0.943082	0.539071	0.964799
ACTG1P1	0.31322	0.368369	0.996743
ACTL6A	0.134456	0.217696	0.973182
ACTR10	0.39535	0.125232	0.887624
ACTR3	0.554382	0.254672	0.937726
ACTR3B	0.405893	0.0443021	0.779655
ACTR3P2	0.602339	0.414244	0.98331
ACTR6	0.745456	0.478688	0.977069
ACVR1	0.233763	0.13321	0.964451
ACYP1	0.260205	0.432395	0.970458
ADAM17	0.911868	0.35892	0.916956
ADAM23	2.78086	0.660886	0.85144
ADAM9	0.803834	0.541321	0.981485
ADAMTS10	0.152016	0.0226041	0.803417
ADAMTS12	2.6403	1.22166	0.938673
ADAT2	0.4842	0.539263	0.998556
ADCY3	0.207347	0.11864	0.964913
ADD2	1.01536	0.441968	0.930562
ADGRA3	0.151709	0.164612	0.999169
ADGRG2	0.638346	0.4357	0.982662
ADH5	0.174863	0.244166	0.986597
ADH6	0.886154	0.973722	0.998893
ADHFE1	1.47285	1.9094	0.991773
ADI1	0.243129	0.220623	0.998825
ADIPOR1P2	0.765815	0.553999	0.987365
ADIRF-AS1	1.43983	0.621673	0.929475
ADK	1.28672	0.610967	0.942054
ADM2	2.77055	2.87233	0.999837
ADO	0.359801	0.129775	0.905077
ADPRHL1	0.402509	0.222744	0.961068
ADPRM	0.515946	0.411813	0.99376
ADRM1	0.738222	0.0622777	0.764046
ADSL	0.564234	0.437378	0.992075
ADSS	0.324786	0.178653	0.96036
AEBP2	0.287435	0.258734	0.998622
AEN	0.305409	0.105982	0.899844
AF111167.2	0.667773	0.474625	0.986007
AF117829.1	0.646503	0.474786	0.988476
AF127577.4	0.568528	0.479072	0.996374
AF279873.1	0.781251	0.954046	0.995079
AFG1L	0.413019	0.328742	0.993607
AFG3L2	0.202829	0.162052	0.993813
AFG3L2P1	0.404862	0.580849	0.984433
AGBL3	0.260412	0.0268841	0.775982
AGBL5	0.176652	0.125981	0.986271
AGFG1	0.672352	0.561272	0.995971
AGGF1	0.176226	0.0750229	0.927578
AGGF1P1	1.01906	0.376464	0.908328
AGMAT	0.42113	0.564929	0.989533
AGPAT4	0.343631	0.38921	0.998071
AGPAT5	0.277423	0.306729	0.998744
AGPS	0.251034	0.25023	0.999999
AGTPBP1	1.05716	0.767029	0.987587
AGTRAP	0.379626	0.264673	0.984454
AHCY	0.190143	0.21777	0.997714
AHCYL1	1.26476	0.880002	0.984287
AHCYL2	0.201181	0.0462141	0.847466
AHI1	0.141792	0.155829	0.99889
AHSA1	0.276349	0.199754	0.987305
AIDA	0.264994	0.26169	0.99998
AIFM2	1.615	1.16352	0.987054
AIMP1	0.430038	0.397849	0.999245
AIMP2	0.073083	0.127088	0.965479
AIP	0.228984	0.0251412	0.780056
AK2	0.243502	0.306157	0.993566
AK3P2	0.252103	0.522118	0.944224
AK4	0.333834	0.465346	0.986729
AK6	0.586136	0.524633	0.998471
AK9	0.547871	0.339798	0.97361
AKAP10	0.234606	0.249551	0.999524
AKAP6	0.483608	0.291479	0.970625
AKAP7	0.55973	0.497322	0.998262
AKIP1	0.14152	0.1159	0.995084
AKIRIN2	1.08643	0.418414	0.913993
AKR1B10P1	5.75023	4.84224	0.996346
AKR1B1P1	0.755229	0.862304	0.997816
AKR1B1P2	0.839887	0.707399	0.996354
AKR1B1P3	1.31495	1.13506	0.997315
AKR1B1P4	0.963944	0.757986	0.992923
AKR1B1P7	1.17312	0.789042	0.981376
AKR1C7P	3.15786	2.37718	0.990199
AKT2	0.114549	0.0508904	0.933292
AKT3	0.532369	0.20988	0.917173
AL008721.2	1.03844	1.43282	0.987504
AL020997.1	0.185813	0.4023	0.938439
AL022068.1	0.330125	0.307126	0.999349
AL022311.1	0.285404	0.303546	0.999526
AL031133.1	0.909489	0.661665	0.987787
AL031985.3	0.307798	0.507561	0.971274
AL034549.2	0.457356	0.885863	0.952696
AL035411.1	0.325127	0.461368	0.985326
AL035419.1	0.556001	0.636668	0.997721
AL035458.1	0.691797	1.17074	0.968492
AL035458.2	1.41808	0.613447	0.92973
AL035563.1	0.0569943	0.332501	0.816406
AL049779.3	0.020324	0.665733	0.728355
AL049792.1	0.217542	0.291472	0.989616
AL049830.1	0.00382866	0.399926	0.713843
AL049842.1	0.35801	0.587538	0.971778
AL049873.1	0.0901796	0.247316	0.906555
AL050331.1	0.225707	0.143382	0.976016
AL050341.2	0.193936	0.359783	0.957954
AL078621.1	0.434901	0.443529	0.999952
AL109615.3	0.223489	0.671939	0.894133
AL109741.2	0.276804	0.219615	0.993429
AL109918.1	0.258598	0.361512	0.986506
AL117332.1	0.995393	0.0109647	0.714852
AL118496.1	0.193285	0.649251	0.87947
AL118505.1	0.970576	0.554963	0.964835
AL118516.1	0.799396	0.759444	0.999672
AL118558.3	0.633469	0.964879	0.979173
AL121877.1	0.737301	0.202403	0.869068
AL122018.1	0.021714	0.0826669	0.863548
AL132777.1	0.702271	0.500875	0.986278
AL133215.2	0.152777	0.919666	0.813425
AL133243.3	0.786482	0.434257	0.960805
AL133267.1	0.391564	0.239753	0.972284
AL133325.3	0.589162	0.141396	0.852599
AL133338.1	0.501027	0.827663	0.971087
AL133410.1	0.303229	1.21548	0.857238
AL133520.1	0.310216	0.376589	0.995363
AL135903.1	0.298839	0.979971	0.882611
AL135978.1	0.584492	0.923849	0.975612
AL136116.3	0.234565	0.372034	0.97527
AL136126.1	0.363926	0.30487	0.996124
AL136231.1	0.610067	1.72664	0.902282
AL136454.1	0.817969	0.993013	0.995361
AL137014.1	0.968912	1.06452	0.998897
AL138724.1	0.980463	0.246689	0.858269
AL138752.1	0.642868	0.458598	0.986293
AL138878.2	0.893802	0.857234	0.999782
AL139094.1	0.742534	0.581036	0.992638
AL139095.2	0.38425	0.294836	0.991443
AL139156.2	0.413214	0.0351957	0.764567
AL139174.1	0.356064	0.499601	0.98622
AL139276.1	0.585492	0.621431	0.999557
AL139289.2	0.326087	0.991048	0.892687
AL139353.3	0.431087	0.412027	0.999745
AL139384.1	0.141541	0.218719	0.977814
AL139805.1	0.371408	0.982849	0.911411
AL139811.2	0.894591	0.616252	0.98345
AL157713.1	0.179108	0.0914667	0.951339
AL158201.1	0.118847	0.479524	0.856447
AL158206.1	0.451085	0.13512	0.880273
AL158801.4	0.232096	0.28752	0.99436
AL160006.1	0.286466	0.133151	0.939269
AL161772.1	0.510035	0.168213	0.893002
AL161891.1	1.19901	0.436071	0.906204
AL162411.1	0.347684	0.497045	0.984725
AL162730.1	0.0325473	0.1412	0.847865
AL163051.2	0.41409	0.380111	0.999086
AL163973.1	1.15352	0.923395	0.993917
AL353662.2	0.930103	0.440923	0.941845
AL353692.3	1.00371	0.539562	0.957627
AL353705.4	0.312542	0.520277	0.970271
AL353743.1	0.725287	0.0354221	0.740758
AL353743.3	0.577187	0.633847	0.998907
AL354872.1	0.635556	0.484823	0.991071
AL354920.1	0.396021	0.147366	0.909317
AL355472.1	0.147874	0.126031	0.996835
AL355615.1	0.872022	0.0841287	0.771742
AL356000.1	0.8036	0.487258	0.97126
AL356317.1	0.510204	0.233878	0.937445
AL356489.2	0.794665	0.358409	0.935298
AL356653.1	0.254622	0.92379	0.869578
AL356968.2	0.155772	0.201641	0.991865
AL357055.2	0.185548	0.73436	0.85878
AL357134.1	0.592325	0.402854	0.982354
AL358942.1	0.720932	0.148789	0.835435
AL359075.1	0.0518121	0.193672	0.865828
AL359183.1	0.410688	0.400373	0.999919
AL359263.1	0.647405	0.539356	0.995881
AL359504.1	0.280728	0.374748	0.989869
AL359915.2	0.280188	0.414434	0.981832
AL359918.1	0.630416	0.377113	0.96982
AL360081.1	0.58305	0.35058	0.970371
AL365181.2	0.95161	0.457567	0.943685
AL365181.3	1.8302	0.985351	0.957809
AL365440.1	0.671718	0.423643	0.9753
AL390195.2	0.873008	0.42773	0.946099
AL390719.1	0.424734	0.44054	0.999833
AL390728.4	0.234231	0.115382	0.946789
AL390955.1	0.0671185	0.97871	0.753829
AL391069.2	0.141909	0.568781	0.857249
AL391095.1	0.453165	0.703716	0.977342
AL391262.1	0.175308	0.083131	0.941883
AL391422.3	0.653393	0.0141173	0.722216
AL391988.1	0.168337	0.462378	0.906344
AL392172.1	0.50268	0.482402	0.999788
AL441992.1	0.403431	0.537337	0.990022
AL445189.2	0.0138392	0.332332	0.735915
AL445305.1	1.31559	0.336948	0.860437
AL445487.1	0.553591	0.438226	0.993303
AL445529.1	0.240671	0.674876	0.903537
AL445647.1	0.424392	0.430488	0.999975
AL450309.1	0.164607	0.3506	0.940585
AL450405.1	0.899788	0.0118174	0.716332
AL450489.1	0.452003	0.390849	0.997378
AL451142.1	1.21407	1.13266	0.999399
AL451165.2	1.00119	1.30345	0.991509
AL512306.1	0.160663	0.50143	0.889145
AL512353.3	0.167723	0.17846	0.999519
AL512844.1	0.226775	0.22563	0.999997
AL513165.1	0.55173	0.645668	0.996937
AL513175.1	1.14207	0.422453	0.908505
AL513497.1	0.540281	0.623709	0.997441
AL513523.1	0.372188	0.921876	0.920405
AL513550.1	0.207508	0.327743	0.975686
AL583856.1	0.253831	0.142685	0.962888
AL589674.2	0.557276	0.383206	0.9833
AL590094.1	0.527144	0.274684	0.953838
AL590286.1	0.144443	0.525492	0.869232
AL590666.2	1.93936	0.64024	0.893133
AL590762.3	0.767708	0.6792	0.998134
AL591135.1	0.30976	0.196682	0.975968
AL592293.2	0.469952	0.53723	0.997776
AL596087.1	0.151419	0.14085	0.999347
AL596202.1	0.699542	0.300714	0.928884
AL603865.1	0.201535	0.347118	0.966552
AL604028.1	0.499358	0.357977	0.986674
AL606490.2	0.0602923	0.278455	0.84073
AL645568.1	0.668767	1.08658	0.972822
AL662791.2	0.0200506	0.137492	0.801744
AL663058.1	0.85662	0.356384	0.924473
AL669983.1	0.628544	0.168725	0.866253
AL671986.1	1.43657	0.630098	0.931583
ALAS1	0.452103	0.303409	0.981178
ALDH16A1	0.995149	0.118877	0.785987
ALDH1A1	0.0908041	0.339608	0.865759
ALDH1B1	0.261486	0.236982	0.998794
ALDH1L1	2.67066	2.08687	0.992555
ALDH1L2	1.74333	1.4448	0.995645
ALDH2	0.952627	0.893139	0.999481
ALDH4A1	0.639237	0.0170044	0.72566
ALDH9A1	0.317474	0.385181	0.99539
ALDOA	1.05747	0.806587	0.991064
ALDOAP1	0.762311	0.854824	0.998368
ALDOAP2	1.52259	0.889273	0.967211
ALDOC	0.393086	0.422086	0.999368
ALG10	0.0456314	0.232452	0.830073
ALG10B	0.399431	0.531946	0.99003
ALG11	0.164776	0.153403	0.999362
ALG14	0.491569	0.488953	0.999996
ALG3	0.172109	0.257313	0.980879
ALG6	0.50863	0.683588	0.989403
ALG8	0.249976	0.365626	0.982807
ALG9	0.417645	0.983503	0.92724
ALKBH1	0.0575918	0.0372023	0.97764
ALKBH2	0.382138	0.261882	0.98301
ALKBH3	0.621751	0.230634	0.908887
ALKBH8	0.533668	0.447336	0.99615
ALMS1-IT1	0.242398	0.278623	0.997592
ALPK1	0.327279	0.309197	0.999597
ALPK2	0.596747	0.186924	0.886143
ALS2	0.272382	0.184135	0.981825
ALX4	0.924225	0.400456	0.929947
ALYREF	0.519171	0.350682	0.981752
AMACR	0.0693644	0.173516	0.919063
AMBP	3.74637	3.23422	0.997319
AMD1P2	1.54981	1.28639	0.995715
AMDHD2	0.408422	0.0995055	0.85439
AMFR	0.210253	0.175149	0.995878
AMN1	1.38155	1.05647	0.991227
AMPD3	1.44213	0.361214	0.857722
AMZ2	0.276077	0.0892201	0.890287
AMZ2P1	0.322478	0.0600328	0.824576
ANAPC1	0.25539	0.207068	0.994585
ANAPC10	0.545173	0.334857	0.97261
ANAPC11	0.509871	0.335561	0.9794
ANAPC13	0.121978	0.0662692	0.958893
ANAPC15	0.195493	0.388673	0.949433
ANAPC16	0.167561	0.263054	0.976283
ANAPC4	0.197529	0.145476	0.98868
ANAPC5	0.230547	0.288543	0.993817
ANKAR	0.655108	0.279506	0.927874
ANKEF1	0.463244	0.276598	0.96962
ANKHD1	0.433868	0.297403	0.98303
ANKRD12	0.0802771	0.0288778	0.904716
ANKRD16	0.304073	0.129915	0.928061
ANKRD17	0.26608	0.049815	0.825154
ANKRD18A	0.147339	0.305256	0.944177
ANKRD18B	0.00327024	0.2151	0.717774
ANKRD2	1.36369	0.503802	0.908335
ANKRD27	0.264453	0.20432	0.991873
ANKRD28	0.382489	0.131368	0.898453
ANKRD29	0.175421	0.373059	0.940786
ANKRD31	0.335269	0.193676	0.965989
ANKRD33B	0.167443	0.269054	0.973959
ANKRD39	0.772641	0.491434	0.976138
ANKRD42	0.26545	0.10381	0.916076
ANKRD49	0.445328	0.485103	0.999088
ANKS6	0.0501668	0.0415079	0.995569
ANO10	0.191076	0.222883	0.997061
ANP32A	0.267667	0.268826	0.999998
ANP32AP1	0.217224	0.29797	0.98794
ANP32B	0.489563	0.431764	0.998038
ANP32BP1	0.707745	0.629882	0.99831
ANP32D	0.293706	0.552963	0.956177
ANP32E	0.765609	0.825022	0.999303
ANXA1	0.492116	0.357783	0.987738
ANXA10	2.86938	1.8064	0.975119
ANXA2	0.0647212	0.214425	0.881268
ANXA2P2	0.119857	0.23162	0.952981
ANXA2P3	0.060425	0.148099	0.921834
ANXA6	0.168888	0.0700899	0.924139
ANXA7	0.751221	0.585672	0.99242
AP000654.2	0.678636	0.460158	0.98209
AP000866.1	0.99218	0.648101	0.978699
AP000873.2	0.620594	0.0220626	0.731783
AP000894.1	0.297688	0.63573	0.94024
AP000919.1	0.544274	0.206792	0.912147
AP000942.1	0.220675	0.430568	0.951788
AP001024.1	0.523821	0.0286205	0.744631
AP001094.4	0.600971	0.0172578	0.727113
AP001160.3	0.48582	0.39936	0.995264
AP001207.1	1.4806	1.30733	0.998074
AP001207.2	0.388088	0.540571	0.986786
AP001273.1	0.800588	0.620167	0.992033
AP001282.1	1.57152	1.11682	0.985996
AP001284.1	0.774694	0.62209	0.994085
AP001357.2	0.874604	0.176279	0.832877
AP001486.2	0.737475	0.394406	0.957007
AP001528.1	0.222092	0.489625	0.936053
AP002353.1	0.611938	0.410104	0.981053
AP002360.1	0.392869	0.213866	0.959129
AP002360.2	0.351602	0.500981	0.984996
AP002387.1	0.589404	0.178561	0.881751
AP002414.2	0.26444	0.441456	0.969967
AP002478.1	1.62872	1.03849	0.976379
AP002765.1	0.340237	0.15435	0.936069
AP002784.2	0.0883895	0.135964	0.978248
AP002884.3	1.67489	0.739748	0.93251
AP003040.1	0.214124	0.219977	0.999909
AP003097.1	0.162359	0.0847303	0.954025
AP003108.3	0.522249	0.384312	0.988622
AP003119.3	0.692403	0.55627	0.99411
AP003486.1	0.35941	0.159795	0.933393
AP005403.1	0.469856	0.785548	0.969807
AP1AR	0.444835	0.323345	0.987724
AP1G1	0.293332	0.182508	0.973934
AP1M2	2.44273	2.10515	0.997257
AP1S1	0.351686	0.294528	0.996111
AP1S2	1.27524	0.571102	0.934358
AP2B1	0.505447	0.364171	0.987059
AP2S1	0.255698	0.284983	0.998536
AP3B1	0.189471	0.036509	0.828125
AP3M1	0.19591	0.223541	0.997837
AP3M2	0.212134	0.249349	0.996764
AP3S1	0.910855	0.293483	0.889889
AP3S2	0.186983	0.13881	0.989244
AP4B1	0.133783	0.229827	0.966841
AP4E1	0.564926	0.255405	0.935616
AP5S1	0.0926735	0.0283638	0.88309
APBA3	0.882053	0.0217294	0.724307
APBB1IP	0.945887	0.726988	0.991547
API5	0.217659	0.181777	0.995989
APIP	0.491555	0.294981	0.97016
APOBEC3B	0.608017	1.07411	0.96369
APOC1	1.81007	1.59864	0.998082
APOL1	0.976621	0.027613	0.726809
APOL2	0.701347	0.143398	0.83442
APOO	0.299745	0.244345	0.994856
APOOL	0.295791	0.252223	0.996855
APOPT1	0.269227	0.157588	0.967453
APPBP2	0.186641	0.062209	0.894417
APPL1	0.319438	0.419661	0.990931
APRT	0.425201	0.127421	0.880328
APTX	0.215717	0.147089	0.982576
AQP11	1.01727	0.269974	0.864828
AR	1.28506	0.822924	0.976801
ARAP3	0.286409	0.213152	0.989418
ARF4	0.0668544	0.124857	0.957151
ARFIP1	0.17733	0.223362	0.993466
ARFRP1	0.646923	0.175773	0.867771
ARHGAP10	0.207487	0.0516186	0.856902
ARHGAP11A	0.500622	0.656308	0.991067
ARHGAP17	0.392356	0.101353	0.861487
ARHGAP19	0.672646	0.646524	0.999804
ARHGAP21	0.0751465	0.0358401	0.942631
ARHGAP22	1.16527	0.356535	0.883049
ARHGAP32	0.18849	0.127039	0.981558
ARHGAP35	0.428373	0.210774	0.946642
ARHGAP42	0.313767	0.276966	0.998065
ARHGEF10L	0.262914	0.163702	0.974008
ARHGEF25	0.0411026	0.170399	0.8532
ARHGEF26	0.474431	0.522326	0.998848
ARHGEF28	0.0720168	0.197801	0.906351
ARHGEF39	0.202623	0.483255	0.925526
ARHGEF4	0.25308	0.153041	0.970976
ARHGEF40	0.0374061	0.0488609	0.991299
ARID5A	0.696098	0.36998	0.956258
ARIH1	0.0480322	0.0671894	0.986458
ARIH2	0.144912	0.189308	0.991292
ARL1	0.102035	0.149755	0.98251
ARL14EP	0.306344	0.226607	0.988992
ARL15	0.20979	0.206003	0.999959
ARL16	0.108952	0.14164	0.991599
ARL2	0.21088	0.060882	0.875495
ARL3	0.2627	0.171776	0.978796
ARL4A	0.103681	0.192415	0.95791
ARL4C	0.936526	0.415006	0.932952
ARL5A	0.543127	0.33627	0.973432
ARL6	0.349185	0.12695	0.906155
ARL6IP1	0.319959	0.525186	0.97176
ARL6IP6	0.332011	0.150507	0.935971
ARL8A	0.0502826	0.0220028	0.931268
ARL8B	0.257279	0.186707	0.987602
ARMC1	0.24393	0.269239	0.998786
ARMC10	0.112811	0.291844	0.914493
ARMC5	0.476999	0.101732	0.839045
ARMC6	0.521668	0.178106	0.897649
ARMCX5	0.184183	0.300951	0.972234
ARMCX5-GPRASP2	0.32008	0.293805	0.999085
ARNTL2	0.494982	0.073656	0.803481
ARPC1A	0.717963	0.383025	0.956709
ARPC3	0.0532036	0.211852	0.858042
ARPC3P5	0.477046	0.349527	0.988308
ARPC5L	0.0414437	0.00357162	0.765209
ARPP19	0.197596	0.177018	0.998495
ARRDC1-AS1	0.521653	0.223486	0.928429
ARRDC2	0.147938	0.164775	0.998554
ARSE	0.150807	0.441669	0.897662
ARSG	0.630294	0.360601	0.9649
ARSI	1.06527	0.186762	0.81859
ARV1	0.185044	0.206143	0.998549
ARVCF	0.832298	0.0539664	0.751378
ARX	1.13743	0.723165	0.976098
ASAH2	4.49124	2.16316	0.9439
ASAP1	0.437275	0.249205	0.96446
ASAP2	0.40892	0.0458137	0.781439
ASB8	0.221214	0.267863	0.995482
ASB9	0.383931	0.623963	0.972794
ASF1A	2.33295	1.21915	0.954192
ASH2L	0.456639	0.278221	0.971768
ASNS	2.93996	2.18716	0.989392
ASNSD1	0.469751	0.233806	0.948105
ASPHD2	0.818553	0.350018	0.928173
ASPM	0.841047	0.826587	0.999962
ASPSCR1	0.401428	0.0222248	0.745114
ATAD2	0.284071	0.573276	0.947542
ATAD3A	0.791636	0.140731	0.819955
ATAD5	0.242806	0.372958	0.978384
ATE1	0.242789	0.330141	0.988576
ATF1	0.13577	0.343836	0.91739
ATF4	1.0446	1.1006	0.999659
ATF4P4	0.995225	1.12632	0.998096
ATF6	0.121449	0.193882	0.974618
ATF7IP	0.0909545	0.175019	0.953507
ATG10	0.280205	0.250182	0.998402
ATG101	0.275577	0.0667209	0.853643
ATG12	0.740882	0.328638	0.933085
ATG16L2	0.533796	0.200431	0.910541
ATG3	0.486957	0.414955	0.996829
ATG4B	0.107504	0.00734797	0.75368
ATG4C	0.500554	0.325716	0.978338
ATG4D	0.737763	0.106743	0.801073
ATG5	0.440832	0.225515	0.951556
ATG7	0.391245	0.240137	0.972535
ATIC	0.244429	0.23194	0.999656
ATL1	0.612889	0.0994704	0.811254
ATL2	0.642406	0.588564	0.999045
ATMIN	0.255508	0.0985579	0.914206
ATOH8	1.14795	0.309846	0.86694
ATP11B	0.483928	0.332235	0.983163
ATP11C	0.0949344	0.0869592	0.99904
ATP13A3	0.0276458	0.115042	0.852755
ATP1A1-AS1	0.0932749	0.346718	0.866526
ATP1A3	0.958099	0.273789	0.874179
ATP23	0.452585	0.741108	0.97201
ATP2B1-AS1	0.70926	0.355843	0.949115
ATP5A1P3	0.031838	0.226158	0.798775
ATP5B	0.150847	0.217967	0.98384
ATP5C1	0.181816	0.343962	0.955591
ATP5E	0.0311781	0.14745	0.838093
ATP5EP2	0.0438531	0.289553	0.805019
ATP5F1P7	0.746155	1.31842	0.963666
ATP5G1	0.138869	0.389153	0.903627
ATP5G1P5	0.338236	0.359913	0.999518
ATP5G2	0.229491	0.405183	0.963755
ATP5G2P1	0.219206	0.430136	0.95108
ATP5G2P4	0.172272	0.42918	0.919619
ATP5H	0.159897	0.221249	0.987292
ATP5HP4	0.234123	0.251352	0.999371
ATP5J	0.177451	0.236609	0.989947
ATP5J2P5	0.471416	0.70907	0.980331
ATP5JP1	0.235841	0.458549	0.952224
ATP5L	0.0864608	0.226399	0.912846
ATP5O	0.117651	0.113481	0.999837
ATP5S	0.177501	0.24668	0.98696
ATP6V0A1	0.394676	0.222333	0.963134
ATP6V0B	0.406516	0.178537	0.931758
ATP6V0C	0.583469	0.0293036	0.741685
ATP6V0E1	0.312319	0.298985	0.999762
ATP6V1A	0.337072	0.137514	0.921821
ATP6V1B2	0.104146	0.177942	0.967443
ATP6V1C1	0.23988	0.1266	0.955399
ATP6V1D	0.115112	0.0024045	0.72172
ATP6V1E1	0.0061954	0.15505	0.734775
ATP6V1E1P1	0.582933	0.700358	0.99584
ATP6V1E2	0.609778	0.620833	0.99996
ATP6V1G1	0.129767	0.142194	0.998958
ATP6V1H	0.131071	0.0772291	0.968179
ATP7A	0.265833	0.214864	0.994426
ATP8B2	0.0970354	0.188693	0.952206
ATP9B	0.904635	0.5455	0.970675
ATPAF1	0.104801	0.139147	0.990234
ATPIF1	0.0362196	0.0137406	0.911942
ATR	0.129046	0.150777	0.996998
ATRNL1	0.908778	0.268925	0.878688
ATXN1	0.705348	0.333989	0.941694
ATXN7L2	0.413657	0.303326	0.988366
ATXN7L3B	0.311512	0.105288	0.896291
AUH	0.450471	0.500434	0.998622
AURKA	0.447613	0.598213	0.98979
AURKAIP1	0.35812	0.0477153	0.794301
AURKAPS1	0.472898	0.785789	0.970465
AURKB	0.39484	0.508443	0.992184
AVEN	0.501422	0.367167	0.988264
AVL9	0.532465	0.347146	0.978519
AXIN2	0.85015	0.588098	0.983803
AZI2	0.604407	0.351143	0.966624
AZIN1	0.358731	0.171059	0.942606
AZIN1-AS1	1.24486	0.77194	0.973591
AZIN2	0.465216	0.210626	0.935805
B3GALNT2	0.456094	0.12883	0.872693
B3GAT3	0.737375	0.169211	0.847347
B3GNT5	0.645623	0.236081	0.906938
B3GNTL1	0.612928	0.326468	0.956516
B4GALNT1	2.54862	1.61768	0.975933
B4GALT2	0.369786	0.106604	0.875308
B4GALT3	0.429482	0.203836	0.941995
B4GALT6	0.292939	0.190071	0.978064
B9D1	0.48382	0.430263	0.998288
BABAM1	0.0451992	0.140573	0.889611
BACE1-AS	0.480861	0.164157	0.897635
BACH1	1.37426	0.829619	0.970795
BACH2	3.82225	1.96397	0.952104
BAG2	1.35108	0.967033	0.986553
BAG3	0.499125	0.0897961	0.821137
BAG4	0.189091	0.20684	0.998997
BAG5	0.122745	0.0688497	0.962639
BAHCC1	0.382773	0.118661	0.884773
BAIAP2	0.574399	0.0142592	0.724437
BAK1P1	0.474693	0.159381	0.895399
BAMBI	0.283754	0.54373	0.954024
BANF1	0.468552	0.589403	0.993539
BANF1P4	1.00986	0.605721	0.970108
BANP	0.312938	0.0559721	0.820558
BAP1	0.0617025	0.090254	0.982802
BARD1	0.162794	0.521415	0.885712
BATF3	0.828611	0.572336	0.983677
BAX	0.0358094	0.0715396	0.948823
BAZ1A	0.27011	0.0994677	0.907896
BBIP1	0.88295	0.805613	0.998953
BBS10	0.10279	0.0986942	0.999793
BBS4	0.162544	0.176597	0.999143
BBS9	0.101216	0.157751	0.97699
BBX	0.644688	0.487526	0.990503
BCAP31	0.165532	0.121114	0.988206
BCAS2	0.424286	0.381296	0.998579
BCAS2P2	0.599086	0.87656	0.982777
BCAS3	0.342118	0.160169	0.940214
BCAS4	0.222109	0.0671312	0.881445
BCAT1	2.62602	2.51018	0.999746
BCAT2	0.312281	0.123806	0.917936
BCCIP	1.37415	0.580122	0.926449
BCDIN3D-AS1	0.503366	0.811162	0.973665
BCHE	0.32813	0.935073	0.901355
BCKDK	0.266704	0.116407	0.930926
BCL11B	0.662743	0.694173	0.999732
BCL2	1.49346	0.0502645	0.730492
BCL2L11	0.0576904	0.10378	0.961595
BCL2L12	0.176801	0.299892	0.968241
BCL2L13	0.708754	0.250675	0.902419
BCL2L2	0.388124	0.349894	0.998661
BCL7A	0.0677017	0.0511373	0.990425
BCL7C	0.461792	0.150306	0.891238
BCLAF1	0.313672	0.284887	0.998846
BCLAF1P1	0.434109	0.221452	0.951205
BCLAF1P2	0.244525	0.0352673	0.800805
BCO1	0.139395	0.631116	0.842969
BCS1L	0.420086	0.331325	0.993095
BDP1	0.396455	0.215752	0.959093
BEND3	0.318696	0.219513	0.98344
BEND6	2.90987	2.08606	0.986676
BEST3	0.784756	0.922253	0.996772
BET1	0.0750939	0.300146	0.857586
BFSP1	0.58854	0.243385	0.923659
BICD1	0.708791	0.0144414	0.721364
BICDL1	1.73787	0.769474	0.932842
BICRAL	0.227149	0.285876	0.993512
BID	0.570571	0.285762	0.948894
BIRC2	0.153956	0.0577428	0.910389
BIRC5	0.443988	0.689522	0.977334
BIVM	0.295728	0.15595	0.955302
BLM	0.244032	0.4066	0.970174
BLMH	0.739613	0.549001	0.989236
BLOC1S2	0.682793	0.203234	0.879447
BLOC1S6	0.298789	0.199479	0.98071
BLVRA	0.099633	0.184828	0.957959
BLVRB	2.61572	1.37787	0.955169
BMF	0.0654066	0.259333	0.858561
BMI1	0.394905	0.332626	0.996356
BMP4	0.0912957	0.089075	0.999924
BMP8B	0.017849	0.115134	0.807087
BMPER	0.0116261	0.125637	0.769254
BMS1	0.222965	0.069063	0.884664
BMT2	0.0534211	0.0133622	0.857556
BNIP1	0.256202	0.39571	0.97786
BNIP2	0.197035	0.292095	0.981634
BNIP3	0.25517	0.358622	0.986092
BNIP3L	0.289748	0.379928	0.991055
BNIP3P1	0.275209	0.119753	0.930517
BOC	1.17652	1.58034	0.989442
BOD1	0.340014	0.127079	0.909911
BOLA2-SMG1P6	1.33741	1.15053	0.997191
BOLA2P1	0.721373	0.45378	0.975041
BOLA3	0.342043	0.271556	0.993466
BOLA3P3	0.788026	0.494227	0.974741
BOP1	1.00117	0.258033	0.861207
BORCS7	0.00995994	0.173807	0.746403
BORCS8	0.239449	0.279903	0.99698
BPGM	0.354411	0.220264	0.97382
BRCA1	0.480665	0.619117	0.992169
BRCA2	0.39027	0.36641	0.999503
BRD4	0.231655	0.0691334	0.879788
BRD7	0.190163	0.155548	0.995025
BRD7P4	0.484741	0.887832	0.95948
BRD9	0.324642	0.189102	0.966915
BRI3	0.177946	0.267749	0.980299
BRIX1	0.489593	0.27342	0.962131
BRIX1P1	0.590875	0.400893	0.982143
BRMS1	0.425835	0.16046	0.911022
BRMS1L	0.0012457	0.024186	0.742542
BROX	0.212714	0.156999	0.988835
BRSK2	0.770438	0.211269	0.868931
BSCL2	0.345575	0.273483	0.993287
BTBD11	2.91962	1.73521	0.969119
BTBD7	0.28333	0.180971	0.97655
BTD	0.0373894	0.307667	0.787246
BTF3	0.291031	0.29227	0.999998
BTF3L4	0.168965	0.134193	0.993486
BTF3P13	0.0271128	0.181756	0.803694
BTF3P7	0.167207	0.26877	0.973922
BTG3	0.112492	0.0508602	0.935622
BTN2A2	0.117709	0.179171	0.979235
BTN3A2	0.531025	0.0735732	0.797458
BUB1	0.430303	0.628152	0.982975
BUB1B	0.47736	0.579	0.995403
BUB3	0.44056	0.44252	0.999998
BUD13	0.323231	0.391067	0.995521
BUD23	0.137975	0.117264	0.996724
BUD31	0.441282	0.263334	0.969559
BX284668.5	0.266113	0.129167	0.944899
BX322650.1	0.362875	0.266113	0.988373
BX322784.1	0.0148089	0.377726	0.734265
BX323845.3	0.391673	0.559909	0.984729
BX537318.1	0.738835	0.812755	0.998867
BYSL	0.407227	0.243351	0.969709
BZW1P2	0.175926	0.280768	0.974647
C10orf35	0.673432	0.336478	0.948594
C10orf88	0.469794	0.114546	0.854483
C10orf91	1.10804	0.675787	0.971874
C11orf1	0.267606	0.399749	0.980954
C11orf49	0.287601	0.251721	0.997794
C11orf57	0.200539	0.124401	0.973629
C11orf58	0.241677	0.21052	0.997635
C11orf63	0.758077	0.440475	0.966638
C11orf71	0.297026	0.254841	0.997091
C11orf74	0.72345	0.123207	0.815785
C11orf86	0.12919	0.0277123	0.839685
C12orf10	0.530442	0.334587	0.975314
C12orf29	0.25951	0.273438	0.999659
C12orf4	0.452882	0.339688	0.989955
C12orf43	0.16805	0.163909	0.999922
C12orf57	0.367906	0.125447	0.897475
C12orf60	0.700404	0.62167	0.998231
C12orf65	0.192752	0.333805	0.965943
C12orf66	0.486738	0.255342	0.954664
C12orf73	0.145445	0.10905	0.989929
C14orf119	0.20617	0.187001	0.998814
C14orf166	0.221082	0.218194	0.999978
C14orf2	0.125962	0.263459	0.942949
C14orf28	0.135349	0.252904	0.957091
C14orf37	0.836515	0.281953	0.895919
C14orf80	0.913181	0.0621524	0.75349
C14orf93	0.356036	0.224332	0.975205
C15orf39	0.34734	0.0841099	0.853663
C15orf41	0.227942	0.232693	0.999947
C15orf61	0.24749	0.0647411	0.863039
C16orf46	0.698561	0.546822	0.992659
C16orf52	0.394847	0.171559	0.930319
C16orf59	0.727584	0.425566	0.967372
C16orf72	0.739967	0.318477	0.929047
C16orf74	1.18637	0.556367	0.940436
C16orf87	0.368171	0.383186	0.9998
C17orf100	0.355917	0.0298832	0.763789
C17orf51	0.355572	0.0445072	0.789455
C17orf53	0.308637	0.349099	0.998113
C17orf58	1.05892	0.523015	0.947129
C17orf75	0.335814	0.270668	0.99428
C18orf21	0.402126	0.16805	0.925079
C18orf25	0.339112	0.0967347	0.873953
C18orf32	0.341426	0.168209	0.946806
C18orf54	0.595158	0.689528	0.997313
C18orf8	0.374433	0.220701	0.968219
C19orf24	0.869242	0.146166	0.814573
C19orf25	0.375429	0.0382386	0.775118
C19orf47	0.35246	0.122428	0.899975
C19orf48	0.44187	0.300438	0.982329
C19orf53	0.0282687	0.186381	0.805147
C1D	0.326588	0.145533	0.933697
C1GALT1P2	0.346619	0.395411	0.997845
C1QBP	0.525533	0.355857	0.98197
C1QBPP2	0.500582	0.61664	0.994648
C1R	0.574976	0.373857	0.978265
C1RL	0.115574	0.228565	0.9501
C1S	2.44536	1.86783	0.991154
C1orf112	0.105208	0.421662	0.857254
C1orf123	0.0991755	0.130656	0.99075
C1orf174	0.133542	0.106074	0.993494
C1orf198	1.33558	0.28592	0.839463
C1orf216	0.535762	0.357287	0.980609
C1orf220	0.341271	0.791587	0.929274
C1orf43	0.248797	0.199553	0.994022
C1orf52	0.381393	0.351772	0.999185
C1orf53	0.432075	0.104648	0.853685
C1orf74	0.32237	0.363348	0.998219
C20orf24	1.26929	0.838624	0.97976
C20orf27	0.66849	0.257098	0.913804
C21orf59	0.0615852	0.239712	0.860817
C21orf91	0.25392	0.193296	0.990937
C22orf39	0.145187	0.143987	0.999991
C2CD2	0.301006	0.0614527	0.83426
C2CD3	0.116942	0.0149724	0.791181
C2orf68	0.201155	0.177219	0.998005
C2orf69	0.258057	0.17014	0.979566
C2orf76	0.206767	0.405213	0.951238
C2orf82	2.44259	0.448573	0.823198
C3orf14	0.595117	0.607415	0.999948
C3orf33	0.409899	0.154379	0.910955
C3orf38	0.0453367	0.146172	0.88484
C3orf58	0.473587	0.0729229	0.806482
C3orf67	0.676568	0.31093	0.93778
C3orf80	0.192244	0.1671	0.997561
C4orf33	0.174894	0.217625	0.994126
C4orf36	0.476389	0.4425	0.999321
C5AR1	1.20102	0.593225	0.947134
C5orf15	0.404538	0.426554	0.999649
C5orf22	0.110487	0.130445	0.996586
C5orf30	1.48785	0.820454	0.960653
C5orf34	0.546335	0.728974	0.9899
C5orf51	0.223964	0.112826	0.94963
C5orf63	0.300441	0.301571	0.999998
C6orf120	0.127015	0.0287764	0.845871
C6orf141	0.595211	0.203747	0.898002
C6orf203	0.290742	0.172535	0.968956
C6orf226	0.598406	0.195394	0.891664
C6orf48	0.299156	0.098591	0.892903
C6orf52	0.186317	0.341385	0.959433
C6orf62	0.237002	0.147186	0.973745
C7orf49	0.331953	0.255564	0.991653
C7orf50	0.713942	0.125559	0.818896
C7orf73	0.587961	0.36912	0.974841
C8orf33	0.272579	0.21448	0.992961
C8orf59	0.209144	0.344634	0.97135
C8orf76	0.35992	0.105245	0.877143
C8orf82	0.308204	0.0613839	0.831605
C8orf88	0.96065	0.707749	0.988706
C9orf43	1.09506	0.735262	0.981221
C9orf72	0.720422	0.505023	0.984901
C9orf78	0.0292965	0.081894	0.903963
C9orf85	0.133338	0.190613	0.984728
CA12	3.08395	2.48445	0.994254
CA2	0.934511	0.935333	1
CA8	1.47623	0.561354	0.912263
CAAP1	0.239681	0.149549	0.974221
CAB39L	0.469025	0.296342	0.97548
CABLES2	0.0403989	0.12373	0.891657
CACUL1	0.129072	0.0771591	0.969749
CACYBP	0.586553	0.44225	0.990306
CACYBPP2	0.54172	0.336282	0.973701
CALB2	4.79219	2.537	0.955777
CALM1	0.364393	0.236368	0.978039
CALM2	0.308749	0.35954	0.997124
CALM2P2	0.422468	0.2805	0.98021
CALM2P3	0.238816	0.305422	0.992594
CALM2P4	0.235354	0.411586	0.964842
CAMK2D	0.567295	0.585683	0.999873
CAMK2G	0.279402	0.184435	0.979677
CAMK2N2	0.152204	0.00554491	0.732381
CAMKK1	1.97889	0.667211	0.895962
CAMKMT	0.257397	0.164375	0.976532
CAMLG	0.206731	0.209102	0.999984
CAMSAP1	0.398205	0.0498604	0.789481
CAMSAP2	0.151746	0.0735947	0.944793
CAND1	0.132033	0.171565	0.991629
CAPN10	0.588533	0.104466	0.819805
CAPN7	0.34304	0.24742	0.98714
CAPZA1	0.267464	0.34776	0.99159
CARD19	1.56799	0.540712	0.898997
CARD6	0.860671	0.276284	0.889394
CARD8	0.30021	0.279219	0.999344
CARM1	0.293898	0.0942444	0.889253
CARMIL3	0.56833	0.319006	0.962719
CARNMT1	0.324165	0.287846	0.998244
CARS	1.23138	1.16032	0.999559
CASC3	0.184193	0.224863	0.995094
CASC4	0.199109	0.147092	0.9889
CASC4P1	1.04199	1.06245	0.999953
CASC9	0.430925	0.595753	0.987357
CASD1	0.212584	0.316731	0.981188
CASK	0.472793	0.194451	0.922918
CASP10	0.197382	0.220044	0.99853
CASP6	0.458955	0.329009	0.986673
CASP8	0.0640847	0.0475919	0.98927
CASTOR1	0.914695	0.533786	0.967119
CASTOR2	0.444147	0.225067	0.95037
CAT	0.405161	0.357306	0.998036
CATSPER2P1	0.0839659	0.559057	0.804288
CAV2	0.359539	0.20173	0.962672
CAVIN4	0.973387	0.882435	0.998801
CBARP	0.899958	0.287331	0.888672
CBFB	0.10911	0.253198	0.929213
CBLB	0.227996	0.258678	0.998019
CBLL1	0.116096	0.177264	0.978946
CBR3	5.98871	3.42855	0.964976
CBWD1	0.395287	0.35941	0.998872
CBX1	0.0434944	0.0903435	0.943846
CBX2	0.603459	0.253313	0.92568
CBX3	0.248294	0.397622	0.974302
CBX3P9	0.225139	0.204404	0.998837
CBX4	0.407579	0.119577	0.877572
CCDC112	0.310219	0.0778128	0.857896
CCDC117	0.0457841	0.141603	0.890351
CCDC121	0.612645	0.480234	0.99274
CCDC122	0.951861	0.785357	0.995438
CCDC124	0.542699	0.00581882	0.714647
CCDC126	0.770913	0.204783	0.864944
CCDC138	0.504619	0.45521	0.998678
CCDC146	0.426704	0.723115	0.968342
CCDC150	0.653996	0.694088	0.999558
CCDC150P1	0.271774	0.225223	0.995642
CCDC159	0.264486	0.424763	0.974012
CCDC167	0.389746	0.532946	0.98817
CCDC22	0.683491	0.232977	0.897431
CCDC25	0.154583	0.196228	0.993028
CCDC28A	0.093009	0.291848	0.888429
CCDC30	0.261385	0.0304111	0.784087
CCDC32	0.250548	0.452249	0.961198
CCDC34	0.405754	0.756778	0.957312
CCDC43	0.203962	0.103117	0.95008
CCDC47	0.297786	0.152662	0.95182
CCDC50	0.382388	0.314067	0.995223
CCDC51	0.0805538	0.0870666	0.999246
CCDC58	0.558741	0.366646	0.979127
CCDC59	0.642028	0.541874	0.996441
CCDC61	0.462598	0.0512014	0.780604
CCDC7	0.738218	0.325157	0.932145
CCDC74A	0.0604354	0.163115	0.908727
CCDC74B	0.440644	0.185069	0.925754
CCDC77	0.545515	0.576196	0.999626
CCDC78	1.25593	0.576358	0.93759
CCDC82	0.439579	0.370781	0.996416
CCDC86	0.742266	0.246609	0.893986
CCDC90B	0.449909	0.152551	0.89672
CCDC91	0.513392	0.426326	0.995735
CCDC93	0.0889983	0.0067601	0.758632
CCDC94	0.421341	0.0876958	0.836357
CCHCR1	0.105659	0.0679471	0.97721
CCNA2	0.633377	0.776414	0.994892
CCNB1	0.666863	0.782602	0.996827
CCNB1IP1	0.522286	0.318066	0.971718
CCNB2	0.578157	0.681729	0.996638
CCNB2P1	0.950699	0.91674	0.999835
CCNB3	1.14584	0.391665	0.897806
CCNC	0.779279	0.548797	0.985273
CCND1	0.107215	0.0323116	0.881067
CCND3	1.14481	0.638761	0.962027
CCNG1	0.240202	0.235114	0.999943
CCNH	0.344023	0.257514	0.989816
CCNI	0.137221	0.122675	0.998437
CCNK	0.0684122	0.0605652	0.998154
CCNY	0.099501	0.0765397	0.991601
CCNYL1	0.501062	0.415522	0.995673
CCPG1	0.646985	0.626655	0.999873
CCSAP	0.310206	0.374884	0.995573
CCSER2	0.621778	0.25271	0.92131
CCT2	0.40558	0.356506	0.997933
CCT3	0.241622	0.244329	0.999984
CCT4	0.656654	0.371254	0.96355
CCT4P1	0.585821	0.460772	0.992938
CCT5	0.637721	0.493072	0.991917
CCT5P1	0.582988	0.469839	0.994274
CCT5P2	0.631168	0.459554	0.987847
CCT6A	0.295833	0.137592	0.939353
CCT6P2	0.26984	0.184046	0.9826
CCT6P4	0.272227	0.515186	0.955547
CCT7	0.390026	0.356314	0.998981
CCT7P1	0.510591	0.427982	0.996149
CCT8	0.392094	0.348465	0.998269
CCT8P1	0.376196	0.570154	0.979636
CCZ1	0.306385	0.312118	0.999957
CD22	6.42548	3.17903	0.947345
CD274	1.27154	0.591641	0.939408
CD302	0.465632	0.604818	0.991652
CD3EAP	0.222702	0.174138	0.992595
CD58	0.161647	0.125643	0.992238
CD83	0.0442745	0.107579	0.923008
CD99	0.532706	0.35872	0.98148
CD99L2	0.169064	0.278167	0.97151
CDA	0.272397	0.718623	0.911829
CDAN1	0.149763	0.0738173	0.946865
CDC123	0.483747	0.339119	0.984903
CDC14B	0.631199	0.325386	0.952509
CDC16	0.345276	0.200937	0.966813
CDC20	0.468418	0.629143	0.989447
CDC20P1	0.537075	0.552324	0.999902
CDC23	0.279223	0.362312	0.991717
CDC25A	0.252631	0.405748	0.974006
CDC25B	0.140792	0.159619	0.998042
CDC25C	0.461247	0.798491	0.965984
CDC26	0.266038	0.521944	0.951101
CDC27	0.360549	0.378258	0.999713
CDC37	0.478216	0.0750752	0.808217
CDC37L1	0.172384	0.134976	0.992675
CDC40	0.533577	0.312784	0.967616
CDC42	0.0200632	0.168375	0.785805
CDC45	0.614785	0.93824	0.978992
CDC6	0.285823	0.556014	0.95216
CDC7	0.230593	0.509486	0.935761
CDCA2	0.360164	0.503374	0.986526
CDCA3	0.369444	0.501328	0.988724
CDCA4	0.448895	0.213519	0.942281
CDH24	3.14384	0.513533	0.81185
CDH4	0.780918	0.209422	0.86613
CDK1	0.294387	0.507383	0.966477
CDK12	0.135073	0.0651147	0.944016
CDK17	0.269551	0.22585	0.996132
CDK20	0.162301	0.165066	0.999964
CDK4	0.0944997	0.19897	0.942087
CDK5R1	0.304582	0.165503	0.958912
CDK5R2	2.03541	1.06116	0.953902
CDK5RAP2	0.801257	0.548144	0.982859
CDK7	0.29448	0.23996	0.994837
CDK7P1	0.454048	0.23433	0.95265
CDK8	0.133334	0.148896	0.998483
CDKAL1	0.137171	0.272427	0.949567
CDKL1	0.927885	0.451842	0.945315
CDKL5	0.0960986	0.114125	0.996344
CDKN2AIP	0.190436	0.16913	0.998249
CDKN2AIPNL	0.256502	0.201517	0.992871
CDKN3	2.02887	1.19178	0.967843
CDNF	0.19823	0.620138	0.888831
CDON	0.0950889	0.0588631	0.973415
CDR2L	0.355759	0.208471	0.967576
CDS1	0.757717	0.551519	0.987824
CDT1	0.988641	0.459871	0.939368
CDV3	0.253219	0.206918	0.994976
CDV3P1	0.719922	0.900528	0.993846
CDX2	0.43799	0.448211	0.999933
CEBPA	1.20933	0.412316	0.897464
CEBPB	2.26167	1.23397	0.959397
CEBPG	1.2637	0.864289	0.982838
CEBPZ	0.21226	0.159105	0.989911
CEBPZOS	0.380843	0.246035	0.97765
CELSR1	0.291623	0.0387514	0.794088
CENPA	0.686498	0.714844	0.999795
CENPBD1P1	0.803535	0.294174	0.9071
CENPC	0.420364	0.42609	0.999977
CENPE	0.696323	0.643755	0.999231
CENPF	0.333955	0.496824	0.98132
CENPH	1.16158	1.19709	0.999887
CENPJ	0.618114	0.58184	0.999543
CENPK	0.782567	0.930407	0.996296
CENPL	0.387182	0.407653	0.999668
CENPM	0.90536	0.648313	0.986589
CENPN	0.323996	0.520041	0.97407
CENPO	0.47251	0.495559	0.999717
CENPP	0.506734	0.453729	0.998481
CENPQ	0.405312	0.478336	0.996603
CENPS	0.872876	0.820385	0.99952
CENPS-CORT	0.852158	0.192204	0.845359
CENPU	0.625137	0.713683	0.99782
CENPV	0.386913	0.341914	0.998099
CENPW	0.666498	0.811669	0.995212
CENPX	0.817167	0.793139	0.999889
CEP126	0.705118	0.919651	0.991395
CEP128	0.563332	0.595077	0.999625
CEP131	0.521731	0.0932392	0.820476
CEP152	0.361265	0.246154	0.982513
CEP170	0.291197	0.0998511	0.898233
CEP290	0.616061	0.223469	0.905847
CEP41	0.142719	0.366319	0.915564
CEP55	0.574403	0.665151	0.997331
CEP57	0.302852	0.321984	0.999532
CEP57L1P1	0.0962394	0.630107	0.805762
CEP63	0.404618	0.307638	0.990857
CEP68	0.0556048	0.110572	0.94941
CEP70	0.151871	0.2274	0.980742
CEP72	0.303401	0.276159	0.998897
CEP76	0.309809	0.243222	0.992829
CEP78	0.29463	0.232951	0.993235
CEP83	0.358406	0.206838	0.965878
CEP85	0.939728	0.819202	0.997661
CEP85L	0.112898	0.0186848	0.813073
CEP97	0.365898	0.239891	0.979044
CERS2	0.355235	0.361744	0.999959
CERS5	0.0518997	0.0559098	0.999309
CETN3	0.391869	0.415697	0.999565
CFAP20	0.320062	0.304047	0.999671
CFAP46	1.67955	0.943907	0.962862
CFAP54	0.894491	0.90573	0.999981
CFAP97	0.320925	0.234263	0.988036
CFDP1	0.308437	0.38082	0.994531
CFL1P3	0.336225	0.119424	0.902995
CFL2	0.55867	0.75519	0.988998
CGGBP1	0.260519	0.188008	0.987183
CGREF1	0.16545	0.140288	0.996631
CHAC1	2.63156	2.44919	0.999356
CHAC2	0.76177	0.599561	0.992976
CHAF1A	0.307033	0.444308	0.983716
CHAF1B	0.572709	0.674265	0.9967
CHCHD1	0.0685019	0.129559	0.955622
CHCHD2	0.632034	0.411913	0.978485
CHCHD3	0.376339	0.392083	0.99979
CHCHD3P3	0.548153	0.254953	0.939356
CHCHD4	0.342667	0.228116	0.98045
CHCHD5	0.275067	0.129752	0.941198
CHCHD6	0.405745	0.200942	0.947471
CHD1	0.112134	0.00303289	0.725966
CHD1L	0.190562	0.0498441	0.863026
CHGA	2.97238	0.649089	0.841685
CHIC2	0.277061	0.236787	0.996943
CHM	0.185006	0.174171	0.999545
CHML	0.402529	0.15744	0.916096
CHMP1B	0.693215	0.373788	0.957992
CHMP1B2P	0.377044	0.351401	0.999381
CHMP2A	0.113141	0.108027	0.999733
CHMP2B	0.255411	0.112627	0.932298
CHMP3	0.120035	0.257669	0.939564
CHMP6	0.589719	0.088775	0.804489
CHMP7	0.248876	0.0925343	0.909204
CHORDC1	0.423923	0.158559	0.910013
CHPT1	1.02647	0.599868	0.967276
CHRAC1	0.353642	0.321689	0.998883
CHRNA5	0.174883	0.26453	0.979817
CHRNB4	0.24258	0.448621	0.958329
CHST15	2.21868	0.998985	0.935074
CHSY1	0.148815	0.0743055	0.948509
CHTF18	1.07983	0.334189	0.884551
CHUK	0.226681	0.1927	0.996733
CIAO1	0.0799255	0.102117	0.992652
CIDEC	2.10912	2.18114	0.999859
CIDECP	0.681984	0.37013	0.958769
CINP	0.53795	0.489411	0.998886
CIPC	0.01735	0.11357	0.805783
CIRBP-AS1	0.261662	1.07234	0.854574
CISD1	0.406315	0.480462	0.996523
CISD2	0.288101	0.342643	0.996282
CISD3	0.47792	0.454474	0.999684
CIT	0.33952	0.549998	0.973129
CIZ1	0.18465	0.0731298	0.917795
CKAP2L	0.700843	0.866285	0.994474
CKAP5	0.124985	0.136421	0.999045
CKLF	0.327463	0.235319	0.98686
CKMT2-AS1	0.256009	0.821513	0.885464
CKS1B	0.48433	0.392824	0.994602
CKS2	0.581945	0.788776	0.988807
CLASP2	0.053047	0.0617808	0.99712
CLCC1	0.52822	0.443166	0.996189
CLCF1	0.297835	0.319599	0.999379
CLCN3	0.310825	0.189587	0.971883
CLCN4	0.57535	0.674543	0.996866
CLCN5	0.202552	0.122315	0.970827
CLCN7	0.402351	0.0426314	0.777676
CLDN12	0.0305262	0.0424811	0.986857
CLDN2	0.388214	0.460602	0.996383
CLDN4	0.995443	0.981685	0.999976
CLDND1	0.341553	0.288205	0.996431
CLEC2B	0.74631	0.744948	1
CLIC1	0.267636	0.458094	0.967246
CLIC4	0.568613	0.634451	0.998506
CLIC4P3	0.800301	0.873477	0.999046
CLIP1	0.702213	0.38031	0.958519
CLIP2	0.444904	0.300197	0.981658
CLIP4	0.721763	0.355229	0.946677
CLN5	0.0892323	0.142984	0.974241
CLN8	0.487652	0.211522	0.930091
CLNS1A	0.222305	0.259897	0.996975
CLOCK	0.257137	0.304729	0.996432
CLPB	0.676255	0.473392	0.984786
CLPX	0.218629	0.21161	0.999867
CLSPN	0.204618	0.288965	0.985711
CLTC	0.181047	0.0739193	0.921928
CLU	0.4103	0.278831	0.982284
CLUAP1	0.229512	0.116996	0.951114
CMAS	0.946284	0.573021	0.971122
CMBL	0.668145	0.809596	0.99545
CMC1	0.453584	0.119344	0.863757
CMC2	0.319398	0.306578	0.99979
CMC4	0.583527	0.281234	0.943985
CMIP	0.334265	0.0616024	0.823552
CMPK1	0.309954	0.279156	0.998636
CMSS1	0.734379	0.545793	0.989323
CMTM7	0.320047	0.0948913	0.878939
CMTM8	1.37005	0.75282	0.960236
CNBP	0.309382	0.257526	0.995843
CNEP1R1	0.0782933	0.183147	0.928137
CNIH1	0.364882	0.386056	0.999603
CNN3	0.262174	0.105407	0.919839
CNOT10	0.279816	0.227492	0.994723
CNOT2	0.211726	0.165741	0.992661
CNOT6L	0.287946	0.16705	0.966465
CNOT6LP1	0.522802	0.110038	0.837585
CNOT7	0.410043	0.250821	0.972182
CNOT8	0.0497037	0.16167	0.88368
CNOT9	0.091333	0.151789	0.970447
CNTNAP2	1.47864	0.413067	0.871283
CNTRL	0.237338	0.425784	0.961913
COA1	0.35708	0.511387	0.98458
COA3	0.197809	0.180465	0.998951
COA4	0.281395	0.202565	0.986993
COA6	1.03902	0.499401	0.943634
COA7	0.113707	0.156449	0.987715
COASY	0.226496	0.0922051	0.921531
COG2	0.436803	0.319018	0.988074
COG5	0.181215	0.0659249	0.906242
COIL	0.237027	0.128351	0.9585
COL7A1	1.21618	0.13293	0.779751
COLCA1	1.21288	1.08557	0.99847
COMMD1	0.307495	0.356683	0.997269
COMMD10	0.758758	0.747087	0.99997
COMMD2	0.200259	0.203536	0.999967
COMMD3	0.0538138	0.19482	0.869851
COMMD5	0.164092	0.0949792	0.96621
COMMD7	0.0560876	0.0812186	0.98366
COMMD8	0.262617	0.33391	0.992934
COPG2	0.0125462	0.0493197	0.859607
COPRS	0.372509	0.336597	0.99872
COPS2	0.407663	0.401607	0.999972
COPS3	0.528834	0.519006	0.999956
COPS4	0.216839	0.259599	0.995997
COPS5	0.224203	0.194776	0.997543
COPS5P1	0.380156	0.403178	0.999568
COPS6	0.365193	0.336931	0.999191
COPS7A	0.145175	0.138755	0.999745
COPS7B	0.175769	0.221366	0.993473
COPS8	0.326545	0.241061	0.988848
COPS8P2	0.26269	0.405605	0.97789
COPZ1	0.212116	0.282649	0.989991
COQ3	0.460741	0.522195	0.998051
COQ4	0.286375	0.0600729	0.837215
COQ5	0.208521	0.479563	0.930418
COQ6	0.197522	0.103397	0.954401
COQ7	0.130503	0.327423	0.918661
COQ8A	0.656106	0.464014	0.985612
COQ8B	0.721117	0.28705	0.918486
CORO1A	2.23953	0.599881	0.865984
CORO1C	0.545541	0.517936	0.999663
COTL1	0.70951	0.143285	0.833088
COX10	0.509578	0.240926	0.941497
COX11	0.279157	0.175236	0.974831
COX11P1	0.688944	0.0966689	0.798502
COX15	0.135739	0.263725	0.952315
COX16	0.268954	0.36457	0.988802
COX17	0.437105	0.374371	0.997025
COX17P1	0.350302	0.162243	0.938802
COX19	0.478091	0.198892	0.924466
COX20	0.572374	0.431244	0.990257
COX5A	0.185275	0.22203	0.995953
COX6A1	0.0698923	0.272113	0.860787
COX6C	0.00532908	0.0382192	0.797982
COX7A2	0.123768	0.237627	0.953784
COX7A2L	0.119961	0.182859	0.979102
COX7C	0.294792	0.252026	0.996956
COX8A	0.387743	0.202317	0.954004
CPEB1	1.16133	0.392435	0.896262
CPEB2	0.30341	0.248777	0.995141
CPLX2	4.88143	4.57631	0.99948
CPNE1	0.0569698	0.157041	0.905859
CPNE2	0.269043	0.122921	0.937007
CPNE3	0.0154252	0.0817233	0.825988
CPNE7	0.885839	0.0662941	0.757906
CPNE8	0.0948108	0.117152	0.994491
CPOX	0.288021	0.178462	0.973511
CPPED1	0.884893	0.590717	0.980701
CPSF2	0.261993	0.214632	0.995099
CPT1C	1.38174	1.09897	0.993566
CRADD	0.7067	0.652525	0.999207
CREB1	0.196157	0.117457	0.969926
CREBL2	0.125548	0.102544	0.994953
CREBZF	0.716089	0.253397	0.902487
CREG1	2.1983	0.891654	0.921036
CREM	0.151711	0.173362	0.997789
CRIP3	0.910028	0.522922	0.965394
CRIPT	0.28182	0.53671	0.954779
CRISPLD2	2.93445	1.43095	0.945494
CRLF3	0.300139	0.0956288	0.888399
CRNDE	0.757625	0.640499	0.996509
CRNKL1	0.204633	0.283669	0.987153
CROCCP2	0.202592	0.016962	0.763637
CRYZ	0.288067	0.394669	0.988029
CRYZL1	0.481514	0.303434	0.975218
CSDE1	0.405226	0.266029	0.979169
CSE1L	0.421838	0.402558	0.999727
CSF1	1.16225	0.713953	0.972621
CSNK1A1P1	0.509085	0.243623	0.943069
CSNK1G3	0.533086	0.434031	0.994796
CSNK2A1	0.209981	0.17777	0.996567
CSNK2A2	0.287052	0.0383924	0.794605
CSNK2A3	0.218573	0.175455	0.994066
CSPG5	0.508336	0.00577181	0.715089
CSRP2	0.173584	0.141414	0.994825
CSTB	0.0717333	0.0119167	0.813427
CSTF3	0.467438	0.389108	0.995845
CTAGE5	0.639388	0.650882	0.99996
CTBS	0.289079	0.148538	0.952106
CTDSPL2	0.13929	0.268702	0.953198
CTNNB1	0.219112	0.0529038	0.853315
CTNS	0.279422	0.143235	0.95181
CTPS1	0.406271	0.165365	0.92151
CTR9	0.182739	0.110478	0.970951
CTRL	0.541615	0.585147	0.999254
CTSB	0.268358	0.109685	0.922073
CTSC	0.988518	0.541193	0.959804
CTSD	0.99156	0.342818	0.899345
CTSL	1.72281	1.39622	0.994563
CTTN	0.412091	0.126867	0.88386
CTU2	0.700405	0.111512	0.80949
CUL1	0.164134	0.0888541	0.958467
CUL2	0.402359	0.336572	0.99606
CUL3	0.647058	0.290605	0.934737
CUL4A	0.270723	0.2034	0.990069
CUL4B	0.111701	0.229562	0.945216
CUL5	0.35011	0.240598	0.983246
CUTC	1.05885	0.760717	0.986841
CWC15	0.177409	0.163313	0.999145
CWC22	0.361344	0.262439	0.987662
CWC25	0.136208	0.170822	0.993705
CWC27	0.639411	0.315509	0.947006
CWF19L1	0.477394	0.560359	0.996819
CXCL8	4.12963	0.30361	0.75705
CXXC5	0.269725	0.0439711	0.811666
CXorf56	0.395564	0.317044	0.993984
CXorf57	0.366971	0.944224	0.915231
CYB5A	0.478574	0.494823	0.999861
CYB5R1	0.456701	0.290328	0.976086
CYB5R4	0.685472	0.511652	0.989623
CYB5RL	0.149806	0.29168	0.952049
CYC1	0.263071	0.285085	0.999195
CYCS	0.319275	0.373091	0.996993
CYP1B1	0.066884	0.0419625	0.974776
CYP24A1	0.441869	0.348239	0.993052
CYP2R1	0.353799	0.128139	0.905638
CYTOR	1.60664	1.03323	0.977213
DAD1	0.0383641	0.2554	0.804299
DANCR	0.350428	0.526041	0.980512
DAP3	0.270372	0.250086	0.999241
DAPK2	0.131844	0.130637	0.999989
DARS	0.350909	0.314762	0.998529
DARS2	0.258183	0.357921	0.987149
DAZAP1	0.431034	0.0976001	0.845807
DAZAP2	0.0894087	0.134351	0.98042
DBF4	0.719639	0.600899	0.995982
DBF4B	0.461046	0.77559	0.969141
DBF4P1	1.52714	1.48774	0.999915
DBNDD1	0.231644	0.06603	0.873859
DBT	0.174663	0.286463	0.971844
DCAF1	0.160801	0.126196	0.992809
DCAF12	0.13806	0.209813	0.979383
DCAF13	0.596636	0.425687	0.986306
DCAF13P1	0.377971	0.521461	0.987512
DCAF13P3	0.725865	0.651032	0.998526
DCAF15	0.203043	0.00624774	0.72852
DCAF17	0.302006	0.251476	0.995859
DCAF4	0.441232	0.395678	0.998522
DCAKD	0.272653	0.0980039	0.904609
DCBLD1	0.231766	0.00266096	0.715178
DCDC1	1.04829	0.757321	0.987263
DCK	0.293002	0.410156	0.986403
DCLK1	2.28853	1.01022	0.932437
DCLK2	1.56705	0.708606	0.935641
DCLRE1A	0.787783	0.671319	0.99683
DCLRE1B	0.0884708	0.194576	0.93637
DCP1A	0.211923	0.323407	0.978996
DCP2	0.000103994	0.0495775	0.708588
DCPS	0.35806	0.26598	0.989288
DCST1-AS1	0.17836	0.178282	1
DCTD	0.163422	0.0829268	0.950543
DCTN3	0.326408	0.347448	0.999513
DCTN4	0.140065	0.10064	0.986851
DCTN6	0.429842	0.311991	0.987615
DCTPP1	0.0494717	0.226306	0.841805
DCUN1D1	0.545805	0.348176	0.976425
DCUN1D2	0.613748	0.311824	0.950697
DCUN1D4	0.454415	0.441627	0.999898
DCUN1D5	0.961488	0.543133	0.963451
DCXR	0.326031	0.24977	0.991343
DDC	3.09763	3.85368	0.994137
DDHD2	0.225566	0.0772384	0.898045
DDI2	0.0822368	0.188738	0.930697
DDIAS	0.721956	0.666587	0.999206
DDIT4L	0.222619	0.35969	0.973396
DDN	1.17881	0.385773	0.891964
DDN-AS1	1.53684	0.508876	0.893533
DDTL	0.9146	0.119982	0.793074
DDX1	0.397543	0.23442	0.968264
DDX10	1.51822	0.495859	0.891697
DDX10P2	0.876187	0.737797	0.996344
DDX11	0.20905	0.275882	0.990636
DDX12P	0.512165	0.778824	0.979327
DDX18	0.148566	0.201557	0.98874
DDX19B	0.330416	0.265557	0.99413
DDX20	0.0848197	0.0985411	0.997212
DDX21	0.484124	0.332574	0.983215
DDX28	0.208534	0.0609129	0.877005
DDX31	0.142102	0.12966	0.998954
DDX3P1	0.494377	0.575683	0.997126
DDX3X	0.109497	0.0920457	0.996272
DDX3Y	0.0942032	0.165384	0.964401
DDX41	0.111717	0.0313348	0.871796
DDX46	0.186868	0.297799	0.974793
DDX47	0.124756	0.150662	0.995606
DDX49	0.453671	0.146436	0.890125
DDX50	0.188785	0.133434	0.985564
DDX51	0.194633	0.104547	0.957533
DDX52	0.185069	0.151786	0.995154
DDX54	0.497245	0.0712049	0.800201
DDX55P1	0.274748	0.41892	0.979077
DDX56	0.189522	0.140593	0.989194
DDX59	0.544776	0.312187	0.965086
DDX6P2	0.824114	0.539361	0.978881
DEAF1	0.399153	0.0340497	0.764649
DEDD2	0.384849	0.0390521	0.774881
DEK	0.325731	0.442961	0.98857
DENND1B	0.0669313	0.214385	0.885705
DENND2C	0.188287	0.386227	0.945458
DENND3	0.132043	0.100316	0.990806
DENND4A	0.250235	0.206833	0.995522
DENND5A	0.578004	0.0579997	0.774173
DENND6A	0.366764	0.396717	0.999231
DENR	0.44431	0.36055	0.994629
DEPDC1	0.729689	0.924702	0.993124
DEPDC1B	0.505128	0.712491	0.985807
DEPDC4	0.0804977	1.02033	0.76053
DERA	0.649875	0.570293	0.99788
DERL1	0.487417	0.274907	0.963272
DESI1	0.515416	0.233408	0.935836
DESI2	0.223997	0.278836	0.994106
DET1	0.863325	0.78785	0.998957
DFFA	0.211624	0.127985	0.970986
DGAT1	0.15001	0.0347463	0.848429
DGAT2	0.63933	0.704653	0.998821
DGKD	0.320349	0.340931	0.999516
DGKE	0.472232	0.248384	0.954986
DGKG	3.13699	1.84352	0.967892
DGKZ	0.560337	0.0172637	0.728547
DGKZP1	0.368074	0.0512193	0.797817
DHFR	0.60515	0.724373	0.996003
DHFR2	0.80671	0.314924	0.915836
DHFRP1	0.162284	0.467973	0.899752
DHODH	0.520496	0.475822	0.998996
DHPS	0.550586	0.449738	0.994957
DHRS3	0.456947	0.389621	0.996853
DHRS4L2	0.250625	0.212082	0.996549
DHX16	0.149336	0.0694	0.939246
DHX29	0.200749	0.0193502	0.771688
DHX32	0.191582	0.0956995	0.948563
DHX33	0.212567	0.184655	0.99754
DHX34	0.479626	0.0651991	0.795909
DHX36	0.246395	0.20813	0.996475
DHX37	0.400048	0.105903	0.864517
DHX40	0.0495824	0.164588	0.881014
DHX57	0.0786986	0.0504374	0.97688
DHX9	0.166677	0.259939	0.976929
DHX9P1	0.133966	0.288418	0.939179
DIAPH2	0.342447	0.236171	0.983547
DIAPH3	0.478798	0.593711	0.994309
DIEXF	0.317291	0.0538253	0.815411
DIMT1	0.706555	0.27792	0.916865
DIP2B	0.324768	0.228586	0.985228
DIP2C	0.399117	0.0183241	0.738793
DIRAS1	0.610991	0.175422	0.874783
DIS3L	0.292572	0.260475	0.99832
DKC1	0.396673	0.242355	0.972058
DLAT	0.36731	0.255359	0.984219
DLD	0.432913	0.314934	0.987784
DLEU1	0.478412	0.465033	0.999899
DLEU2	0.818717	0.925143	0.998143
DLG1	0.493993	0.286461	0.966416
DLGAP1-AS1	0.0648849	0.118266	0.960053
DLGAP1-AS2	0.422404	0.149194	0.902234
DLGAP5	0.524177	0.685842	0.991193
DLL3	0.461139	0.100832	0.841832
DM1-AS	1.07594	0.525692	0.945743
DMAC1	0.219011	0.181554	0.995656
DMAC2	0.0946424	0.15817	0.969849
DMBX1	0.62244	0.514011	0.995479
DMC1	1.01652	0.871349	0.997056
DMXL2	0.122164	0.197494	0.973338
DNA2	0.612008	0.72354	0.996531
DNAAF2	0.185404	0.175643	0.999635
DNAAF5	0.313215	0.025361	0.761868
DNAH10OS	0.166804	0.192215	0.997504
DNAH14	0.389131	0.206262	0.955927
DNAH17	0.0270755	0.507315	0.743787
DNAJA1	0.51075	0.105001	0.835012
DNAJA1P3	0.620535	0.0951995	0.806156
DNAJA2	0.315459	0.160324	0.950737
DNAJA3	0.417519	0.284273	0.982449
DNAJB14	0.351662	0.461697	0.990973
DNAJB4	1.49715	0.804754	0.957617
DNAJC14	0.184299	0.210944	0.997735
DNAJC19	0.25615	0.436611	0.967706
DNAJC2	0.289932	0.248869	0.997108
DNAJC21	0.376126	0.102045	0.867585
DNAJC24	0.389536	0.393276	0.999989
DNAJC25	0.280193	0.30037	0.999397
DNAJC3-AS1	0.795313	0.719712	0.998757
DNAJC6	1.39842	0.0106366	0.712465
DNAJC8	0.291542	0.291357	1
DNAJC8P1	0.526817	0.760609	0.983908
DNLZ	0.722498	0.0690993	0.771215
DNM1	0.960418	0.695075	0.987397
DNM1L	0.196028	0.212357	0.999202
DNM2	0.401795	0.165743	0.923321
DNMT1	0.282075	0.322002	0.997823
DNPEP	0.229003	0.135103	0.968317
DNPH1	0.900315	0.249114	0.870068
DNTTIP1	0.546291	0.342856	0.974811
DNTTIP2	1.00373	0.723591	0.987103
DOC2B	0.332433	0.199178	0.969991
DOCK10	1.43358	0.850453	0.968921
DOCK6	0.317307	0.122106	0.913884
DOLK	0.0617392	0.0226376	0.90731
DOLPP1	0.55139	0.506197	0.999088
DONSON	0.25933	0.187049	0.987142
DPAGT1	0.12778	0.227893	0.962594
DPCD	0.332562	0.404493	0.995272
DPEP1	0.56085	0.789419	0.985973
DPH2	0.384463	0.196748	0.9516
DPH3	0.459864	0.191508	0.924606
DPH5	0.272156	0.277792	0.999947
DPH6	0.661416	0.455324	0.983394
DPM1	0.0357254	0.0653287	0.959669
DPM2	0.352049	0.208151	0.968557
DPP3P1	0.561227	0.767796	0.988135
DPP7	0.481123	0.0132833	0.726352
DPY19L1	0.987894	0.897374	0.998849
DPY19L1P1	0.682954	0.78071	0.997777
DPY19L3	0.467087	0.423248	0.99879
DPY19L4	0.0278271	0.157328	0.819455
DPY30	0.19588	0.234411	0.996015
DPYSL2	1.10786	0.374745	0.896399
DPYSL3	1.14634	0.0932849	0.762129
DRAM2	0.275476	0.324401	0.996691
DRAP1	0.476586	0.159206	0.894717
DRG1	0.259811	0.244669	0.99955
DRG2	0.0410332	0.150598	0.868123
DSCC1	0.675393	0.673757	0.999999
DSE	1.15998	0.106524	0.768808
DSN1	0.360371	0.390476	0.999197
DSTN	0.131669	0.151705	0.99751
DSTNP2	0.739572	0.574896	0.992244
DTD1	0.653193	0.350794	0.95751
DTD2	0.571253	0.589643	0.999875
DTL	0.413557	0.507452	0.994843
DTNB	0.466883	0.0237314	0.742091
DTNBP1	0.116073	0.0603439	0.953554
DTWD2	0.0327257	0.18718	0.818321
DTYMK	0.519774	0.541084	0.999798
DUS1L	0.55163	0.0704478	0.790986
DUS3L	0.618192	0.281746	0.936681
DUS4L	0.407056	0.137984	0.896684
DUSP12	0.606972	0.297897	0.946319
DUSP14	0.315935	0.250367	0.993364
DUSP19	0.329243	0.42676	0.991783
DUSP22	0.169145	0.0654116	0.914554
DUSP23	0.468102	0.180867	0.914436
DUSP9	0.244792	0.265031	0.999213
DUT	0.194918	0.256665	0.990781
DXO	0.544	0.330715	0.971536
DYM	0.519973	0.251664	0.944529
DYNC1H1	0.538337	0.160577	0.879723
DYNC1LI1	0.893733	0.429417	0.943588
DYNC2LI1	0.2436	0.201576	0.995574
DYNLL1	0.0401743	0.0516285	0.992306
DYRK4	0.28761	0.345136	0.995893
DYSF	1.09158	0.294516	0.86689
E2F1	0.39879	0.4073	0.999944
E2F3	0.518685	0.290747	0.962562
E2F6	1.4119	0.771302	0.959546
E2F8	0.268027	0.773321	0.899679
EAF1	0.056082	0.0485	0.997382
EAF2	1.76252	0.41809	0.85122
EAPP	0.00124075	0.127663	0.713945
EBAG9	0.31038	0.315162	0.999971
EBLN3P	0.22133	0.112441	0.950688
EBNA1BP2	0.613507	0.342949	0.962242
EBPL	0.304729	0.509834	0.969731
ECD	0.0417138	0.0530159	0.992958
ECE2	0.0833916	0.160386	0.953569
ECHDC1	0.219218	0.176566	0.994243
ECHS1	0.052187	0.0551871	0.99961
ECI1	0.667172	0.249154	0.909802
ECI2	0.297618	0.271358	0.998937
ECSIT	0.512426	0.253542	0.947354
EDARADD	0.357007	0.295353	0.995564
EDEM1	0.101916	0.0797549	0.992642
EDN1	0.241531	0.61655	0.916311
EED	0.0987742	0.337121	0.877399
EEF1A1	0.440627	0.536852	0.995189
EEF1A2	1.37988	0.216077	0.807988
EEF1AKMT1	0.391143	0.439905	0.998283
EEF1AKMT2	0.559451	0.515238	0.999155
EEF1AKMT3	0.0761274	0.183641	0.923988
EEF1B2	0.361012	0.3443	0.999719
EEF1D	0.268387	0.143559	0.957027
EEF1DP1	0.329535	0.0641271	0.829155
EEF1DP3	0.41829	0.320086	0.991271
EEF1E1	0.638402	0.50191	0.992912
EEF1GP1	0.311258	0.51143	0.971652
EEF2	0.397978	0.146529	0.907872
EEF2KMT	0.375028	0.315936	0.996363
EFCAB11	0.34203	0.613766	0.961882
EFCAB13	0.28888	0.212065	0.988447
EFCAB6	0.584083	0.501122	0.997091
EFCAB7	0.0999584	0.244199	0.922274
EFHD2	0.360446	0.0531086	0.802627
EFNA3	0.0151083	0.225232	0.752847
EFNA5	0.393471	0.201664	0.951789
EFTUD2	0.151724	0.185114	0.995123
EGF	5.92128	3.70952	0.974629
EGFL7	0.999831	0.392521	0.916602
EGLN3	1.01188	0.0140439	0.716852
EGR1	0.384659	0.138441	0.904783
EID1	0.194731	0.0544785	0.871468
EID2B	0.0504046	0.0785069	0.977053
EIF1	0.82303	0.491753	0.969693
EIF1AX	0.382376	0.404045	0.999621
EIF1AXP1	0.374688	0.279937	0.989687
EIF1AY	0.511917	0.372307	0.987764
EIF1B	0.355042	0.157665	0.933234
EIF1P3	0.802434	0.337539	0.925961
EIF1P4	0.988652	0.577314	0.96719
EIF2A	0.303531	0.384793	0.993103
EIF2AK1	0.0224235	0.0598075	0.91034
EIF2B1	0.285478	0.316915	0.998641
EIF2B3	0.421482	0.347579	0.995415
EIF2D	0.287232	0.354057	0.994614
EIF2S1	0.373022	0.2963	0.993495
EIF2S2	0.801449	0.843653	0.999671
EIF2S2P3	1.00677	1.37724	0.98814
EIF2S3	0.0273459	0.196217	0.797941
EIF3B	0.290488	0.0932371	0.889376
EIF3C	0.383568	0.289936	0.990474
EIF3CL	0.413817	0.564008	0.988409
EIF3D	0.52426	0.387446	0.988927
EIF3E	0.450676	0.414781	0.999141
EIF3EP1	0.45691	0.649892	0.985137
EIF3FP3	0.0071575	0.102176	0.75479
EIF3G	0.302013	0.0554454	0.823165
EIF3H	0.294037	0.284477	0.999863
EIF3I	0.172229	0.248231	0.984053
EIF3J	0.467446	0.40214	0.997192
EIF3J-AS1	0.117431	0.307771	0.912723
EIF3L	0.198557	0.339791	0.967268
EIF3LP1	0.364999	0.675343	0.958271
EIF3M	0.626961	0.428068	0.98269
EIF4A1P10	0.435583	0.179057	0.92285
EIF4A1P4	0.122393	0.27863	0.931782
EIF4A1P6	1.20629	0.987898	0.995083
EIF4A1P7	0.243612	0.3561	0.98286
EIF4A2	0.0831874	0.201198	0.923634
EIF4A2P4	0.230089	0.233232	0.999977
EIF4A3	0.331897	0.281188	0.996597
EIF4B	0.168962	0.409912	0.923217
EIF4BP3	0.311752	0.316285	0.999974
EIF4BP6	0.14558	0.455514	0.888807
EIF4BP7	0.210354	0.317232	0.980092
EIF4E	0.282745	0.47702	0.968828
EIF4E2	0.084539	0.178215	0.941929
EIF4E3	0.430764	0.215257	0.94861
EIF4EBP1	1.56094	1.20524	0.991834
EIF4EP2	0.553845	0.491411	0.998221
EIF4G2	0.14443	0.0784353	0.958844
EIF4H	0.323707	0.119183	0.907871
EIF5	0.324767	0.00705271	0.722292
EIF5A	0.347287	0.523875	0.980068
EIF5A2	0.882151	0.515296	0.967227
EIF5AL1	0.437408	0.64457	0.982159
EIF5AP4	0.140721	0.6589	0.839198
ELK4	0.0943521	0.00821987	0.765809
ELL2P1	0.182946	0.230049	0.993559
[truncated: 4,428 more rows]
