# Supplementary material for: NRF2 supports non-small cell lung cancer growth independently of CBP/p300-enhanced glutathione synthesis
Source: EMBO Rep. 2025 May 14;26(12):3106–37. doi: 10.1038/s44319-025-00463-z (PMC12187939; doi:10.1038/s44319-025-00463-z)
Supplement: Supplementary file 8 — Data Set EV4 [file 44319_2025_463_MOESM8_ESM.xlsx]

## Sheet: Dataset EV4
Dataset EV4 - A-485 Response with NFE2L2 Chronos & Activation Score

## Sheet: Table S6 - A-485 Response with 
Cell line	Tissue	Drug	Mean Viability	NFE2L2 Chronos	NRF2 Activation Score
22Rv1	Prostate	A-485	0.627847	-0.022863	-0.0478465
59M	Ovary	A-485	0.916273	-0.156293	0.53147
A-427	Lung	A-485	0.847246	NA	-0.0829753
A2780	Ovary	A-485	0.852085	-0.187924	-0.376688
A549	Lung	A-485	0.930952	-0.710445	1.99071
ABC-1	Lung	A-485	0.816041	-0.224324	-0.221479
AGS	Stomach	A-485	0.92972	NA	NA
AsPC-1	Pancreas	A-485	0.712573	-0.334694	0.047593
BEN	Lung	A-485	0.88	NA	2.94212
BJAB	Lymph Node	A-485	0.586029	NA	NA
BT-20	Breast	A-485	0.923395	NA	0.898417
BT-474	Breast	A-485	0.866038	NA	-0.129866
BT-483	Breast	A-485	0.928645	NA	-0.111426
BT-549	Breast	A-485	0.991745	-0.28107	-0.0978115
C2BBe1	Colon	A-485	0.937093	NA	-0.141394
CAL-120	Breast	A-485	0.964495	-0.160866	-0.188768
CAL-12T	Lung	A-485	0.931836	-0.513065	0.198384
CAL-148	Breast	A-485	0.9713	NA	-0.23833
CAL-85-1	Breast	A-485	0.891754	NA	0.0967898
CAL51	Breast	A-485	0.963946	-0.141165	-0.229335
CAMA-1	Breast	A-485	0.951083	-0.0922794	-0.0269473
CFPAC-1	Pancreas	A-485	0.816096	-0.0644986	-0.0232279
CL-34	Colon	A-485	0.956737	NA	0.0295601
COLO 206F	Colon	A-485	0.848348	NA	0.017557
COLO 678	Colon	A-485	0.91559	-0.392341	-0.172343
COLO 684	Uterus	A-485	0.793718	-0.164079	-0.211775
COLO 685	Uterus	A-485	0.685018	NA	-0.281789
COLO 699N	Lung	A-485	0.638928	NA	-0.232828
COLO 800	Skin	A-485	NA	NA	0.0804689
COR-L47	Lung	A-485	1.10083	-0.165724	-0.219219
COV318	Ovary	A-485	0.926335	-0.0874865	-0.312329
COV362	Ovary	A-485	1.01859	-0.279531	-0.0213725
COV504	Ovary	A-485	0.982802	-0.207537	-0.172568
CT26.WT	Colon	A-485	0.969647	NA	NA
Caki-1	Kidney	A-485	0.772838	-0.336838	0.225513
Caki-2	Kidney	A-485	0.935808	-1.01007	2.72674
Caki-2.iVHL	NA	A-485	0.937765	NA	NA
Calu-1	Lung	A-485	0.952263	-0.385644	-0.18295
Calu-3	Lung	A-485	0.979511	NA	-0.0142952
Calu-6	Lung	A-485	0.977118	-0.0275933	-0.252445
Caov-4	Ovary	A-485	NA	-0.0957307	-0.255305
Capan-1	Pancreas	A-485	0.952733	-0.522365	-0.133471
Capan-2	Pancreas	A-485	0.892873	NA	0.170492
DAN-G	Pancreas	A-485	0.655801	-0.213494	-0.198283
DB	Lymph Node	A-485	0.661399	-0.0688449	-0.374898
DLD-1	Colon	A-485	0.859952	NA	-0.134285
DMS 114	Lung	A-485	0.807226	NA	-0.331545
DMS 53	Lung	A-485	0.759456	-0.389685	0.0595856
DU 145	Prostate	A-485	0.945883	NA	0.376372
DU4475	Breast	A-485	0.672329	-0.0975877	0.124428
E0771	Breast	A-485	0.953413	NA	NA
EBC-1	Lung	A-485	0.834938	-0.126116	0.211052
ECC-1	Uterus	A-485	1.14647	NA	-0.287605
EFE-184	Uterus	A-485	0.897046	-0.341573	-0.175138
EFM-19	Breast	A-485	0.739044	-0.126926	-0.367667
EFM-192A	Breast	A-485	0.89217	NA	-0.109656
EFM-192B	Breast	A-485	0.841079	NA	-0.186741
EFM-192C	Breast	A-485	0.825508	NA	-0.202589
EOL-1	Blood	A-485	0.502466	-0.156464	-0.310569
EPLC-272H	Lung	A-485	0.842885	-0.226251	-0.0862265
ES-2	Ovary	A-485	0.786112	-0.199075	-0.280464
FU-OV-1	Ovary	A-485	0.804366	NA	-0.376744
FU97	Stomach	A-485	0.986715	-0.290533	-0.0683847
GI-1	Brain	A-485	0.918838	-0.0794483	-0.148386
HCA-7	Colon	A-485	0.934971	NA	-0.0254165
HCC-15	Lung	A-485	0.971371	-0.284735	1.92212
HCC1143	Breast	A-485	0.949354	-0.147905	-0.199223
HCC1171	Lung	A-485	0.889229	NA	-0.238178
HCC1187	Breast	A-485	0.920544	-0.333958	-0.0794353
HCC1195	Lung	A-485	0.92406	NA	-0.0977229
HCC1263	Colon	A-485	0.939856	NA	-0.0744076
HCC1395	Breast	A-485	0.969601	-0.337723	1.03351
HCC1419	Breast	A-485	NA	-0.311561	0.0993429
HCC1428	Breast	A-485	0.827235	-0.00898852	0.014731
HCC1445	Lung	A-485	0.928524	NA	0.360765
HCC1482	Uterus	A-485	0.968969	NA	-0.363809
HCC1493	Breast	A-485	0.596973	NA	0.970797
HCC1500	Breast	A-485	0.929664	NA	-0.0649429
HCC1534	Lung	A-485	0.964949	NA	0.489015
HCC1569	Breast	A-485	0.974197	NA	-0.150463
HCC1599	Breast	A-485	0.665978	NA	-0.202897
HCC1806	Breast	A-485	0.76374	0.155626	0.272981
HCC1833	Lung	A-485	0.763813	NA	-0.205806
HCC1897	Lung	A-485	0.990626	NA	0.58617
HCC193	Lung	A-485	0.88028	NA	0.420679
HCC1937	Breast	A-485	0.908019	-0.149425	-0.0522396
HCC1954	Breast	A-485	NA	-0.23498	0.0116162
HCC202	Breast	A-485	NA	-0.180913	0.4093
HCC2157	Breast	A-485	0.83367	NA	-0.0964824
HCC2185	Breast	A-485	1.10417	NA	-0.310024
HCC2218	Breast	A-485	0.709691	NA	-0.242122
HCC2279	Lung	A-485	NA	NA	0.274239
HCC2302	Lung	A-485	0.904275	NA	2.15022
HCC2450	Lung	A-485	0.958691	NA	-0.137103
HCC2688	Breast	A-485	0.96885	NA	0.612813
HCC2695	Breast	A-485	0.790884	NA	-0.258643
HCC2911	Breast	A-485	0.830814	NA	-0.261291
HCC2935	Lung	A-485	0.995216	-0.122401	-0.105267
HCC3153	Breast	A-485	0.963889	NA	-0.107745
HCC33	Lung	A-485	0.833124	NA	-0.288778
HCC3321	Ovary	A-485	0.952141	NA	-0.207651
HCC3440	Colon	A-485	0.966051	NA	-0.294127
HCC3531	Breast	A-485	1.1323	NA	-0.0334145
HCC366	Lung	A-485	0.947562	-0.156028	-0.0826045
HCC38	Breast	A-485	0.966879	-0.249303	0.209831
HCC4000	Lung	A-485	1.02604	NA	-0.215317
HCC4002	Lung	A-485	0.975645	NA	-0.303585
HCC4006	Lung	A-485	0.998604	NA	-0.132533
HCC4011	Lung	A-485	0.768865	NA	-0.081158
HCC4017	Lung	A-485	0.99957	NA	-0.0747624
HCC44	Lung	A-485	0.964439	-0.347956	0.453312
HCC461	Lung	A-485	0.995506	NA	-0.03421
HCC515	Lung	A-485	0.723197	NA	-0.149128
HCC70 (DODx)	Breast	A-485	1.02246	0.00653355	-0.00290062
HCC78	Lung	A-485	0.757053	-0.157865	-0.147121
HCC827	Lung	A-485	0.848312	-0.0525271	-0.174174
HCC95	Lung	A-485	0.809521	-0.909473	NA
HCT 116	Colon	A-485	0.977334	0.0310162	-0.206342
HDQ-P1	Breast	A-485	0.873592	NA	NA
HEC-1-A	Uterus	A-485	0.860615	NA	-0.0894684
HEC-1-B	Uterus	A-485	0.90345	NA	-0.0975587
HEC-50B	Uterus	A-485	0.833251	-0.200969	-0.117443
HEC-59	Uterus	A-485	0.869058	-0.359853	-0.233981
HEL	Blood	A-485	0.658246	NA	-0.388607
HGC-27	Stomach	A-485	0.979003	-0.179789	-0.124166
HL-60	Blood	A-485	0.666532	NA	-0.301473
HMT-3522 S1	Breast	A-485	0.927792	NA	-0.0871296
HOP-62	Lung	A-485	0.850183	-0.235225	0.206104
HT-29	Colon	A-485	0.952525	NA	-0.0145676
HT-55	Colon	A-485	0.882303	-0.188153	-0.131954
HUH-7	Liver	A-485	0.977767	-0.480062	-0.183303
HUP-T4	Pancreas	A-485	0.987453	-0.126717	-0.12694
Hep 3B2.1-7	Liver	A-485	0.868245	NA	-0.364971
Hep G2	Liver	A-485	0.955488	NA	0.0805428
Hs 578T	Breast	A-485	0.928767	-0.178328	-0.0500934
Hs 766T	Pancreas	A-485	0.815909	-0.226133	0.0446121
HuCCT1	Liver	A-485	0.849284	-0.160355	-0.252433
Ishikawa	Uterus	A-485	0.926136	NA	-0.0879963
JHH-7	Liver	A-485	0.943868	-0.330305	-0.102124
JIMT-1	Breast	A-485	0.563078	-0.0727616	-0.0233826
KHM-1B	Blood	A-485	0.461679	NA	-0.401349
KM-12	Colon	A-485	0.984009	-0.0968216	-0.160861
KMS-11	Blood	A-485	0.520377	-0.181965	-0.191036
KMS-20	Blood	A-485	0.501138	NA	NA
KNS-62	Lung	A-485	0.818516	-0.246171	0.519697
KP-3	Pancreas	A-485	0.747033	0.0174259	0.127737
KP-3L	Pancreas	A-485	0.879686	NA	-0.135223
KP4	Pancreas	A-485	0.989836	-0.0949095	-0.306416
KPL-1	Breast	A-485	0.916464	-0.163466	-0.00135024
KPL-4	Breast	A-485	1.00417	NA	1.95484
KPR_3070	Pancreas	A-485	1.02152	NA	NA
KURAMOCHI	Ovary	A-485	0.936473	-0.228161	-0.186399
KYSE-180	Esophagus	A-485	0.964896	-0.387103	0.732917
LCLC-103H	Lung	A-485	0.89135	-0.442053	-0.112506
LCLC-97TM1	Lung	A-485	0.718539	-0.0652366	-0.230464
LP-1	Blood	A-485	0.581075	-0.102792	-0.343039
LS-180	Colon	A-485	0.91682	NA	-0.0784383
LXF-289	Lung	A-485	0.954326	-0.914555	1.15699
LoVo	Colon	A-485	0.809397	-0.141081	-0.164585
MC-38	Colon	A-485	0.844816	NA	NA
MCF-7	Breast	A-485	0.747437	-0.179763	-0.0660026
MDA-MB-134-VI	Breast	A-485	0.92006	NA	-0.0737015
MDA-MB-157	Breast	A-485	0.967173	-0.288909	-0.0711693
MDA-MB-175-VII	Breast	A-485	0.928909	NA	-0.156143
MDA-MB-231	Breast	A-485	0.973731	-0.0926675	-0.134508
MDA-MB-231 X1.1	Breast	A-485	0.644217	NA	-0.244054
MDA-MB-330	Breast	A-485	NA	NA	-0.0285674
MDA-MB-361	Breast	A-485	1.042	-0.165291	0.115473
MDA-MB-415	Breast	A-485	0.958385	-0.198799	0.724559
MDA-MB-436	Breast	A-485	0.895727	-0.299434	0.270398
MDA-MB-453	Breast	A-485	0.806234	-0.129777	-0.0814045
MDA-MB-468	Breast	A-485	0.970252	-0.112607	-0.175188
MFM-223	Breast	A-485	0.983388	NA	-0.18686
MIA Paca-2	Pancreas	A-485	0.962463	-0.201964	-0.111935
MKN-74	Stomach	A-485	0.894264	-0.198289	-0.045519
MOLM-13	Blood	A-485	0.527695	-0.00517236	-0.212381
MOLM-16	Blood	A-485	0.583354	NA	-0.384485
MOLT-13	Blood	A-485	0.664259	NA	-0.465708
MOLT-3	Blood	A-485	0.89817	NA	-0.425017
MOR	Lung	A-485	0.791656	NA	1.28959
MS-1-L	Lung	A-485	0.923024	NA	-0.238998
MSTO-211H	Lung	A-485	0.816438	-0.20874	-0.0505699
MX-1	Breast	A-485	0.951088	NA	-0.378163
NCI-H1048	Lung	A-485	0.817432	-0.00694784	-0.24514
NCI-H1155	Lung	A-485	0.961256	-0.124065	-0.251406
NCI-H1299	Lung	A-485	0.888511	-0.0851374	-0.32255
NCI-H1339	Lung	A-485	0.977256	-0.646274	0.307876
NCI-H1355	Lung	A-485	0.991568	-0.900208	1.42961
NCI-H1373	Lung	A-485	0.899852	0.187649	0.82372
NCI-H1437	Lung	A-485	0.83547	-0.766882	2.79277
NCI-H1568	Lung	A-485	0.838153	-0.559791	-0.0831662
NCI-H1573	Lung	A-485	0.919198	NA	2.28458
NCI-H1581	Lung	A-485	0.740394	-0.0894941	-0.325684
NCI-H1648	Lung	A-485	0.870299	-0.587833	0.697782
NCI-H1650	Lung	A-485	0.9414	-0.196521	-0.0678691
NCI-H1651	Lung	A-485	0.922924	NA	0.611535
NCI-H1666	Lung	A-485	0.916104	-0.223084	0.0506704
NCI-H1703	Lung	A-485	0.911853	-0.344925	-0.139695
NCI-H1792	Lung	A-485	0.72417	-1.21427	0.701948
NCI-H1793	Lung	A-485	0.942261	-0.9295	3.28896
NCI-H1869	Lung	A-485	0.938517	-0.271584	-0.0344946
NCI-H187	Lung	A-485	0.914425	NA	-0.280244
NCI-H1944	Lung	A-485	0.811366	-0.887479	4.15701
NCI-H196	Lung	A-485	0.854029	NA	-0.105526
NCI-H1975	Lung	A-485	0.871656	-0.142423	-0.229671
NCI-H2009	Lung	A-485	0.934997	-0.0630585	-0.0218689
NCI-H2023	Lung	A-485	0.957884	-0.892193	2.94871
NCI-H2030	Lung	A-485	0.978972	-0.603499	0.928606
NCI-H2073	Lung	A-485	0.838434	NA	0.20652
NCI-H2110	Lung	A-485	0.925585	-0.558233	1.21714
NCI-H2122	Lung	A-485	0.803894	-1.2541	2.84463
NCI-H2170	Lung	A-485	0.974294	-0.431914	1.46255
NCI-H2171	Lung	A-485	0.970233	NA	-0.180369
NCI-H2172	Lung	A-485	0.989202	-0.597926	1.2675
NCI-H2228	Lung	A-485	1.00663	NA	1.82347
NCI-H226	Lung	A-485	0.892593	-0.222252	-0.186358
NCI-H23	Lung	A-485	0.907731	-0.236835	-0.0441313
NCI-H2373	Lung	A-485	0.842726	NA	-0.155751
NCI-H2452	Lung	A-485	0.793376	-0.770399	0.364354
NCI-H2722	Lung	A-485	0.816014	NA	-0.0151291
NCI-H2731	Lung	A-485	0.867445	NA	NA
NCI-H2810	Lung	A-485	0.86376	NA	0.0763017
NCI-H292	Lung	A-485	0.942436	-0.14902	-0.0577538
NCI-H358	Lung	A-485	0.888696	-0.321727	-0.202431
NCI-H441	Lung	A-485	0.821788	-0.176255	-0.11219
NCI-H446	Lung	A-485	0.838439	0.0326101	-0.0943615
NCI-H460	Lung	A-485	1.02896	-0.833924	2.07227
NCI-H520	Lung	A-485	0.924522	-0.41482	0.344929
NCI-H522	Lung	A-485	0.779471	-0.0889616	-0.217142
NCI-H524	Lung	A-485	0.707268	NA	-0.301417
NCI-H647	Lung	A-485	0.980678	-0.656106	1.79827
NCI-H661	Lung	A-485	0.944192	-0.0912498	-0.379316
NCI-H838	Lung	A-485	0.997967	-0.635978	0.538135
NCI-H847	Lung	A-485	0.989608	NA	-0.401321
NCI-H889	Lung	A-485	0.974891	NA	-0.314887
NCI-H920	Lung	A-485	0.887012	NA	0.986159
NCI-N87	Stomach	A-485	0.551779	-0.154616	-0.194129
NU-DHL-1	Blood	A-485	0.517331	NA	NA
NUGC-3	Stomach	A-485	0.829953	-0.260245	-0.233244
OCI-AML2	Blood	A-485	0.732568	-0.0387781	-0.292478
OCI-AML3	Blood	A-485	0.704692	-0.129519	-0.388104
OCI-AML5	Blood	A-485	0.579445	NA	-0.195239
OCI-LY1	Blood	A-485	0.636367	NA	NA
OCI-LY18	Blood	A-485	0.669331	NA	NA
OCI-LY7	Blood	A-485	0.642315	NA	NA
OCI-M1	Blood	A-485	0.798467	NA	-0.335922
OCI-M2	Blood	A-485	0.612671	NA	-0.422167
ONCO-DG-1	Ovary	A-485	0.960532	NA	-0.244303
OPM-2	Blood	A-485	0.412103	NA	-0.319564
OUMS-23	Colon	A-485	0.911227	-0.202337	-0.204017
OVCA 420	Ovary	A-485	0.81333	NA	3.36586
OVISE	Ovary	A-485	0.936114	-0.326947	-0.151834
OZ	Bile Duct	A-485	0.791171	NA	0.0513416
PA-TU-8902	Pancreas	A-485	0.797738	-0.102225	-0.29476
PA-TU-8988S	Pancreas	A-485	0.881942	-0.123663	-0.247256
PA-TU-8988T	Pancreas	A-485	0.95239	-0.0429301	-0.143234
PANC-1	Pancreas	A-485	0.958086	-0.0584342	-0.114675
PC-3	Prostate	A-485	0.838275	NA	-0.291351
PC-9	Lung	A-485	0.669238	NA	2.42621
PEO1	Ovary	A-485	0.845448	NA	-0.148405
PSN1	Pancreas	A-485	0.82349	-0.176675	-0.226876
Panc 04.03	Pancreas	A-485	0.835597	-0.325015	0.0337196
Panc 10.05	Pancreas	A-485	0.844194	-0.0214826	NA
QGP-1	Pancreas	A-485	0.817701	NA	0.155498
RCM-1	Colon	A-485	1.01859	-0.0660872	-0.219289
RD	Skeletal Muscle	A-485	0.909418	-0.15643	-0.272003
RKO	Colon	A-485	0.855264	-0.0840179	-0.287754
RL95-2	Uterus	A-485	0.953834	-0.0925414	-0.223017
RMUG-S	Ovary	A-485	0.923936	-0.745229	1.87901
RPMI 8226	Blood	A-485	0.601969	NA	-0.163549
S-117	Thyroid	A-485	NA	NA	-0.14538
SCLC-21H	Lung	A-485	0.825232	NA	-0.14221
SCLC-22H	Lung	A-485	0.794631	NA	-0.0391199
SH-10-TC	Stomach	A-485	0.793526	NA	NA
SIG-M5	Blood	A-485	0.423314	NA	-0.306891
SK-BR-3	Breast	A-485	0.801828	NA	0.0991626
SK-CO-1	Colon	A-485	0.864812	NA	-0.0672469
SK-MM-2	Blood	A-485	0.933613	-0.26066	-0.395042
SK-NEP-1	Kidney	A-485	0.672946	NA	-0.254236
SNU-1	Stomach	A-485	0.868837	-0.191353	-0.276622
SNU-601	Stomach	A-485	0.751812	-0.0601565	-0.108717
SNU-C1	Colon	A-485	0.893879	-0.089132	-0.0718945
SUIT-2	Pancreas	A-485	0.733778	-0.302098	-0.118993
SUM 149PT	Breast	A-485	0.985087	NA	-0.0632221
SUM 159PT	Breast	A-485	0.92619	NA	-0.162717
SUM 229PE	Breast	A-485	0.884233	NA	-0.159456
SUM 229PE	Breast	A-485	0.950896	NA	NA
SUM 52PE	Breast	A-485	0.915755	NA	0.446151
SW 1116	Colon	A-485	0.886802	NA	-0.117716
SW 1417	Colon	A-485	0.929399	NA	-0.109496
SW 1463	Colon	A-485	1.08756	-0.254532	-0.137366
SW 1573	Lung	A-485	0.909463	-0.153217	-0.201647
SW 1990	Pancreas	A-485	0.874981	-0.408931	-0.186055
SW 480	Colon	A-485	0.977331	NA	-0.173565
SW 527	Breast	A-485	0.917541	NA	-0.223581
SW 620	Colon	A-485	0.924866	-0.0773052	-0.235319
SW 837	Colon	A-485	0.94142	-0.151965	-0.144147
SW 982	Breast	A-485	0.758574	NA	-0.157295
T-47D	Breast	A-485	0.884533	-0.291008	-0.247132
T84	Colon	A-485	1.09767	-0.0636181	0.130994
TCC-PAN2	Pancreas	A-485	0.793561	-0.107993	-0.128333
THP-1	Blood	A-485	0.617512	-0.182791	-0.308402
TYK-nu	Ovary	A-485	0.945094	-0.0937703	-0.118164
TYK-nu.CP-r	Ovary	A-485	0.844079	NA	-0.254351
U-2904	Blood	A-485	0.557233	NA	NA
U-2940	Blood	A-485	0.583384	NA	NA
UACC-812	Breast	A-485	0.83023	NA	-0.227476
UM-UC-14	Kidney	A-485	0.818833	NA	-0.112992
UMC-11	Lung	A-485	0.854524	NA	3.56226
VAL	Lymph Node	A-485	0.562841	NA	NA
VCaP	Prostate	A-485	NA	0.0847935	-0.242759
VMRC-LCD	Lung	A-485	0.998456	-0.0690905	0.347496
VP229	Breast	A-485	0.98452	NA	0.0873925
VP267	Breast	A-485	0.992336	NA	-0.0610684
VP303	Breast	A-485	0.947661	NA	-0.237047
WiDr	Colon	A-485	0.858898	NA	-0.015048
YAPC	Pancreas	A-485	0.845565	-0.387555	-0.0666961
YMB-1	Breast	A-485	0.9156	NA	-0.19406
YMB-1-E	Breast	A-485	0.836633	NA	-0.184085
ZR-75-1	Breast	A-485	0.78684	NA	-0.118444
ZR-75-30	Breast	A-485	0.961993	NA	0.525851
