# Supplementary material for: NRF2 supports non-small cell lung cancer growth independently of CBP/p300-enhanced glutathione synthesis
Source: EMBO Rep. 2025 May 14;26(12):3106–37. doi: 10.1038/s44319-025-00463-z (PMC12187939; doi:10.1038/s44319-025-00463-z)
Supplement: Supplementary file 9 — Data Set EV5 [file 44319_2025_463_MOESM9_ESM.xlsx]

## Sheet: Dataset EV5
Dataset EV5 - Metabolomics in cells rescued by WT and Neh4_5mut NRF2

## Sheet: WT NRF2 vs. luc
Name	Log2FC	P-value
GNE001_Glucose_Fructose_Mannose_Neg	-0.969219	0.000846241
GNE002_Glucose-6-phosphate_Neg	-0.284491	0.0437984
GNE003_Fructose-6-phosphate_Neg	-0.176951	0.136137
GNE004_Fructose-1,6-bisphosphate_Neg	1.61219	8.57e-07
GNE005_Glyceraldehyde-3-phosphate_DHAP_Neg	-0.445375	0.0424896
GNE007_2-Phosphoglycerate_3PGA_Neg	-0.00556099	0.954255
GNE009_Phosphoenolpyruvate_Neg	-0.397852	0.00955871
GNE015_Pyruvate_Neg	0.28454	0.0929357
GNE016_Succinate_4-Hydroxy-2-Oxobutanoate_Neg	0.0141016	0.880088
GNE021_Alanine_N-Methylglycine_Pos	0.850789	1.01e-05
GNE022_Arginine_Pos	-0.286343	0.0073596
GNE023_Asparagine_3-Ureidopropionate_Pos	-0.395602	0.0014066
GNE024_Aspartate_Pos	-0.47941	0.00201161
GNE026_Glutamine_Pos	-0.793308	4.9e-06
GNE027_Glutamate_Pos	0.133878	0.322432
GNE028_Glycine_Pos	-0.387665	0.00188917
GNE029_Histidine_Pos	-0.228986	0.0990466
GNE030_Isoleucine_Pos	-0.363009	0.0166555
GNE031_Leucine_Pos	-0.49806	0.00113192
GNE032_Lysine_Pos	-0.0120263	0.920852
GNE033_Methionine_Pos	-0.402536	0.00203809
GNE034_Proline_Pos	0.346098	0.0138231
GNE035_Serine_Pos	-0.305292	0.0108418
GNE037_Threonine_Homoserine_Pos	-0.408939	0.00225791
GNE038_Tyrosine_Pos	-0.344178	0.0139303
GNE040_Tryptophan_Pos	-0.621199	0.000111414
GNE043_Kynurenine_Pos	-1.30639	0.000405314
GNE044_Kynurenic acid_Pos	0.488483	0.181064
GNE045_Nicotinamide_Pos	-0.279165	0.0496248
GNE047_Phenylalanine_Pos	-0.57223	0.000376702
GNE055_Indole_Pos	-0.680838	0.0190772
GNE058_Indole-3-lactic acid_Neg	-1.48863	0.000165565
GNE067_Propionate_Lactaldehyde_Neg	0.00901221	0.92075
GNE071_2-Hydroxybutyrate_3-Hydroxyisobutyrate_Neg	-0.101977	0.307139
GNE076_Caproate_Iso-caproate_Neg	-0.183395	0.663038
GNE080_Glycocholic Acid_Neg	-0.73626	0.00165773
GNE086_Taurodeoxycholic Acid_Taurochenodeoxycholic Acid_Neg	-1.57499	1.31e-05
GNE094_Cortol_Pos	-0.409021	0.103061
GNE095_Cortisol_Pos	-0.16112	0.586457
GNE100_Adenine_Pos	-0.132342	0.244839
GNE103_Uracil_Neg	-0.110533	0.322154
GNE105_Xanthine_Neg	-0.342603	0.00633624
GNE107_Adenosine_Deoxyguanosine_Pos	-0.177158	0.129799
GNE110_Uridine_Neg	-1.08929	2.3e-05
GNE112_Cytidine_Pos	0.0611997	0.627118
GNE113_Thymidine_Pos	0.412058	0.00263973
GNE114_Inosine_Neg	-1.8942	9.64e-08
GNE115_Xanthosine_Neg	0.257283	0.112565
GNE119_Deoxyuridine_Neg	1.95544	0.00457479
GNE121_AMP_Pos	-0.455558	0.00510238
GNE122_GMP_Neg	-0.0515915	0.88066
GNE123_UMP_Neg	-0.613828	0.00341463
GNE124_CMP_Neg	-2.05799	4.45e-07
GNE125_IMP_Neg	-1.07329	3.15e-06
GNE132_Arabitol_Neg	0.832629	5.04e-05
GNE133_Glucitol_Mannitol_Neg	-0.131801	0.198419
GNE134_Erythrose_Neg	-0.722497	0.00264121
GNE137_Ribose_Arabinose_Neg	-0.115705	0.457679
GNE138_Sedoheptulose_Neg	0.760022	0.250281
GNE141_Fucose-1-phosphate_Neg	0.403743	0.0206369
GNE142_Ribose-5-phosphate_Neg	-0.4603	0.00415137
GNE143_Sedoheptulose-7-phosphate_Neg	-1.91166	0.00249778
GNE146_Glucoasmine-6-phosphate_Neg	0.607987	0.00135424
GNE147_N-Acetylglucosamine-6-phosphate_Neg	0.286426	0.0176712
GNE148_GDP-fucose_Pos	0.633824	0.00249505
GNE149_GDP-mannose_Pos	-0.0303133	0.846589
GNE150_UDP-glucose_UDP-galactose_Pos	-0.130444	0.437121
GNE152_UDP-GlcNAc_Neg	1.6589	1.49e-06
GNE153_Urea_Pos	-0.106783	0.298162
GNE155_Orotate_Neg	0.458328	0.0047124
GNE156_Ornithine_Neg	0.689894	0.466746
GNE157_Creatine_Pos	-0.0455794	0.640499
GNE158_Creatinine_Neg	-0.730162	0.000201909
GNE159_Citrulline_Pos	-0.0674052	0.535914
GNE160_Putrescine_Pos	0.138903	0.275581
GNE167_Butylamine_Pos	-0.0352671	0.784056
GNE175_Trimethylamine N-oxide (TMAO)_Pos	-0.662743	0.00563682
GNE176_Dopamine_Pos	-0.133923	0.224397
GNE179_Ala-Ala_Pos	0.268527	0.390918
GNE180_Ala-His_Pos	0.367282	0.0107389
GNE181_Ala-Pro_Pos	0.262537	0.20609
GNE182_Ala-Val_N-Acetyl-L-Lysine_Pos	0.0497531	0.662206
GNE183_Arg-Glu_Pos	0.963357	1.19e-05
GNE184_Arg-Leu_Pos	0.21714	0.0745878
GNE185_Arg-Pro_Pos	0.119805	0.401868
GNE186_Asp-Leu_Gamma-glutamylvaline_Pos	0.759056	0.000417604
GNE187_Asp-Lys_Pos	0.0956195	0.498948
GNE188_Glu-Cys_Pos	7.47502	7.64e-07
GNE189_Glu-Gln_Pos	0.143111	0.169533
GNE190_Glu-Glu_Pos	0.864911	0.000116099
GNE191_Glu-Gly_Pos	0.518497	0.0495016
GNE192_Glu-Leu_Neg	2.65727	1.21e-06
GNE193_Glu-Lys_Pos	-0.103859	0.442772
GNE194_Glu-Thr_Pos	4.07146	5.58e-07
GNE195_Gly-Lys_Neg	0.0411312	0.762711
GNE196_Gly-Val_Pos	-0.383098	0.0078637
GNE197_Leu-His_Pos	1.14455	0.000243007
GNE200_Lys-Gln_Pos	1.02805	0.000251047
GNE201_Lys-Leu_Pos	0.147195	0.109792
GNE202_Lys-Lys_Pos	0.72912	0.0077809
GNE204_Ser-Gln_Pos	0.295322	0.542152
GNE205_Ser-Val_Pos	-0.497245	0.467075
GNE207_Glycerol-3-phosphate_Neg	0.0798297	0.673886
GNE208_Carnitine_Pos	-0.0824312	0.504624
GNE209_Acetylcarnitine_Pos	0.439153	0.00249368
GNE210_Propionylcarnitine_Pos	-0.270485	0.105828
GNE211_Butyrylcarnitine_Pos	-0.282612	0.0682737
GNE212_Hexanoylcarnitine_Pos	-0.316735	0.0355069
GNE216_Tetradecenoylcarnitine_Pos	-2.10205	0.000135927
GNE228_Azelaic acid_Neg	-0.302932	0.200716
GNE233_Octadecanedioic acid_Neg	-0.325647	0.350914
GNE234_2-Hydroxymyristic acid_Neg	0.299811	0.477554
GNE235_2-Hydroxypalmitic acid_Neg	0.0266899	0.908932
GNE243_Phosphatidylinositol_Neg	-0.132825	0.44872
GNE248_CDP-Ethanolamine_Pos	0.0744523	0.460485
GNE249_Phosphonoacetaldehyde_Pos	-0.685844	0.000515488
GNE250_Phosphorylethanolamine_Phosphocolamine_Pos	0.902024	2.87e-05
GNE252_Choline_Pos	-0.103037	0.259977
GNE253_CDP-Choline_Pos	0.298766	0.0565974
GNE254_Acetylcholine_Pos	-0.0254561	0.81431
GNE255_Phosphorylcholine_Pos	-0.689386	0.00044266
GNE256_Phosphatidylcholine_Lecithin_Pos	-0.497642	0.116172
GNE257_Glycero-3-phosphocholine_Pos	1.06962	1.7e-05
GNE258_1-Oleoylglycerophosphocholine_Pos	-0.457093	0.00681306
GNE259_1-Linoleoylglycerophosphocholine_Pos	0.208694	0.599219
GNE262_Thiamine (Vitamin B1)_Pos	-0.748731	7.27e-05
GNE265_Pantothenic acid (Vitamin B5)_Pos	0.28517	0.0265823
GNE267_Biotin (Vitamin B8)_Pos	-0.134432	0.227332
GNE271_Dihydrobiopterin_Neg	-0.355402	0.149507
GNE272_Tetrahydrobiopterin_Pos	-1.67515	9.19e-06
GNE276_Nicotinamide riboside_Neg	2.45501	8.98e-07
GNE277_N-Methylnicotinamide_Pos	-0.167342	0.193021
GNE278_Nicotinamide adenine dinucleotide_Pos	0.978204	5.19e-05
GNE279_Nicotinamide adenine dinucleotide phosphate_Pos	0.324202	0.0155145
GNE282_1-Methyladenosine_Pos	0.00638975	0.957043
GNE284_1-Methylguanosine_Pos	-1.52862	0.000486011
GNE285_1-Methylxanthine_Pos	1.20431	1.34e-05
GNE289_Dimethylxanthine_Neg	-0.676175	0.00609348
GNE290_Dimethyluric acid_Neg	-0.374517	0.0112248
GNE291_Betaine_Pos	0.264701	0.02513
GNE292_Cystine_Pos	-0.0230265	0.888547
GNE295_Cystathionine_Pos	-2.03536	3.24e-09
GNE296_Taurine_Neg	1.08103	6.33e-06
GNE297_Theanine_Pos	-0.698564	2.49e-05
GNE298_Glutathione_Pos	3.02026	2.15e-09
GNE300_Homoarginine_N-Methylarginine_Pos	-0.0430415	0.663742
GNE303_Methionine sulfoxide_Pos	-0.681626	3.47e-05
GNE304_Methylcysteine sulfoxide_Pos	-0.10632	0.36391
GNE305_S-Adenosyl methionine_Pos	-0.0292185	0.829484
GNE306_S-Adenosyl homocysteine_Pos	0.143036	0.26033
GNE307_Gamma-Aminobutyric acid_Pos	0.332093	0.0270544
GNE308_N-Acetylarginine_Pos	-0.296098	0.0405261
GNE309_N-Acetylaspartate_Neg	0.300275	0.0745393
GNE314_N-Acetylglutamine_Pos	-0.212666	0.134011
GNE315_N-Acetylglutamate_Neg	-0.289538	0.0693304
GNE317_N-Acetylleucine_Pos	-0.18831	0.345209
GNE318_N-Acetylhistidine_Pos	-0.205787	0.0758885
GNE320_N-Methyllysine_Pos	0.0847048	0.471004
GNE322_N-Methylglutamate_Pos	0.119473	0.536457
GNE323_N-Methylhistidine_Pos	-0.415463	0.00294152
GNE324_N-Methylphenylalanine_Pos	0.175695	0.222765
GNE325_N,N-Dimethylarginine_Pos	-0.251786	0.00749929
GNE326_N,N-Dimethyllysine_Pos	0.116119	0.332164
GNE327_N6,N6,N6-Trimethyl-L-lysine_Pos	-0.179503	0.0926787
GNE328_N8-Acetylspermidine_Pos	0.170026	0.0637131
GNE331_Acrylic acid_Pyruvaldehyde_Neg	-0.578434	0.0171369
GNE332_Adipic acid_2-Methylglutaric acid_Neg	0.827112	0.000299596
GNE333_Cysteic acid_Neg	-0.806298	9.49e-05
GNE334_Crotonic acid_Pos	0.407954	0.0182841
GNE336_Citraconic acid_Pos	0.0492709	0.728252
GNE337_Citramalic acid_Neg	0.426225	0.00753603
GNE340_Glycolic acid_Neg	-0.256206	0.0555445
GNE341_Glyceric acid_Neg	0.956313	0.00375421
GNE343_Mucic acid_Neg	0.209	0.108087
GNE349_Pipecolic acid_Pos	0.169773	0.123275
GNE350_Quinic acid_Neg	0.557337	0.00220071
GNE351_Salicylic acid_Neg	-0.0690459	0.564741
GNE355_5-Oxoproline_Pos	-0.608537	7.54e-05
GNE358_2-Ketobutyric acid_Neg	-0.39176	0.167305
GNE365_3-Hydroxyanthranilic acid_Neg	-0.729003	0.0425525
GNE366_4-Hydroxyproline_Pos	-0.045558	0.64065
GNE369_2-Hydroxy-3-Methylbutyric acid_Neg	-0.0739063	0.461863
GNE375_4-Imidazolone-5-propanoate_Imidazolelactic acid_Pos	-1.45659	0.00147025
GNE376_4-Acetamidobutanoic acid_Pos	-0.0650274	0.579082
GNE381_4-Hydroxybenzaldehyde_Pos	-0.279053	0.0497693
GNE384_Dihydroxyphenylalanine_Pos	-0.217206	0.064001
GNE388_Methylimidazole acetic acid_Pos	1.34522	1.61e-06
GNE398_Imidazole_Pos	-0.518723	0.0200745
GNE401_Phenol_Neg	0.173366	0.198784
GNE407_Toluene_Pos	0.374818	0.0234806
GNE408_Xylene_Pos	-0.459424	0.0417179
GNE409_Asp-Glu_Pos	0.00287131	0.986919
GNE420_Argininosuccinic acid_Pos	0.292706	0.0118296
GNE421_Isovalerylglycine_Neg	0.186453	0.164888
GNE426_O-Acetyl-L-Homoserine_Pos	-0.155336	0.221115
GNE429_N-Acetyl-L-Methionine_Neg	0.565249	0.00713859
GNE431_N-Acetylputrescine_Pos	-1.43113	3.15e-06
GNE432_Sphingosine_Pos	-0.481256	0.0927511
GNE433_Pseudouridine_Neg	-0.545127	0.00012412
GNE438_4-Guanidinobutanoate_Pos	1.12195	1.13e-05
GNE444_3-Methyl-2-oxovalerate_Neg	0.524477	0.00493884
GNE450_5,6-Dihydrouracil_Neg	-0.621042	0.000132795
GNE452_5-Methylthioadenosine (MTA)_Pos	-0.228046	0.0339169
GNE454_Acisoga_Pos	-0.128915	0.327966
GNE455_Allantoin_Neg	0.0756204	0.468217
GNE463_Gamma-glutamylalanine_Pos	4.67667	4.93e-08
GNE466_Gamma-glutamylhistidine_Neg	-0.67102	0.00088122
GNE468_Gamma-glutamylmethionine_Pos	0.558888	0.019238
GNE472_Guanidinoacetate_Pos	-3.35468	1.59e-10
GNE473_Guanidinosuccinate_Pos	-0.616854	0.000375139
GNE474_Homocitrulline_Pos	-1.98617	7.97e-05
GNE476_Isovalerylcarnitine (C5)_Pos	-0.807419	3.48e-05
GNE481_Methylsuccinate_Neg	0.244186	0.285065
GNE486_N-acetylneuraminate_Neg	0.0529966	0.806032
GNE489_N-acetyltaurine_Neg	0.397883	0.101473
GNE490_N-acetyltryptophan_Neg	0.412606	0.00358538
GNE495_O-cresol sulfate/P-cresol sulfate_Neg	0.221437	0.110323
GNE496_Orotidine_Neg	0.403875	0.0302355
GNE497_Phenol sulfate_Neg	1.01418	0.000121591
GNE498_Phenylacetylglycine_Neg	-0.49361	0.00717332
GNE499_Prolylhydroxyproline_Pos	-0.960049	3.32e-05
GNE503_Sucrose_Maltose_Neg	-0.694625	4.54e-05
GNE505_Trans-urocanate_Pos	0.13936	0.404212
GNE517_Alanylleucine_Pos	0.119941	0.285551
GNE519_Carboxyethyl-GABA_Pos	-0.0473182	0.653148
GNE521_Flavin mononucleotide (FMN)_Neg	-0.704442	2.64e-05
GNE524_Leucylglutamine_Pos	-0.438351	0.0239025
GNE526_Methylphosphate_Neg	-0.118658	0.473825
GNE530_N-acetylglucosaminylasparagine _Neg	-0.0216695	0.868958
GNE540_Prolylglycine_Pos	-0.236565	0.299341
GNE541_Pyridoxal_Pos	-0.112194	0.208652
GNE550_Hippurate_Neg	-0.316572	0.0135236

## Sheet: WT NRF2 vs. Neh4 5mut
Name	Log2FC	P-value
GNE001_Glucose_Fructose_Mannose_Neg	-1.19798	5.94e-05
GNE002_Glucose-6-phosphate_Neg	-0.189136	0.220891
GNE003_Fructose-6-phosphate_Neg	-0.00610134	0.96675
GNE004_Fructose-1,6-bisphosphate_Neg	0.717936	0.00162036
GNE005_Glyceraldehyde-3-phosphate_DHAP_Neg	0.243521	0.211532
GNE007_2-Phosphoglycerate_3PGA_Neg	0.0812923	0.529803
GNE009_Phosphoenolpyruvate_Neg	-0.344884	0.0249442
GNE015_Pyruvate_Neg	0.152374	0.351267
GNE016_Succinate_4-Hydroxy-2-Oxobutanoate_Neg	-0.0766012	0.597918
GNE021_Alanine_N-Methylglycine_Pos	0.352907	0.0297434
GNE022_Arginine_Pos	-0.0656382	0.611385
GNE023_Asparagine_3-Ureidopropionate_Pos	-0.332767	0.0444452
GNE024_Aspartate_Pos	-0.427351	0.0165304
GNE026_Glutamine_Pos	-0.627617	0.000815434
GNE027_Glutamate_Pos	0.291392	0.0872262
GNE028_Glycine_Pos	0.0351395	0.808652
GNE029_Histidine_Pos	-0.120911	0.473745
GNE030_Isoleucine_Pos	-0.231525	0.177914
GNE031_Leucine_Pos	-0.284049	0.0949286
GNE032_Lysine_Pos	0.102228	0.512435
GNE033_Methionine_Pos	-0.28928	0.0629029
GNE034_Proline_Pos	0.0658604	0.666243
GNE035_Serine_Pos	-0.13566	0.428649
GNE037_Threonine_Homoserine_Pos	-0.355286	0.0344812
GNE038_Tyrosine_Pos	-0.105302	0.496455
GNE040_Tryptophan_Pos	-0.0700263	0.643271
GNE043_Kynurenine_Pos	-0.729407	0.00813399
GNE044_Kynurenic acid_Pos	-0.925328	0.0843631
GNE045_Nicotinamide_Pos	0.355412	0.0480052
GNE047_Phenylalanine_Pos	-0.347221	0.0361169
GNE055_Indole_Pos	-0.570114	0.0280358
GNE058_Indole-3-lactic acid_Neg	-1.45064	9.03e-05
GNE067_Propionate_Lactaldehyde_Neg	-0.106771	0.467081
GNE071_2-Hydroxybutyrate_3-Hydroxyisobutyrate_Neg	0.0747979	0.583764
GNE076_Caproate_Iso-caproate_Neg	-0.79956	0.0184682
GNE080_Glycocholic Acid_Neg	0.0939815	0.621751
GNE086_Taurodeoxycholic Acid_Taurochenodeoxycholic Acid_Neg	-0.420647	0.272209
GNE094_Cortol_Pos	-0.308851	0.121734
GNE095_Cortisol_Pos	0.214816	0.292529
GNE100_Adenine_Pos	-0.471711	0.00793505
GNE103_Uracil_Neg	0.0680318	0.636354
GNE105_Xanthine_Neg	-0.361931	0.0314057
GNE107_Adenosine_Deoxyguanosine_Pos	-0.14343	0.362551
GNE110_Uridine_Neg	-0.178562	0.343558
GNE112_Cytidine_Pos	0.347531	0.0569652
GNE113_Thymidine_Pos	0.0411955	0.770659
GNE114_Inosine_Neg	-1.03053	4.78e-05
GNE115_Xanthosine_Neg	0.609824	0.0044672
GNE119_Deoxyuridine_Neg	0.0982758	0.554843
GNE121_AMP_Pos	0.088441	0.600983
GNE122_GMP_Neg	0.71735	0.00198055
GNE123_UMP_Neg	0.348656	0.0559514
GNE124_CMP_Neg	-0.145061	0.517194
GNE125_IMP_Neg	-0.514502	0.0080011
GNE132_Arabitol_Neg	0.327927	0.0608123
GNE133_Glucitol_Mannitol_Neg	0.0318005	0.804263
GNE134_Erythrose_Neg	-0.957047	0.000763181
GNE137_Ribose_Arabinose_Neg	-0.200544	0.258931
GNE138_Sedoheptulose_Neg	0.256853	0.68386
GNE141_Fucose-1-phosphate_Neg	0.29627	0.0695034
GNE142_Ribose-5-phosphate_Neg	0.139842	0.396341
GNE143_Sedoheptulose-7-phosphate_Neg	-1.05646	0.0346773
GNE146_Glucoasmine-6-phosphate_Neg	0.148795	0.368537
GNE147_N-Acetylglucosamine-6-phosphate_Neg	0.367759	0.0297313
GNE148_GDP-fucose_Pos	0.722793	0.000171588
GNE149_GDP-mannose_Pos	0.0307681	0.858279
GNE150_UDP-glucose_UDP-galactose_Pos	0.445411	0.0107352
GNE152_UDP-GlcNAc_Neg	0.884698	0.000409245
GNE153_Urea_Pos	-0.16306	0.232918
GNE155_Orotate_Neg	-0.583287	0.00580472
GNE156_Ornithine_Neg	-0.455304	0.0299736
GNE157_Creatine_Pos	-0.0088817	0.950675
GNE158_Creatinine_Neg	-0.641944	0.00111068
GNE159_Citrulline_Pos	-0.0645334	0.712334
GNE160_Putrescine_Pos	0.25295	0.0716016
GNE167_Butylamine_Pos	0.0614676	0.675951
GNE175_Trimethylamine N-oxide (TMAO)_Pos	-0.255546	0.143137
GNE176_Dopamine_Pos	0.163978	0.227803
GNE179_Ala-Ala_Pos	-0.253056	0.331204
GNE180_Ala-His_Pos	0.239344	0.157699
GNE181_Ala-Pro_Pos	-0.460669	0.00973403
GNE182_Ala-Val_N-Acetyl-L-Lysine_Pos	0.113207	0.411652
GNE183_Arg-Glu_Pos	0.357859	0.0393159
GNE184_Arg-Leu_Pos	-0.268247	0.105356
GNE185_Arg-Pro_Pos	-0.212628	0.181326
GNE186_Asp-Leu_Gamma-glutamylvaline_Pos	0.197739	0.276187
GNE187_Asp-Lys_Pos	-0.488588	0.014771
GNE188_Glu-Cys_Pos	2.68337	2.38e-09
GNE189_Glu-Gln_Pos	0.0954659	0.523313
GNE190_Glu-Glu_Pos	0.820985	0.000402438
GNE191_Glu-Gly_Pos	0.703932	0.0133163
GNE192_Glu-Leu_Neg	1.30708	3.85e-06
GNE193_Glu-Lys_Pos	-0.749427	0.00129005
GNE194_Glu-Thr_Pos	2.13123	1.95e-08
GNE195_Gly-Lys_Neg	-0.524267	0.00965694
GNE196_Gly-Val_Pos	0.00255036	0.985801
GNE197_Leu-His_Pos	0.716023	0.00567207
GNE200_Lys-Gln_Pos	0.165935	0.534221
GNE201_Lys-Leu_Pos	0.311435	0.0332606
GNE202_Lys-Lys_Pos	-0.580813	0.00468297
GNE204_Ser-Gln_Pos	0.295313	0.0905226
GNE205_Ser-Val_Pos	-2.14264	0.0144899
GNE207_Glycerol-3-phosphate_Neg	0.560441	0.00595237
GNE208_Carnitine_Pos	0.00486297	0.973953
GNE209_Acetylcarnitine_Pos	0.248001	0.109804
GNE210_Propionylcarnitine_Pos	0.0622663	0.719937
GNE211_Butyrylcarnitine_Pos	-0.167302	0.335374
GNE212_Hexanoylcarnitine_Pos	-0.128288	0.460582
GNE216_Tetradecenoylcarnitine_Pos	0.223309	0.498189
GNE228_Azelaic acid_Neg	-0.472175	0.0325067
GNE233_Octadecanedioic acid_Neg	-1.98755	1.16e-05
GNE234_2-Hydroxymyristic acid_Neg	0.539162	0.222402
GNE235_2-Hydroxypalmitic acid_Neg	-0.206364	0.412578
GNE243_Phosphatidylinositol_Neg	0.496258	0.0166133
GNE248_CDP-Ethanolamine_Pos	0.229451	0.117054
GNE249_Phosphonoacetaldehyde_Pos	-0.599897	0.00234598
GNE250_Phosphorylethanolamine_Phosphocolamine_Pos	0.820553	0.000113311
GNE252_Choline_Pos	0.30015	0.054483
GNE253_CDP-Choline_Pos	0.775012	0.000379127
GNE254_Acetylcholine_Pos	0.0179901	0.898306
GNE255_Phosphorylcholine_Pos	-0.585501	0.0028999
GNE256_Phosphatidylcholine_Lecithin_Pos	0.430336	0.401482
GNE257_Glycero-3-phosphocholine_Pos	0.849719	0.000254672
GNE258_1-Oleoylglycerophosphocholine_Pos	-0.0338122	0.847044
GNE259_1-Linoleoylglycerophosphocholine_Pos	-0.272948	0.341419
GNE262_Thiamine (Vitamin B1)_Pos	-0.731175	0.000537091
GNE265_Pantothenic acid (Vitamin B5)_Pos	-0.230523	0.132826
GNE267_Biotin (Vitamin B8)_Pos	-0.193331	0.16965
GNE271_Dihydrobiopterin_Neg	-0.356797	0.135813
GNE272_Tetrahydrobiopterin_Pos	-1.32612	6.92e-05
GNE276_Nicotinamide riboside_Neg	0.785682	0.000207973
GNE277_N-Methylnicotinamide_Pos	0.0329033	0.83511
GNE278_Nicotinamide adenine dinucleotide_Pos	0.693604	0.00061767
GNE279_Nicotinamide adenine dinucleotide phosphate_Pos	1.15255	5.6e-06
GNE282_1-Methyladenosine_Pos	0.034268	0.826774
GNE284_1-Methylguanosine_Pos	-0.484226	0.0610125
GNE285_1-Methylxanthine_Pos	0.578618	0.00320837
GNE289_Dimethylxanthine_Neg	-1.21531	4.85e-05
GNE290_Dimethyluric acid_Neg	-0.0347231	0.818431
GNE291_Betaine_Pos	0.117231	0.439189
GNE292_Cystine_Pos	0.48526	0.0504442
GNE295_Cystathionine_Pos	-1.28012	8.01e-07
GNE296_Taurine_Neg	0.470999	0.00956674
GNE297_Theanine_Pos	-0.465071	0.0122379
GNE298_Glutathione_Pos	1.16354	2.39e-06
GNE300_Homoarginine_N-Methylarginine_Pos	0.201533	0.317467
GNE303_Methionine sulfoxide_Pos	-0.632409	0.0011945
GNE304_Methylcysteine sulfoxide_Pos	0.37847	0.0192755
GNE305_S-Adenosyl methionine_Pos	-0.0852326	0.631169
GNE306_S-Adenosyl homocysteine_Pos	0.0198938	0.893229
GNE307_Gamma-Aminobutyric acid_Pos	0.345247	0.0518679
GNE308_N-Acetylarginine_Pos	-0.00653717	0.96849
GNE309_N-Acetylaspartate_Neg	0.124783	0.460465
GNE314_N-Acetylglutamine_Pos	-0.0399793	0.818853
GNE315_N-Acetylglutamate_Neg	-0.275112	0.069557
GNE317_N-Acetylleucine_Pos	-0.141904	0.464536
GNE318_N-Acetylhistidine_Pos	-0.141452	0.391708
GNE320_N-Methyllysine_Pos	-0.131518	0.339121
GNE322_N-Methylglutamate_Pos	-0.200802	0.365971
GNE323_N-Methylhistidine_Pos	-0.413729	0.0222643
GNE324_N-Methylphenylalanine_Pos	-0.0518587	0.748327
GNE325_N,N-Dimethylarginine_Pos	-0.0309813	0.819944
GNE326_N,N-Dimethyllysine_Pos	-0.00389278	0.97954
GNE327_N6,N6,N6-Trimethyl-L-lysine_Pos	-0.167038	0.233518
GNE328_N8-Acetylspermidine_Pos	0.0606806	0.700813
GNE331_Acrylic acid_Pyruvaldehyde_Neg	-0.874112	0.00112113
GNE332_Adipic acid_2-Methylglutaric acid_Neg	0.994896	7.27e-05
GNE333_Cysteic acid_Neg	-0.185218	0.283511
GNE334_Crotonic acid_Pos	0.38384	0.0380819
GNE336_Citraconic acid_Pos	0.033517	0.835103
GNE337_Citramalic acid_Neg	0.0540792	0.730961
GNE340_Glycolic acid_Neg	0.0286738	0.844065
GNE341_Glyceric acid_Neg	0.930971	0.000258227
GNE343_Mucic acid_Neg	0.460821	0.0116802
GNE349_Pipecolic acid_Pos	0.0157344	0.908919
GNE350_Quinic acid_Neg	0.318545	0.0774833
GNE351_Salicylic acid_Neg	0.237671	0.102529
GNE355_5-Oxoproline_Pos	-0.447654	0.00849365
GNE358_2-Ketobutyric acid_Neg	-0.907725	0.00235854
GNE365_3-Hydroxyanthranilic acid_Neg	-0.279008	0.343741
GNE366_4-Hydroxyproline_Pos	-0.00885832	0.950792
GNE369_2-Hydroxy-3-Methylbutyric acid_Neg	0.160131	0.282005
GNE375_4-Imidazolone-5-propanoate_Imidazolelactic acid_Pos	-1.12869	0.00195252
GNE376_4-Acetamidobutanoic acid_Pos	-0.136837	0.364205
GNE381_4-Hydroxybenzaldehyde_Pos	0.355348	0.0480585
GNE384_Dihydroxyphenylalanine_Pos	-0.157345	0.343106
GNE388_Methylimidazole acetic acid_Pos	0.805615	0.00018796
GNE398_Imidazole_Pos	-0.29167	0.14724
GNE401_Phenol_Neg	0.286922	0.104243
GNE407_Toluene_Pos	-0.234567	0.409198
GNE408_Xylene_Pos	-0.202541	0.29016
GNE409_Asp-Glu_Pos	0.0121408	0.945554
GNE420_Argininosuccinic acid_Pos	-0.224851	0.197562
GNE421_Isovalerylglycine_Neg	0.373949	0.0304751
GNE426_O-Acetyl-L-Homoserine_Pos	-0.132575	0.351808
GNE429_N-Acetyl-L-Methionine_Neg	0.32756	0.0788988
GNE431_N-Acetylputrescine_Pos	-0.981426	7.45e-05
GNE432_Sphingosine_Pos	0.183279	0.457213
GNE433_Pseudouridine_Neg	-0.54201	0.00236781
GNE438_4-Guanidinobutanoate_Pos	0.59414	0.00239362
GNE444_3-Methyl-2-oxovalerate_Neg	0.492493	0.00937417
GNE450_5,6-Dihydrouracil_Neg	-0.423355	0.00879025
GNE452_5-Methylthioadenosine (MTA)_Pos	-0.32928	0.0299215
GNE454_Acisoga_Pos	0.304812	0.0572587
GNE455_Allantoin_Neg	0.00990503	0.947532
GNE463_Gamma-glutamylalanine_Pos	2.23002	5.49e-05
GNE466_Gamma-glutamylhistidine_Neg	-0.80285	0.000249708
GNE468_Gamma-glutamylmethionine_Pos	0.425961	0.0837209
GNE472_Guanidinoacetate_Pos	-1.30056	1.21e-05
GNE473_Guanidinosuccinate_Pos	-0.0124543	0.934126
GNE474_Homocitrulline_Pos	-1.92314	0.00118627
GNE476_Isovalerylcarnitine (C5)_Pos	-0.193081	0.217848
GNE481_Methylsuccinate_Neg	-0.195281	0.329438
GNE486_N-acetylneuraminate_Neg	-0.619349	0.0145987
GNE489_N-acetyltaurine_Neg	0.49776	0.00752365
GNE490_N-acetyltryptophan_Neg	-0.4469	0.0139621
GNE495_O-cresol sulfate/P-cresol sulfate_Neg	-0.00579923	0.96574
GNE496_Orotidine_Neg	0.385591	0.045876
GNE497_Phenol sulfate_Neg	0.261792	0.144641
GNE498_Phenylacetylglycine_Neg	-0.534967	0.00621722
GNE499_Prolylhydroxyproline_Pos	-1.03323	0.000120648
GNE503_Sucrose_Maltose_Neg	-0.445021	0.00543967
GNE505_Trans-urocanate_Pos	-0.294367	0.100243
GNE517_Alanylleucine_Pos	0.249684	0.110403
GNE519_Carboxyethyl-GABA_Pos	-0.0655453	0.712828
GNE521_Flavin mononucleotide (FMN)_Neg	-0.309706	0.0293146
GNE524_Leucylglutamine_Pos	-0.79425	0.00136138
GNE526_Methylphosphate_Neg	0.142572	0.47996
GNE530_N-acetylglucosaminylasparagine _Neg	0.235182	0.162658
GNE540_Prolylglycine_Pos	-0.246961	0.307508
GNE541_Pyridoxal_Pos	0.0193151	0.887657
GNE550_Hippurate_Neg	-0.342771	0.0370213
