# Supplementary material for: NRF2 supports non-small cell lung cancer growth independently of CBP/p300-enhanced glutathione synthesis
Source: EMBO Rep. 2025 May 14;26(12):3106–37. doi: 10.1038/s44319-025-00463-z (PMC12187939; doi:10.1038/s44319-025-00463-z)
Supplement: Supplementary file 10 — Data Set EV6 [file 44319_2025_463_MOESM10_ESM.xlsx]

## Sheet: Dataset EV6
Dataset EV6 Lipidomics_in_NRF2_KD_cells_rescued_by_WT_and_Neh4_5mut

## Sheet: WT vs. Luc
id	logFC	P.Value
CE(14:0)	0.697748	8.95482e-05
CE(14:1)	0.524047	0.00153926
CE(15:0)	0.277523	0.0860599
CE(16:0)	0.48907	0.000861806
CE(16:1)	0.381953	0.00508301
CE(17:0)	0.391595	0.00744629
CE(18:0)	1.13192	1.97817657786141e-8
CE(18:1)	0.745336	6.17941e-06
CE(18:2)	0.320986	0.0132993
CE(18:3)	0.329165	0.0176853
CE(20:0)	-0.0726957	0.658207
CE(20:1)	1.03047	4.53139622530905e-7
CE(20:2)	0.898111	6.6927986958407e-7
CE(20:3)	0.60791	8.30432e-05
CE(20:4)	-0.0344656	0.802235
CE(20:5)	0.311824	0.0347846
CE(22:0)	1.54977	5.98226892839922e-8
CE(22:1)	1.04633	3.79022349995913e-8
CE(22:2)	0.835424	1.80009e-06
CE(22:4)	0.851608	2.27502e-06
CE(22:5)	0.825971	3.80342e-06
CE(22:6)	0.632481	7.11358e-05
CE(24:0)	1.59517	2.47293268297759e-9
CE(24:1)	1.32183	2.77274208800013e-9
CER(14:0)	-0.446477	0.00759484
CER(16:0)	-0.200354	0.125857
CER(18:0)	0.152191	0.249013
CER(20:0)	0.206678	0.163908
CER(22:0)	-0.130541	0.325286
CER(22:1)	-0.920938	6.92111755330032e-7
CER(24:0)	0.152271	0.271696
CER(24:1)	-0.960007	3.08379180792522e-7
CER(26:0)	0.0417687	0.754363
CER(26:1)	-1.0775	2.21443654795048e-7
DAG(14:0/14:0)
DAG(14:0/16:0)	-0.116341	0.446245
DAG(14:0/16:1)	-0.426927	0.0324664
DAG(14:0/18:1)	-0.220416	0.17175
DAG(14:0/18:2)	-0.658818	0.000140523
DAG(14:0/20:0)	0.0492037	0.804258
DAG(14:1/18:1)	0.241226	0.168931
DAG(16:0/16:0)	-0.117158	0.377022
DAG(16:0/16:1)	-0.433847	0.0165129
DAG(16:0/18:0)	0.379313	0.0937183
DAG(16:0/18:1)	-0.203239	0.211918
DAG(16:0/18:2)	-0.982651	0.000158605
DAG(16:0/20:4)	-1.29879	4.22050725201383e-7
DAG(16:0/22:6)	-0.652184	0.00227149
DAG(16:1/16:1)	-0.66742	0.00021304
DAG(16:1/18:0)	0.462831	0.0144097
DAG(16:1/18:1)	-0.602876	0.000660097
DAG(16:1/18:2)	-1.28292	1.64635e-06
DAG(16:1/20:2)	-1.09328	2.68038e-05
DAG(16:1/20:4)	-1.33067	1.17961327236647e-8
DAG(16:1/22:6)	-0.641667	0.00107374
DAG(18:0/18:1)	0.597463	0.000596833
DAG(18:0/18:2)	-0.0978869	0.659189
DAG(18:0/18:3)	1.82983	1.20279e-05
DAG(18:0/22:6)	-0.427631	0.0193324
DAG(18:1/18:1)	-0.274861	0.0837148
DAG(18:1/18:2)	-0.970725	4.27918e-05
DAG(18:1/20:1)	0.115275	0.44802
DAG(18:1/20:2)	-0.745325	0.000480521
DAG(18:1/20:3)	0.503695	0.0818012
DAG(18:1/20:4)	-1.12651	1.9039483047861e-7
DAG(18:1/20:5)	-0.00796404	0.97238
DAG(18:1/22:4)	0.246129	0.111243
DAG(18:1/22:5)	0.100993	0.68421
DAG(18:1/22:6)	-0.737929	0.000257769
DAG(18:2/20:3)	0.484423	0.0636367
DAG(18:2/20:4)	-0.815402	0.0101815
DAG(18:2/22:4)	0.118447	0.440917
DAG(20:0/20:0)	0.0609152	0.749209
DCER(16:0)	-0.833467	4.67082e-06
DCER(24:0)	-0.174713	0.246006
DCER(24:1)	-1.03142	2.37205e-06
DCER(26:1)	0.170398	0.277243
HCER(14:0)	-0.516556	0.00322725
HCER(16:0)	-0.361433	0.0115017
HCER(18:0)	-0.0491951	0.693395
HCER(18:1)	-0.567821	0.00124135
HCER(20:0)	-0.50247	0.000364116
HCER(20:1)	0.780038	0.00654288
HCER(22:0)	-0.443393	0.00135746
HCER(22:1)	-1.05283	1.20345106729837e-7
HCER(24:0)	-0.317557	0.0209391
HCER(24:1)	-0.994514	1.18233703015003e-7
HCER(26:0)	-0.547761	0.00102749
HCER(26:1)	-1.1674	9.55115995462794e-9
LCER(16:0)	-0.530983	0.000869798
LCER(24:0)	-0.226314	0.137606
LCER(24:1)	-0.0156147	0.901447
LPC(14:0)	-0.734604	1.71432e-05
LPC(15:0)	-0.708472	7.47244e-06
LPC(16:0)	-0.381963	0.0030188
LPC(16:1)	-0.520967	0.000399724
LPC(17:0)	-0.204522	0.0861119
LPC(18:0)	-0.243938	0.0513579
LPC(18:1)	-0.378714	0.00389751
LPC(18:2)	-0.347682	0.00927151
LPC(20:0)	-0.33413	0.0194148
LPC(20:1)	-0.452927	0.000820458
LPC(20:2)	-0.448036	0.00238256
LPC(20:3)	-0.913672	1.34984782230297e-7
LPC(20:4)	-0.630409	0.000120249
LPE(15:0)	-1.01389	1.81191683164478e-7
LPE(16:0)	0.0234648	0.838726
LPE(16:1)	-0.271671	0.0309537
LPE(17:0)	-0.262106	0.0369878
LPE(18:0)	-0.0577402	0.626871
LPE(18:1)	0.056594	0.628983
LPE(18:2)	0.252822	0.0359667
LPE(20:0)	-0.321647	0.0531207
LPE(20:1)	-0.259044	0.037564
LPE(20:2)	-0.512901	0.000315098
LPE(20:3)	0.0652345	0.606536
LPE(20:4)	-0.322058	0.0116175
LPE(22:4)	-0.705261	1.49467e-05
LPE(22:5)	-0.742625	3.60151e-05
LPE(22:6)	-1.62471	4.56809179649642e-10
PC(12:0/16:1)	-0.676943	9.84253e-06
PC(12:0/18:1)	-0.195175	0.116355
PC(12:0/18:2)	-0.845877	4.3937742989759e-7
PC(12:0/20:1)	-0.275992	0.0365365
PC(12:0/20:2)	-1.40282	1.34375756805118e-9
PC(12:0/20:3)	-1.12865	6.78023845352536e-9
PC(12:0/20:4)	-1.01511	2.12644739321314e-7
PC(14:0/14:0)	-0.446328	0.00206494
PC(14:0/14:1)	-0.681854	0.00010839
PC(14:0/16:1)	-0.572453	0.000165585
PC(14:0/18:1)	-0.348158	0.00841467
PC(14:0/18:2)	-0.568034	0.000180805
PC(14:0/18:3)	-0.598514	0.000202572
PC(14:0/20:1)	-0.363811	0.00652817
PC(14:0/20:2)	-0.839659	2.41936e-06
PC(14:0/20:3)	-0.744608	4.61775e-06
PC(14:0/20:4)	-0.459569	0.00254023
PC(14:0/20:5)	-0.231472	0.0943121
PC(14:0/22:1)	-0.184348	0.134634
PC(14:0/22:2)	-1.32304	1.19772441036678e-8
PC(14:0/22:4)	-0.748044	2.28534e-05
PC(14:0/22:5)	-0.611547	0.000807918
PC(14:0/22:6)	-0.657071	9.27159e-05
PC(15:0/14:1)	-0.638217	0.000318162
PC(15:0/16:1)	-0.569508	8.56716e-05
PC(15:0/18:1)	-0.404048	0.00293958
PC(15:0/18:2)	-0.658867	2.83358e-05
PC(15:0/18:3)	-1.65389	5.25497705163718e-10
PC(15:0/20:3)	-0.77011	1.22238e-05
PC(15:0/20:4)	-0.522744	0.00124683
PC(15:0/22:5)	-1.16033	1.80006045289545e-7
PC(15:0/22:6)	-0.377833	0.0185647
PC(16:0/12:0)	-0.241463	0.0490306
PC(16:0/14:0)	-0.441244	0.00244055
PC(16:0/14:1)	-0.529682	0.000424345
PC(16:0/16:0)	-0.639589	3.5229e-05
PC(16:0/16:1)	0.0751309	0.537781
PC(16:0/18:0)	0.217882	0.0874841
PC(16:0/18:1)	0.187732	0.133027
PC(16:0/18:2)	0.042248	0.73249
PC(16:0/18:3)	-0.0647872	0.586071
PC(16:0/18:4)	-0.191048	0.211211
PC(16:0/20:1)	0.0171175	0.888797
PC(16:0/20:2)	-0.551793	0.000236081
PC(16:0/20:3)	-0.560136	0.000207811
PC(16:0/20:4)	-0.339824	0.0136644
PC(16:0/20:5)	-0.214362	0.109824
PC(16:0/22:1)	0.803774	1.11474e-05
PC(16:0/22:2)	-0.0998891	0.435134
PC(16:0/22:4)	-0.344012	0.021274
PC(16:0/22:5)	-0.345628	0.0129116
PC(16:0/22:6)	-0.301599	0.0305262
PC(17:0/14:1)	-0.457277	0.00561816
PC(17:0/16:1)	-0.235375	0.0570234
PC(17:0/18:1)	0.0469531	0.688053
PC(17:0/18:2)	-0.161641	0.182915
PC(17:0/20:3)	-0.735294	3.89496e-06
PC(17:0/20:4)	-0.373062	0.00708168
PC(17:0/20:5)	-1.24989	4.41598362868412e-8
PC(17:0/22:5)	-0.356751	0.00881759
PC(17:0/22:6)	-0.695183	2.70185e-05
PC(18:0/12:0)	0.0352348	0.769678
PC(18:0/14:0)	0.202569	0.109412
PC(18:0/14:1)	0.0571357	0.667628
PC(18:0/16:1)	0.52343	0.000331148
PC(18:0/18:0)	0.483287	0.000714363
PC(18:0/18:1)	0.651144	3.01237e-05
PC(18:0/18:2)	0.412802	0.00268294
PC(18:0/18:3)	0.27012	0.0424959
PC(18:0/18:4)	0.1464	0.208182
PC(18:0/20:0)	-0.666559	4.37389e-05
PC(18:0/20:1)	0.425277	0.00317654
PC(18:0/20:2)	-0.352488	0.00988806
PC(18:0/20:3)	-0.433671	0.0023065
PC(18:0/20:4)	-0.226579	0.0875329
PC(18:0/20:5)	-0.0117963	0.923498
PC(18:0/22:1)	1.10368	5.53228386520021e-8
PC(18:0/22:2)	0.127271	0.359154
PC(18:0/22:4)	0.0414404	0.753481
PC(18:0/22:5)	-0.110128	0.398043
PC(18:0/22:6)	-0.303405	0.0367087
PC(18:1/14:1)	-0.814507	2.06949e-06
PC(18:1/16:1)	-0.247243	0.0451192
PC(18:1/18:1)	0.0162803	0.890017
PC(18:1/18:2)	-0.105501	0.385099
PC(18:1/18:3)	-0.140421	0.250267
PC(18:1/18:4)	-1.26764	5.75465476413014e-9
PC(18:1/20:1)	0.0968402	0.430625
PC(18:1/20:2)	-0.552896	0.00023546
PC(18:1/20:3)	-0.732033	5.75015e-06
PC(18:1/20:4)	-0.48332	0.000777473
PC(18:1/20:5)	-0.273966	0.0348511
PC(18:1/22:1)	0.478077	0.00234906
PC(18:1/22:2)	-0.204242	0.123565
PC(18:1/22:4)	-0.329984	0.0190663
PC(18:1/22:5)	-0.380247	0.0075346
PC(18:1/22:6)	-0.24725	0.061066
PC(18:2/14:1)	-1.11317	2.44287150315298e-7
PC(18:2/16:1)	-0.481028	0.000587998
PC(18:2/18:2)	-0.461943	0.00110694
PC(18:2/18:3)	-0.435945	0.00157653
PC(18:2/20:1)	-0.179592	0.193588
PC(18:2/20:2)	-0.67004	5.53557e-05
PC(18:2/20:3)	-0.773016	2.36355e-06
PC(18:2/20:4)	-0.518427	0.00122459
PC(18:2/20:5)	-0.680963	4.88524e-05
PC(18:2/22:1)	-0.0336083	0.806949
PC(18:2/22:2)	-2.06632	6.64516984162633e-12
PC(18:2/22:4)	-0.430173	0.00851947
PC(18:2/22:5)	-0.930223	2.92480641309921e-7
PC(18:2/22:6)	-0.720738	3.27658e-05
PC(20:0/14:1)	-0.494874	0.000714749
PC(20:0/16:1)	0.219977	0.079017
PC(20:0/18:1)	0.514841	0.000605087
PC(20:0/18:2)	0.189379	0.213604
PC(20:0/18:3)	-1.01358	1.52276993041012e-7
PC(20:0/20:2)	-0.665804	5.23808e-05
PC(20:0/20:3)	-0.412256	0.00416297
PC(20:0/20:4)	-0.338199	0.023098
PE(14:0/16:1)	-0.480943	0.00751331
PE(14:0/18:1)	-0.278395	0.0810504
PE(14:0/18:2)	-0.378705	0.0147586
PE(14:0/20:1)	-0.565059	0.00261821
PE(14:0/20:2)	-0.799383	3.92421e-05
PE(14:0/20:3)	-0.381178	0.0132028
PE(14:0/20:4)	-0.421502	0.00254177
PE(14:0/22:6)	-0.327838	0.0214615
PE(15:0/16:1)	-0.766128	3.60925e-05
PE(15:0/18:1)	-0.277126	0.0321262
PE(15:0/20:4)	-0.235406	0.0818016
PE(15:0/22:2)	-0.12281	0.422458
PE(15:0/22:4)	-0.928304	2.93458e-06
PE(15:0/22:5)	-0.488818	0.000911046
PE(15:0/22:6)	-0.680763	7.62273e-05
PE(16:0/14:0)	-0.550672	0.0020122
PE(16:0/14:1)	-0.498015	0.0104018
PE(16:0/15:0)	-0.24585	0.097371
PE(16:0/16:0)	-0.203553	0.134765
PE(16:0/16:1)	-0.0740959	0.567716
PE(16:0/17:0)	0.102172	0.430312
PE(16:0/18:1)	0.074481	0.576702
PE(16:0/18:2)	0.0161349	0.898015
PE(16:0/18:3)	0.178044	0.248061
PE(16:0/20:1)	-0.0108549	0.935395
PE(16:0/20:2)	-0.226715	0.0786565
PE(16:0/20:3)	0.0300113	0.815766
PE(16:0/20:4)	-0.101958	0.39768
PE(16:0/20:5)	0.335168	0.0153493
PE(16:0/22:1)	0.210399	0.168055
PE(16:0/22:2)	-0.251565	0.0589495
PE(16:0/22:4)	-0.00862068	0.943042
PE(16:0/22:5)	-0.123589	0.456066
PE(16:0/22:6)	-0.241577	0.048274
PE(17:0/16:1)	-0.151992	0.193371
PE(17:0/18:1)	0.227072	0.0582304
PE(17:0/18:2)	-0.130375	0.30739
PE(17:0/20:2)	-0.188187	0.113566
PE(17:0/20:3)	0.0351314	0.76496
PE(17:0/20:4)	-0.0376244	0.744336
PE(17:0/20:5)	0.0687958	0.581756
PE(17:0/22:1)	-0.206942	0.119095
PE(17:0/22:2)	0.016431	0.897169
PE(17:0/22:4)	-0.0416054	0.728973
PE(17:0/22:5)	-0.312677	0.0146224
PE(17:0/22:6)	-0.292055	0.0156995
PE(18:0/14:0)	0.191401	0.150039
PE(18:0/14:1)	-0.15993	0.313209
PE(18:0/15:0)	0.0764782	0.534386
PE(18:0/16:0)	0.261913	0.055905
PE(18:0/16:1)	0.213752	0.0996317
PE(18:0/17:0)	0.164279	0.167561
PE(18:0/18:0)	-0.544236	0.00045167
PE(18:0/18:1)	0.392864	0.00637767
PE(18:0/18:2)	0.199058	0.12672
PE(18:0/18:3)	0.433501	0.00580591
PE(18:0/18:4)	0.137874	0.295983
PE(18:0/20:1)	0.0981623	0.481553
PE(18:0/20:2)	-0.0694051	0.568821
PE(18:0/20:3)	0.0923725	0.472888
PE(18:0/20:4)	-0.0427581	0.720562
PE(18:0/20:5)	0.408431	0.00516721
PE(18:0/22:2)	-0.0121877	0.928782
PE(18:0/22:4)	-0.034886	0.77744
PE(18:0/22:5)	0.0455273	0.784565
PE(18:0/22:6)	0.057649	0.636269
PE(18:1/14:1)	0.251698	0.0472342
PE(18:1/16:1)	0.0376165	0.755297
PE(18:1/18:1)	0.147808	0.234726
PE(18:1/18:2)	0.00722388	0.951007
PE(18:1/18:3)	0.138842	0.322457
PE(18:1/18:4)	-0.0436632	0.731452
PE(18:1/20:1)	-0.0105017	0.932726
PE(18:1/20:2)	-0.260715	0.0398574
PE(18:1/20:3)	-0.0827472	0.505139
PE(18:1/20:4)	-0.302732	0.0155315
PE(18:1/20:5)	0.148137	0.243796
PE(18:1/22:0)	0.122096	0.360143
PE(18:1/22:1)	0.087241	0.493158
PE(18:1/22:2)	-0.228931	0.0712245
PE(18:1/22:4)	-0.240013	0.0518677
PE(18:1/22:5)	-0.191581	0.239713
PE(18:1/22:6)	-0.378049	0.00351965
PE(18:2/14:1)	0.182349	0.162278
PE(18:2/16:1)	-0.020922	0.859074
PE(18:2/18:2)	-0.167436	0.149382
PE(18:2/18:3)	-0.272156	0.0700548
PE(18:2/20:1)	-0.259728	0.0488271
PE(18:2/20:2)	-0.370035	0.00515718
PE(18:2/20:3)	-0.174677	0.205513
PE(18:2/20:4)	-0.452857	0.00148016
PE(18:2/20:5)	-0.137813	0.302805
PE(18:2/22:1)	-0.431699	0.00570959
PE(18:2/22:4)	-0.576874	0.000112272
PE(18:2/22:5)	-0.612368	0.000874778
PE(18:2/22:6)	-0.628202	3.57679e-05
PE(O-16:0/16:0)	-0.103093	0.405216
PE(O-16:0/16:1)	0.141992	0.251339
PE(O-16:0/18:0)	0.401215	0.00470954
PE(O-16:0/18:1)	0.393037	0.0032428
PE(O-16:0/18:2)	0.644373	2.51907e-05
PE(O-16:0/18:3)	0.53893	0.00348537
PE(O-16:0/20:1)	-0.202842	0.122281
PE(O-16:0/20:2)	-0.27863	0.0353271
PE(O-16:0/20:3)	0.210307	0.109697
PE(O-16:0/20:4)	-0.266557	0.031735
PE(O-16:0/20:5)	-0.0498308	0.692972
PE(O-16:0/22:1)	-0.116939	0.480383
PE(O-16:0/22:2)	-0.866685	4.63518e-06
PE(O-16:0/22:4)	-0.902995	2.83982359478452e-7
PE(O-16:0/22:5)	-0.64151	0.000414034
PE(O-16:0/22:6)	-0.672464	1.19969e-05
PE(O-18:0/16:0)	-0.431088	0.00556852
PE(O-18:0/16:1)	-0.0757377	0.570463
PE(O-18:0/18:0)	-0.099918	0.488556
PE(O-18:0/18:1)	0.293098	0.0352838
PE(O-18:0/18:2)	0.414628	0.00344354
PE(O-18:0/18:3)	0.305629	0.0468708
PE(O-18:0/20:1)	0.156228	0.293763
PE(O-18:0/20:2)	-0.181282	0.164929
PE(O-18:0/20:3)	0.267754	0.0548346
PE(O-18:0/20:4)	-0.0440111	0.705346
PE(O-18:0/20:5)	0.240678	0.0978115
PE(O-18:0/22:1)	0.0226483	0.880125
PE(O-18:0/22:2)	-0.694466	0.000103227
PE(O-18:0/22:4)	-0.356908	0.00883773
PE(O-18:0/22:5)	-0.213333	0.213425
PE(O-18:0/22:6)	-0.262231	0.0422516
PE(P-14:0/18:0)	0.0346937	0.80038
PE(P-14:0/18:1)	0.407712	0.00230766
PE(P-16:0/14:1)	-0.210479	0.142518
PE(P-16:0/16:0)	-0.211156	0.0859919
PE(P-16:0/16:1)	0.418289	0.00197144
PE(P-16:0/18:0)	0.476822	0.000732838
PE(P-16:0/18:1)	0.595223	7.85554e-05
PE(P-16:0/18:2)	0.822303	1.14554e-06
PE(P-16:0/18:3)	0.674482	0.000106351
PE(P-16:0/18:4)	-0.0733971	0.577007
PE(P-16:0/20:1)	0.0124603	0.923577
PE(P-16:0/20:2)	0.134091	0.271168
PE(P-16:0/20:3)	0.404562	0.00358418
PE(P-16:0/20:4)	-0.295167	0.0193451
PE(P-16:0/20:5)	-0.0186293	0.880882
PE(P-16:0/22:1)	0.236828	0.102836
PE(P-16:0/22:2)	-0.466531	0.00109514
PE(P-16:0/22:4)	-0.614173	5.69211e-05
PE(P-16:0/22:5)	-0.500693	0.00560733
PE(P-16:0/22:6)	-0.632628	2.73099e-05
PE(P-16:1/18:1)	0.419699	0.00197203
PE(P-18:0/14:1)	0.106237	0.407377
PE(P-18:0/16:0)	-0.0859464	0.504978
PE(P-18:0/16:1)	0.624105	5.7827e-05
PE(P-18:0/18:0)	0.627603	7.44388e-05
PE(P-18:0/18:1)	0.922578	4.30581612576814e-7
PE(P-18:0/18:2)	1.23219	4.37205620991014e-9
PE(P-18:0/18:3)	1.1241	1.62396670009162e-7
PE(P-18:0/18:4)	0.379143	0.00470438
PE(P-18:0/20:1)	0.451878	0.00489251
PE(P-18:0/20:2)	0.541765	0.00020827
PE(P-18:0/20:3)	0.723865	1.14894e-05
PE(P-18:0/20:4)	-0.0079064	0.945899
PE(P-18:0/20:5)	0.309573	0.0221679
PE(P-18:0/22:1)	0.648676	0.00033267
PE(P-18:0/22:2)	-0.0187553	0.882076
PE(P-18:0/22:4)	-0.172072	0.170218
PE(P-18:0/22:5)	-0.108422	0.512945
PE(P-18:0/22:6)	-0.330971	0.011898
PE(P-18:1/14:1)	-0.424982	0.00672769
PE(P-18:1/16:0)	-0.345413	0.0106676
PE(P-18:1/16:1)	0.0969426	0.418225
PE(P-18:1/18:0)	0.388415	0.0053624
PE(P-18:1/18:1)	0.418825	0.00246357
PE(P-18:1/18:2)	0.547394	0.000157887
PE(P-18:1/18:3)	0.435936	0.00595811
PE(P-18:1/20:1)	-0.12906	0.31867
PE(P-18:1/20:2)	-0.0106264	0.929569
PE(P-18:1/20:3)	0.265133	0.0395309
PE(P-18:1/20:4)	-0.360563	0.00587235
PE(P-18:1/20:5)	-0.0782398	0.521522
PE(P-18:1/22:1)	0.0295746	0.818158
PE(P-18:1/22:2)	-0.58843	0.000110005
PE(P-18:1/22:4)	-0.758714	6.06716e-06
PE(P-18:1/22:5)	-0.564123	0.00201469
PE(P-18:1/22:6)	-0.70832	6.41145e-06
PE(P-18:2/18:2)	0.542658	0.000664826
PE(P-18:2/20:4)	-0.430364	0.00141984
PE(P-18:2/22:6)	-0.751987	1.81938e-06
SM(14:0)	-0.596743	7.23008e-05
SM(16:0)	-0.417434	0.00163516
SM(18:0)	-0.203806	0.0872494
SM(18:1)	0.367252	0.00557828
SM(20:0)	0.0604406	0.601533
SM(20:1)	-0.17515	0.148046
SM(22:0)	0.229997	0.0584613
SM(22:1)	-0.106013	0.364953
SM(24:0)	0.0277958	0.814481
SM(24:1)	-0.448403	0.000879978
SM(26:0)	0.167736	0.186924
SM(26:1)	-0.412232	0.0022081
TAG42:0-FA16:0	0.0870152	0.675819
TAG42:1-FA18:1	0.791106	0.00156043
TAG44:0-FA12:0	1.30379	1.5449e-06
TAG44:0-FA14:0	0.716825	0.000311789
TAG44:0-FA16:0	0.764384	1.06498e-05
TAG44:0-FA18:0	0.941734	9.00086e-05
TAG44:1-FA12:0	1.28725	4.40778e-06
TAG44:1-FA14:0	0.675755	7.3405e-05
TAG44:1-FA16:0	0.483936	0.00662357
TAG44:1-FA16:1	0.301355	0.0294318
TAG44:1-FA18:1	0.160786	0.252177
TAG44:2-FA16:1	0.693485	0.000187187
TAG44:2-FA18:1	0.292318	0.115731
TAG45:0-FA14:0	0.421709	0.00684882
TAG45:0-FA15:0	0.513136	0.0211632
TAG45:0-FA16:0	0.405059	0.0345902
TAG45:1-FA16:0	0.568855	0.00676189
TAG45:1-FA18:1	0.678126	0.000112071
TAG46:0-FA12:0	1.1975	4.54092e-06
TAG46:0-FA14:0	0.732595	6.22789e-05
TAG46:0-FA16:0	0.733489	6.3846e-05
TAG46:0-FA18:0	1.14695	4.62142738199891e-7
TAG46:1-FA12:0	0.787558	7.19776e-05
TAG46:1-FA14:0	0.554207	0.00109055
TAG46:1-FA14:1	0.676211	0.000187101
TAG46:1-FA16:0	0.477345	0.00250598
TAG46:1-FA16:1	0.335371	0.0199069
TAG46:1-FA18:0	2.52177	4.84602823535253e-14
TAG46:1-FA18:1	0.561538	0.00063313
TAG46:2-FA12:0	0.557926	0.00309897
TAG46:2-FA14:0	0.355363	0.0160084
TAG46:2-FA14:1	0.447775	0.00333677
TAG46:2-FA16:0	0.702821	0.000321649
TAG46:2-FA16:1	0.331433	0.0298706
TAG46:2-FA18:1	0.688647	0.000131016
TAG46:2-FA18:2	0.453907	0.0044191
TAG46:3-FA16:1	0.33662	0.0154983
TAG46:3-FA18:1	-0.410799	0.047249
TAG47:0-FA14:0	0.764303	5.41377e-05
TAG47:0-FA15:0	0.347614	0.0211983
TAG47:0-FA16:0	0.437449	0.00806592
TAG47:0-FA17:0	-0.102213	0.483912
TAG47:1-FA14:0	0.287837	0.0350573
TAG47:1-FA15:0	0.172816	0.273189
TAG47:1-FA16:0	0.294944	0.0352808
TAG47:1-FA16:1	0.124406	0.385949
TAG47:1-FA17:0	1.10681	8.11389e-06
TAG47:1-FA18:1	0.121802	0.44408
TAG47:2-FA14:0	0.548081	0.000909916
TAG47:2-FA15:0	-0.583263	0.0204234
TAG47:2-FA16:1	-0.205248	0.120922
TAG47:2-FA18:1	0.613134	0.000215265
TAG48:0-FA14:0	1.42446	2.03823061181121e-8
TAG48:0-FA16:0	0.946313	1.21871e-06
TAG48:0-FA18:0	1.66421	1.13490486569895e-10
TAG48:1-FA12:0	1.8748	1.70777048408713e-10
TAG48:1-FA14:0	0.75222	1.47471e-05
TAG48:1-FA14:1	1.141	2.45706e-06
TAG48:1-FA16:0	0.60764	0.000279615
TAG48:1-FA16:1	0.62177	0.000196335
TAG48:1-FA18:0	1.62291	1.81799433108675e-9
TAG48:1-FA18:1	0.789352	1.5959e-05
TAG48:2-FA12:0	0.896678	2.17038e-06
TAG48:2-FA14:0	0.462123	0.0020955
TAG48:2-FA14:1	0.659272	0.000174308
TAG48:2-FA16:0	0.340855	0.0230966
TAG48:2-FA16:1	0.461908	0.00347279
TAG48:2-FA18:0	1.5113	9.26165095173522e-9
TAG48:2-FA18:1	0.560543	0.000720302
TAG48:2-FA18:2	0.240053	0.107424
TAG48:3-FA14:0	0.347936	0.0173068
TAG48:3-FA14:1	0.210126	0.113533
TAG48:3-FA16:0	0.261447	0.106745
TAG48:3-FA16:1	0.199145	0.152372
TAG48:3-FA18:1	0.422099	0.00725215
TAG48:3-FA18:2	-0.0850368	0.509715
TAG49:0-FA15:0	0.862229	7.63074502649173e-7
TAG49:0-FA16:0	0.694324	7.89694e-05
TAG49:0-FA17:0	0.719304	3.24221e-05
TAG49:0-FA18:0	1.01206	7.0183123146457e-7
TAG49:1-FA14:0	0.853713	1.19478e-05
TAG49:1-FA15:0	0.47911	0.00192831
TAG49:1-FA16:0	0.339828	0.0262334
TAG49:1-FA16:1	0.561052	0.000463882
TAG49:1-FA17:0	0.496061	0.00101309
TAG49:1-FA18:1	0.421361	0.00438213
TAG49:2-FA14:0	0.450594	0.00576549
TAG49:2-FA15:0	-0.137394	0.354351
TAG49:2-FA16:0	0.118726	0.354818
TAG49:2-FA16:1	0.299409	0.0283799
TAG49:2-FA17:0	0.51852	0.0121318
TAG49:2-FA18:1	0.208477	0.165846
TAG49:2-FA18:2	0.158535	0.321902
TAG49:3-FA15:0	-0.104384	0.554032
TAG49:3-FA16:0	0.0335756	0.829157
TAG49:3-FA16:1	0.153427	0.281818
TAG49:3-FA18:2	0.196083	0.275645
TAG50:0-FA14:0	1.81124	3.85808561575676e-9
TAG50:0-FA16:0	1.52032	4.7248917194552e-10
TAG50:0-FA18:0	1.77816	6.4204146908353e-11
TAG50:1-FA14:0	1.39934	1.94038478553174e-9
TAG50:1-FA16:0	0.890469	1.50778e-06
TAG50:1-FA16:1	1.33339	3.36783962425725e-9
TAG50:1-FA18:0	1.54057	6.26317153202958e-10
TAG50:1-FA18:1	0.955021	1.17252e-06
TAG50:1-FA20:1	0.816419	3.2663e-06
TAG50:2-FA14:0	0.806104	4.87962e-06
TAG50:2-FA14:1	1.40537	9.33216065522772e-9
TAG50:2-FA16:0	0.532231	0.000541732
TAG50:2-FA16:1	0.702164	4.34736e-05
TAG50:2-FA18:0	1.31888	9.52806070638683e-9
TAG50:2-FA18:1	0.712183	3.26106e-05
TAG50:2-FA18:2	0.527799	0.00096633
TAG50:2-FA20:2	0.442992	0.00699506
TAG50:3-FA14:0	0.33624	0.0190311
TAG50:3-FA14:1	0.613175	0.000294708
TAG50:3-FA16:0	0.127561	0.36649
TAG50:3-FA16:1	0.405998	0.00612156
TAG50:3-FA18:0	1.2366	7.26615976860542e-8
TAG50:3-FA18:1	0.446079	0.00434753
TAG50:3-FA18:2	0.393511	0.00760551
TAG50:3-FA18:3	0.538748	0.0157415
TAG50:3-FA20:3	0.217659	0.10485
TAG50:4-FA14:0	0.0508102	0.773764
TAG50:4-FA14:1	1.1672	1.05027e-06
TAG50:4-FA16:0	0.860112	5.09053e-05
TAG50:4-FA16:1	-0.0297345	0.813608
TAG50:4-FA18:1	0.148513	0.338836
TAG50:4-FA18:2	0.109682	0.43764
TAG50:4-FA18:3	0.251668	0.0823723
TAG50:4-FA20:3	0.261195	0.0472966
TAG50:4-FA20:4	1.49811	2.10999281971104e-8
TAG51:0-FA16:0	1.38828	1.55669846852545e-8
TAG51:0-FA17:0	1.36261	4.49642629689812e-9
TAG51:0-FA18:0	1.77319	2.2647248752756e-10
TAG51:1-FA15:0	0.750505	0.000197973
TAG51:1-FA16:0	0.74678	2.2439e-05
TAG51:1-FA17:0	0.59027	0.000155989
TAG51:1-FA18:0	1.28518	1.0753475705934e-8
TAG51:1-FA18:1	0.81535	6.06953e-06
TAG51:2-FA15:0	0.425648	0.00319801
TAG51:2-FA16:0	0.373747	0.0090635
TAG51:2-FA16:1	0.575307	0.000381298
TAG51:2-FA17:0	0.459523	0.00183117
TAG51:2-FA18:1	0.484674	0.00105663
TAG51:2-FA18:2	0.348424	0.0586353
TAG51:3-FA15:0	0.341068	0.0672505
TAG51:3-FA16:1	0.396159	0.00713358
TAG51:3-FA17:0	-0.0145084	0.953978
TAG51:3-FA18:2	0.163759	0.21137
TAG51:4-FA16:1	-0.160989	0.243897
TAG51:4-FA18:2	0.0794775	0.527277
TAG51:4-FA20:4	0.0526544	0.856579
TAG51:5-FA18:2	0.345306	0.0500613
TAG52:0-FA16:0	1.62779	2.46168916220155e-10
TAG52:0-FA18:0	1.96381	2.23653651129966e-11
TAG52:0-FA20:0	1.12416	1.06936513268806e-7
TAG52:1-FA16:0	1.43272	1.39872863108523e-9
TAG52:1-FA16:1	1.86802	4.0984959841044e-11
TAG52:1-FA18:0	1.78852	2.83545033180183e-11
TAG52:1-FA18:1	1.49468	5.33808894139512e-10
TAG52:1-FA20:0	1.07157	3.56272347348533e-7
TAG52:1-FA20:1	1.07053	8.7323743746423e-8
TAG52:2-FA14:0	1.19665	1.14357771549703e-8
TAG52:2-FA16:0	0.849878	2.70927e-06
TAG52:2-FA16:1	1.30332	5.35577318406795e-9
TAG52:2-FA18:0	1.51739	3.24486301870643e-10
TAG52:2-FA18:1	0.990951	3.10154678340545e-7
TAG52:2-FA18:2	1.07766	4.37531777775062e-8
TAG52:2-FA20:0	0.515558	0.00198675
TAG52:2-FA20:1	0.948995	6.73425204375361e-7
TAG52:2-FA20:2	0.707078	3.1531e-05
TAG52:3-FA14:0	0.574358	0.000258914
TAG52:3-FA16:0	0.450197	0.00195795
TAG52:3-FA16:1	0.675347	4.41427e-05
TAG52:3-FA18:0	1.19406	2.76470687487356e-9
TAG52:3-FA18:1	0.657403	4.4678e-05
TAG52:3-FA18:2	0.584482	0.000286027
TAG52:3-FA18:3	1.1567	6.80565608094292e-8
TAG52:3-FA20:0	1.72423	4.07824162021224e-7
TAG52:3-FA20:1	0.732662	6.32467e-06
TAG52:3-FA20:2	0.416516	0.00443655
TAG52:3-FA20:3	0.583833	0.000311014
TAG52:4-FA14:0	0.2302	0.201202
TAG52:4-FA16:0	0.347618	0.019376
TAG52:4-FA16:1	0.254808	0.0628541
TAG52:4-FA18:0	0.604606	0.000434083
TAG52:4-FA18:1	0.337012	0.0155676
TAG52:4-FA18:2	0.323192	0.0252039
TAG52:4-FA18:3	0.544217	0.00105383
TAG52:4-FA20:2	0.105798	0.498792
TAG52:4-FA20:3	0.440934	0.00210574
TAG52:4-FA20:4	0.584339	0.000194288
TAG52:4-FA22:4	0.653368	0.000677937
TAG52:5-FA14:0	0.654587	0.00142367
TAG52:5-FA16:0	0.560095	0.000979739
TAG52:5-FA16:1	0.159756	0.236318
TAG52:5-FA18:1	0.226435	0.161571
TAG52:5-FA18:2	0.0803907	0.552861
TAG52:5-FA18:3	0.0945854	0.486908
TAG52:5-FA20:3	0.168131	0.18699
TAG52:5-FA20:4	0.149051	0.329205
TAG52:5-FA20:5	1.54584	1.21447265401554e-9
TAG52:5-FA22:5	0.582579	0.00107704
TAG52:6-FA14:0	0.507067	0.00169395
TAG52:6-FA16:0	0.845331	1.37164e-05
TAG52:6-FA16:1	0.00552773	0.977007
TAG52:6-FA20:4	0.189686	0.159037
TAG52:6-FA20:5	0.924891	0.000100027
TAG52:6-FA22:6	0.678299	0.000328813
TAG52:7-FA16:0	1.25309	1.41148137496951e-8
TAG52:7-FA18:1	0.783215	1.48086e-05
TAG52:7-FA22:6	1.03201	9.40401903808124e-7
TAG52:8-FA16:1	0.995409	1.56767e-06
TAG53:0-FA16:0	0.775145	6.90518e-05
TAG53:1-FA16:0	0.92601	1.11118e-05
TAG53:1-FA17:0	1.3352	3.59968874435104e-9
TAG53:1-FA18:0	1.71221	4.41654017202368e-11
TAG53:1-FA18:1	1.29192	4.1768454198614e-9
TAG53:2-FA16:0	0.672985	4.59451e-05
TAG53:2-FA17:0	0.758432	8.32914e-06
TAG53:2-FA18:1	0.837038	4.73187e-06
TAG53:2-FA18:2	0.493854	0.0205304
TAG53:3-FA16:0	0.22777	0.0870215
TAG53:3-FA17:0	0.319492	0.0564232
TAG53:3-FA18:2	0.426485	0.00489092
TAG53:4-FA16:0	-0.0423555	0.80465
TAG53:4-FA18:2	0.120931	0.309277
TAG53:4-FA20:4	0.738905	0.00313786
TAG53:5-FA20:4	-0.0876631	0.576789
TAG53:6-FA20:4	0.130044	0.48862
TAG54:0-FA16:0	1.50798	7.96733062637579e-10
TAG54:0-FA18:0	0.455686	0.0274088
TAG54:1-FA16:0	1.55518	4.25471093533025e-10
TAG54:1-FA18:0	2.31339	7.90446641640339e-13
TAG54:1-FA18:1	1.75472	2.64483606883163e-11
TAG54:1-FA20:0	1.46734	8.23647280158792e-10
TAG54:1-FA20:1	1.74569	1.24822497161363e-10
TAG54:2-FA16:0	0.963754	1.87488192951281e-7
TAG54:2-FA18:0	1.68527	7.4452465837721e-11
TAG54:2-FA18:1	1.5916	1.24278572238633e-10
TAG54:2-FA18:2	1.4588	8.51622078010968e-10
TAG54:2-FA20:0	1.00552	4.94780798546889e-7
TAG54:2-FA20:1	1.15571	3.37292645360713e-8
TAG54:2-FA20:2	1.04519	3.17727843601217e-7
TAG54:3-FA16:0	0.537766	0.000301828
TAG54:3-FA16:1	0.871692	1.85232e-06
TAG54:3-FA18:0	1.22884	2.28948645482276e-8
TAG54:3-FA18:1	0.95787	4.71210208491378e-7
TAG54:3-FA18:2	1.19685	2.17870176622864e-8
TAG54:3-FA20:1	0.895699	3.04305e-06
TAG54:3-FA20:2	0.691192	3.11711e-05
TAG54:3-FA20:3	1.10538	3.39114272696641e-8
TAG54:4-FA16:0	0.491528	0.00152746
TAG54:4-FA16:1	0.382381	0.00688833
TAG54:4-FA18:0	1.05684	4.33051967128909e-7
TAG54:4-FA18:1	0.541913	0.000316285
TAG54:4-FA18:2	0.542131	0.000341685
TAG54:4-FA18:3	1.2055	1.37405889745598e-7
TAG54:4-FA20:1	0.41979	0.00328762
TAG54:4-FA20:2	0.475122	0.00107816
TAG54:4-FA20:3	0.708035	1.26405e-05
TAG54:4-FA20:4	0.840609	6.98199e-06
TAG54:4-FA22:4	0.701924	0.000150462
TAG54:5-FA16:0	0.565569	0.000605852
TAG54:5-FA16:1	0.440136	0.00201205
TAG54:5-FA18:0	1.00163	1.52714e-06
TAG54:5-FA18:1	0.453558	0.00256998
TAG54:5-FA18:2	0.19257	0.125017
TAG54:5-FA18:3	0.751493	8.62728e-06
TAG54:5-FA20:2	0.0999707	0.53295
TAG54:5-FA20:3	0.218776	0.0807491
TAG54:5-FA20:4	0.30723	0.0182516
TAG54:5-FA20:5	1.58334	2.80983e-06
TAG54:5-FA22:4	0.609802	0.000105397
TAG54:5-FA22:5	0.85869	6.10898e-06
TAG54:6-FA16:0	0.710224	8.2371e-05
TAG54:6-FA16:1	0.453622	0.00207066
TAG54:6-FA18:1	0.846687	2.23044e-06
TAG54:6-FA18:2	0.606995	0.000365651
TAG54:6-FA18:3	1.727	3.44959642081717e-9
TAG54:6-FA20:3	0.619455	9.51728e-05
TAG54:6-FA20:4	0.245774	0.0634463
TAG54:6-FA20:5	0.867747	4.37266e-06
TAG54:6-FA22:5	0.756089	3.05923e-05
TAG54:6-FA22:6	0.710698	8.30786e-05
TAG54:7-FA16:1	0.768068	9.37885e-05
TAG54:7-FA18:1	0.944776	4.22451734505232e-7
TAG54:7-FA20:5	0.653943	0.000177576
TAG54:7-FA22:5	0.647847	0.000437228
TAG54:7-FA22:6	0.632207	0.000238327
TAG54:8-FA22:6	0.611296	0.000624889
TAG55:1-FA16:0	0.772296	9.8204e-05
TAG55:1-FA18:1	1.08929	7.44399024493793e-7
TAG55:2-FA18:1	1.28833	1.38655752345225e-8
TAG55:2-FA18:2	0.922501	6.66229e-06
TAG55:3-FA18:1	1.01487	2.8970658433949e-7
TAG55:3-FA18:2	1.20574	9.59354e-06
TAG55:4-FA18:1	0.234118	0.103946
TAG55:4-FA18:2	0.648451	0.00016614
TAG55:5-FA18:1	0.286833	0.0267442
TAG55:5-FA18:2	0.199293	0.149515
TAG55:5-FA20:4	0.948994	6.67415880404968e-7
TAG55:7-FA15:0	-0.0792885	0.628404
TAG55:7-FA22:6	-0.108903	0.464811
TAG56:1-FA16:0	1.71414	8.22111605055689e-10
TAG56:1-FA18:1	1.68444	2.0426319174895e-10
TAG56:2-FA16:0	1.23696	1.57022898361447e-8
TAG56:2-FA18:0	1.75007	2.70689313129429e-11
TAG56:2-FA20:0	1.31082	2.46674042854343e-9
TAG56:2-FA20:1	1.63336	1.54311631958928e-10
TAG56:3-FA16:0	0.895393	2.1432e-06
TAG56:3-FA18:0	1.08092	3.27442127548346e-8
TAG56:3-FA18:1	1.09035	1.00596719585502e-7
TAG56:3-FA18:2	1.42373	8.89860307969238e-9
TAG56:3-FA20:0	0.560978	0.000283803
TAG56:3-FA20:1	1.05279	1.26207257509163e-7
TAG56:3-FA20:2	1.15665	2.55227877423043e-8
TAG56:4-FA16:0	0.461923	0.00199829
TAG56:4-FA18:0	0.865331	4.72174e-06
TAG56:4-FA18:1	0.683999	4.16946e-05
TAG56:4-FA18:2	0.865153	3.64687e-06
TAG56:4-FA20:1	0.6287	0.000200088
TAG56:4-FA20:2	0.63913	0.000190739
TAG56:4-FA20:3	1.09452	4.21174200180591e-8
TAG56:4-FA20:4	1.08738	6.54015054373443e-7
TAG56:4-FA22:4	1.02149	3.24441461419998e-7
TAG56:5-FA16:0	0.522107	0.00123586
TAG56:5-FA18:0	1.11088	4.40990190141873e-8
TAG56:5-FA18:1	0.609426	0.000174812
TAG56:5-FA18:2	0.30088	0.0613917
TAG56:5-FA20:1	0.903212	4.22818e-06
TAG56:5-FA20:2	0.147648	0.249025
TAG56:5-FA20:3	0.60508	0.000121018
TAG56:5-FA20:4	1.13566	1.75406533284689e-7
TAG56:5-FA22:4	0.580399	0.000219098
TAG56:5-FA22:5	1.19713	6.93112100523702e-8
TAG56:6-FA16:0	1.08381	6.32863175592141e-8
TAG56:6-FA18:0	1.18576	9.61348698662789e-8
TAG56:6-FA18:1	0.744641	4.38974e-05
TAG56:6-FA18:2	0.457174	0.0035742
TAG56:6-FA20:2	0.911784	5.22419e-05
TAG56:6-FA20:3	0.510159	0.000817066
TAG56:6-FA20:4	0.533871	0.000588192
TAG56:6-FA20:5	1.23242	4.45731712991893e-8
TAG56:6-FA22:4	0.389562	0.00635854
TAG56:6-FA22:5	0.825854	4.46274e-06
TAG56:6-FA22:6	1.14998	1.24409185971007e-7
TAG56:7-FA16:0	0.664207	0.000218377
TAG56:7-FA16:1	0.948086	2.82496e-06
TAG56:7-FA18:0	0.886227	9.7329e-06
TAG56:7-FA18:1	0.776521	2.86281e-05
TAG56:7-FA18:2	0.479484	0.00575763
TAG56:7-FA18:3	2.7693	3.4311231888436e-14
TAG56:7-FA20:3	0.507933	0.00084679
TAG56:7-FA20:4	-0.115551	0.410307
TAG56:7-FA20:5	0.954085	1.90929e-06
TAG56:7-FA22:5	0.555034	0.000741775
TAG56:7-FA22:6	0.767935	1.88632e-05
TAG56:8-FA16:0	0.640534	0.000157853
TAG56:8-FA16:1	0.574888	0.000726023
TAG56:8-FA18:1	0.995303	6.66361504139859e-7
TAG56:8-FA18:2	1.41505	2.28081751948876e-7
TAG56:8-FA20:4	0.0273746	0.855566
TAG56:8-FA22:5	0.415904	0.00922318
TAG56:8-FA22:6	0.662078	7.57816e-05
TAG56:9-FA22:6	0.0662304	0.681426
TAG57:2-FA18:1	1.23393	6.28603372809028e-8
TAG58:10-FA20:4	2.01936	4.4430927549114e-9
TAG58:10-FA22:5	1.55341	1.25865e-06
TAG58:10-FA22:6	0.249648	0.233068
TAG58:2-FA18:1	1.74031	4.90089975712464e-11
TAG58:3-FA18:1	1.42382	1.40588151057054e-9
TAG58:5-FA18:1	0.635368	7.14077e-05
TAG58:6-FA16:0	1.02309	3.44165e-06
TAG58:6-FA18:0	1.28002	8.41379299537568e-8
TAG58:6-FA18:1	0.696906	3.10299e-05
TAG58:6-FA20:4	0.647079	0.000394687
TAG58:6-FA22:4	0.621322	0.000138742
TAG58:6-FA22:5	1.23122	6.66707016593394e-8
TAG58:7-FA16:0	0.859515	7.62498e-06
TAG58:7-FA18:0	1.38535	4.01442391643763e-8
TAG58:7-FA18:1	1.0158	5.703784549438e-7
TAG58:7-FA18:2	0.473653	0.00182504
TAG58:7-FA20:4	0.602339	6.76154e-05
TAG58:7-FA22:4	0.112636	0.420185
TAG58:7-FA22:5	0.698564	8.46915e-05
TAG58:7-FA22:6	1.167	1.5001960176229e-7
TAG58:8-FA18:1	0.869234	6.14083e-06
TAG58:8-FA18:2	0.355021	0.0274192
TAG58:8-FA20:3	0.727542	0.000462454
TAG58:8-FA20:4	0.917369	2.90529e-06
TAG58:8-FA22:5	0.488941	0.00332744
TAG58:8-FA22:6	0.83084	6.25133e-06
TAG58:9-FA18:1	1.04584	1.11645e-06
TAG58:9-FA18:2	0.328243	0.0398691
TAG58:9-FA20:4	2.16724	5.51935677000356e-11
TAG58:9-FA22:5	1.06878	5.87495423121349e-7
TAG58:9-FA22:6	0.490169	0.00155915
TAG60:10-FA22:5	0.17341	0.180442
TAG60:10-FA22:6	0.297679	0.0540067
TAG60:11-FA22:5	0.471108	0.0149765
TAG60:11-FA22:6	0.477883	0.00559688
TAG60:12-FA22:6	0.0674643	0.690913

## Sheet: WT vs. Neh4_5mut
id	logFC	P.Value
CE(14:0)	0.0470672	0.700342
CE(14:1)	-0.11915	0.341232
CE(15:0)	0.0192808	0.882143
CE(16:0)	-0.0504039	0.671441
CE(16:1)	0.101237	0.420112
CE(17:0)	-0.0658704	0.603418
CE(18:0)	0.321841	0.0103774
CE(18:1)	0.134452	0.272391
CE(18:2)	0.160455	0.182732
CE(18:3)	0.284905	0.0220218
CE(20:0)	-0.0892126	0.561603
CE(20:1)	0.170345	0.176998
CE(20:2)	0.285511	0.0250686
CE(20:3)	0.446635	0.00086381
CE(20:4)	0.0844528	0.491938
CE(20:5)	-0.0116143	0.932113
CE(22:0)	0.244721	0.0518854
CE(22:1)	0.259567	0.0395886
CE(22:2)	0.498909	0.000199985
CE(22:4)	0.273477	0.0313516
CE(22:5)	0.497636	0.000566257
CE(22:6)	0.395839	0.00256553
CE(24:0)	0.33261	0.0143096
CE(24:1)	0.267201	0.029669
CER(14:0)	-0.190802	0.169031
CER(16:0)	0.195705	0.132894
CER(18:0)	0.405502	0.00288026
CER(20:0)	0.364354	0.0113585
CER(22:0)	0.315492	0.0218597
CER(22:1)	-0.293711	0.0298657
CER(24:0)	0.531943	0.000241741
CER(24:1)	-0.209655	0.0925604
CER(26:0)	0.36813	0.009119
CER(26:1)	-0.102244	0.450509
DAG(14:0/14:0)	0
DAG(14:0/16:0)	0.358792	0.0118127
DAG(14:0/16:1)	0.0113531	0.937856
DAG(14:0/18:1)	-0.0290976	0.826569
DAG(14:0/18:2)	-0.0230761	0.866494
DAG(14:0/20:0)	0.0390797	0.817449
DAG(14:1/18:1)	-0.188245	0.216324
DAG(16:0/16:0)	0.364885	0.00550634
DAG(16:0/16:1)	-0.106188	0.439027
DAG(16:0/18:0)	0.403519	0.0201934
DAG(16:0/18:1)	0.035946	0.789378
DAG(16:0/18:2)	0.162124	0.294018
DAG(16:0/20:4)	-0.196542	0.1503
DAG(16:0/22:6)	-0.00066448	0.996171
DAG(16:1/16:1)	-0.0956039	0.464859
DAG(16:1/18:0)	0.269904	0.0598803
DAG(16:1/18:1)	-0.069081	0.607832
DAG(16:1/18:2)	0.0978604	0.508721
DAG(16:1/20:2)	-0.0633836	0.666699
DAG(16:1/20:4)	-0.216101	0.0821162
DAG(16:1/22:6)	0.167374	0.255632
DAG(18:0/18:1)	0.269513	0.0470808
DAG(18:0/18:2)	0.354797	0.0238429
DAG(18:0/18:3)	1.68121	1.05282545836941e-7
DAG(18:0/22:6)	0.114545	0.368688
DAG(18:1/18:1)	-0.0104536	0.935377
DAG(18:1/18:2)	0.0692435	0.626489
DAG(18:1/20:1)	0.0575025	0.66569
DAG(18:1/20:2)	-0.0278428	0.843014
DAG(18:1/20:3)	1.28339	2.59073e-06
DAG(18:1/20:4)	-0.108946	0.366369
DAG(18:1/20:5)	0.219669	0.32798
DAG(18:1/22:4)	0.403171	0.00436157
DAG(18:1/22:5)	0.514999	0.0124769
DAG(18:1/22:6)	0.042426	0.740818
DAG(18:2/20:3)	0.983656	0.000139226
DAG(18:2/20:4)	0.261969	0.25605
DAG(18:2/22:4)	-0.0200325	0.892217
DAG(20:0/20:0)	0.0845361	0.576054
DCER(16:0)	-0.271268	0.027921
DCER(24:0)	-0.0416738	0.755007
DCER(24:1)	-0.389978	0.00583752
DCER(26:1)	-0.21418	0.173152
HCER(14:0)	0.0600955	0.64182
HCER(16:0)	-0.0542706	0.645681
HCER(18:0)	0.18081	0.146257
HCER(18:1)	-0.240825	0.044937
HCER(20:0)	-0.100863	0.402489
HCER(20:1)	-0.609928	0.0204748
HCER(22:0)	-0.00688045	0.952399
HCER(22:1)	-0.468957	0.00102655
HCER(24:0)	0.160035	0.18358
HCER(24:1)	-0.321295	0.00866444
HCER(26:0)	-0.00436919	0.972841
HCER(26:1)	-0.129268	0.25562
LCER(16:0)	-0.257789	0.0356185
LCER(24:0)	0.21961	0.0644865
LCER(24:1)	0.2175	0.0686717
LPC(14:0)	-0.0317988	0.803654
LPC(15:0)	-0.17045	0.155029
LPC(16:0)	-0.0321259	0.779137
LPC(16:1)	-0.215717	0.0758082
LPC(17:0)	0.0401677	0.726295
LPC(18:0)	0.0731861	0.527141
LPC(18:1)	-0.0165864	0.887495
LPC(18:2)	0.0356693	0.76705
LPC(20:0)	0.635141	1.4452e-05
LPC(20:1)	-0.16806	0.150038
LPC(20:2)	-0.0455762	0.689365
LPC(20:3)	-0.153526	0.18321
LPC(20:4)	-0.242739	0.0618554
LPE(15:0)	-0.157524	0.214719
LPE(16:0)	0.235537	0.0517932
LPE(16:1)	0.059069	0.620298
LPE(17:0)	0.194897	0.115287
LPE(18:0)	0.376183	0.00318824
LPE(18:1)	0.23883	0.05167
LPE(18:2)	0.39093	0.00309057
LPE(20:0)	0.130687	0.315992
LPE(20:1)	0.0401955	0.733044
LPE(20:2)	-0.0160656	0.892201
LPE(20:3)	0.243643	0.0484553
LPE(20:4)	-0.019058	0.872883
LPE(22:4)	0.264106	0.0293619
LPE(22:5)	0.109794	0.350874
LPE(22:6)	0.27642	0.0478565
PC(12:0/16:1)	-0.0682285	0.560189
PC(12:0/18:1)	0.188658	0.132068
PC(12:0/18:2)	0.317943	0.0127717
PC(12:0/20:1)	0.315903	0.0102817
PC(12:0/20:2)	0.112571	0.365264
PC(12:0/20:3)	0.381442	0.00255811
PC(12:0/20:4)	0.0433023	0.725549
PC(14:0/14:0)	-0.0746714	0.530096
PC(14:0/14:1)	0.179479	0.142622
PC(14:0/16:1)	-0.13589	0.262409
PC(14:0/18:1)	0.00671565	0.956237
PC(14:0/18:2)	-0.00758867	0.950036
PC(14:0/18:3)	0.0978658	0.464786
PC(14:0/20:1)	0.00953088	0.934119
PC(14:0/20:2)	-0.11326	0.333464
PC(14:0/20:3)	-0.0113441	0.926596
PC(14:0/20:4)	0.0954993	0.434073
PC(14:0/20:5)	0.430189	0.00432643
PC(14:0/22:1)	0.647456	9.14161e-06
PC(14:0/22:2)	0.234415	0.0680034
PC(14:0/22:4)	0.105833	0.390971
PC(14:0/22:5)	0.15426	0.252209
PC(14:0/22:6)	0.0131147	0.923153
PC(15:0/14:1)	0.112842	0.368508
PC(15:0/16:1)	-0.188057	0.115935
PC(15:0/18:1)	-0.0514642	0.669247
PC(15:0/18:2)	-0.0676262	0.593696
PC(15:0/18:3)	0.16623	0.175105
PC(15:0/20:3)	0.089786	0.480495
PC(15:0/20:4)	0.186645	0.120275
PC(15:0/22:5)	0.295396	0.033049
PC(15:0/22:6)	0.211317	0.103055
PC(16:0/12:0)	0.0953506	0.41599
PC(16:0/14:0)	-0.0460781	0.701958
PC(16:0/14:1)	-0.0564056	0.637531
PC(16:0/16:0)	-0.0931142	0.429418
PC(16:0/16:1)	0.160711	0.178206
PC(16:0/18:0)	0.329211	0.00849027
PC(16:0/18:1)	0.256224	0.0371322
PC(16:0/18:2)	0.239963	0.0489857
PC(16:0/18:3)	0.295374	0.0160229
PC(16:0/18:4)	0.410661	0.00140594
PC(16:0/20:1)	0.183081	0.121931
PC(16:0/20:2)	0.0192057	0.867963
PC(16:0/20:3)	0.00200061	0.986515
PC(16:0/20:4)	0.170799	0.16323
PC(16:0/20:5)	0.180926	0.143006
PC(16:0/22:1)	0.985579	4.67549070018679e-9
PC(16:0/22:2)	0.42593	0.000768627
PC(16:0/22:4)	0.238652	0.0543544
PC(16:0/22:5)	0.17454	0.155251
PC(16:0/22:6)	0.0256952	0.833777
PC(17:0/14:1)	0.227153	0.0546604
PC(17:0/16:1)	0.107256	0.375535
PC(17:0/18:1)	0.213393	0.078456
PC(17:0/18:2)	0.237782	0.057885
PC(17:0/20:3)	0.0582823	0.610638
PC(17:0/20:4)	0.304482	0.0225587
PC(17:0/20:5)	0.320359	0.0244337
PC(17:0/22:5)	0.289168	0.0185589
PC(17:0/22:6)	0.204341	0.0892566
PC(18:0/12:0)	0.350696	0.00555267
PC(18:0/14:0)	0.384964	0.00334313
PC(18:0/14:1)	0.309283	0.019982
PC(18:0/16:1)	0.476557	0.000308522
PC(18:0/18:0)	0.594404	1.12446e-05
PC(18:0/18:1)	0.564852	3.05301e-05
PC(18:0/18:2)	0.449636	0.00052599
PC(18:0/18:3)	0.59995	1.39677e-05
PC(18:0/18:4)	1.25596	5.20764715496852e-12
PC(18:0/20:0)	-0.00961287	0.936089
PC(18:0/20:1)	0.502873	0.000161834
PC(18:0/20:2)	0.230423	0.0532585
PC(18:0/20:3)	0.232209	0.0579946
PC(18:0/20:4)	0.428062	0.000973259
PC(18:0/20:5)	0.455023	0.000468924
PC(18:0/22:1)	1.19717	1.04936342371978e-11
PC(18:0/22:2)	0.690842	1.06305e-06
PC(18:0/22:4)	0.530757	0.000122087
PC(18:0/22:5)	0.489037	0.000309237
PC(18:0/22:6)	0.186258	0.147174
PC(18:1/14:1)	-0.123594	0.310109
PC(18:1/16:1)	0.118115	0.331302
PC(18:1/18:1)	0.263978	0.0302618
PC(18:1/18:2)	0.234952	0.0508386
PC(18:1/18:3)	0.343547	0.00696157
PC(18:1/18:4)	0.635063	1.83991e-05
PC(18:1/20:1)	0.274845	0.0236024
PC(18:1/20:2)	0.0790859	0.492944
PC(18:1/20:3)	0.0411288	0.72592
PC(18:1/20:4)	0.185119	0.12078
PC(18:1/20:5)	0.227948	0.0689126
PC(18:1/22:1)	0.649162	1.58246e-05
PC(18:1/22:2)	0.414873	0.00121631
PC(18:1/22:4)	0.235003	0.0632741
PC(18:1/22:5)	0.245376	0.0464675
PC(18:1/22:6)	0.156072	0.179705
PC(18:2/14:1)	0.130564	0.309253
PC(18:2/16:1)	0.0681086	0.568098
PC(18:2/18:2)	0.12367	0.290355
PC(18:2/18:3)	0.278511	0.025817
PC(18:2/20:1)	0.104134	0.370805
PC(18:2/20:2)	-0.0455976	0.695258
PC(18:2/20:3)	0.157634	0.184672
PC(18:2/20:4)	0.140743	0.252706
PC(18:2/20:5)	0.160091	0.194312
PC(18:2/22:1)	-0.028522	0.823368
PC(18:2/22:2)	0.646086	7.77318e-06
PC(18:2/22:4)	0.656391	1.50379e-05
PC(18:2/22:5)	0.163006	0.184772
PC(18:2/22:6)	-0.0146584	0.90409
PC(20:0/14:1)	0.193162	0.117677
PC(20:0/16:1)	0.321852	0.00944252
PC(20:0/18:1)	0.507181	0.000121022
PC(20:0/18:2)	0.293892	0.0175157
PC(20:0/18:3)	0.670892	4.41802e-06
PC(20:0/20:2)	0.345213	0.00824005
PC(20:0/20:3)	0.35773	0.00474926
PC(20:0/20:4)	0.22064	0.0727009
PE(14:0/16:1)	0.331814	0.0370185
PE(14:0/18:1)	0.335713	0.0260143
PE(14:0/18:2)	0.408658	0.0067539
PE(14:0/20:1)	0.352813	0.0198509
PE(14:0/20:2)	0.275457	0.0574593
PE(14:0/20:3)	0.251226	0.0882772
PE(14:0/20:4)	0.0113266	0.927815
PE(14:0/22:6)	0.222673	0.106306
PE(15:0/16:1)	0.0116378	0.926018
PE(15:0/18:1)	0.017241	0.892624
PE(15:0/20:4)	0.34994	0.0105106
PE(15:0/22:2)	0.969671	2.87434143785065e-8
PE(15:0/22:4)	0.0677263	0.611433
PE(15:0/22:5)	-0.00878101	0.94458
PE(15:0/22:6)	0.0735891	0.554544
PE(16:0/14:0)	0.15996	0.243443
PE(16:0/14:1)	0.0379105	0.766702
PE(16:0/15:0)	0.103975	0.428816
PE(16:0/16:0)	0.12542	0.305437
PE(16:0/16:1)	0.1034	0.400994
PE(16:0/17:0)	0.227013	0.0802737
PE(16:0/18:1)	0.272438	0.0314916
PE(16:0/18:2)	0.245348	0.0560951
PE(16:0/18:3)	0.271983	0.0480793
PE(16:0/20:1)	0.309229	0.017555
PE(16:0/20:2)	0.170357	0.15644
PE(16:0/20:3)	0.277035	0.0271622
PE(16:0/20:4)	0.202386	0.104067
PE(16:0/20:5)	0.132116	0.289409
PE(16:0/22:1)	0.750906	8.96705910184313e-7
PE(16:0/22:2)	0.673291	3.88937e-06
PE(16:0/22:4)	0.45085	0.000840741
PE(16:0/22:5)	-0.0073114	0.955965
PE(16:0/22:6)	-0.00586581	0.961124
PE(17:0/16:1)	0.0327812	0.781314
PE(17:0/18:1)	0.218059	0.0695404
PE(17:0/18:2)	0.195442	0.114705
PE(17:0/20:2)	0.425846	0.000781704
PE(17:0/20:3)	0.414114	0.00129397
PE(17:0/20:4)	0.150433	0.204225
PE(17:0/20:5)	0.46391	0.000512893
PE(17:0/22:1)	0.643468	1.33233e-05
PE(17:0/22:2)	0.345431	0.0101599
PE(17:0/22:4)	0.423219	0.00104511
PE(17:0/22:5)	0.129303	0.301101
PE(17:0/22:6)	0.0486082	0.671646
PE(18:0/14:0)	0.498011	0.000219264
PE(18:0/14:1)	0.507521	0.000523128
PE(18:0/15:0)	0.197983	0.120727
PE(18:0/16:0)	0.423486	0.00126337
PE(18:0/16:1)	0.364177	0.00458838
PE(18:0/17:0)	0.346494	0.00696815
PE(18:0/18:0)	-0.00792714	0.946557
PE(18:0/18:1)	0.536247	7.83289e-05
PE(18:0/18:2)	0.462383	0.000553502
PE(18:0/18:3)	0.504027	0.000463857
PE(18:0/18:4)	0.668326	2.16968e-05
PE(18:0/20:1)	0.425334	0.00164396
PE(18:0/20:2)	0.405627	0.00153699
PE(18:0/20:3)	0.394713	0.00200494
PE(18:0/20:4)	0.32013	0.010683
PE(18:0/20:5)	0.224378	0.0686286
PE(18:0/22:2)	0.602017	6.71514e-05
PE(18:0/22:4)	0.546843	5.56414e-05
PE(18:0/22:5)	0.234094	0.0862617
PE(18:0/22:6)	0.256871	0.0392593
PE(18:1/14:1)	0.349571	0.00749472
PE(18:1/16:1)	0.201805	0.0966277
PE(18:1/18:1)	0.34536	0.00540943
PE(18:1/18:2)	0.266144	0.0316094
PE(18:1/18:3)	0.201664	0.122605
PE(18:1/18:4)	0.759096	1.12469e-06
PE(18:1/20:1)	0.321853	0.00993769
PE(18:1/20:2)	0.219644	0.0728108
PE(18:1/20:3)	0.238071	0.0471543
PE(18:1/20:4)	0.160492	0.18421
PE(18:1/20:5)	0.101909	0.392314
PE(18:1/22:0)	0.464947	0.000717941
PE(18:1/22:1)	0.540071	0.000102087
PE(18:1/22:2)	0.45774	0.000441883
PE(18:1/22:4)	0.437079	0.000822111
PE(18:1/22:5)	0.0239752	0.85477
PE(18:1/22:6)	-0.067362	0.570999
PE(18:2/14:1)	0.408728	0.00332724
PE(18:2/16:1)	0.0919557	0.45394
PE(18:2/18:2)	0.173591	0.152632
PE(18:2/18:3)	0.364621	0.00651734
PE(18:2/20:1)	0.196324	0.104914
PE(18:2/20:2)	0.154513	0.202434
PE(18:2/20:3)	0.137497	0.288878
PE(18:2/20:4)	0.164309	0.183909
PE(18:2/20:5)	0.0177473	0.885357
PE(18:2/22:1)	0.494235	0.000377914
PE(18:2/22:4)	0.290546	0.0283884
PE(18:2/22:5)	-0.087726	0.510773
PE(18:2/22:6)	-0.075721	0.524438
PE(O-16:0/16:0)	0.0527649	0.662742
PE(O-16:0/16:1)	0.0212966	0.857056
PE(O-16:0/18:0)	0.43797	0.000832505
PE(O-16:0/18:1)	0.209174	0.0787001
PE(O-16:0/18:2)	0.439683	0.000932878
PE(O-16:0/18:3)	0.355364	0.0132547
PE(O-16:0/20:1)	0.00724972	0.953623
PE(O-16:0/20:2)	-0.00535763	0.964386
PE(O-16:0/20:3)	0.15506	0.196695
PE(O-16:0/20:4)	0.0220564	0.857275
PE(O-16:0/20:5)	-0.20194	0.0930271
PE(O-16:0/22:1)	0.181976	0.15373
PE(O-16:0/22:2)	-0.0273702	0.821162
PE(O-16:0/22:4)	-0.172524	0.1613
PE(O-16:0/22:5)	-0.601486	4.44456e-05
PE(O-16:0/22:6)	-0.395057	0.00205754
PE(O-18:0/16:0)	-0.094345	0.451552
PE(O-18:0/16:1)	0.0695232	0.575193
PE(O-18:0/18:0)	0.223959	0.0735627
PE(O-18:0/18:1)	0.298741	0.0177115
PE(O-18:0/18:2)	0.410891	0.00226271
PE(O-18:0/18:3)	0.48527	0.000763346
PE(O-18:0/20:1)	0.33358	0.0170489
PE(O-18:0/20:2)	0.158653	0.191001
PE(O-18:0/20:3)	0.334885	0.00706275
PE(O-18:0/20:4)	0.192473	0.115168
PE(O-18:0/20:5)	0.11244	0.358541
PE(O-18:0/22:1)	0.440663	0.00136563
PE(O-18:0/22:2)	0.0945317	0.495302
PE(O-18:0/22:4)	0.159339	0.212162
PE(O-18:0/22:5)	-0.164547	0.21531
PE(O-18:0/22:6)	-0.0693224	0.573287
PE(P-14:0/18:0)	0.365001	0.00881885
PE(P-14:0/18:1)	0.386378	0.00272007
PE(P-16:0/14:1)	0.148993	0.268945
PE(P-16:0/16:0)	0.0235182	0.844201
PE(P-16:0/16:1)	0.179767	0.142606
PE(P-16:0/18:0)	0.340949	0.00703077
PE(P-16:0/18:1)	0.345544	0.00566478
PE(P-16:0/18:2)	0.486582	0.00030895
PE(P-16:0/18:3)	0.36925	0.00814711
PE(P-16:0/18:4)	0.416593	0.00277065
PE(P-16:0/20:1)	0.182832	0.131724
PE(P-16:0/20:2)	0.234531	0.0558341
PE(P-16:0/20:3)	0.300926	0.0145767
PE(P-16:0/20:4)	0.0307165	0.800748
PE(P-16:0/20:5)	-0.160596	0.185425
PE(P-16:0/22:1)	0.427302	0.00194522
PE(P-16:0/22:2)	0.133558	0.271952
PE(P-16:0/22:4)	-0.0547359	0.648721
PE(P-16:0/22:5)	-0.381316	0.0064705
PE(P-16:0/22:6)	-0.303568	0.0158207
PE(P-16:1/18:1)	0.274623	0.0240445
PE(P-18:0/14:1)	0.382838	0.00577845
PE(P-18:0/16:0)	0.145575	0.226748
PE(P-18:0/16:1)	0.385134	0.00262963
PE(P-18:0/18:0)	0.530776	8.46435e-05
PE(P-18:0/18:1)	0.597586	1.42325e-05
PE(P-18:0/18:2)	0.77451	2.70274215596409e-7
PE(P-18:0/18:3)	0.675502	8.83396e-06
PE(P-18:0/18:4)	0.865548	5.36298915142282e-8
PE(P-18:0/20:1)	0.478319	0.00065964
PE(P-18:0/20:2)	0.456729	0.000529063
PE(P-18:0/20:3)	0.519126	8.44358e-05
PE(P-18:0/20:4)	0.265151	0.0312724
PE(P-18:0/20:5)	0.110656	0.350429
PE(P-18:0/22:1)	0.83698	2.8107850768391e-7
PE(P-18:0/22:2)	0.324373	0.00843662
PE(P-18:0/22:4)	0.295042	0.017711
PE(P-18:0/22:5)	-0.100947	0.457126
PE(P-18:0/22:6)	-0.0566051	0.639677
PE(P-18:1/14:1)	0.106371	0.396911
PE(P-18:1/16:0)	0.186325	0.121203
PE(P-18:1/16:1)	0.185777	0.122147
PE(P-18:1/18:0)	0.445423	0.000595443
PE(P-18:1/18:1)	0.375753	0.00281519
PE(P-18:1/18:2)	0.465282	0.000474153
PE(P-18:1/18:3)	0.335159	0.0152609
PE(P-18:1/20:1)	0.241694	0.0451348
PE(P-18:1/20:2)	0.258679	0.034539
PE(P-18:1/20:3)	0.343354	0.00562395
PE(P-18:1/20:4)	0.120373	0.319632
PE(P-18:1/20:5)	-0.0930936	0.428338
PE(P-18:1/22:1)	0.500631	0.000297185
PE(P-18:1/22:2)	0.29567	0.0190082
PE(P-18:1/22:4)	0.0978406	0.41095
PE(P-18:1/22:5)	-0.217315	0.104796
PE(P-18:1/22:6)	-0.231731	0.057608
PE(P-18:2/18:2)	0.613612	1.45515e-05
PE(P-18:2/20:4)	0.204867	0.102663
PE(P-18:2/22:6)	-0.119561	0.317293
SM(14:0)	-0.135392	0.246771
SM(16:0)	-0.0478879	0.676618
SM(18:0)	0.0402791	0.729505
SM(18:1)	0.449408	0.000420869
SM(20:0)	0.0467649	0.691996
SM(20:1)	0.121095	0.315455
SM(22:0)	0.168343	0.156388
SM(22:1)	0.137516	0.24288
SM(24:0)	0.256074	0.0357683
SM(24:1)	0.122922	0.299453
SM(26:0)	0.367013	0.00366026
SM(26:1)	0.242732	0.0450415
TAG42:0-FA16:0	0.386248	0.0197751
TAG42:1-FA18:1	-0.0910968	0.599113
TAG44:0-FA12:0	1.02855	3.02836613801652e-9
TAG44:0-FA14:0	0.435303	0.00433346
TAG44:0-FA16:0	0.39981	0.00490217
TAG44:0-FA18:0	0.662979	0.00267356
TAG44:1-FA12:0	1.16277	1.00536916655875e-8
TAG44:1-FA14:0	0.503312	0.000259807
TAG44:1-FA16:0	0.421141	0.00763106
TAG44:1-FA16:1	0.323107	0.0128505
TAG44:1-FA18:1	-0.0357959	0.778842
TAG44:2-FA16:1	0.442737	0.00272917
TAG44:2-FA18:1	0.219226	0.126295
TAG45:0-FA14:0	0.135271	0.356202
TAG45:0-FA15:0	0.292955	0.0903435
TAG45:0-FA16:0	0.303346	0.0406021
TAG45:1-FA16:0	1.1776	7.48837057023909e-10
TAG45:1-FA18:1	0.357396	0.00540109
TAG46:0-FA12:0	1.01201	6.8871e-06
TAG46:0-FA14:0	0.402684	0.00220903
TAG46:0-FA16:0	0.453285	0.000617029
TAG46:0-FA18:0	0.624317	5.14815e-05
TAG46:1-FA12:0	0.583668	5.48786e-05
TAG46:1-FA14:0	0.454767	0.000687695
TAG46:1-FA14:1	0.520286	0.000617591
TAG46:1-FA16:0	0.488033	0.000257362
TAG46:1-FA16:1	0.348724	0.00553681
TAG46:1-FA18:0	1.47634	3.83583679864211e-12
TAG46:1-FA18:1	0.329887	0.00905001
TAG46:2-FA12:0	0.508842	0.000395349
TAG46:2-FA14:0	0.557995	4.99275e-05
TAG46:2-FA14:1	0.457732	0.000748252
TAG46:2-FA16:0	0.63206	4.76768e-06
TAG46:2-FA16:1	0.488807	0.000310828
TAG46:2-FA18:1	0.850055	1.90901580123943e-7
TAG46:2-FA18:2	0.185926	0.140665
TAG46:3-FA16:1	0.660925	3.89948e-06
TAG46:3-FA18:1	-0.397525	0.0163262
TAG47:0-FA14:0	0.451783	0.00423227
TAG47:0-FA15:0	0.247655	0.0722017
TAG47:0-FA16:0	0.193095	0.119217
TAG47:0-FA17:0	-0.112806	0.448053
TAG47:1-FA14:0	0.296025	0.0208468
TAG47:1-FA15:0	0.283804	0.0289275
TAG47:1-FA16:0	0.214718	0.0790821
TAG47:1-FA16:1	-0.0630678	0.628731
TAG47:1-FA17:0	0.57728	0.000218504
TAG47:1-FA18:1	0.40291	0.00416376
TAG47:2-FA14:0	0.478879	0.00152127
TAG47:2-FA15:0	-0.278683	0.114519
TAG47:2-FA16:1	-0.0191263	0.879328
TAG47:2-FA18:1	0.474129	0.000426323
TAG48:0-FA14:0	0.785507	2.7489047027905e-7
TAG48:0-FA16:0	0.477597	0.00035475
TAG48:0-FA18:0	0.796784	9.72274787129342e-8
TAG48:1-FA12:0	1.05048	5.66472937344115e-9
TAG48:1-FA14:0	0.486404	0.000312592
TAG48:1-FA14:1	0.739959	2.98772e-06
TAG48:1-FA16:0	0.393815	0.00228122
TAG48:1-FA16:1	0.457761	0.000482688
TAG48:1-FA18:0	0.977563	2.06130409311021e-9
TAG48:1-FA18:1	0.508538	0.000172948
TAG48:2-FA12:0	0.607061	1.1723e-05
TAG48:2-FA14:0	0.46813	0.00055274
TAG48:2-FA14:1	0.601758	7.18204e-05
TAG48:2-FA16:0	0.437949	0.000939895
TAG48:2-FA16:1	0.537384	8.21849e-05
TAG48:2-FA18:0	1.40101	1.44858228351107e-11
TAG48:2-FA18:1	0.58577	2.44088e-05
TAG48:2-FA18:2	0.484476	0.000249304
TAG48:3-FA14:0	0.394903	0.00341789
TAG48:3-FA14:1	0.400727	0.00352254
TAG48:3-FA16:0	0.759737	5.8201232707959e-7
TAG48:3-FA16:1	0.522814	9.44327e-05
TAG48:3-FA18:1	0.644816	7.43347e-06
TAG48:3-FA18:2	0.278834	0.0225188
TAG49:0-FA15:0	0.529034	0.000261891
TAG49:0-FA16:0	0.259374	0.0370874
TAG49:0-FA17:0	0.137938	0.25623
TAG49:0-FA18:0	0.331009	0.00843155
TAG49:1-FA14:0	0.384113	0.00344369
TAG49:1-FA15:0	0.343879	0.00725738
TAG49:1-FA16:0	0.153608	0.203552
TAG49:1-FA16:1	0.180014	0.144999
TAG49:1-FA17:0	0.298739	0.0178564
TAG49:1-FA18:1	0.1537	0.225296
TAG49:2-FA14:0	0.19369	0.13204
TAG49:2-FA15:0	-0.0636101	0.639359
TAG49:2-FA16:0	0.290268	0.0188051
TAG49:2-FA16:1	0.282968	0.0251111
TAG49:2-FA17:0	0.316074	0.0377175
TAG49:2-FA18:1	0.155294	0.220352
TAG49:2-FA18:2	0.331532	0.0308166
TAG49:3-FA15:0	0.0818373	0.558428
TAG49:3-FA16:0	-0.0907764	0.497023
TAG49:3-FA16:1	0.282983	0.0198303
TAG49:3-FA18:2	0.016706	0.902551
TAG50:0-FA14:0	0.874379	7.88003558104829e-8
TAG50:0-FA16:0	0.778326	3.27471362206458e-7
TAG50:0-FA18:0	0.830421	1.08224006582867e-7
TAG50:1-FA14:0	0.732872	1.27031e-06
TAG50:1-FA16:0	0.465144	0.000417139
TAG50:1-FA16:1	0.721311	1.24703e-06
TAG50:1-FA18:0	0.761762	4.33285077209915e-7
TAG50:1-FA18:1	0.52933	9.23676e-05
TAG50:1-FA20:1	0.607397	2.59745e-05
TAG50:2-FA14:0	0.54525	7.09091e-05
TAG50:2-FA14:1	0.73561	5.42934204665505e-7
TAG50:2-FA16:0	0.460696	0.000533119
TAG50:2-FA16:1	0.547368	5.88495e-05
TAG50:2-FA18:0	0.752657	5.71658124757042e-7
TAG50:2-FA18:1	0.525723	9.8534e-05
TAG50:2-FA18:2	0.399802	0.00221419
TAG50:2-FA20:2	0.415838	0.00216258
TAG50:3-FA14:0	0.476251	0.000258776
TAG50:3-FA14:1	0.636514	7.07293e-06
TAG50:3-FA16:0	0.392013	0.00269574
TAG50:3-FA16:1	0.557023	4.61458e-05
TAG50:3-FA18:0	0.722183	9.81999378446587e-7
TAG50:3-FA18:1	0.506882	0.000139696
TAG50:3-FA18:2	0.573696	3.32142e-05
TAG50:3-FA18:3	0.696886	9.923e-05
TAG50:3-FA20:3	0.630702	2.12487e-05
TAG50:4-FA14:0	0.00502884	0.969131
TAG50:4-FA14:1	1.02101	2.64880672889087e-8
TAG50:4-FA16:0	0.34166	0.0401715
TAG50:4-FA16:1	0.59566	2.25629e-05
TAG50:4-FA18:1	0.734956	3.10187e-05
TAG50:4-FA18:2	0.503171	0.000119887
TAG50:4-FA18:3	0.491252	0.00033859
TAG50:4-FA20:3	0.60363	1.59636e-05
TAG50:4-FA20:4	0.642381	2.7818e-05
TAG51:0-FA16:0	0.459962	0.00162641
TAG51:0-FA17:0	0.521988	0.000379588
TAG51:0-FA18:0	0.665819	7.24691e-06
TAG51:1-FA15:0	0.169385	0.205018
TAG51:1-FA16:0	0.325148	0.0128005
TAG51:1-FA17:0	0.323468	0.00974655
TAG51:1-FA18:0	0.579342	3.05813e-05
TAG51:1-FA18:1	0.346076	0.00541195
TAG51:2-FA15:0	0.143228	0.235463
TAG51:2-FA16:0	0.242226	0.0493638
TAG51:2-FA16:1	0.401181	0.00166567
TAG51:2-FA17:0	0.333509	0.0060142
TAG51:2-FA18:1	0.281218	0.0232389
TAG51:2-FA18:2	0.394679	0.005228
TAG51:3-FA15:0	0.463792	0.00204996
TAG51:3-FA16:1	0.360816	0.00592868
TAG51:3-FA17:0	-0.208957	0.501489
TAG51:3-FA18:2	0.240589	0.0493274
TAG51:4-FA16:1	0.353437	0.00907824
TAG51:4-FA18:2	0.0780517	0.519634
TAG51:4-FA20:4	-0.0490903	0.833883
TAG51:5-FA18:2	-0.16701	0.317641
TAG52:0-FA16:0	0.76697	2.63138274501837e-7
TAG52:0-FA18:0	0.99796	2.31264550460203e-9
TAG52:0-FA20:0	0.351339	0.00967538
TAG52:1-FA16:0	0.675256	2.68522e-06
TAG52:1-FA16:1	0.987348	1.74553063438398e-9
TAG52:1-FA18:0	0.83266	5.46537247819045e-8
TAG52:1-FA18:1	0.752095	3.66521214755058e-7
TAG52:1-FA20:0	0.462627	0.00105264
TAG52:1-FA20:1	0.539857	5.63419e-05
TAG52:2-FA14:0	0.823463	1.22068123213363e-7
TAG52:2-FA16:0	0.522005	0.000107663
TAG52:2-FA16:1	0.710721	9.91085346793359e-7
TAG52:2-FA18:0	0.823802	7.19606113347255e-8
TAG52:2-FA18:1	0.607035	1.34515e-05
TAG52:2-FA18:2	0.823367	1.0630458663113e-7
TAG52:2-FA20:0	0.194521	0.142575
TAG52:2-FA20:1	0.526419	9.80207e-05
TAG52:2-FA20:2	0.515879	0.000235187
TAG52:3-FA14:0	0.76317	4.69539879311644e-7
TAG52:3-FA16:0	0.499357	0.000243012
TAG52:3-FA16:1	0.579313	2.78207e-05
TAG52:3-FA18:0	0.876621	1.87969049715127e-8
TAG52:3-FA18:1	0.557668	4.65311e-05
TAG52:3-FA18:2	0.562213	4.41955e-05
TAG52:3-FA18:3	0.790519	2.66907e-06
TAG52:3-FA20:0	1.14991	1.7794331628122e-8
TAG52:3-FA20:1	0.695234	2.37884e-06
TAG52:3-FA20:2	0.478829	0.000246969
TAG52:3-FA20:3	0.662219	2.92804e-06
TAG52:4-FA14:0	0.592136	0.000138941
TAG52:4-FA16:0	0.512693	0.000265335
TAG52:4-FA16:1	0.546368	5.47412e-05
TAG52:4-FA18:0	-0.50287	0.00368694
TAG52:4-FA18:1	0.643195	6.24858e-06
TAG52:4-FA18:2	0.494798	0.000208709
TAG52:4-FA18:3	0.722402	2.11218e-06
TAG52:4-FA20:2	0.393798	0.00213812
TAG52:4-FA20:3	0.76407	2.81863167896794e-7
TAG52:4-FA20:4	0.610628	1.01088e-05
TAG52:4-FA22:4	0.838948	1.073e-06
TAG52:5-FA14:0	0.8641	1.86169963753356e-7
TAG52:5-FA16:0	0.574726	3.74229e-05
TAG52:5-FA16:1	0.512949	0.000281772
TAG52:5-FA18:1	0.49227	0.00124729
TAG52:5-FA18:2	0.47845	0.000442069
TAG52:5-FA18:3	0.618124	2.04544e-05
TAG52:5-FA20:3	0.723814	1.45714e-06
TAG52:5-FA20:4	0.478486	0.000299422
TAG52:5-FA20:5	0.951779	3.40927869109173e-9
TAG52:5-FA22:5	0.533776	0.000163183
TAG52:6-FA14:0	0.426002	0.00116443
TAG52:6-FA16:0	0.695119	1.7155e-05
TAG52:6-FA16:1	0.273343	0.0995187
TAG52:6-FA20:4	1.15441	5.0327181400227e-10
TAG52:6-FA20:5	1.03551	1.19094350702391e-8
TAG52:6-FA22:6	0.582894	2.36279e-05
TAG52:7-FA16:0	0.339131	0.00619309
TAG52:7-FA18:1	0.462184	0.00392838
TAG52:7-FA22:6	0.766162	2.15340514415464e-7
TAG52:8-FA16:1	0.482112	0.000679704
TAG53:0-FA16:0	0.708242	2.56445e-06
TAG53:1-FA16:0	0.390698	0.00764784
TAG53:1-FA17:0	0.357618	0.00547806
TAG53:1-FA18:0	0.717701	7.3677516110087e-7
TAG53:1-FA18:1	0.511956	0.000141293
TAG53:2-FA16:0	0.330511	0.0078744
TAG53:2-FA17:0	0.496069	0.000221152
TAG53:2-FA18:1	0.432231	0.00149974
TAG53:2-FA18:2	-0.233805	0.121028
TAG53:3-FA16:0	0.179349	0.163643
TAG53:3-FA17:0	0.126816	0.347825
TAG53:3-FA18:2	0.330675	0.0113578
TAG53:4-FA16:0	0.137592	0.326569
TAG53:4-FA18:2	0.251243	0.0464294
TAG53:4-FA20:4	-1.32081	1.60888e-06
TAG53:5-FA20:4	0.0369317	0.779683
TAG53:6-FA20:4	-1.42043	5.43879189855681e-7
TAG54:0-FA16:0	0.678181	2.96715e-06
TAG54:0-FA18:0	0.359583	0.0218524
TAG54:1-FA16:0	0.695816	1.52157e-06
TAG54:1-FA18:0	1.02747	6.76278118294709e-10
TAG54:1-FA18:1	0.81571	9.50348069379653e-8
TAG54:1-FA20:0	0.638785	5.70448e-06
TAG54:1-FA20:1	0.929812	9.9599806952729e-9
TAG54:2-FA16:0	0.542541	5.48589e-05
TAG54:2-FA18:0	0.820761	8.52065786431657e-8
TAG54:2-FA18:1	0.830402	7.02292131463984e-8
TAG54:2-FA18:2	0.771419	5.45465806127763e-7
TAG54:2-FA20:0	0.587276	3.70731e-05
TAG54:2-FA20:1	0.574561	2.85201e-05
TAG54:2-FA20:2	0.630171	5.39378e-06
TAG54:3-FA16:0	0.482057	0.000271592
TAG54:3-FA16:1	0.656405	3.34805e-06
TAG54:3-FA18:0	0.800978	9.13353883345719e-8
TAG54:3-FA18:1	0.616265	1.26909e-05
TAG54:3-FA18:2	0.882615	1.51574887664932e-8
TAG54:3-FA20:1	0.594256	2.19458e-05
TAG54:3-FA20:2	0.560696	3.81651e-05
TAG54:3-FA20:3	0.919034	7.82833159974163e-9
TAG54:4-FA16:0	0.608078	1.73619e-05
TAG54:4-FA16:1	0.525804	0.000143576
TAG54:4-FA18:0	0.674615	2.55589e-06
TAG54:4-FA18:1	0.585112	2.58658e-05
TAG54:4-FA18:2	0.651099	6.26715e-06
TAG54:4-FA18:3	0.880131	1.7568776151919e-7
TAG54:4-FA20:1	0.517558	0.000211142
TAG54:4-FA20:2	0.604861	1.7794e-05
TAG54:4-FA20:3	0.84566	4.06120037314678e-8
TAG54:4-FA20:4	0.695611	3.07315e-06
TAG54:4-FA22:4	0.748002	3.95523203764733e-7
TAG54:5-FA16:0	0.452114	0.000654162
TAG54:5-FA16:1	0.811198	9.51155496254416e-8
TAG54:5-FA18:0	0.367347	0.00697508
TAG54:5-FA18:1	0.646856	1.69551e-05
TAG54:5-FA18:2	0.442112	0.00205667
TAG54:5-FA18:3	0.8006	4.98480493325839e-7
TAG54:5-FA20:2	0.554225	0.000168517
TAG54:5-FA20:3	0.822767	9.6809751036187e-8
TAG54:5-FA20:4	0.46318	0.000861489
TAG54:5-FA20:5	0.913883	1.03583e-06
TAG54:5-FA22:4	0.63034	1.19099e-05
TAG54:5-FA22:5	0.586467	1.82172e-05
TAG54:6-FA16:0	0.586319	2.0173e-05
TAG54:6-FA16:1	0.803173	8.39879097238466e-8
TAG54:6-FA18:1	0.871143	2.65171726855547e-8
TAG54:6-FA18:2	0.511538	0.0444965
TAG54:6-FA18:3	2.32494	1.05486922312217e-17
TAG54:6-FA20:3	1.10648	2.525356516488e-10
TAG54:6-FA20:4	0.544348	7.613e-05
TAG54:6-FA20:5	0.635826	1.28216e-05
TAG54:6-FA22:5	0.653968	8.46191e-06
TAG54:6-FA22:6	0.55247	9.43952e-05
TAG54:7-FA16:1	0.785308	7.13730050197188e-7
TAG54:7-FA18:1	0.733811	2.08517e-06
TAG54:7-FA20:5	0.512907	0.00227313
TAG54:7-FA22:5	0.620861	9.43421e-06
TAG54:7-FA22:6	0.571943	3.347e-05
TAG54:8-FA22:6	0.602466	4.81706e-05
TAG55:1-FA16:0	0.304034	0.0330796
TAG55:1-FA18:1	0.691374	2.47038e-06
TAG55:2-FA18:1	0.669053	2.42906e-06
TAG55:2-FA18:2	-0.202946	0.137592
TAG55:3-FA18:1	0.56297	3.68271e-05
TAG55:3-FA18:2	1.30237	1.99240127699831e-9
TAG55:4-FA18:1	0.327233	0.0149418
TAG55:4-FA18:2	0.136836	0.307947
TAG55:5-FA18:1	0.159623	0.184818
TAG55:5-FA18:2	0.461511	0.00881527
TAG55:5-FA20:4	0.393272	0.00542438
TAG55:7-FA15:0	-0.097424	0.517182
TAG55:7-FA22:6	0.0256888	0.841071
TAG56:1-FA16:0	0.894068	1.3254049716527e-8
TAG56:1-FA18:1	0.88496	2.46596594001231e-8
TAG56:2-FA16:0	0.647822	6.20201e-06
TAG56:2-FA18:0	0.824575	4.10359957196416e-8
TAG56:2-FA20:0	0.67455	2.00959e-06
TAG56:2-FA20:1	0.678347	3.4782e-06
TAG56:3-FA16:0	0.733689	8.55813456094196e-7
TAG56:3-FA18:0	0.631992	5.29642e-06
TAG56:3-FA18:1	0.637684	7.48236e-06
TAG56:3-FA18:2	0.704127	2.73269e-06
TAG56:3-FA20:0	0.627465	3.50291e-05
TAG56:3-FA20:1	0.64885	4.36485e-06
TAG56:3-FA20:2	0.710068	1.33385e-06
TAG56:4-FA16:0	0.668679	3.55924e-06
TAG56:4-FA18:0	0.635981	6.75161e-06
TAG56:4-FA18:1	0.66591	4.28708e-06
TAG56:4-FA18:2	0.759889	5.48892440810013e-7
TAG56:4-FA20:1	0.430223	0.00325359
TAG56:4-FA20:2	0.531803	0.000107168
TAG56:4-FA20:3	0.98585	2.32929077493634e-9
TAG56:4-FA20:4	0.326849	0.00946919
TAG56:4-FA22:4	1.06287	1.13271874682191e-8
TAG56:5-FA16:0	0.696253	2.39744e-06
TAG56:5-FA18:0	0.632741	1.26262e-05
TAG56:5-FA18:1	0.738167	8.75517963834782e-7
TAG56:5-FA18:2	0.454181	0.000807529
TAG56:5-FA20:1	1.07573	5.22630295119785e-9
TAG56:5-FA20:2	0.33145	0.00963496
TAG56:5-FA20:3	0.907922	1.20198405432877e-8
TAG56:5-FA20:4	0.775613	1.97106753295254e-7
TAG56:5-FA22:4	0.726231	4.79584690657734e-7
TAG56:5-FA22:5	0.679825	1.45351e-06
TAG56:6-FA16:0	0.84827	6.85509549187068e-8
TAG56:6-FA18:0	0.921084	4.45496105423074e-8
TAG56:6-FA18:1	0.823957	7.69806700711943e-8
TAG56:6-FA18:2	0.796635	2.37236e-06
TAG56:6-FA20:2	0.46759	0.00386022
TAG56:6-FA20:3	0.931901	3.77180718353719e-8
TAG56:6-FA20:4	0.678065	5.246e-06
TAG56:6-FA20:5	0.464667	0.000780354
TAG56:6-FA22:4	0.916714	1.41271569470673e-8
TAG56:6-FA22:5	0.771302	5.01496365568521e-7
TAG56:6-FA22:6	0.808427	1.45116413486128e-7
TAG56:7-FA16:0	0.585473	3.52613e-05
TAG56:7-FA16:1	0.866598	6.72834825325063e-8
TAG56:7-FA18:0	0.583481	1.52509e-05
TAG56:7-FA18:1	0.815375	1.52479561799914e-7
TAG56:7-FA18:2	0.665192	3.69333e-05
TAG56:7-FA18:3	2.2267	1.15890360824732e-15
TAG56:7-FA20:3	0.808304	2.58586900157269e-7
TAG56:7-FA20:4	0.271102	0.0308622
TAG56:7-FA20:5	0.293855	0.0473689
TAG56:7-FA22:5	0.733922	5.05796454907498e-7
TAG56:7-FA22:6	0.717393	1.20772e-06
TAG56:8-FA16:0	0.451898	0.00149696
TAG56:8-FA16:1	0.669598	2.90515e-06
TAG56:8-FA18:1	0.855011	5.36506926494625e-8
TAG56:8-FA18:2	1.33446	3.57952024080015e-10
TAG56:8-FA20:4	-0.246993	0.100807
TAG56:8-FA22:5	0.875798	4.67550706865351e-7
TAG56:8-FA22:6	0.716119	1.73249e-06
TAG56:9-FA22:6	0.564808	4.04058e-05
TAG57:2-FA18:1	0.711708	8.67590187616409e-7
TAG58:10-FA20:4	1.81626	9.95548957221695e-11
TAG58:10-FA22:5	1.1795	1.02964096415471e-7
TAG58:10-FA22:6	0.242971	0.09166
TAG58:2-FA18:1	0.980355	2.01868101335588e-9
TAG58:3-FA18:1	0.817328	6.99058123329387e-8
TAG58:5-FA18:1	0.846559	4.13236495042525e-8
TAG58:6-FA16:0	0.447512	0.000811501
TAG58:6-FA18:0	0.825833	2.80701184449565e-7
TAG58:6-FA18:1	0.818319	1.3343304608934e-7
TAG58:6-FA20:4	0.462308	0.0003669
TAG58:6-FA22:4	0.83689	5.92206167228395e-8
TAG58:6-FA22:5	0.887565	1.09439434363179e-8
TAG58:7-FA16:0	0.425172	0.00133169
TAG58:7-FA18:0	1.00141	9.42262036050453e-10
TAG58:7-FA18:1	0.898834	2.22239423578062e-8
TAG58:7-FA18:2	0.757521	7.54120546648268e-7
TAG58:7-FA20:4	0.748704	1.26174e-06
TAG58:7-FA22:4	0.599245	2.37236e-05
TAG58:7-FA22:5	0.703198	1.45975e-06
TAG58:7-FA22:6	0.938378	5.87448908260104e-9
TAG58:8-FA18:1	0.728671	9.5527033745029e-7
TAG58:8-FA18:2	0.798165	5.20097e-06
TAG58:8-FA20:3	1.15393	1.59477371385729e-9
TAG58:8-FA20:4	0.981029	5.01006684290414e-8
TAG58:8-FA22:5	0.923025	1.74138133543948e-8
TAG58:8-FA22:6	0.815627	1.19796457504887e-7
TAG58:9-FA18:1	0.548015	5.76639e-05
TAG58:9-FA18:2	0.20052	0.100959
TAG58:9-FA20:4	1.92843	2.18120639647694e-15
TAG58:9-FA22:5	1.53219	6.2019406603388e-14
TAG58:9-FA22:6	0.792672	2.39609626749304e-7
TAG60:10-FA22:5	0.649659	7.53113e-06
TAG60:10-FA22:6	0.689825	2.70304e-06
TAG60:11-FA22:5	0.507846	0.000298056
TAG60:11-FA22:6	0.775622	5.94552929723996e-7
TAG60:12-FA22:6	0.549742	0.000553582
