# Supplementary material for: NRF2 supports non-small cell lung cancer growth independently of CBP/p300-enhanced glutathione synthesis
Source: EMBO Rep. 2025 May 14;26(12):3106–37. doi: 10.1038/s44319-025-00463-z (PMC12187939; doi:10.1038/s44319-025-00463-z)
Supplement: Supplementary file 11 — Source data Fig. 1 [file 44319_2025_463_MOESM11_ESM.zip]

Archive with 20 entries (19 files):
- Figure 1/
- __MACOSX/._Figure 1
- Figure 1/Figure_1A_HallmarkPathways.csv
- __MACOSX/Figure 1/._Figure_1A_HallmarkPathways.csv
- Figure 1/Figure_1F.csv
- __MACOSX/Figure 1/._Figure_1F.csv
- Figure 1/Figure_1D.csv
- __MACOSX/Figure 1/._Figure_1D.csv
- Figure 1/Figure_1E.csv
- __MACOSX/Figure 1/._Figure_1E.csv
- Figure 1/Figure_1B.csv
- __MACOSX/Figure 1/._Figure_1B.csv
- Figure 1/Figure_1A_Dependency.csv
- __MACOSX/Figure 1/._Figure_1A_Dependency.csv
- Figure 1/Figure_1C.csv
- __MACOSX/Figure 1/._Figure_1C.csv
- Figure 1/Figure_1A_Metabolic.csv
- __MACOSX/Figure 1/._Figure_1A_Metabolic.csv
- Figure 1/Figure_1A_Expression.csv
- __MACOSX/Figure 1/._Figure_1A_Expression.csv
