# Supplementary material for: NRF2 supports non-small cell lung cancer growth independently of CBP/p300-enhanced glutathione synthesis
Source: EMBO Rep. 2025 May 14;26(12):3106–37. doi: 10.1038/s44319-025-00463-z (PMC12187939; doi:10.1038/s44319-025-00463-z)
Supplement: Supplementary file 11 — Source data Fig. 1 [file 44319_2025_463_MOESM11_ESM.zip › Figure 1/Figure_1A_HallmarkPathways.csv]

	HALLMARK_XENOBIOTIC_METABOLISM@Pathway	HALLMARK_REACTIVE_OXYGEN_SPECIES_PATHWAY@Pathway
ACH-000390	1.0048627903884868	0.8289536593401808
ACH-000769	-0.30199597839409553	0.04931380725094312
ACH-000311	1.75	1.4525317575170982
ACH-000666	1.1973823459030368	0.9857534217957091
ACH-000496	1.75	1.75
ACH-000414	1.284762213432971	0.7999294167657497
ACH-000781	1.75	1.468535266224112
ACH-000665	0.9624814621277995	0.5608509077651848
ACH-000463	0.7168507222674126	1.75
ACH-000787	0.7748843487433213	0.5575900813529878
ACH-000888	1.29550252148297	1.2399277638027582
ACH-000589	1.167199228619201	1.5527612819973915
ACH-000378	1.75	1.6237241500092818
ACH-000921	0.015900759931160073	1.1866346377187609
ACH-000924	0.20118095785452592	1.4288248750966785
ACH-000681	1.567432838543201	1.1643295539639362
ACH-000454	0.6199654086414929	0.28639705258449444
ACH-000416	-1.4779310839119824	0.8096991348881954
ACH-000916	0.48955285376223046	-0.3634329384375488
ACH-000790	-0.7529713475201407	0.016072801757059135
ACH-000521	1.2215972999947242	0.2894771815109697
ACH-000251	0.7877616634303092	0.608011768758445
ACH-000766	0.7738039098218129	0.047894297271225725
ACH-000837	-0.1040382912230064	0.24401366006912473
ACH-000395	-0.5285826485414639	-0.5146931693931408
ACH-000869	-0.09794215587111425	-0.05234759540504919
ACH-000627	1.00805691830714	-0.41339067792042444
ACH-000747	-0.6838632573921142	0.1087067550263982
ACH-000481	0.16257586412218614	1.2369499985262555
ACH-000785	0.740861579170348	-0.22342136847968272
ACH-000929	1.425631507330855	0.9798579898534451
ACH-000030	0.8076384589911498	1.188253443572617
ACH-000176	0.3782578728400111	0.9485185240491405
ACH-000511	0.9327118421325703	0.9930225597604458
ACH-000872	1.2114618753405435	0.05047286706446721
ACH-000890	-0.37501171154209895	-0.038216778769283546
ACH-000706	1.3734050135272693	0.3540276646699163
ACH-000718	0.09948966568301768	0.27102301793568057
ACH-000878	1.5643609989114198	1.5026782175668998
ACH-000438	0.8545211901607243	1.0922130159932832
ACH-000860	-0.9664027674022365	-0.08168837935879042
ACH-000900	-1.6989336841537288	-1.4064394802963023
ACH-000667	0.12599088338128925	0.32868626382834637
ACH-000698	0.2149925504038885	-1.2185725651157573
ACH-000431	-1.75	-1.4774993986973004
ACH-000841	0.548939408514154	0.7688189077693253
ACH-000861	1.2708528991884906	1.1850545404197919
ACH-000975	-0.40913927670785083	-0.2865220941403977
ACH-000448	-0.2392254999564807	-0.5116618311893479
ACH-000840	0.9848698416776552	0.647484643189743
ACH-000161	0.3904910411740904	0.10520478354465033
ACH-000434	-1.2444795988401411	-0.0865802790940142
ACH-000292	-0.27010195130570497	-1.75
ACH-000035	0.48035571261984744	0.43720335903402496
ACH-000700	-0.12597791321317026	-0.2872905128723537
ACH-000886	0.9494141214768413	1.3189721233285512
ACH-000677	0.20569313339648299	1.0514875739727523
ACH-000867	-0.9864427413061962	-1.75
ACH-000774	-1.1644184874984422	-1.7239554996179762
ACH-000858	-0.3134668003782559	-1.2412831022763342
ACH-000563	0.10532588935442662	0.23997818066579493
ACH-000585	-0.4255349402494156	-0.5037790786423298
ACH-000749	-1.0180563193759125	-0.19555207575788539
ACH-000851	0.03739207460146865	0.7586948820028189
ACH-000528	-0.1771180271971842	0.38804486361014245
ACH-000337	-1.078637782578031	0.03094971117514401
ACH-000444	-0.693700323061289	0.69104242778534
ACH-000980	-0.6968964759056422	-0.14127295302548953
ACH-000638	-0.2203598344254959	-1.0857213139709816
ACH-000901	-0.024831545243645236	0.4167738865827603
ACH-000015	-0.5906927165586918	-1.7439763684938692
ACH-000012	-0.40844695702230227	-0.41450655456508045
ACH-000912	0.07614422567096564	0.18823478695763707
ACH-000261	0.018945202044453203	0.23420967135064308
ACH-000596	-0.32105938598362577	-0.3551474415601051
ACH-000510	-1.08190454395095	-1.0613758108710154
ACH-000264	-0.289469825196711	-0.28241675121274873
ACH-000853	0.21061141824080587	-0.8308473997954724
ACH-001075	-0.45090549222073645	-1.75
ACH-000525	-1.7010633160886788	-1.2836773400353878
ACH-000775	1.1299270034802629	-0.2997951753556072
ACH-000515	-1.75	-1.75
ACH-000639	-1.4199270471381469	0.3851915288270084
ACH-000587	0.6174324514404369	0.3369080134843332
ACH-000021	-1.75	-0.7613334712049107
ACH-000143	-1.370674399648514	-0.9096468715564193
ACH-000290	-1.60494472786983	-1.75
ACH-000029	-0.10694520093321448	-1.5509803009990568
ACH-000866	-0.5249128980080434	0.42053511398203086
ACH-000343	-0.7221599527516127	-0.7325348246773205
ACH-000945	-0.6339148141086234	-1.2362863255192549
ACH-000257	-0.7040364562139493	-0.5795198061599526
ACH-000662	-0.8198001070087059	-0.9236277240263342
ACH-000767	-1.0475038707187783	-0.4730292725508806
ACH-000559	-1.75	-1.7254198118513489
ACH-000339	0.021349205253120795	0.7319263200054403
ACH-000800	-1.3730475039017886	-1.3290897673526274
ACH-000757	-0.22204337484116698	-1.4327411851586245
ACH-000845	-0.6128011494646021	-0.2910222011633925
