# Supplementary material for: NRF2 supports non-small cell lung cancer growth independently of CBP/p300-enhanced glutathione synthesis
Source: EMBO Rep. 2025 May 14;26(12):3106–37. doi: 10.1038/s44319-025-00463-z (PMC12187939; doi:10.1038/s44319-025-00463-z)
Supplement: Supplementary file 11 — Source data Fig. 1 [file 44319_2025_463_MOESM11_ESM.zip › Figure 1/Figure_1F.csv]

Transcription Factor	pval	padj	Enrichment	Enriched in Group:
POLR2A	4.27E-05	1.91E-04	-0.935309198	Group II
SIN3A	0.004998969	0.012881958	-0.662015647	Group II
MAZ	3.37E-05	1.88E-04	-0.567599598	Group II
PHF8	0.026781088	0.048495483	-0.279738836	Group II
POLR2AphosphoS2	0.282002268	0.415943243	-0.241385942	Group II
REST	0.15921453	0.253985084	-0.237151403	Group II
KDM1A	0.006700688	0.016627633	-0.23210438	Group II
ELK1	0.017978207	0.036501208	-0.211488572	Group II
TP53	0.202026729	0.30763161	-0.176142603	Group II
KDM5A	0.015189926	0.03282984	-0.164106148	Group II
RNF2	0.362433861	0.485381167	-0.103067045	Group II
NPAS2	0.362506774	0.485381167	-0.102602547	Group II
CTCF	0.17450556	0.271904011	-0.084795842	Group II
ZC3H11A	0.291781081	0.415943243	-0.071840709	Group II
USF2	0.797367061	0.896132205	-0.071117495	Group II
NR2E3	0.842631775	0.896132205	-0.063738988	Group II
SREBF1	0.819577593	0.896132205	-0.050664438	Group II
CBX8	0.641461691	0.762247161	-0.03358147	Group II
ESRRA	0.959186453	0.973719581	-0.018401568	Group II
SREBF2	0.833299148	0.896132205	-0.013461609	Group II
CHD4	0.419476708	0.530281876	-0.008263135	Group II
RCOR1	0.37371317	0.485381167	-0.005888059	Group II
CBX2	0.856647591	0.896802947	-0.004198227	Group II
RFX5	0.9808111	0.9808111	9.85E-04	Group I
HMGXB4	0.648478928	0.762247161	0.021899713	Group I
HDAC2	0.81466508	0.896132205	0.023877899	Group I
TFCP2L1	0.840723234	0.896132205	0.06080978	Group I
BHLHE40	0.90785038	0.935784237	0.072750114	Group I
ZFP36	0.370927606	0.485381167	0.098395688	Group I
E2F6	0.376713742	0.485381167	0.101687415	Group I
NR3C1	0.055279875	0.09496799	0.17568061	Group I
MYC	0.486922868	0.60414504	0.207888828	Group I
HEYL	0.033662895	0.059352998	0.212623928	Group I
EHMT2	0.025967563	0.048328521	0.246608462	Group I
BCL3	0.538702507	0.656237599	0.256601392	Group I
FOSB	0.002744222	0.007354515	0.296491606	Group I
CHD2	0.092039843	0.154166737	0.30186963	Group I
HOXA7	0.016428573	0.034397325	0.33048788	Group I
ZNF302	6.77E-05	2.39E-04	0.37514034	Group I
ZSCAN20	0.007648177	0.018300995	0.377915463	Group I
TP63	0.010912646	0.024587794	0.381653557	Group I
ATOH8	0.01100946	0.024587794	0.464464351	Group I
HMGA2	0.151871224	0.248179805	0.511136485	Group I
EHF	4.15E-05	1.91E-04	0.530682468	Group I
PBX3	0.021597399	0.041343592	0.537353501	Group I
NR5A2	0.01885368	0.037152839	0.53861074	Group I
ZNF624	0.001219275	0.003551802	0.598042333	Group I
FOXS1	8.87E-07	7.43E-06	0.643047685	Group I
RARB	5.76E-05	2.14E-04	0.645907717	Group I
SMC3	8.43E-05	2.83E-04	0.675108241	Group I
HOXB5	3.90E-07	3.74E-06	0.682288749	Group I
PRDM1	8.90E-04	0.002711232	0.694864476	Group I
MAX	0.287013283	0.415943243	0.696260117	Group I
HOXB13	6.22E-06	4.35E-05	0.737945101	Group I
FOXF2	6.49E-06	4.35E-05	0.773105065	Group I
RAD21	6.00E-14	4.02E-12	1.114902172	Group I
HES2	2.39E-05	1.45E-04	1.354425011	Group I
JUN	0.001583009	0.004419235	1.355861933	Group I
PBX1	2.32E-07	2.59E-06	1.360717081	Group I
TEAD4	5.02E-05	2.10E-04	1.627859002	Group I
JUNB	1.20E-09	2.01E-08	2.578843252	Group I
CEBPB	5.18E-09	6.94E-08	2.784612155	Group I
FOSL2	7.20E-10	1.61E-08	3.072012036	Group I
EP300	8.86E-13	2.97E-11	3.307753736	Group I
GATA3	3.93E-05	1.91E-04	3.478883862	Group I
NFE2L2	7.85E-04	0.00250333	4.677968505	Group I
MAFK	5.69E-05	2.14E-04	8.27002154	Group I
