# Supplementary material for: NRF2 supports non-small cell lung cancer growth independently of CBP/p300-enhanced glutathione synthesis
Source: EMBO Rep. 2025 May 14;26(12):3106–37. doi: 10.1038/s44319-025-00463-z (PMC12187939; doi:10.1038/s44319-025-00463-z)
Supplement: Supplementary file 11 — Source data Fig. 1 [file 44319_2025_463_MOESM11_ESM.zip › Figure 1/Figure_1D.csv]

gene	Classification	Promoter Chr	Promoter Start (+/-1kb)	Promoter End (+/-1kb)	Nearest Significant NRF2 ChIP Peak Chr	Nearest Significant NRF2 ChIP Peak Start	Nearest Significant NRF2 ChIP Peak End	Distance
AKR1B15	Group I	chr7	134547596	134550596	chr7	134562985	134563205	12390
AKR1C1	Group I	chr10	4961761	4964761	chr10	4957019	4957146	4616
AKR1C2	Group I	chr10	5016533	5019533	chr10	5020312	5020551	780
AKR1C3	Group I	chr10	5047265	5050265	chr10	5033433	5033631	13635
ALDH3A1	Group I	chr17	19746933	19749933	chr17	19753023	19753326	3091
ASPH	Group I	chr8	61713140	61716140	chr8	61719530	61719703	3391
CPLX2	Group I	chr5	175795038	175798038	chr5	175854662	175854900	56625
EPHX1	Group I	chr1	225808573	225811573	chr1	225817722	225817973	6150
FBXW10	Group I	chr17	18742512	18745512	chr17	18922157	18922421	176646
GCLC	Group I	chr6	53543629	53546629	chr6	53548168	53548321	1540
JAKMIP3	Group I	chr10	132034567	132037567	chr10	132065814	132066078	28248
KIAA0319	Group I	chr6	24644711	24647711	chr6	24659056	24659217	11346
NR0B1	Group I	chrX	30307899	30310899	chrX	30283573	30283769	24131
PGD	Group I	chr1	10397491	10400491	chr1	10388107	10388297	9195
PPP2R2C	Group I	chr4	6562100	6565100	chr4	6470711	6470975	91126
PTGR1	Group I	chr9	111598355	111601355	chr9	111601748	111601944	394
RSPO3	Group I	chr6	127117170	127120170	chr6	127102306	127102499	14672
SQSTM1	Group I	chr5	179804887	179807887	chr5	179819012	179819276	11126
TRIM16	Group I	chr17	15681379	15684379	chr17	15959216	15959480	274838
TRIM16L	Group I	chr17	18696497	18699497	chr17	18922157	18922421	222661
TXNRD1	Group I	chr12	104214278	104217278	chr12	104219385	104219674	2108
UGDH	Group I	chr4	39526098	39529098	chr4	39515129	39515435	10664
UGT1A6	Group I	chr2	233690174	233693174	chr2	233700129	233700446	6956
ABCB6	Group II	chr2	219217490	219220490	chr2	219217860	219218056	0
ABCC2	Group II	chr10	99781097	99784097	chr10	99784034	99784298	0
ABHD4	Group II	chr14	22596737	22599737	chr14	22598904	22599168	0
AKR1B1	Group II	chr7	134457636	134460636	chr7	134460037	134460301	0
AKR1B10	Group II	chr7	134526091	134529091	chr7	134527275	134527512	0
ALDH3A2	Group II	chr17	19646635	19649635	chr17	19647519	19647673	0
CABYR	Group II	chr18	24137455	24140455	chr18	24137157	24137421	35
CBR1	Group II	chr21	36068423	36071423	chr21	36069711	36069975	0
CYP4F11	Group II	chr19	15933366	15936366	chr19	15934885	15935149	0
CYP4F3	Group II	chr19	15639396	15642396	chr19	15640705	15640771	0
F2RL2	Group II	chr5	76621934	76624934	chr5	76623289	76623553	0
FTL	Group II	chr19	48963808	48966808	chr19	48963826	48964062	0
FTL	Group II	chr19	48963808	48966808	chr19	48965935	48966199	0
G6PD	Group II	chrX	154546086	154549086	chrX	154542002	154542244	3843
GCLM	Group II	chr1	93908098	93911098	chr1	93909352	93909592	0
GLA	Group II	chrX	101406513	101409513	chrX	101407772	101408036	0
GPX2	Group II	chr14	64941405	64944405	chr14	64942714	64942978	0
GSR	Group II	chr8	30726469	30729469	chr8	30727847	30728023	0
HHIPL2	Group II	chr1	222546602	222549602	chr1	222547015	222547279	0
HTATIP2	Group II	chr11	20362184	20365184	chr11	20363999	20364211	0
KYNU	Group II	chr2	142876125	142879125	chr2	142874447	142874711	1415
LRP8	Group II	chr1	53326649	53329649	chr1	53326097	53326289	361
MAFG	Group II	chr17	81926211	81929211	chr17	81926969	81927042	0
ME1	Group II	chr6	83429719	83432719	chr6	83431092	83431273	0
MGST1	Group II	chr12	16345641	16348641	chr12	16349105	16349309	465
NEIL3	Group II	chr4	177308336	177311336	chr4	177308363	177308465	0
NQO1	Group II	chr16	69725168	69728168	chr16	69726846	69727150	0
OSGIN1	Group II	chr16	83951721	83954721	chr16	83953071	83953195	0
PANX2	Group II	chr22	50169230	50172230	chr22	50170020	50170284	0
PRDX1	Group II	chr1	45521390	45524390	chr1	45521928	45522119	0
SLC7A11	Group II	chr4	138240918	138243918	chr4	138242406	138242513	0
SPP1	Group II	chr4	87974149	87977149	chr4	87974856	87975120	0
SRXN1	Group II	chr20	651870	654870	chr20	653361	653659	0
TALDO1	Group II	chr11	745931	748931	chr11	748459	748723	0
TSKU	Group II	chr11	76780812	76783812	chr11	76772565	76772829	7984
TXN	Group II	chr9	110255140	110258140	chr9	110256819	110257083	0
UCHL1	Group II	chr4	41255380	41258380	chr4	41257306	41257570	0
