# Supplementary material for: NRF2 supports non-small cell lung cancer growth independently of CBP/p300-enhanced glutathione synthesis
Source: EMBO Rep. 2025 May 14;26(12):3106–37. doi: 10.1038/s44319-025-00463-z (PMC12187939; doi:10.1038/s44319-025-00463-z)
Supplement: Supplementary file 11 — Source data Fig. 1 [file 44319_2025_463_MOESM11_ESM.zip › Figure 1/Figure_1E.csv]

Histone	pval	padj	Estimate	Enriched in Group:
H3K4me3	7.02E-23	3.51E-22	-8.403508112	Group II
H3K4me2	3.50E-06	5.83E-06	-1.939471386	Group II
H3K9me3	6.87E-04	6.87E-04	0.17495585	Group I
H3K4me1	4.35E-13	1.09E-12	1.971344299	Group I
H3K27ac	7.20E-05	9.00E-05	3.441950658	Group I
