# Supplementary material for: NRF2 supports non-small cell lung cancer growth independently of CBP/p300-enhanced glutathione synthesis
Source: EMBO Rep. 2025 May 14;26(12):3106–37. doi: 10.1038/s44319-025-00463-z (PMC12187939; doi:10.1038/s44319-025-00463-z)
Supplement: Supplementary file 11 — Source data Fig. 1 [file 44319_2025_463_MOESM11_ESM.zip › Figure 1/Figure_1B.csv]

Gene	Group	Promoter NRF2 ChIP	Promoter P300 ChIP	Promoter H3K4me3 ChIP	Promoter H3K27ac ChIP
AKR1C3	Group I	0	0	0	4.200916667
GCLC	Group I	0	15.899235	50	19.25638
EPHX1	Group I	0	0	0	0
NR0B1	Group I	0	0	50	17.35584
TRIM16	Group I	0	0	26.08658	7.25748
TRIM16L	Group I	0	8.843995	29.50617	9.15035
CPLX2	Group I	0	0	0	0
PTGR1	Group I	0	16.14589	50	13.53719
SQSTM1	Group I	0	13.98918	44.19843	20.11579
UGDH	Group I	0	9.86906	50	15.676595
PPP2R2C	Group I	0	0	13.61015	4.83342
UGT1A6	Group I	0	21.62055	0	8.58525
FBXW10	Group I	0	0	0	2.21604
JAKMIP3	Group I	0	0	0	0
RSPO3	Group I	0	13.29284667	34.076505	29.41854
AKR1C2	Group I	8.08454	11.4559	23.820732	8.773785
TXNRD1	Group I	9.343805	17.376425	50	18.23328
AKR1C1	Group I	9.75275	0	10.40557	4.580076667
ALDH3A1	Group I	9.870195	50	50	19.35633
ASPH	Group I	9.93069	17.64256	33.43967	20.66239
KIAA0319	Group I	10.56489	0	30.21825	6.781483333
PGD	Group I	10.59373	18.30764	50	22.80714
AKR1B15	Group I	12.07295667	14.688865	8.671565	9.29061
ABCC2	Group II	20.13422	33.618205	23.57465	19.57076
SPP1	Group II	20.35485	0	12.49071	8.088656667
AKR1B1	Group II	25.72648	14.77536	50	14.61411
UCHL1	Group II	26.17423	14.192115	50	22.18428
PANX2	Group II	26.85464	0	14.95178	17.9373
HHIPL2	Group II	28.89984	46.228565	13.556745	9.40094
CABYR	Group II	32.08726	0	50	8.88468
TALDO1	Group II	32.266315	0	50	17.41613
ABHD4	Group II	34.61104	0	43.94843	12.46904
ALDH3A2	Group II	36.2804525	15.132812	33.13214	15.68543
CYP4F3	Group II	37.300725	16.99169	23.80192	16.41299
CYP4F11	Group II	37.8234	0	21.19925	5.97478
CBR1	Group II	37.82932	0	28.1365	15.2303
F2RL2	Group II	46.82888	13.36011	21.093	4.373663333
GPX2	Group II	50	14.19334333	43.4399	9.712445
MAFG	Group II	50	23.4281775	27.620042	11.408965
ME1	Group II	50	15.56178	15.6841	9.12451
GLA	Group II	50	12.32218	29.86559	10.76930667
FTL	Group II	50	41.32298333	37.46874333	16.7962
PRDX1	Group II	50	15.45528	50	24.204
TSKU	Group II	50	50	49.28886	19.52111
NEIL3	Group II	50	50	50	10.157275
KYNU	Group II	50	0	40.82962	12.85425
OSGIN1	Group II	50	25.85608	50	14.28555
SLC7A11	Group II	50	50	39.59394	18.44365
ABCB6	Group II	50	10.003845	21.37587	13.33497
MGST1	Group II	50	45.268565	50	18.1035
GSR	Group II	50	31.268	50	8.55679
AKR1B10	Group II	50	35.9646	50	12.70457
LRP8	Group II	50	15.1553	36.73388	15.72303
SRXN1	Group II	50	34.49299667	50	18.67564
TXN	Group II	50	50	38.2547	17.58181
G6PD	Group II	50	38.079632	35.29333667	19.76616
HTATIP2	Group II	50	20.063105	44.99006	23.67034
NQO1	Group II	50	32.798478	50	15.42964
GCLM	Group II	50	33.82596	30.479925	14.06683
