# Supplementary material for: NRF2 supports non-small cell lung cancer growth independently of CBP/p300-enhanced glutathione synthesis
Source: EMBO Rep. 2025 May 14;26(12):3106–37. doi: 10.1038/s44319-025-00463-z (PMC12187939; doi:10.1038/s44319-025-00463-z)
Supplement: Supplementary file 11 — Source data Fig. 1 [file 44319_2025_463_MOESM11_ESM.zip › Figure 1/Figure_1A_Dependency.csv]

	NFE2L2
ACH-000390	-1.4676623522719832
ACH-000769	-1.394914740554609
ACH-000311	-1.375061796066592
ACH-000666	-1.2637987896574252
ACH-000496	-1.2072723623517227
ACH-000414	-1.1909667702197193
ACH-000781	-1.1083574624382941
ACH-000665	-1.0898633712907033
ACH-000463	-1.070122622896716
ACH-000787	-1.0139896455661306
ACH-000888	-0.9873120871584503
ACH-000589	-0.8951630492813549
ACH-000378	-0.8119990213135714
ACH-000921	-0.7729010661717813
ACH-000924	-0.7577615316211085
ACH-000681	-0.707858573029894
ACH-000454	-0.6950135110282843
ACH-000416	-0.6542221135846211
ACH-000916	-0.6515383238826091
ACH-000790	-0.6216330046641374
ACH-000521	-0.6077972672310935
ACH-000251	-0.5776065749329623
ACH-000766	-0.5358067952363026
ACH-000837	-0.5272965532154411
ACH-000395	-0.4292097262134487
ACH-000869	-0.42861997923538014
ACH-000627	-0.3897095538270042
ACH-000747	-0.37362643571049725
ACH-000481	-0.36438221851713776
ACH-000785	-0.3584621331625847
ACH-000929	-0.3573688165076261
ACH-000030	-0.3487640098632243
ACH-000176	-0.3394906792121082
ACH-000511	-0.3313816150498098
ACH-000872	-0.3162446803479973
ACH-000890	-0.30518656210175327
ACH-000706	-0.2954363507450908
ACH-000718	-0.2878582469917685
ACH-000878	-0.2655399989553162
ACH-000438	-0.26445557944823855
ACH-000860	-0.2545535978338876
ACH-000900	-0.2424821665279212
ACH-000667	-0.23744392895653837
ACH-000698	-0.2373915013366821
ACH-000431	-0.23246519774883145
ACH-000841	-0.2241305870494198
ACH-000861	-0.22314213093054286
ACH-000975	-0.20429857925635023
ACH-000448	-0.19380740161596227
ACH-000840	-0.18972803471737643
ACH-000161	-0.18937970423624503
ACH-000434	-0.18279224980894618
ACH-000292	-0.1783208155096328
ACH-000035	-0.17099805458846243
ACH-000700	-0.16865074385963713
ACH-000886	-0.16397526830002992
ACH-000677	-0.1600020702350639
ACH-000867	-0.1594516680657705
ACH-000774	-0.15646146845404765
ACH-000858	-0.13101874391766993
ACH-000563	-0.12749506915564704
ACH-000585	-0.12477576532871433
ACH-000749	-0.12173537636009296
ACH-000851	-0.12085773692779118
ACH-000528	-0.118268926709324
ACH-000337	-0.10884737139024481
ACH-000444	-0.10528115478715448
ACH-000980	-0.10473097398558072
ACH-000638	-0.10069031713606241
ACH-000901	-0.09842010288988488
ACH-000015	-0.09705705028762297
ACH-000012	-0.09318288506128905
ACH-000912	-0.08835004659216808
ACH-000261	-0.08101569475297431
ACH-000596	-0.07104257528934112
ACH-000510	-0.06812541075621562
ACH-000264	-0.06729322046774783
ACH-000853	-0.047483458813007126
ACH-001075	-0.04507168802439279
ACH-000525	-0.042595289171849446
ACH-000775	-0.03842245523864457
ACH-000515	-0.03648120570716008
ACH-000639	-0.03621172838890905
ACH-000587	-0.030918913368706554
ACH-000021	-0.019210572571009683
ACH-000143	-0.007721618737813442
ACH-000290	0.0035314046060847953
ACH-000029	0.007087404178086627
ACH-000866	0.014144942400907043
ACH-000343	0.014943792860103836
ACH-000945	0.0360806956522054
ACH-000257	0.04497122551236182
ACH-000662	0.0485993313742996
ACH-000767	0.0580090842854835
ACH-000559	0.058238784925646235
ACH-000339	0.06920343928539258
ACH-000800	0.0840929036775704
ACH-000757	0.13769723061393324
ACH-000845	0.26312654041457234
