# Supplementary material for: NRF2 supports non-small cell lung cancer growth independently of CBP/p300-enhanced glutathione synthesis
Source: EMBO Rep. 2025 May 14;26(12):3106–37. doi: 10.1038/s44319-025-00463-z (PMC12187939; doi:10.1038/s44319-025-00463-z)
Supplement: Supplementary file 11 — Source data Fig. 1 [file 44319_2025_463_MOESM11_ESM.zip › Figure 1/Figure_1C.csv]

gene	H460_Log2FC_shNRF2_6hrvs0hr	A549_log2C_shNRF2_6hrvs0hr	Classification
ABCB6	-0.652760684	-0.307982586	Group II
ABCC2	-0.848929903	-0.901279426	Group II
ABHD4	-0.746072978	-0.260923026	Group II
AKR1B1	-0.063749122	-0.14089045	Group II
AKR1B10	-0.321687669	-0.355049765	Group II
ALDH3A2	0.134806771	-0.16300256	Group II
CABYR	-0.605893669	-0.097600392	Group II
CBR1	-0.495371449	-0.144639585	Group II
CYP4F11	-0.423037803	-0.606466411	Group II
CYP4F3	0.057956691	-0.547580835	Group II
F2RL2	-1.535177112	-1.283551078	Group II
FTL	-0.277959151	-0.291998373	Group II
G6PD	-0.284692657	0.086016045	Group II
GCLM	-0.898792319	-1.360202485	Group II
GLA	-0.211094351	-0.363119256	Group II
GPX2	0.502727691	-0.227823062	Group II
GSR	-0.381126939	-0.12558495	Group II
HHIPL2	-0.07832074	-0.400811197	Group II
HTATIP2	-0.187525875	-0.31306652	Group II
KYNU	-0.287295611	-0.642120781	Group II
LRP8	-0.356012454	-0.391730964	Group II
MAFG	-1.379097841	-0.793161275	Group II
ME1	-0.111108603	-0.129880002	Group II
MGST1	-0.167089451	-0.320540283	Group II
NEIL3	-0.910218662	-0.246080903	Group II
NQO1	-0.265017539	-0.377119588	Group II
OSGIN1	-4.034644845	-2.327633594	Group II
PANX2	-0.652578035	-0.009587882	Group II
PRDX1	-0.14583134	-0.387607989	Group II
SLC7A11	-1.500414816	-1.817722256	Group II
SPP1	0.111547448	-0.361531657	Group II
SRXN1	-1.443612078	-0.307232836	Group II
TALDO1	-0.165415909	-0.093192091	Group II
TSKU	-1.029429274	-0.586205734	Group II
TXN	-0.009748688	-0.273003275	Group II
UCHL1	-0.064101245	-0.198927562	Group II
AKR1B15	NA	-0.295059843	Group I
AKR1C1	-0.442062644	-0.665958787	Group I
AKR1C2	-0.389583579	-0.673637839	Group I
AKR1C3	-0.33278961	-0.539586466	Group I
ALDH3A1	-0.360781749	0.105113496	Group I
ASPH	0.147754851	-0.145680908	Group I
CPLX2	-0.725425415	-0.271075842	Group I
EPHX1	-0.028447155	0.10816998	Group I
FBXW10	NA	-1.329908499	Group I
GCLC	-1.093272313	-1.098015152	Group I
JAKMIP3	-1.270103581	-0.653083362	Group I
KIAA0319	-0.3576	-0.799704821	Group I
NR0B1	-1.758988345	-1.115104031	Group I
PGD	-0.340689071	-0.167828785	Group I
PPP2R2C	-0.370522563	-0.227736965	Group I
PTGR1	-0.404503249	-0.275626359	Group I
RSPO3	-0.634729684	-0.387995487	Group I
SQSTM1	-0.958180008	-0.434787411	Group I
TRIM16	-0.889649427	-1.145248783	Group I
TRIM16L	-1.587049617	-1.622131301	Group I
TXNRD1	-0.899528514	-0.855310555	Group I
UGDH	-0.972339353	-0.83573357	Group I
UGT1A6	NA	-0.635006372	Group I
