# Supplementary material for: NRF2 supports non-small cell lung cancer growth independently of CBP/p300-enhanced glutathione synthesis
Source: EMBO Rep. 2025 May 14;26(12):3106–37. doi: 10.1038/s44319-025-00463-z (PMC12187939; doi:10.1038/s44319-025-00463-z)
Supplement: Supplementary file 11 — Source data Fig. 1 [file 44319_2025_463_MOESM11_ESM.zip › Figure 1/Figure_1A_Metabolic.csv]

	NADP@Metabolic	glutathione reduced@Metabolic
ACH-000390	0.41723978495130254	0.3900177945699638
ACH-000769	0.5128022787300985	0.46784108177954836
ACH-000311	0.6	0.2757582503255929
ACH-000666	0.6	0.5606850983036773
ACH-000496	0.36143805256446154	0.45445263735609764
ACH-000414	0.6	0.5204574857916869
ACH-000781	0.6	0.48834903885248054
ACH-000665	0.35142167153160203	0.5592480687884203
ACH-000463	0.4884276535808022	0.46146061613082956
ACH-000787	0.4926815439148379	0.40402015875070485
ACH-000888	0.554243837773539	0.5439010986245328
ACH-000589	0.4854630931869468	0.36143492146762196
ACH-000378	0.3952981906069968	0.5049344274706227
ACH-000921	0.19836711182120242	0.30556970233077124
ACH-000924	0.28679311945767616	0.29654836933255424
ACH-000681	0.5464581943183405	0.42285021636469616
ACH-000454	0.6	0.5277317012149155
ACH-000416	0.3787115239852555	0.5023528818097349
ACH-000916	0.6	0.6
ACH-000790	0.29185430859483547	0.16525263713742286
ACH-000521	0.4472769668427069	0.386864417406409
ACH-000251	0.0	0.0
ACH-000766	0.5053706759831115	0.4858290899209928
ACH-000837	0.4557249965956756	0.453818526611793
ACH-000395	0.40216960096451604	0.508324124496281
ACH-000869	0.0	0.21878895389316003
ACH-000627	0.36655182691657245	0.31896081992715064
ACH-000747	0.08626899325404584	0.4452847348549592
ACH-000481	0.6	0.5015378484465739
ACH-000785	0.4165089386567086	0.4508923122711597
ACH-000929	0.6	0.3910403685292297
ACH-000030	0.6	0.4341935128696157
ACH-000176	0.10405773363644008	0.038321456946636426
ACH-000511	0.0	0.0
ACH-000872	0.0	0.0
ACH-000890	0.0	0.0987678119710784
ACH-000706	0.1928463257005361	0.34683126400597847
ACH-000718	0.142985950912433	0.2778254092637708
ACH-000878	0.6	0.531080731886445
ACH-000438	0.2891603911835918	0.4676212559631762
ACH-000860	0.4279057642632017	0.4448953616236823
ACH-000900	0.28751134309585075	0.33345948425631716
ACH-000667	0.42291281463978453	0.31294982090279244
ACH-000698	0.1365251351735447	0.230579466541453
ACH-000431	0.07052148524071342	0.0
ACH-000841	0.25197040740183063	0.30416042831315715
ACH-000861	0.2221623074321644	0.4580700659648751
ACH-000975	0.0	0.0
ACH-000448	0.362767124580092	0.2747792433974637
ACH-000840	0.09108291061523785	0.06664190409380566
ACH-000161	0.2680264263670324	0.29704205318407106
ACH-000434	0.15892924790218851	0.4394395294282017
ACH-000292	0.3494910665487117	0.3887187462786451
ACH-000035	0.15479711934994328	0.2540853017399165
ACH-000700	0.0	0.0
ACH-000886	0.10519041034717293	0.36995130916240937
ACH-000677	0.12801007856378246	0.28379278438097294
ACH-000867	0.25613908102484373	0.4291050997617853
ACH-000774	0.006890343506984798	0.03494939148710376
ACH-000858	0.3205809390494603	0.4054699853704074
ACH-000563	0.11710917452848359	0.3031127151531576
ACH-000585	0.30266134195816125	0.0507393689689022
ACH-000749	0.5553820265613112	0.23983103366765865
ACH-000851	0.6	0.5732064678058862
ACH-000528	0.27218143003898926	0.22184308240223416
ACH-000337	0.0	0.0
ACH-000444	0.45337442646318776	0.27405310725318743
ACH-000980	0.547394751328028	0.5371296103399634
ACH-000638	0.6	0.3008566709533564
ACH-000901	0.018764349622739037	0.24561600738949008
ACH-000015	0.08686705361277125	0.23557556986921324
ACH-000012	0.0	0.16894235516731498
ACH-000912	0.07732548289604631	0.09747581630621
ACH-000261	0.09383310633304925	0.04646536358801506
ACH-000596	0.38294953953741856	0.3648051100185023
ACH-000510	0.0	0.34926675204812263
ACH-000264	0.0	0.27496283918924863
ACH-000853	0.4605523083040721	0.19579505974855702
ACH-001075	0.0315113584999217	0.22250193421513403
ACH-000525	0.26617596698428836	0.3638538017119961
ACH-000775	0.5456819285089461	0.2759411067291214
ACH-000515	0.0	0.0
ACH-000639	0.5671520197833406	0.23022143199706385
ACH-000587	0.32256820818431126	0.2879351786521356
ACH-000021	0.12110746985022293	0.08021775500236586
ACH-000143	0.0	0.0
ACH-000290	0.02438931399944178	0.2144501667257664
ACH-000029	0.0	0.0
ACH-000866	0.2700629734706112	0.3705092629162554
ACH-000343	0.34689041348096716	0.27891014871263436
ACH-000945	0.13328949083091357	0.17386298401685366
ACH-000257	0.38181388630508467	0.26847800604427
ACH-000662	0.04118891215719739	0.1197812262316179
ACH-000767	0.20185520929221726	0.1672640007002163
ACH-000559	0.02477907296686586	0.36480897758784625
ACH-000339	0.0	0.0
ACH-000800	0.0	0.0
ACH-000757	0.0	0.0
ACH-000845	0.2560283985179017	0.4473463199432011
