# Supplementary material for: NRF2 supports non-small cell lung cancer growth independently of CBP/p300-enhanced glutathione synthesis
Source: EMBO Rep. 2025 May 14;26(12):3106–37. doi: 10.1038/s44319-025-00463-z (PMC12187939; doi:10.1038/s44319-025-00463-z)
Supplement: Supplementary file 11 — Source data Fig. 1 [file 44319_2025_463_MOESM11_ESM.zip › Figure 1/Figure_1A_Expression.csv]

	ACH-000390	ACH-000769	ACH-000311	ACH-000666	ACH-000496	ACH-000414	ACH-000781	ACH-000665	ACH-000463	ACH-000787	ACH-000888	ACH-000589	ACH-000378	ACH-000921	ACH-000924	ACH-000681	ACH-000454	ACH-000416	ACH-000916	ACH-000790	ACH-000521	ACH-000251	ACH-000766	ACH-000837	ACH-000395	ACH-000869	ACH-000627	ACH-000747	ACH-000481	ACH-000785	ACH-000929	ACH-000030	ACH-000176	ACH-000511	ACH-000872	ACH-000890	ACH-000706	ACH-000718	ACH-000878	ACH-000438	ACH-000860	ACH-000900	ACH-000667	ACH-000698	ACH-000431	ACH-000841	ACH-000861	ACH-000975	ACH-000448
AKR1C3	1.6968770889006488	1.3280276232086217	1.43712384640842	0.8614627246924035	1.0484019830105202	1.8471400997853447	1.5574910348377304	1.1820929907044164	1.3031512284418982	1.0001376836239435	1.7769316914528512	1.7832760130549534	1.299950522452471	-0.6610136737158966	1.588010532772888	1.8082958725069787	1.3870591157530718	0.7644930448579058	0.9927349973483522	1.1721015908898853	0.8163553430807412	1.2241172918790477	1.147579228628608	-0.2156678396254235	1.175413915568021	-0.8761678100627981	-0.9280518657967582	-1.0001321220200803	1.628075494868977	0.16990741785418703	1.085607397110323	1.5392844068582587	-1.1712651918315806	-0.2147190909122885	-0.025332396413309293	-1.10388509404502	1.334755142514635	-0.6554245385049183	1.1006988064838676	0.40359541848210245	-0.682678734782809	-1.243115766476038	0.322418603849576	0.33376886103978065	-1.2579223006471971	0.17853361778241386	-0.3246420887601974	-0.7877597186410229	0.33538268295848694
GCLC	2.0	0.24857909854765114	1.2261596182979546	0.31411702799467117	0.9373305537897971	0.2306995612899501	1.470971212190018	1.5294864096800018	0.44362701375180896	1.3584686362472096	0.8967046769446845	-0.6532604162868583	0.7727167118162085	0.40101368914006225	1.021566195291303	0.964788749325087	2.0	-0.3015304811925609	2.0	0.0007211328862833132	-0.2675052174440014	0.36330386720801244	-0.06276223840919569	1.2871973928508293	0.7655867149502003	-0.31225748208719867	-2.0	-0.4883802656804743	0.9348322882958657	0.3771935021458571	1.3469734425303812	0.7627434782763943	-0.8935852606642041	-2.0	-0.8093331485134382	-0.775840362727334	-0.6947222947644528	-0.2769310547265546	2.0	-0.07382410454828517	0.501592256132092	-0.7600043729521447	-0.00024100712314259798	0.5535073488045351	-1.0752622466229746	2.0	-0.7081229161675383	-0.717803751403182	-0.7047562173589841
EPHX1	2.0	1.471410449952408	1.4110964751478754	0.7188304874000266	0.4802370891597816	0.8383747774952197	1.1914648648303219	1.1850463795942416	1.7356448010618297	0.6252027737006903	1.3271289734086964	1.7967388452971376	1.4277073899784287	-0.6472144061787893	1.5013612813150545	0.7243428330482026	1.0851071246319401	-1.0742541571757616	1.1846995605418256	-0.6008222611534816	-0.4508913919758038	0.13306940817896812	0.0766404666340918	-0.2744455020203073	0.8935079062259104	-1.6621275794423673	-0.7696601165469625	0.5610989048539047	1.4203512298871939	-0.848644331565469	0.7090066749439481	1.1664413803534188	0.6129488925850858	-0.12311378861397607	-0.5810311490657951	-1.6336175546687755	0.2428473213806645	0.013413122810896542	1.9870673455092591	0.6884768786301975	0.2463748069127908	-1.181813692915908	-0.5905670406014659	0.4625553099115935	0.446244548398461	1.35021285329195	0.26087185390302237	0.6208694656084247	-0.84824103323027
NR0B1	1.6597386774630098	-0.019736431682280297	1.2278877458227229	-0.4065902522951255	1.717397975714162	1.6937068903739843	1.9865605828467507	1.5994063155660272	2.0	-0.6039098138223569	2.0	2.0	1.5649606924257358	0.6913635075001218	1.2132794829337175	1.397007324580937	1.7224891181787731	-0.15643147715175504	2.0	-0.658975027445676	1.13059269472519	0.19476883486537658	1.3674823097566464	-0.047526329417872874	-0.6339460718214324	-0.5808065532647284	-0.5005894051765506	-0.07920578149214579	2.0	0.06832213937055932	0.028036429554028366	1.6850261870506293	-0.6983475934929111	-0.6983475934929111	-0.6983475934929111	-0.6718459793600072	-0.6653798578159493	-0.640116932471596	1.7900086133271123	-0.6983475934929111	-0.6783745764757362	-0.25405833914239995	-0.6098112010711718	1.7491930044571526	-0.6783745764757362	-0.6849668682274105	-0.5056508861084897	-0.6983475934929111	-0.6783745764757362
TRIM16	1.3790656536185693	0.9104876223494562	1.6222874112691699	1.3393550964734278	-0.03305169675689445	1.8052116145765151	0.6847620158620109	0.9745929159698038	1.3436385221236462	1.353281592739202	1.0828893807067144	0.547040638734058	1.7537964441931533	0.5753797990694808	1.050714739917464	1.598644383380141	0.9226709581296708	1.7320775122237515	1.1291458817428763	1.553733149267143	0.9038695802640616	0.04974594494255331	1.1463433897459634	0.9700055758801157	0.2519392435090455	0.07919997894181835	0.29511480052095324	-1.041723787061416	0.37193032378544716	0.5845370406633715	0.887164390096408	1.106768398770405	0.23483287908878808	-0.48308522075738913	-0.5369328770267225	-0.019829998919050202	1.1920675052924503	-1.1634827899450129	1.187759863344246	-0.7104079697521664	0.6194900834263689	-1.3396857544638754	0.5413857447769281	-0.20316056466098573	-1.5668856543137901	0.3367342039795393	0.7979959073156521	0.7180501057944155	-0.19465919081722793
TRIM16L	1.1827053077479575	0.5757828443462144	1.683489840193655	1.176553052175032	0.5578600805480932	1.818862211896109	0.9593475165209197	1.2408936658087841	1.3942343757775906	1.439005839936206	1.3872713380904471	1.0009250639633307	1.5185313648269687	1.1672782855998989	1.170076942487347	1.5483906181174962	0.8180233315220263	1.9328031272490729	1.3794762512505667	1.8652431982176956	0.6619665694299671	-0.4632263312615372	1.0766037222850318	0.8753732856047177	-0.035721304682256545	0.28902605580273577	0.29639508510836016	-1.1613561133966703	0.897021689323704	0.46680383109570356	1.1051038271512468	1.5215665642006269	0.007399888463936004	-0.5060134918248617	-0.29736828955876704	-0.9358378807953734	0.7829431009088551	-0.9783307844372243	0.8666910195183722	-1.1734272908038494	0.5697552318157931	-1.4372083145406767	0.7286170097462488	-0.9469439603476768	-1.023283629079536	0.322332019492807	0.9318961942459523	1.0146396817717285	-0.4568765918883624
CPLX2	1.2702747106870207	0.3365969485467964	1.9911130314612098	0.5008496362698261	-0.6258258570949395	2.0	1.6527012693807328	-0.5897318590902592	1.2826001703001302	-0.5798484572925334	-0.5559053917323974	-0.12486902872130796	-0.5024436653259716	-0.5847674895206452	-0.5701431445311139	1.8848852738176363	-0.5701431445311139	-0.6311854066422227	1.3807526643729169	2.0	-0.5798484572925334	-0.6311854066422227	-0.5998000080293612	-0.5897318590902592	2.0	-0.4816445451217265	-0.6258258570949395	-0.5701431445311139	-0.5897318590902592	-0.5559053917323974	-0.5998000080293612	-0.6049055465908465	-0.6258258570949395	-0.6100599427228132	-0.6311854066422227	-0.6100599427228132	-0.2163817953998839	-0.5653552882468423	1.6903075855936127	-0.5374888871797586	-0.6100599427228132	-0.5701431445311139	-0.6100599427228132	1.5197908171057593	2.0	-0.6100599427228132	-0.6311854066422227	-0.6311854066422227	-0.5196813055045508
PTGR1	1.3574299872830675	0.4884907502321928	0.8495315864126058	0.5185178537811026	0.7963999715123021	1.5937696315864238	1.8053882922000106	1.1561091442478872	1.0953944962206843	1.2223253127543472	1.9831103728748265	0.9020299624986001	1.2285897955783553	0.8017448165093572	1.2732452327999246	1.2433049608990754	0.9319994520951124	0.9392863295395508	0.5033250613845631	-2.0	0.1748994304552643	0.046783147741326185	0.4886481878548456	-0.3489738740115006	-0.8612420616152355	0.3494698458018115	0.5197674809806899	-0.4949870722561941	0.05174838121170403	0.8059691809900003	1.336759238703344	1.1083956831739032	0.22251720878394493	0.872183871808966	-0.5894764733443659	-0.7102378144212239	0.0264104511903589	0.7208725861549005	1.6303443671868763	-0.44037466511145834	-0.1582148653119503	-0.11806876704564279	0.44694176083374304	-0.8931166769444561	-2.0	0.029470657302463853	0.8642428993645109	0.8270117457658905	-0.5046119981451893
SQSTM1	0.27109242773504855	-0.007460296769877771	0.9510592188953719	1.2435621236042373	0.37340896577011373	1.608850984563648	1.1750801506974347	1.7616166338210102	1.0026046852615156	1.4035894543133645	1.5565520918273972	0.32718185000580735	1.1727490771888827	0.7883214013031256	0.22528186648114115	0.6532926779911526	1.2195198861707903	-0.44515057457105983	-0.2416453731876997	-0.6590731966683018	-0.2169560242554845	1.9199758627252352	1.7215514353090269	0.09707746424205889	-0.5280548412553928	-0.5159091784499094	1.5189979191641365	1.316786870286032	0.1216288004593668	-0.7020693196421223	0.7188202046528839	0.5749534797607591	1.6122917168079747	-0.0436518252748685	-0.0600623808579025	0.10480737496992319	0.21760662091839433	1.3416258831891714	1.3661178332650834	-0.37873326310351685	-1.5307596401214976	-1.0768202256647392	-0.08638078878432542	0.08106135059120975	-1.2319273160502482	1.5085382054236394	0.3394139681103246	-1.6802782312136453	0.6594900380644103
UGDH	1.3707904047345705	-0.7547510628076495	1.9559531032768627	1.8966851245973548	1.8629429351327103	1.9106570983501852	1.2750560474379697	1.6642819581084425	1.5183074997492305	1.5667733428480415	2.0	1.2774512121036368	1.3615559818936838	-0.7794604368443436	0.24651329081029505	1.8430240128953546	0.21508932581590204	-0.953260185403516	2.0	-1.2566429373659156	0.8637814178306545	1.005885959218058	0.7328743631351033	0.4885935393330217	-0.8391824160295707	0.12124291462129977	-0.4716450582874903	-0.9173793315386573	1.3084498639041353	1.0404746906142666	0.9439109463430656	-0.2844951789996162	-0.21539085863661497	-0.07725225950375876	0.07097631685012437	-0.7379161238890417	0.5285079829093624	0.41102440560638126	1.5695398367647053	0.1062132593676922	0.8804957685592522	-1.291935000379558	-0.05002578234545463	0.5856148078425321	-0.9077591290775796	0.9846041481635122	0.02687327767220382	-0.30479569026787356	-1.2761786361144323
PPP2R2C	0.9928301307893259	0.9081307455192751	1.2596328799147036	0.9529541050720727	0.10478402727602011	1.0734051552689678	0.939212191391195	0.8670963660739606	0.5583058933456959	0.2799471375479389	1.0191978825209127	0.5052660733626054	-0.7056656447975049	0.1986481709110095	-1.2991676975771904	0.6938551468332147	1.0479685020088958	0.3213688822028373	1.706056488709373	-0.0845545475668376	1.0786050893577812	-1.6143825360309136	0.600147098069401	1.4273502539644651	0.8548811369281778	1.1435622406282768	1.2111932751869132	1.1827689842260252	0.6996768289114642	0.8319950624324901	0.5503692498677465	0.8004350364767223	0.6345550421664242	-1.1308738830104548	-0.8965606871451169	0.8596534841361397	0.38743155346975955	-1.636508494719613	0.43135014607904965	-1.666985582369437	-1.538076741381908	0.1947861502851435	0.16401121769640578	1.0466214675452323	1.494482865864764	-1.5120245797279206	-1.421193324601343	-1.0842717057573137	0.3073474580688359
UGT1A6	2.0	1.7189335754753152	2.0	-0.5489442348768191	2.0	1.9503738821470258	-0.0644463218632584	-0.40993453536262586	-0.38452654492311283	1.8647633711485256	-0.498545389470836	2.0	1.3203013135050279	-0.4174180047352794	0.6185907764692521	-0.3178731534354647	2.0	-0.5347283230449728	-0.37399139977149537	-0.48557561819829276	-0.5939736266125388	0.40443792342779045	2.0	0.12034622660407644	0.7870863620848738	-0.3210183386362524	-0.5073674200708532	-0.5785448259254432	1.6828747255127683	-0.4327019148012123	2.0	2.0	-0.5489442348768191	-0.4405084225446593	-0.5347283230449728	-0.5489442348768191	-0.30854553811176716	-0.4211988069883406	-0.5441640900540118	-0.5684974475312319	-0.5785448259254432	-0.5635426831614652	-0.2903580386280876	-0.539425693754	-0.5489442348768191	-0.5992156280459561	1.6204714762324106	-0.6152525471539606	0.9410138950496861
FBXW10	0.8964413809014129	-0.335119692242215	0.11076716030057623	1.8292885111768435	-0.19618825136985715	2.0	0.5430661256456775	0.5988588133747444	-0.5266113157846906	0.6801609437871495	2.0	1.853774923223116	1.456938043903513	0.884250712263317	1.9879483427790663	1.1057902005795681	-0.25473640695931704	-0.0467794745104599	1.3287403462465133	0.14440006218365187	-0.1579441992536026	-0.6169490925986063	1.7795437532202218	0.5289103831400348	-0.25473640695931704	-0.5266113157846906	-0.5713499982852638	-0.5940399305453187	0.42738075162652345	0.17756255838578375	0.2584946412239659	1.7627275137469625	-0.6400817622004424	-0.6634423435462924	-0.5266113157846906	-0.5266113157846906	-0.46104732766069545	0.04203539638539769	2.0	-0.6634423435462924	0.38250092922132667	-0.5940399305453187	0.0937700995076304	-0.5940399305453187	-0.6634423435462924	-0.3763569025430568	0.24252771336427487	0.12764324454679774	-0.6634423435462924
JAKMIP3	2.0	0.38511630238421524	1.4078414571583076	1.177401961050015	1.092084927187297	1.804917697014611	1.3759228935530343	0.6876482012856624	1.2864967607976971	1.3578238128032174	2.0	1.5866501752762867	0.24403630138889779	0.031797622874463624	1.3282965746674729	0.48583885980251507	1.4355309116030475	1.395527436848974	2.0	0.36064597574746726	1.719783404669979	-0.25204034349127413	0.13014244511965786	-0.9350184830391366	1.206633142680961	-0.7179061806787413	-0.5081752296273564	-0.6981722763013688	0.8331535242979755	-0.6691556859283424	-0.7895947078476612	0.34405622262766283	-0.29351806296748945	-0.9350184830391366	-0.7790927073406264	-0.9350184830391366	-0.4349887634861249	-0.8998923705438745	2.0	-0.8216526697417849	-0.9469549245157962	-0.7278937916272752	-0.483290123332138	2.0	-0.877023002884626	0.5260763606759549	-0.49982382827991956	-0.017698024941399017	-0.9350184830391366
RSPO3	-0.5322014028630715	-0.5474877542953674	2.0	2.0	-0.29293815157252906	2.0	2.0	-0.4738879521051509	1.2575292594311707	-0.26558169750563293	1.163705128058144	1.9664975247611047	1.228019760361622	1.2208639625391824	2.0	2.0	-0.5474877542953674	0.3115358858144253	0.8350494222235694	-0.5398071114313697	2.0	-0.5474877542953674	-0.09701871478329728	-0.1101211903439715	-0.5398071114313697	-0.4809430133295534	-0.55524482272138	-0.5474877542953674	-0.55524482272138	-0.55524482272138	1.8129861720964235	-0.5398071114313697	-0.45996652957744705	-0.5098196088167783	2.0	0.8258235282199224	2.0	-0.5246691805506327	-0.45996652957744705	-0.55524482272138	-0.5474877542953674	-0.4880625052283765	-0.4462893551741531	-0.5172090380260229	-0.5474877542953674	-0.5474877542953674	-0.5398071114313697	-0.55524482272138	0.10751494163947321
AKR1C2	1.418220004968299	1.2202441927728427	1.5816331515599418	1.3663630906152535	0.8063868145877072	1.6950959232732286	2.0	1.044369683209709	1.3397843000145913	0.7688279050028892	1.6673558751990236	2.0	1.0935034466949771	-0.835602717923855	1.603233089955329	1.7552632008648679	1.9858036043232903	0.6358471114647077	0.9096821907452467	1.0806826506216425	0.5340688052167989	1.4134612276992897	1.4680526932955058	0.6153793671895658	1.2531906255455516	-0.8051785118535549	-0.8726287820703724	-0.8492496321879313	1.4095634692513475	0.46950547847080043	1.6791481733295974	1.2679935186899929	-0.9782142569825512	-0.7210734717333206	-0.9334157159174864	-0.7283836570124873	1.5427402837679793	-0.46395347531808634	1.197727686421004	0.4561198135916307	-0.8021247125882806	-1.0296077253144482	-0.1199889362283396	-0.6148024370555306	-0.8976838570282177	0.039619335341697696	-0.6201818938270623	-1.076298017395986	1.0532442964417958
TXNRD1	0.08480352095905959	0.7114747992424152	0.8245958624981032	1.4152402455175204	0.8997050704908531	1.8908584248110738	1.538294009760704	-1.201770444996334	0.8156179616850269	1.0832752658053149	1.2622772322350244	1.0635139834007667	1.429826443072092	0.5959289514305998	1.0540363773503438	1.2564590095211523	0.49019742296781066	0.06272343811167674	1.6620996106790016	0.19291668369903567	0.6721199030718937	0.4556842351663835	0.5102950694714311	0.5023292299751337	-0.09385909342121943	1.3901422233227223	0.2603155037781537	1.1126592996120839	0.9844455319018921	0.2998899221256625	1.3929157956308136	0.6822725017528195	0.8588593327797778	0.2131368862041599	-0.2854074599133923	0.13249679115662327	-0.3544429983608214	0.2868666065287757	0.9076024907500779	-0.8957079690484008	-0.38250349570531356	0.36161243225531625	0.1925385450111139	-0.4322964194123165	-0.660872176883877	0.9594839340066998	1.2202076965966724	-0.4735264614120732	-2.0
AKR1C1	1.6897436964330197	1.5282295344823482	1.915660681945195	1.6047544934966476	1.3666177620074424	1.9054286364307904	1.734833577350518	1.7054603838622076	1.3672951270295435	1.244845077884057	2.0	2.0	1.6259295345364948	-0.6352182296965392	1.1846200710076724	1.3419970228708378	1.8076905676233284	0.45177670580319235	1.728813295290303	1.049137253993858	0.668973646735554	1.003513783655817	0.6305588622499704	-0.7668176690919469	1.422244094857994	-0.914331399238769	-0.7471474919453847	-0.6821255624131051	1.5429474402081198	-0.35003194773208046	1.0221837508893137	1.4047139606482018	-0.6452871086833329	0.3067544396121185	-0.22255487267531573	-0.7412911493246916	1.0697079519403052	-0.36841496672723795	1.1226094593257088	-0.14320271525415296	-0.6896797680559795	-1.0300978982423235	0.279874113842631	-0.6352182296965392	-0.8987351708386853	-0.5675196042278763	-0.39535845526551205	-0.7427469371793575	0.28511606950950025
ALDH3A1	1.7966316935051738	2.0	2.0	1.817501411696208	1.05570269634819	1.2747615807814499	0.8529042923188016	1.6490753209773308	1.7527628673763576	0.9105340120437534	0.9980531061917942	1.1847836100678393	1.7624745181482904	-0.797810509539139	-0.41223278975903566	1.5473243593065789	1.9822244483202986	-0.6262232316918488	2.0	0.055400553065586035	-0.8009180235781855	0.7073177745050977	1.284702273346221	1.472968050891029	1.2502687392392466	-0.7767001660724989	-0.8040495341022075	-0.8009180235781855	1.6313653570890496	-0.05950449816848046	0.5325065684948886	1.8433251846163274	-0.8200804197100308	0.2854573315464603	-0.8072054146029636	-0.8072054146029636	-0.00824630243045594	-0.5591023935529984	2.0	0.6622304002349434	0.6363962656437772	-0.7679787848268815	-0.25060599236984726	-0.5660346751420782	-0.6344160072605465	-0.43816582637240914	0.2818009895344172	-0.8761043327492231	-0.2546411360876203
ASPH	1.035195579531763	-0.7490524629721007	1.456299088197451	0.8625992150987902	0.4072423089892103	1.4482239944470723	1.5738521460442814	1.0224302854340659	0.6719829829323306	0.9747528937790654	1.046080493968464	1.384814000423273	1.4332882377838325	0.5870649190290405	0.7471336888999881	0.8142042607684535	0.2360535832013968	-0.2934841974075639	1.1790520382895089	-1.1962734245975326	0.7498297667303376	0.471205537566602	0.9836480533005476	0.07892033028232567	-0.8649657057754739	0.691842503107827	0.014247303062133572	-1.034740625885105	0.49600926814076357	-0.322281590660179	0.8652842082748667	0.020352554217817256	0.1173556152019309	-0.03126139723024192	-0.4935607837854149	-0.20949793502118838	-1.429355832471131	0.6152560653520316	1.1418429611253895	0.7398006041898325	0.5095840125324984	-1.8996154405308978	-0.13418181515616878	-0.7861756466067765	-1.5543921559550173	1.446549955612688	0.9051052232432839	0.340829995415754	-0.2501587788656278
KIAA0319	2.0	-0.41997168497493514	1.4403856902146492	2.0	0.666280028513321	1.6085851442357533	1.3346345052408735	-0.21857472129868982	1.284292485040538	0.3788670402895625	2.0	1.4349016024634547	-0.09436296311654924	-0.7022643718893737	1.5236083215737304	0.2786948588074386	0.5075794611886648	-0.07002861746483739	2.0	0.18117026280397874	2.0	-0.8871900181395415	-0.5349549321515693	0.8586338229944394	-0.4264387739865339	0.05781077540996289	-0.7104530870046057	0.41155685875363807	1.7176153291808958	0.26054561542185495	1.4472057319282599	1.1387028909100565	-0.041464360711277515	-1.1173905509470836	-0.25174666258906614	-0.5492365544706742	-0.7022643718893737	-0.22404007064411846	1.6597900582234386	-1.0721156643897092	-0.718698082390374	-0.623312063735949	-0.8777066319441988	0.4147773764096616	-0.6464570023436103	0.4018431044142572	-1.1173905509470836	-1.0721156643897092	-0.8044232644627068
PGD	1.2518981868594907	0.25942478678592956	2.0	0.9672465982940314	0.8903127355493732	1.119768989597276	2.0	0.4084967105842319	1.554091749714944	1.0138698650527525	1.4235734252908718	1.6345082558315978	1.9231464928198634	-0.3303436537885272	1.5477868684066372	1.958308654686312	1.510972136936627	0.37629551711944514	2.0	0.20099838861943478	-0.1288897429074153	-1.1393840054015498	0.8361599405224605	0.4513458377843813	0.4967505146490828	-1.0973794436398416	0.19356353751355362	-0.2065959873369245	1.5978176418282624	0.25519593241992367	1.542373050968553	1.0504469223907011	-0.11093358596859561	-0.8792467258259646	-0.7664797962046849	-0.9978032597159454	-0.12908120278942478	-1.1131767485999884	2.0	0.313611337366335	0.2512308316420352	-1.6341169906864472	0.31671590205393085	0.3446227748727671	-0.5494903465984254	0.008678423474560692	0.5199089641639165	-0.2617799005469961	-1.3030451270042795
AKR1B15	2.0	-0.596827639291764	2.0	-0.4835458881058101	1.8617708901390568	2.0	2.0	0.7972798853602094	-0.4835458881058101	1.086815450392593	-0.38999911794607917	2.0	1.3386515378548463	-0.596827639291764	1.5271528561255865	1.6733739802600327	1.3900342502899614	-0.31866504512317245	0.5800949937423361	-0.5784728712587801	-0.19061550005180783	-0.13266628793119659	1.6709696066770754	-0.5516047437523479	-0.5876048219388071	0.49279423014986634	-0.596827639291764	-0.596827639291764	-0.5876048219388071	2.0	2.0	0.24875397373644315	0.2561690972557594	-0.5694300142008217	0.7637238046253055	-0.5694300142008217	-0.1104643762338115	-0.5084860159644464	0.036324918756368535	-0.21484918098185313	-0.37528634083258616	-0.5784728712587801	-0.221007911258514	-0.596827639291764	-0.596827639291764	-0.4835458881058101	-0.3050341303985993	-0.596827639291764	0.19905336177623528
ABCC2	2.0	-0.9448125071777534	1.9823926967127885	1.6814670774810958	1.1879432792476767	2.0	1.696291078921396	-0.6388499496716745	1.6379126222548697	1.3673261703679547	1.5372443718602564	1.8282121630441066	1.624372823760385	-0.6122046455193466	0.8915371021452199	1.8024981672761393	-0.3747071298416297	1.084183758959295	2.0	-0.9193890314611117	1.5646804457879697	-0.8405977291337506	1.605088274878401	1.3650330194661926	0.8104049312415891	0.4247374280508354	-0.6995847256468452	-0.5390488162989812	-0.6764448396849966	1.2965419118550996	1.3911979096813354	1.328154790448045	-0.6358267505576837	-0.6668097891829593	0.3635160868181271	-0.30163660641838624	-0.39209055821077227	-0.27231031749434664	2.0	-0.3578409718696048	-0.5365125772122692	-0.40598946618697085	-0.6064497890827477	-0.8320089513336132	-0.8235483690426388	-0.3272902370329182	-0.5545092789185516	-0.4974040721734871	0.3445843219961721
SPP1	2.0	-0.2277861168066867	2.0	1.8842856021794194	1.6001314909007214	2.0	1.9257517668772466	1.1875340294225367	2.0	1.278700951737122	2.0	0.28840314887414653	1.5410984545025508	1.1554593642222255	0.6614077872669957	1.3711011238291302	0.9791803662988433	-0.7403033580698855	-0.545971829337392	1.3134884435245266	1.9422493162495227	-0.35785105166316716	-0.4195642743147428	0.8895586443401545	1.203610853085708	-0.5276060177392213	-0.790006014812928	-0.7948304703683189	1.54991183582078	-0.7621688753479975	-0.7424393576526137	1.2582173908465528	-0.7689569965456761	-0.8806771333020428	0.8972506309205999	-0.490764573946159	-0.33371761138101896	-0.4860879460412997	0.36108335358085364	0.17258681824145758	0.6761025618509398	-0.7360636956363907	-0.80464900024633	-0.727710723201028	-0.4872522269880074	-0.6403013329837143	-0.7256481981063917	-0.9589915526035667	-0.5486623706797715
AKR1B1	1.2913639842712346	-0.3025095252942306	0.3314425878860032	-0.014080654134285376	1.1868808770643242	1.8609841410089052	1.0643363465908509	0.10413980334481225	0.293282283955829	0.6983515186121331	1.4260041362833005	1.0300026778357017	0.3274139320987966	-0.174415818090149	1.4965404259774377	1.7054665598286312	0.596737347097435	1.1675196177634697	-0.2545016814459567	0.5611188277904138	0.772313704366298	0.09018538943244642	0.28286412880896505	-0.6763689645568134	-0.4050146423978683	-0.7861599224580345	0.3337065760006	-0.38609288064343084	0.34278098382851424	-0.38462841841339407	0.517552719450463	1.1602172321713728	0.8823036830844635	0.4142732192226104	0.43055713111101007	-0.2439596416797827	1.0860131765254453	-0.5448359244144736	0.039490441639179655	-0.949831939990963	-0.48242626650442166	-0.06183470514852706	1.0812440948048347	-0.23344075376668397	0.4440283465855689	0.5400828984013117	0.8074084076964037	-2.0	-0.06906574654406392
UCHL1	0.9681739330425404	0.7181485044738474	0.9060324916176058	0.8202596933231204	0.9100063788426777	-1.0710737881888017	0.872941077143586	1.0284261474198728	0.9464886084413356	0.8586278983908225	0.9211529337023167	0.5024994292146983	0.9181793724375918	0.8261097965653854	0.6300345929696411	0.6446639296267932	0.7069842086692079	0.926599342774719	-1.6823156980793312	0.7341864398770943	0.3254383826313477	0.4611928270665137	0.38806677742467144	-1.4204779569150041	0.7091698153301199	-0.6456731395711439	-1.2435015411077164	0.8296678051480355	0.8147422262059187	-0.13448703081233176	0.1730969756195967	0.917992826737154	-0.37423553895841416	0.43520303439962993	-1.5239930385821334	0.4104256739562326	-0.709834276922837	0.1779166208887622	0.7885507640791937	-1.795976778440093	-0.3379405968665433	0.3136049233060473	0.7124028230404429	1.0868744123264884	0.8022993256066011	-0.1981056105566671	0.8240537611163531	0.3592222664876606	-1.5650368927356055
PANX2	1.5415537981573693	0.9989131872634507	1.2677865325461217	0.309067444488256	0.9034593844990084	0.47546511249387735	0.8830069824261064	1.0696456214158514	0.025303749280579005	0.7635319617081575	0.9895447155637576	1.674970329525706	1.2691292717938054	0.19904511707716022	0.5727574047627149	-1.1319622378489929	1.9539785184208769	-0.4342241399242453	1.6829640820302116	0.2966555720726102	0.864093653905362	-1.4744092490448975	1.144540336794859	-0.1445235654282238	-0.13995824653512987	0.905300825008485	1.3164548398185347	0.31828942578275743	0.9244604048051889	1.2831344031555263	1.0048355420124986	1.3375129786726783	0.6487637723882171	-1.3972974875225133	-1.4247450107422426	-0.7737157809234891	-0.3881083299416207	0.8583586096689643	0.5416507813485166	-1.445768235022416	-1.2450667636573174	-1.4247450107422426	-0.5982779573184449	0.21086821060616417	0.4052466114002662	1.131761199898738	0.8564405701019923	-1.2332436701283136	-0.33025252786201487
HHIPL2	0.865871712894284	-0.6851672809274577	1.2385025692976026	1.5799962510516496	0.7600202815690381	2.0	2.0	0.8189780918266896	1.5407165285217694	1.9664338425094472	2.0	1.9400674414944736	1.5260203787126847	1.1372323180731552	0.35397610144467584	0.29494114430873275	-1.0239085125831007	1.795992395845279	1.0846954605502601	-0.3476931871923606	0.10861177581389418	-1.0239085125831007	-0.36110121785012683	-0.6601732139631697	-0.5173038325368092	-0.8970911143581956	-0.2628403825743789	-0.20383260416210724	-0.18495087427652523	-0.17750205389149112	2.0	0.8241607498752102	-0.6479185957990813	-0.5775367924527661	-0.3931429947309445	-0.31712485596579537	-0.6979153881806243	-0.6979153881806243	-0.2507418784454182	-0.1701112015676686	-0.9971540749005999	-0.2875098145224954	1.7871273475028862	-0.9971540749005999	-0.7173642534505134	0.05497293108810432	0.5082175339574857	1.1692124348513337	-0.5333558157382644
CABYR	1.849549243481617	2.0	1.0033493809902414	1.567889939985837	1.618759289011082	0.8009118469207612	1.6196765324149631	0.7303634192583914	1.4344943910868961	0.29121477590411254	0.8118104611856949	1.4055703964413677	1.1140738829105146	0.06972308613894443	0.9212301396905243	0.28226954354413875	1.0856913621649502	0.4051373825332956	1.7327099498657657	0.9015947006415105	-0.08329664546662986	-2.0	0.6401960353866898	-0.9678242537257412	1.0463641255309852	-0.6946056647106126	-1.9338436604213478	0.6595309535579943	1.5996748230636484	0.452322462841671	1.2266464460809359	-0.04682033911869125	-0.6927870316783343	-1.6716165739969473	0.021884420306636815	-0.06709602585341083	0.8280703319975024	-1.8761633954530637	1.6153439832984129	-1.897352583594626	0.3689598690019546	0.31405524858290335	-0.297171187072603	0.1258997199116128	-0.518650809112642	-1.5242991538545596	0.05742486108384392	0.9889777920305993	-0.987923614719748
TALDO1	1.6008180701091237	1.0481794938559292	1.6890738638528662	-0.5902990649992742	1.5413290667036765	0.5443025720110772	0.9021827528726467	1.5152931823715958	1.2776500199275986	1.174198099574034	1.5317082879469124	1.066018712607721	1.563284208403358	0.37607025795583715	1.110928679946846	0.7091263988676292	1.142700124692076	0.260325237708883	-0.011507149675732162	-1.8594498895933338	-0.669433763671125	1.5856736549420063	1.0542986286403402	0.3707688779079245	-0.03084859546764891	0.3306829333943652	-0.14916528093875564	-2.0	2.0	0.13725515700855626	0.9742934074236301	0.6778109773940901	0.08072074127565995	0.021196296292679967	-1.6341130465632003	-0.4751428450177216	-0.8714135673272922	-0.39740287025252	2.0	-0.11147262604538614	-1.3224642321889373	-1.8481289251120927	-0.1387293725506938	1.40682170276057	-1.0254827497643026	-0.0071684587802865124	0.9453279273978735	-0.8181436813564147	-0.14652484922495543
ABHD4	1.8507803895399535	0.16302467679146984	1.5403268664366543	1.4786108662795747	1.4086388321540535	1.156301562749218	0.8936764114144196	0.684333463603982	1.0607462843083935	0.6714665788764497	2.0	0.13651454893746637	0.08635540660179518	-0.21707047452429196	1.638127015802589	1.2457744715572785	-0.18075520515504298	0.40521877977127135	1.8984175980153284	0.11397161311419485	1.755201482970539	-1.1008071795710281	0.980269946264792	0.7956778229431293	-0.4771975551777972	1.6679973190973265	0.7322022878554089	-2.0	1.7754306345311759	-0.31022564102348654	1.1989190454398908	0.7493964630077397	-0.16538174246311504	0.43817787789576873	-0.12500537692046312	0.12077857289597269	0.40342759644755805	-0.16347368156451983	0.31289796064473857	-1.2522832741259238	-0.3156167048942272	-1.6662259418351617	-0.9998690727939167	0.011961135863357812	-0.5340624002583688	1.0354562498861988	-0.1287051556444962	0.17028697543443347	-1.3024065366649664
ALDH3A2	0.3129801760295316	0.14577321786239758	1.3109671630645836	1.9390285016670443	-0.3738117429665017	1.6339642952221582	1.1601377186024981	1.0861580675906595	0.3668023789283366	0.5634161645776417	2.0	0.009334603755924448	0.45675675490863116	-0.055719175989953754	0.14152762153287105	0.9358325346898733	1.0715503465842937	0.756421485846992	2.0	1.01976716670652	-0.06868501617316293	-0.0002932290768636137	0.28563466317473785	1.971594782148447	0.5749377318016798	-0.30125685691455684	-2.0	1.6303231434292194	0.8285015952112209	0.7269140809036257	1.1569292140327005	0.7781216174025705	-0.6295772116346823	0.6609730722526638	-0.7775114319505089	0.3047416048210149	-0.08147664957218219	-0.7489101088392692	0.5955199870354783	0.06394087649688923	1.1438985465598341	-0.39834739679782843	-0.5709624564310293	-0.5075570992047638	1.3499524720417286	0.9317934879256711	0.6746814657344574	-0.3595719560108245	0.026233151600653374
CYP4F3	2.0	-0.6355160642731	2.0	2.0	-0.44739926577803396	2.0	2.0	-0.07991249588149145	0.010367317019869022	-0.4218225438072082	2.0	-0.1643900293192784	1.0935940253217913	-0.6981323467550716	-0.43194942125306196	0.8344635713319174	2.0	1.2021397863585102	2.0	-0.45262033188863393	0.22171255783481758	0.23656841700547	1.6845638458793077	1.9358091897832768	-0.5414806880364067	0.03547118341772436	-0.7127821476822952	-0.6696594943871528	1.224593332673349	0.9880169051950519	0.5840323088473638	1.1082957331630658	-0.03945854378425448	-0.6766776012001843	-0.6489885837515807	-0.683761606693607	0.14270039887497532	0.24700345254631365	1.4844951145782168	-0.683761606693607	-0.7127821476822952	-0.7202151244766235	-0.6766776012001843	-0.7054216888908079	-0.7202151244766235	-0.46850388786100694	-0.7277220624534999	-0.7202151244766235	0.02441690445130792
CYP4F11	2.0	0.43402087152120394	2.0	1.9419278285098425	-0.09683225986263841	1.6935293573707586	2.0	1.158878957210079	1.544807114217164	0.5813954246735819	2.0	1.0136459168391692	1.5145251853653974	0.8278679180731872	0.31026393582035283	0.9713832984683168	2.0	0.7329557813865135	2.0	0.4793404490867601	1.2366699150784484	0.49243034510028744	1.5816418893262878	1.5674172714658876	0.053950322644030414	-0.8333731591160852	-0.3823577895504252	-0.404702758366074	1.408403406418654	-0.4161919863402843	1.2215013579041338	1.6002419190367878	-0.8333731591160852	-0.6335947860463315	-0.856911598285198	-0.7782407477598079	-0.8509407260980925	-0.5237931005939277	1.857413219876061	-0.8450281072512312	-0.8450281072512312	-0.7626337404376198	0.8330572713377777	-0.8509407260980925	-0.8509407260980925	-0.3581667836931235	0.14085291990794238	-0.5895726350890691	-0.19512363320516024
CBR1	1.5385289382436458	-2.0	2.0	1.3245931951318313	0.3782525265367246	1.173502757266291	1.5096025373046629	0.8292673106310166	0.7044077333493386	1.0212746622140176	1.4526612755875044	0.767773024997937	0.6522824568017156	0.82208814761501	0.8686357179702875	0.5833996329497865	1.2284488054351943	0.44468371009789603	1.3273031509390762	0.21048425206825827	0.7409512170847715	0.6986923497055872	0.564673936857461	-0.632730539619975	-0.16469250053047962	0.1914441387203479	-0.027146690632124732	0.24413010204976796	0.32926080507960503	0.10461744618301064	0.24616326452770107	0.14263181217438634	0.4603502572186092	-2.0	0.7021636148103193	-0.9027134589110687	0.198130185536783	-0.00558807274144732	1.2041586803079203	0.3988465279428706	0.03139658125087799	-0.42429990208669793	-0.5745672499089844	-0.23236036842872754	0.13795049880975163	0.22388740837925994	0.4435503921208794	-0.26114346621417256	-0.0020755772826218737
F2RL2	1.7903308931814719	-0.3475297920686288	0.8332057382197676	-0.29074030131218154	2.0	2.0	2.0	1.8111884043693423	2.0	0.8482795846389025	2.0	-0.5866611107018089	2.0	1.4005696646229804	-0.5681416246982102	1.9106834770201633	0.8673230499699072	2.0	1.0075688116355754	-0.5590125095640043	2.0	0.31535067484303725	-0.256860789151944	-0.3924105425883337	-0.6055402207592467	-0.5866611107018089	-0.256860789151944	-0.5590125095640043	-0.3924105425883337	-0.6055402207592467	-0.6151190531032235	-0.08071032016250582	0.1592978152610229	0.7842494937496105	-0.6151190531032235	-0.596054841927955	-0.6151190531032235	-0.6055402207592467	1.590262048541309	-0.596054841927955	-0.6151190531032235	-0.4475322286747254	-0.2976602139301139	-0.5866611107018089	-0.6247931987768649	-0.6247931987768649	0.6833337234751559	2.0	-0.596054841927955
GPX2	2.0	1.5251530554724455	1.7720784978083248	0.6439760130861151	-0.7854679243615409	2.0	1.359942428508589	-0.7557149552746475	-0.68208246928471	-0.791678587712397	1.8618358455921302	1.7408291981798707	0.5412450003440193	-0.7120821191593656	-0.7069318419555255	1.8208655520349162	1.550012429491744	-0.8309923021429273	2.0	1.7133218257432041	-0.6540732567514157	-0.8208154844848705	1.5591180226635086	-0.0613402016549792	1.601525702458206	-0.6152617034937746	-0.7673658320091321	-0.8449544827297528	1.6271342692031696	0.778682948127392	1.2476779815821486	1.5555982393354646	-0.8557376429135637	-0.8076169885485397	-0.38099129119991926	-0.7069318419555255	0.8525431599231393	-0.6214876270118131	0.06975462679874515	-0.7094991294764712	-0.20778926611794163	-0.8208154844848705	-0.8241805819439253	1.3240248060027908	-0.6993223118184144	-0.14448679176493892	-0.8859160136950937	-0.7500078752258418	0.3505160019952087
MAFG	1.936769322093103	1.9862725023429315	1.3904308696155139	0.938470741561384	0.7180634507216408	1.4647645602340302	0.38535063703041605	0.6779969040626866	0.36683642658055443	1.8644574994601342	1.5060235653904241	0.5307617975361499	0.11341663228336453	1.9468725217159584	0.38646677405812085	-0.550009655527713	1.3484686501739935	-0.09081936153252286	1.8238824313746171	0.6799019850455083	0.9541323321679086	0.341287227801801	0.7898603549585326	0.3280911248019462	1.4839690581925415	-0.8260878167337125	0.6135086142322387	0.5650155139861954	1.476249293615013	-0.32045049360794886	0.5136544076580988	0.29497595423006584	0.5558751886566102	-0.5704909226069365	-1.2480833234227413	0.027375867579205466	-1.5211981823659693	-0.6362400739776315	0.5507776366812835	-0.8917354559178496	0.05093738526161747	-0.7658101229927339	-0.5015805515226948	0.7952350126104121	0.3953716964151191	-0.27441788520474286	-0.023450954546058965	-0.26169982349781307	-1.5040571491551606
ME1	1.009294811373575	1.1141876329140117	1.1835559068985102	0.6372554807149428	1.1769600043310195	0.9840006474265683	1.5072678627105083	0.9730990270391392	1.2210213575907698	1.0161697956250206	1.418769193768874	1.3043788529193936	1.2390816776800366	0.5152449090599491	0.6697361469869874	1.1525691660657538	1.4581449000637445	0.3811656662229037	0.7904224129557479	0.3973177838886737	0.2319697318671445	0.9163343897366704	0.6836258148749653	1.1916675325286143	1.0488577172119447	-0.05940680069285512	0.29568034456913755	-2.0	1.5136687541493061	0.3023885513019759	0.6771579498904218	0.9585499616564109	0.37054431455028947	0.22157012617359564	-0.5685465301449711	-2.0	0.23921066016827736	-0.6496855899158744	1.2859794821329056	0.17616525184398735	0.5641190477552239	-1.26832100419206	0.12986604079257436	0.6061393674864994	-1.7809308626587756	0.8432098872468182	0.2828194695111316	0.5190458119220718	-0.07255914438136123
GLA	1.4019287442250763	0.49859412013469556	0.48031848815970374	1.965471860257414	0.9343338374608867	0.7474441954526717	1.763958508975996	0.4190149067966212	2.0	0.1697705388846951	2.0	0.9798189999416889	0.13162411609843475	1.366443502236774	1.7544655370481579	1.9066682173283402	0.8544624692726864	0.7079060422993395	0.7456682389849963	-0.5028230983745517	1.6825651985085721	1.0998980356509969	1.1133415424819197	0.0466039479440288	-0.3582693088753137	0.2082680683030865	-0.9499492397649205	0.6170942004243231	0.8300106275386074	0.3939802987482627	-0.16231904569322342	-0.09976524054159733	0.08884379302659266	-0.106975306003898	-0.4547374289004371	-1.140230535953924	-0.20584115062023112	-0.25350946605180197	2.0	-0.3160517665579973	-0.7489836296489213	0.02330362294230232	-1.5212093469077856	1.0701320153415468	-0.9179096896827337	-1.0674796581420332	0.027851439961857218	-0.6171896617040328	-1.2096038523723602
FTL	1.4458539186910704	0.8125305604608811	1.5833576291101483	0.3992533466140222	1.3128739118648696	2.0	1.9899307996111464	1.1765184644289488	1.398419010720316	0.37829864325456275	1.358594593253658	1.0730367408225625	1.5505744867249918	1.624292288599345	1.0679788467362425	1.6190845235325086	0.10657739410927826	1.7573374015400243	0.3816539606723902	0.2372692845155829	0.5996044339794839	-0.0012149773055050114	-0.05167677456227693	-1.6183483211235266	-0.9246464784940075	-1.3688464798746194	0.2665757884657055	0.38505537106695625	1.6441352002935987	0.6128048936675281	0.5364298360023881	0.6584916203948198	1.3020838686609513	0.7012248615558259	-1.0310537901777956	-0.8565781820402323	-0.36383222148724587	0.530519889703342	1.5058159149464636	0.06820406464814119	-0.3928876230331893	-1.0698511942827575	0.6976975498627631	-0.3911057823934083	-1.1589395996264364	0.2893989749569611	0.6753859196216419	0.8218764034406099	-0.934221231551932
PRDX1	0.061025855427002805	0.8227752738500675	0.6797289813384467	1.905924497192272	0.8895060468394449	0.9874119590569846	1.6042389479250636	0.10189579854650549	2.0	-0.03425030361467271	1.3681728731157328	1.0424135062162985	1.3590050664101925	0.280348871743354	0.0387269017596341	1.688208070411669	1.2302429304011915	0.6251578022660955	2.0	-0.3133791470976841	0.18732739927616945	0.07632301281789884	0.5690513780330454	-0.5616361500621329	2.0	0.2887668784462961	-0.7124590819370527	-0.1514076405662539	1.1566788401629193	0.20330338107177967	1.0129438302941176	1.062541664027463	-0.3596460335352905	-0.4387534182973195	0.6050153088533832	-1.644333577326102	1.1791788422269873	-0.549707861194788	2.0	-0.2826852735831629	-0.15644515030673806	-0.3028007434462089	-0.9782796128380342	-0.8468017094400636	-1.1849861078663593	0.1058260677166418	0.4653984091322141	0.06267095341603021	-0.5632547430189675
TSKU	2.0	0.4883583653417123	0.7850573132065154	0.6982073790116949	0.305156278066087	1.2762400374720226	1.433302355785205	0.7858116164798185	0.790076987483612	1.2201910852347502	1.250842987065218	1.4209899862200173	1.382203925274064	-0.17437326862669492	1.5587094186327024	1.2290544236871106	1.5971851886359185	-0.6361409153772346	1.5359218050981478	-0.7790116135722669	0.2119793628811952	0.13631828950886402	1.4395561266995993	0.3385722502155336	0.7038758361143624	0.22896186196601234	0.15184052822424862	-0.9403479169637018	0.09390693314988192	2.0	1.436506068174936	1.2417986110082944	0.2727105096235493	-0.9243571909731723	-0.7124997470326906	-1.348651718654429	0.18312486753826893	-0.9576450811389388	1.7366831668062517	-1.1460475263938694	0.7417731373236365	-1.042258220547333	0.05690687344676711	-0.2705904642006173	-0.3514996439380659	0.45496937724675085	-0.1027451670589866	-0.9631024522155961	0.7910783846547835
NEIL3	-0.37011288854660657	-0.6529015424997289	0.8056357257751953	2.0	0.3135318573697295	2.0	2.0	-0.5366168286894106	1.7356565080608342	0.20951087126775375	2.0	1.4403745951761802	0.9308751928524338	0.13744278044220726	1.113409847686313	1.250083014270075	-0.31797820979015323	0.4655254689840383	2.0	-1.5816970422829102	1.3519016012981586	-0.33936177367579834	-0.7752253621792109	-0.46963421394153776	0.027765089079956142	0.22512798885791277	-0.9394345757144282	0.0014404546510128177	-0.8626449262481336	-1.2491217399167671	-0.00890559756042483	-0.761454674761263	-0.5855033167219751	1.2912486543927773	0.02631302661881185	0.1778490814476769	-0.38293503260087136	0.2837259632496873	-0.19327638522182775	-1.273506598222781	0.48348317545622915	-0.8821390172559744	-2.0	-0.8796902604959429	-0.7752253621792109	0.5034661864230935	0.10442720008896335	0.6413426747532522	-0.8895060641965825
KYNU	1.534788928199675	-1.0123621807128524	1.4831873224488343	1.338099891951334	1.1083586447412102	1.9598374764633957	1.5570622455780154	-1.06247755520931	1.3510337162214265	1.1018401641165694	-0.0601578094026652	1.6920801602756932	1.9306100891413236	0.7575080817089462	1.3933577976622082	1.6559383644872754	0.6923989605994714	1.014198285482748	0.6245064959053186	-0.995340073184652	1.4251093310491996	1.1642301625457896	1.5141375359844855	-0.7114466003357823	-0.995340073184652	-0.10009950667594443	-0.5345768831928166	0.5617100347790009	-0.6198943154866936	-0.959076356143058	1.0092156077463825	0.6042444573434124	0.7115552952543461	-0.7580853261187261	0.7580894483545113	-0.951370114231891	-0.6237934297263571	-0.8212245093019355	1.7757953251361343	1.1640781239402436	0.28149251516565543	-0.9708681616190682	1.1891727233969331	-0.6160260246068092	-0.9217042892549973	-0.5264884965937284	0.5266332669607026	-1.072167698551233	1.4872892516102787
OSGIN1	1.9295247855284285	0.7463630158762812	1.2077500638565999	1.6594323180795196	1.496452249606874	1.7661740301709694	1.5790499121661383	0.5470362499544906	1.4131747346434267	0.8191939608978195	1.6148517890555558	0.4957691211707393	1.0047391415743456	1.050942778484214	1.3806374181895125	0.8397377077237408	1.2163139916123786	0.14000878743347103	2.0	0.5470362499544906	1.6320670669997646	0.7962410158283348	0.7168910417306373	1.5682638522974792	0.5533895969096966	-0.11259676302199303	-0.2832451489763644	0.5244156327904977	1.71596791494418	0.5752575017946475	1.1153429491733422	0.4295442691877452	-0.4962122720510266	-0.6913681283150463	-0.1098171843174533	-0.06720355859797376	0.025182600601431133	-0.17618164080520252	1.618897182429449	-0.48640568812326135	0.06502899223661697	-0.8404722587407946	0.439018180534452	-0.1679669028357302	-1.1374003682491547	0.03459108933135566	0.16191813663245855	-0.3758780419942338	-1.0465011786572564
SLC7A11	0.7859365861529091	1.086871827711449	1.7073131957984744	1.1396864706514138	1.6783851833855565	1.271001403978844	1.162688708990679	1.610404703218191	0.9031915572866513	1.8966874781352494	1.4611649479256845	0.24697218202144616	1.9868358611674695	-0.2108350519395098	0.7055317458867174	1.2271873499107466	1.234544494807846	-0.3754319494198841	1.6861666338556702	-0.4140889909000645	0.45672533454257097	1.012389966168392	0.744809209875827	1.1956781964818484	1.168880129085573	-0.7773502518387075	0.004635639381931008	0.4650374930983113	1.029618575202593	0.7698087816554383	1.1169016367145645	1.0178514559859464	0.21182944914109755	0.10848448341869366	-1.242042590478426	-0.5498772932274475	-0.6379645480816734	0.172155608793044	1.162688708990679	0.023361436997427917	-0.22586653154028352	-0.9219561442751443	1.063216409033409	-0.19606417853541705	-1.9947760829895356	0.3677838546366608	1.047434118371064	-0.18351040322384082	-1.5187749168132976
ABCB6	1.7955810199411095	0.8345856173419279	1.289742818618756	-1.1936394337737624	7.417967461540179e-05	0.6501069234105611	1.010052969680759	0.4886928375599082	1.1683990640959172	0.7985840020050242	0.018040710718913968	0.24653673491851674	0.4267675496678334	-0.3175415361367543	1.2876683232488233	0.43080343739313753	0.8749327122983919	0.8127418320106004	1.5477068662673183	1.0544066915426493	1.6120636437177254	-0.031039759084680686	0.6292292307659793	-1.9670692862345631	-0.11616158791915139	0.3900603066466339	-1.4635553545633178	-1.9123734768628076	0.9738576372607066	0.6742858973217597	0.29550608281825497	0.21853471853220763	0.10274078458483964	-0.8378574858420093	-2.0	0.22155697318228204	0.9017346109247897	-0.36165871551850326	1.2119415022625624	1.0888377976779278	-0.43391099576763775	-0.023412975060826312	-1.1936394337737624	0.8335252372169363	1.1257414012507512	0.40920493058314045	-0.1665717424832935	0.03705574087251869	-0.503943181054342
MGST1	0.7828779544639394	0.5667784055315017	0.8113097940861131	0.5608007353457001	0.9493661113307634	1.1750256047300758	0.9276936593976486	0.5993615205506725	0.6414546560638468	0.28476772629950814	0.7060172675483223	0.7553343925995504	0.9211452396293238	0.663936853061833	0.7019224588264409	1.0044208194554534	-1.1307025821280257	0.6550265794746748	0.48018635393763565	-0.3948933353417899	0.19182880913365233	0.28284050602731214	0.41849490764075187	0.771614281311879	-0.1823923941382259	0.08881913420356816	0.4233593963561273	-2.0	1.1700382087654166	0.8613024722541179	0.848538461628465	0.9262968699627036	0.5156710664929349	0.8680761797606417	0.6388474331370962	-2.0	0.6786594641870112	0.8676461040329843	0.5635840336156909	0.4556960146144102	-0.09579859616380589	-1.9046112369512933	0.5595494098762998	-0.3026049649752193	-1.5728109200290419	0.5952337171845475	0.8146469689834016	-0.010603040164472707	0.6599648855355141
GSR	0.953241759367702	1.899914050971086	2.0	1.9346583337765044	1.0846769437380916	2.0	2.0	0.09831704064731245	1.4353023780190064	0.3046136508050094	1.9479155563376032	0.482502955792968	1.5419206659580815	-0.32736879474449393	0.17955515323236615	1.3141218274702848	1.1723412806553133	-0.2438416765669333	1.6952228097617603	1.066265124625869	0.7807959792561879	0.03793402005127207	0.9982688149597245	0.16455929522160578	0.32303978234628866	-0.24790370544862525	-0.9266579837041101	-0.08944668735170512	1.9710229261974204	0.4183783434678692	1.153837141704405	0.32303978234628866	-0.35490518749174266	-1.1234843979211016	-0.6874667177261752	-1.700045346672854	-0.6957307826337664	-0.5271833519990436	1.5162966681003707	-0.1841551105815954	0.9030526135463843	-1.14816980231935	-0.6362174845137589	-0.960978015045118	-0.15385478372604125	0.3703649783761721	-0.6965601764710745	-1.7148443848450896	-2.0
AKR1B10	2.0	-0.452020406169445	2.0	-0.14133046236098196	1.754476296997912	2.0	2.0	1.0924953239125546	2.0	0.5922536418973605	1.7395108687154126	2.0	1.4752761939441146	-0.7145347907420292	1.1758458525804452	2.0	1.8680617378927211	0.15635407936873938	1.3608955957510542	-0.3250965633605691	0.13706668520119894	1.308706724032305	1.9423791657119382	-0.3955889925261673	-0.5277373095225149	-0.7554966763282146	-0.6427993600346927	-0.7404121940006071	-0.2056747960284316	0.07422983445925434	1.691491157037575	1.530014986697744	-0.6954394342617554	-0.5614532307308264	-0.07908451561074854	-0.7374582276936629	0.21678288234526405	-0.44012147741650354	-0.3851457455618896	0.31728678125360427	-0.5368388575009105	-0.8476848599648655	0.44527478685046834	-0.6198450971692888	-0.684899480784707	0.5112313989023823	0.3698773784687158	-0.8218074567062877	-0.3864372637266085
LRP8	1.4768573791114445	-0.1298331865032903	0.656144966125709	1.8610537826862257	1.4783268999052692	1.6133469780416385	1.3830601795400432	0.7775484809275633	1.4336549714687636	-0.40274405689376425	0.48495955966502224	0.49929959022671516	1.3926347632166582	0.22863050537006235	0.2982279401195169	-0.6565182855930578	0.9948903040375193	-0.698745588406132	1.48930630844931	0.8114276596212313	0.31429869051639603	-1.0330110455066122	0.4984070222313546	0.037164823422314294	-0.5717632236770326	-0.4603717592329914	0.7394887055264252	-1.6955346178582797	0.25992985974781024	1.002118049067321	1.4900356480415293	0.9097312963925595	0.060102122545845287	-0.7690572477775788	-0.5855867637893667	-1.2882660588964776	-0.24467026234071337	-0.2552645925308502	1.3046427092474306	0.744103045154703	0.5789695243197015	-1.2487046701755622	0.6610008406247069	1.8027141443514043	2.0	1.2884964637843153	0.7138738355794794	-0.9813306025051645	-0.7006065902860603
SRXN1	2.0	0.8034558768268006	1.891824756674524	1.5472911962483855	0.7783372652099151	1.8576537026262656	2.0	0.09762506350025554	1.8295148894934277	0.9245787366498077	1.0118723772490719	0.6503646691432771	1.1191234883313343	0.9998508340745623	1.2806862999046955	1.0761156913429912	1.5072272256581327	0.6949810963740277	1.456695364531682	-0.17799318974109934	0.2388057482833774	-0.28655605242689763	0.5780859555656841	0.16416831297380227	0.0829057357109423	0.03166738049881352	-0.585950043849096	0.02285472525190746	1.392085799231418	0.8127662520183004	0.976262638826176	0.8055462281346567	-0.024057829032506358	0.10981285736761082	-0.10943806882965021	0.16428811861605996	0.1604462614536666	-1.1308158152056447	1.2167643231195837	-0.45771711170054624	-0.3073471811002111	-0.16034956898019292	0.8027579931615682	0.17819446977991887	-2.0	0.2041087622112989	0.41898427922804804	0.10200634384238247	-0.7127506794368357
TXN	1.948017758744215	1.5026836601482463	1.7852388928342902	1.1992803537479542	0.7370433391325769	2.0	1.7793485388363035	0.11675919228381916	1.6688082484954803	0.44606582536449607	1.9317650890866613	0.5216374313616406	1.308733785317504	0.8040158230179074	1.0153363843902463	1.1723087454565482	1.535578237707581	1.2967243624782565	-0.1620258091354082	-0.902680899342632	-0.7060155400338467	0.39160573896100814	0.6386853580734558	-0.06410636159939406	-0.5619209418299066	-0.8309920958084251	-0.5105222818582578	-0.022725933430009004	0.5724356861030792	-0.5261926522115614	0.6294931472741467	1.2393226736052083	0.41951391440240854	0.37769461386244435	-1.7205005831453581	0.5048052310297053	-0.9160937857435831	1.1257197993382646	1.7406717144746449	0.38074396023799595	-0.11195520145280463	-0.025310907426898413	-0.06062672359019191	-1.0152995424983269	-0.7706924970688852	-0.5858547982556211	-0.40555074210539954	-1.0418556610874543	0.25225340044445216
G6PD	1.8227858683202491	-1.3506220062850722	1.0586782477312104	0.7675812466714934	0.913239564142141	0.8032835123567561	0.8248292304422387	2.0	1.606897946458067	0.6880766390500859	1.4806908822432299	1.5434633229440753	1.349295514733551	0.3041355052820172	1.2248076996913182	1.4843801870251856	0.798880440732083	-1.8582559182332041	1.6476744500080243	0.4476106383152297	0.40113164220737113	0.6492612498580586	1.1940746843235452	0.4773093803489515	-0.8567338547927061	-0.5457010354702247	-1.0348762036794295	-0.5892021752069166	2.0	1.444411930235086	1.1403603558028268	1.57610578430907	0.659615525199986	0.09523766268011465	-0.025292256941486322	-0.6795018487039768	-0.15272517521081821	-0.6694134035773354	1.221035072907817	0.540779554779271	0.9281409204286568	-0.9789585210210338	-0.21200443965715646	-0.5079917968601952	-0.8656612521820125	1.1073939036272054	0.8547635478603139	-0.10932906333196177	-0.9361177839511836
HTATIP2	0.5675401406648498	-1.6275273016125043	0.8018821686275088	0.13551390047520723	0.7595594561819945	1.0743950759618148	0.8277179859786353	1.1535894674042233	0.39767270456136405	0.5596637761237044	0.9470278600626532	0.8008898469504899	0.6958506457553173	0.7322784882972926	1.1013151857644472	1.0138266607712452	0.38376350197600934	1.1732377324631968	-0.3429955010120005	-0.35899203407415464	0.4386678434604354	0.8423084076004694	-0.3336996432769621	0.49390412921857324	1.0988499776731964	1.26380014769311	-0.05235158077263499	-0.3158996522634657	0.19078818549011103	0.8895133234963668	0.6266549442955915	0.8590460425381159	0.35069276123496596	0.1698055383023303	-0.23187966968618304	0.21855623047307346	0.8291077916327814	-0.09426072456744537	0.8930964059527243	0.46197663810865314	-0.5803176480240958	-0.8479150543924046	-0.61710837927959	0.8710041274614755	-2.0	-0.45905827149373674	-0.038749578646302366	0.7631047388829122	0.2979662921573053
NQO1	0.7856044523976139	0.5487883194104309	0.8216532845829816	0.9092989886686558	0.8602899745194419	0.9467104485681822	0.939495653757308	0.9799848222374343	0.9947594468865987	0.6364181101339015	1.0772238481221648	1.7547228329348978	0.899252295881976	0.5192917308445746	1.0827033871194578	1.1487388760523694	0.6586629956103084	0.9660160825198301	1.0302023872964652	0.3472073309257194	1.3405409735704905	0.9213399182872427	0.28504572486299257	1.065066481676514	0.3894550971537118	-0.1615788536760405	-0.798504818305987	0.7467387827259648	1.1355474442486064	0.1669233896153264	0.6786246063863135	0.4112605813783647	0.67856229138808	-0.02886867643171845	-0.3141624133725933	-2.0	-0.25657431606445774	0.25330198957192473	1.6028516384246458	0.036872089973740384	0.5119391387938743	-0.17256320785996912	0.13470791364747195	-0.40225135848657717	-2.0	0.7358225665404157	0.8313928022492499	0.2952057198598897	0.09041425757696119
GCLM	2.0	-0.6875178659898656	1.4739347969511574	1.1870758329048172	1.1176854306764155	2.0	1.4171170088986027	0.2362949435343006	0.7519300100484249	1.1946502982995062	2.0	2.0	2.0	0.6032760960911813	0.7330658466931352	1.4223885396539198	2.0	1.4068629470113234	0.5161616432025803	-0.2724438260987487	0.8330972769861215	-0.8413336286682505	0.3803396057723945	0.38906964691054974	-0.42952681736396026	-0.2979913992682678	-0.43028021958418083	0.0808832323297584	0.29979531287917605	-0.6829125227561476	0.9956689775702032	1.4801497176459049	-0.2864986804670223	-0.011071329487050769	-0.9043168331601027	-0.9950324429834646	-0.08640963028137422	-0.04678820331509181	1.5297713670852344	-0.7902981416384932	0.46691398931874634	-0.17942281296221746	0.30445345536638513	1.2823834478005771	-0.22797110794015413	1.4556181178822452	-0.222839903360714	0.04510335551138828	-0.669195806524915
[truncated: 50 more columns]
