# Supplementary material for: NRF2 supports non-small cell lung cancer growth independently of CBP/p300-enhanced glutathione synthesis
Source: EMBO Rep. 2025 May 14;26(12):3106–37. doi: 10.1038/s44319-025-00463-z (PMC12187939; doi:10.1038/s44319-025-00463-z)
Supplement: Supplementary file 12 — Source data Fig. 2 [file 44319_2025_463_MOESM12_ESM.zip]

Archive with 14 entries (13 files):
- Figure 2/
- __MACOSX/._Figure 2
- Figure 2/.DS_Store
- __MACOSX/Figure 2/._.DS_Store
- Figure 2/Figure_2B.csv
- __MACOSX/Figure 2/._Figure_2B.csv
- Figure 2/Figure_2C.csv
- __MACOSX/Figure 2/._Figure_2C.csv
- Figure 2/Figure_2A.csv
- __MACOSX/Figure 2/._Figure_2A.csv
- Figure 2/Figure_2D.csv
- __MACOSX/Figure 2/._Figure_2D.csv
- Figure 2/Figure_2E.csv
- __MACOSX/Figure 2/._Figure_2E.csv
