# Supplementary material for: NRF2 supports non-small cell lung cancer growth independently of CBP/p300-enhanced glutathione synthesis
Source: EMBO Rep. 2025 May 14;26(12):3106–37. doi: 10.1038/s44319-025-00463-z (PMC12187939; doi:10.1038/s44319-025-00463-z)
Supplement: Supplementary file 12 — Source data Fig. 2 [file 44319_2025_463_MOESM12_ESM.zip › Figure 2/Figure_2B.csv]

Linkage Type	NRF2 signature	clean
RefSeqPromoter-RefSeqPromoter	nrf2	Prom-Prom
TssPromoter-EnhDistal	nrf2	Prom-Enh
EnhDistal-EnhDistal	nrf2	Enh-Enh
TssPromoter-EnhDistal	nrf2	Prom-Enh
EnhDistal-EnhDistal	nrf2	Enh-Enh
EnhDistal-EnhDistal	nrf2	Enh-Enh
EnhDistal-EnhDistal	nrf2	Enh-Enh
EnhDistal-EnhDistal	nrf2	Enh-Enh
EnhDistal-EnhDistal	nrf2	Enh-Enh
EnhDistal-EnhDistal	nrf2	Enh-Enh
EnhDistal-EnhDistal	nrf2	Enh-Enh
EnhDistal-EnhDistal	nrf2	Enh-Enh
EnhDistal-EnhDistal	nrf2	Enh-Enh
EnhDistal-EnhDistal	nrf2	Enh-Enh
EnhDistal-EnhDistal	nrf2	Enh-Enh
EnhDistal-EnhDistal	nrf2	Enh-Enh
EnhDistal-EnhDistal	nrf2	Enh-Enh
TssPromoter-EnhDistal	nrf2	Prom-Enh
TssPromoter-EnhDistal	nrf2	Prom-Enh
EnhDistal-EnhDistal	nrf2	Enh-Enh
EnhDistal-EnhDistal	nrf2	Enh-Enh
TssPromoter-EnhDistal	nrf2	Prom-Enh
EnhDistal-EnhDistal	nrf2	Enh-Enh
EnhDistal-EnhDistal	nrf2	Enh-Enh
EnhDistal-EnhDistal	nrf2	Enh-Enh
EnhDistal-EnhDistal	nrf2	Enh-Enh
EnhDistal-EnhDistal	nrf2	Enh-Enh
EnhDistal-RefSeqPromoter	nrf2	Prom-Enh
EnhDistal-RefSeqPromoter	nrf2	Prom-Enh
RefSeqPromoter-RefSeqPromoter	nrf2	Prom-Prom
TssPromoter-EnhDistal	nrf2	Prom-Enh
EnhDistal-EnhDistal	nrf2	Enh-Enh
EnhDistal-EnhDistal	nrf2	Enh-Enh
TssPromoter-EnhDistal	nrf2	Prom-Enh
EnhDistal-EnhDistal	nrf2	Enh-Enh
EnhDistal-EnhDistal	nrf2	Enh-Enh
EnhDistal-EnhDistal	nrf2	Enh-Enh
EnhDistal-EnhDistal	nrf2	Enh-Enh
EnhDistal-EnhDistal	nrf2	Enh-Enh
EnhDistal-EnhDistal	nrf2	Enh-Enh
RefSeqPromoter-EnhDistal	nrf2	Prom-Enh
RefSeqPromoter-EnhDistal	nrf2	Prom-Enh
TssPromoter-EnhProximal	nrf2	Prom-Enh
EnhDistal-EnhProximal	nrf2	Enh-Enh
EnhDistal-EnhProximal	nrf2	Enh-Enh
EnhDistal-EnhProximal	nrf2	Enh-Enh
EnhDistal-EnhProximal	nrf2	Enh-Enh
EnhDistal-EnhProximal	nrf2	Enh-Enh
EnhDistal-EnhProximal	nrf2	Enh-Enh
EnhDistal-EnhProximal	nrf2	Enh-Enh
RefSeqPromoter-EnhProximal	nrf2	Prom-Enh
EnhDistal-EnhProximal	nrf2	Enh-Enh
EnhProximal-EnhProximal	nrf2	Enh-Enh
EnhDistal-EnhProximal	nrf2	Enh-Enh
EnhDistal-EnhProximal	nrf2	Enh-Enh
EnhDistal-EnhProximal	nrf2	Enh-Enh
EnhDistal-EnhProximal	nrf2	Enh-Enh
EnhDistal-EnhProximal	nrf2	Enh-Enh
EnhProximal-EnhProximal	nrf2	Enh-Enh
EnhProximal-EnhProximal	nrf2	Enh-Enh
EnhProximal-EnhProximal	nrf2	Enh-Enh
EnhProximal-EnhProximal	nrf2	Enh-Enh
EnhDistal-EnhProximal	nrf2	Enh-Enh
EnhDistal-EnhProximal	nrf2	Enh-Enh
EnhDistal-EnhProximal	nrf2	Enh-Enh
RefSeqPromoter-EnhProximal	nrf2	Prom-Enh
EnhDistal-EnhProximal	nrf2	Enh-Enh
EnhProximal-EnhProximal	nrf2	Enh-Enh
EnhProximal-EnhProximal	nrf2	Enh-Enh
EnhProximal-EnhProximal	nrf2	Enh-Enh
EnhDistal-EnhDistal	nrf2	Enh-Enh
EnhDistal-EnhDistal	nrf2	Enh-Enh
EnhProximal-EnhDistal	nrf2	Enh-Enh
EnhProximal-EnhDistal	nrf2	Enh-Enh
EnhDistal-EnhDistal	nrf2	Enh-Enh
EnhDistal-EnhDistal	nrf2	Enh-Enh
EnhProximal-EnhDistal	nrf2	Enh-Enh
TssPromoter-EnhDistal	nrf2	Prom-Enh
TssPromoter-EnhDistal	nrf2	Prom-Enh
EnhDistal-EnhDistal	nrf2	Enh-Enh
EnhDistal-EnhDistal	nrf2	Enh-Enh
EnhDistal-EnhDistal	nrf2	Enh-Enh
TssPromoter-EnhDistal	nrf2	Prom-Enh
EnhDistal-EnhDistal	nrf2	Enh-Enh
EnhDistal-EnhDistal	nrf2	Enh-Enh
EnhDistal-EnhDistal	nrf2	Enh-Enh
EnhDistal-EnhDistal	nrf2	Enh-Enh
EnhDistal-EnhDistal	nrf2	Enh-Enh
EnhDistal-EnhDistal	nrf2	Enh-Enh
EnhDistal-EnhDistal	nrf2	Enh-Enh
EnhProximal-EnhDistal	nrf2	Enh-Enh
EnhProximal-EnhDistal	nrf2	Enh-Enh
EnhProximal-EnhDistal	nrf2	Enh-Enh
EnhProximal-EnhDistal	nrf2	Enh-Enh
EnhDistal-EnhDistal	nrf2	Enh-Enh
EnhDistal-EnhDistal	nrf2	Enh-Enh
EnhDistal-EnhDistal	nrf2	Enh-Enh
EnhDistal-EnhDistal	nrf2	Enh-Enh
EnhProximal-EnhDistal	nrf2	Enh-Enh
EnhProximal-EnhDistal	nrf2	Enh-Enh
EnhDistal-EnhDistal	nrf2	Enh-Enh
EnhDistal-EnhDistal	nrf2	Enh-Enh
EnhProximal-EnhDistal	nrf2	Enh-Enh
EnhDistal-EnhDistal	nrf2	Enh-Enh
EnhDistal-EnhDistal	nrf2	Enh-Enh
EnhDistal-EnhDistal	nrf2	Enh-Enh
EnhDistal-EnhDistal	nrf2	Enh-Enh
EnhDistal-EnhDistal	nrf2	Enh-Enh
EnhDistal-EnhDistal	nrf2	Enh-Enh
RefSeqPromoter-EnhDistal	nrf2	Prom-Enh
EnhDistal-EnhDistal	nrf2	Enh-Enh
EnhProximal-EnhDistal	nrf2	Enh-Enh
EnhProximal-EnhDistal	nrf2	Enh-Enh
EnhProximal-EnhDistal	nrf2	Enh-Enh
EnhProximal-EnhDistal	nrf2	Enh-Enh
EnhDistal-EnhDistal	nrf2	Enh-Enh
EnhDistal-TssPromoter	nrf2	Prom-Enh
EnhDistal-TssPromoter	nrf2	Prom-Enh
TssPromoter-EnhProximal	nrf2	Prom-Enh
TssPromoter-EnhProximal	nrf2	Prom-Enh
EnhDistal-EnhProximal	nrf2	Enh-Enh
TssPromoter-EnhProximal	nrf2	Prom-Enh
TssPromoter-EnhProximal	nrf2	Prom-Enh
TssPromoter-EnhProximal	nrf2	Prom-Enh
TssPromoter-TssPromoter	nrf2	Prom-Prom
TssPromoter-EnhProximal	nrf2	Prom-Enh
TssPromoter-EnhDistal	nrf2	Prom-Enh
EnhDistal-EnhProximal	nrf2	Enh-Enh
TssPromoter-EnhProximal	nrf2	Prom-Enh
TssPromoter-TssPromoter	nrf2	Prom-Prom
TssPromoter-EnhProximal	nrf2	Prom-Enh
TssPromoter-EnhDistal	nrf2	Prom-Enh
TssPromoter-EnhProximal	nrf2	Prom-Enh
TssPromoter-TssPromoter	nrf2	Prom-Prom
TssPromoter-EnhProximal	nrf2	Prom-Enh
TssPromoter-EnhDistal	nrf2	Prom-Enh
EnhProximal-EnhProximal	nrf2	Enh-Enh
EnhProximal-TssPromoter	nrf2	Prom-Enh
EnhProximal-EnhProximal	nrf2	Enh-Enh
EnhProximal-EnhDistal	nrf2	Enh-Enh
EnhDistal-EnhDistal	nrf2	Enh-Enh
TssPromoter-EnhDistal	nrf2	Prom-Enh
TssPromoter-EnhDistal	nrf2	Prom-Enh
EnhProximal-EnhDistal	nrf2	Enh-Enh
EnhProximal-EnhDistal	nrf2	Enh-Enh
TssPromoter-EnhDistal	nrf2	Prom-Enh
EnhProximal-EnhDistal	nrf2	Enh-Enh
EnhDistal-EnhDistal	nrf2	Enh-Enh
EnhProximal-EnhDistal	nrf2	Enh-Enh
EnhProximal-EnhDistal	nrf2	Enh-Enh
EnhProximal-EnhDistal	nrf2	Enh-Enh
EnhProximal-EnhDistal	nrf2	Enh-Enh
TssPromoter-EnhDistal	nrf2	Prom-Enh
TssPromoter-EnhDistal	nrf2	Prom-Enh
EnhProximal-EnhDistal	nrf2	Enh-Enh
EnhProximal-EnhDistal	nrf2	Enh-Enh
TssPromoter-EnhDistal	nrf2	Prom-Enh
EnhProximal-EnhDistal	nrf2	Enh-Enh
EnhDistal-EnhDistal	nrf2	Enh-Enh
EnhProximal-TssPromoter	nrf2	Prom-Enh
EnhDistal-EnhDistal	nrf2	Enh-Enh
EnhDistal-TssPromoter	nrf2	Prom-Enh
EnhDistal-EnhDistal	nrf2	Enh-Enh
EnhDistal-EnhDistal	nrf2	Enh-Enh
EnhDistal-EnhDistal	nrf2	Enh-Enh
TssPromoter-EnhDistal	nrf2	Prom-Enh
TssPromoter-EnhDistal	nrf2	Prom-Enh
TssPromoter-EnhDistal	nrf2	Prom-Enh
TssPromoter-TssPromoter	nrf2	Prom-Prom
TssPromoter-TssPromoter	nrf2	Prom-Prom
EnhDistal-TssPromoter	nrf2	Prom-Enh
TssPromoter-TssPromoter	nrf2	Prom-Prom
TssPromoter-TssPromoter	nrf2	Prom-Prom
TssPromoter-TssPromoter	nrf2	Prom-Prom
TssPromoter-TssPromoter	nrf2	Prom-Prom
TssPromoter-TssPromoter	nrf2	Prom-Prom
TssPromoter-TssPromoter	nrf2	Prom-Prom
TssPromoter-EnhProximal	nrf2	Prom-Enh
EnhProximal-EnhProximal	nrf2	Enh-Enh
TssPromoter-TssPromoter	nrf2	Prom-Prom
TssPromoter-EnhProximal	nrf2	Prom-Enh
TssPromoter-EnhProximal	nrf2	Prom-Enh
TssPromoter-EnhDistal	nrf2	Prom-Enh
TssPromoter-EnhDistal	nrf2	Prom-Enh
TssPromoter-EnhDistal	nrf2	Prom-Enh
TssPromoter-TssPromoter	nrf2	Prom-Prom
TssPromoter-TssPromoter	nrf2	Prom-Prom
EnhProximal-EnhProximal	nrf2	Enh-Enh
EnhProximal-EnhProximal	nrf2	Enh-Enh
EnhProximal-EnhProximal	nrf2	Enh-Enh
EnhProximal-EnhProximal	nrf2	Enh-Enh
EnhProximal-EnhProximal	nrf2	Enh-Enh
EnhProximal-EnhProximal	nrf2	Enh-Enh
EnhProximal-EnhProximal	nrf2	Enh-Enh
EnhProximal-TssPromoter	nrf2	Prom-Enh
EnhProximal-EnhProximal	nrf2	Enh-Enh
EnhProximal-TssPromoter	nrf2	Prom-Enh
EnhProximal-EnhProximal	nrf2	Enh-Enh
EnhProximal-TssPromoter	nrf2	Prom-Enh
EnhProximal-EnhProximal	nrf2	Enh-Enh
EnhProximal-TssPromoter	nrf2	Prom-Enh
EnhProximal-EnhProximal	nrf2	Enh-Enh
EnhProximal-TssPromoter	nrf2	Prom-Enh
EnhDistal-RefSeqPromoter	nrf2	Prom-Enh
RefSeqPromoter-RefSeqPromoter	nrf2	Prom-Prom
TssPromoter-TssPromoter	nrf2	Prom-Prom
TssPromoter-TssPromoter	nrf2	Prom-Prom
TssPromoter-TssPromoter	nrf2	Prom-Prom
TssPromoter-TssPromoter	nrf2	Prom-Prom
TssPromoter-TssPromoter	nrf2	Prom-Prom
TssPromoter-EnhProximal	nrf2	Prom-Enh
TssPromoter-EnhProximal	nrf2	Prom-Enh
TssPromoter-EnhProximal	nrf2	Prom-Enh
TssPromoter-EnhProximal	nrf2	Prom-Enh
TssPromoter-TssPromoter	nrf2	Prom-Prom
EnhProximal-TssPromoter	nrf2	Prom-Enh
EnhProximal-TssPromoter	nrf2	Prom-Enh
EnhProximal-TssPromoter	nrf2	Prom-Enh
EnhProximal-EnhDistal	nrf2	Enh-Enh
EnhProximal-TssPromoter	nrf2	Prom-Enh
TssPromoter-TssPromoter	nrf2	Prom-Prom
TssPromoter-TssPromoter	nrf2	Prom-Prom
TssPromoter-TssPromoter	nrf2	Prom-Prom
TssPromoter-TssPromoter	nrf2	Prom-Prom
TssPromoter-TssPromoter	nrf2	Prom-Prom
TssPromoter-TssPromoter	nrf2	Prom-Prom
TssPromoter-TssPromoter	nrf2	Prom-Prom
TssPromoter-TssPromoter	nrf2	Prom-Prom
TssPromoter-TssPromoter	nrf2	Prom-Prom
TssPromoter-TssPromoter	nrf2	Prom-Prom
TssPromoter-TssPromoter	nrf2	Prom-Prom
TssPromoter-TssPromoter	nrf2	Prom-Prom
TssPromoter-TssPromoter	nrf2	Prom-Prom
TssPromoter-TssPromoter	nrf2	Prom-Prom
TssPromoter-TssPromoter	nrf2	Prom-Prom
TssPromoter-TssPromoter	nrf2	Prom-Prom
TssPromoter-TssPromoter	nrf2	Prom-Prom
TssPromoter-TssPromoter	nrf2	Prom-Prom
TssPromoter-TssPromoter	nrf2	Prom-Prom
TssPromoter-RefSeqPromoter	nrf2	Prom-Prom
RefSeqPromoter-RefSeqPromoter	nrf2	Prom-Prom
TssPromoter-TssPromoter	nrf2	Prom-Prom
TssPromoter-TssPromoter	nrf2	Prom-Prom
TssPromoter-TssPromoter	nrf2	Prom-Prom
TssPromoter-RefSeqPromoter	nrf2	Prom-Prom
TssPromoter-RefSeqPromoter	nrf2	Prom-Prom
TssPromoter-RefSeqPromoter	nrf2	Prom-Prom
TssPromoter-EnhDistal	nrf2	Prom-Enh
TssPromoter-RefSeqPromoter	nrf2	Prom-Prom
TssPromoter-EnhDistal	nrf2	Prom-Enh
TssPromoter-EnhDistal	nrf2	Prom-Enh
RefSeqPromoter-RefSeqPromoter	nrf2	Prom-Prom
RefSeqPromoter-EnhDistal	nrf2	Prom-Enh
RefSeqPromoter-EnhDistal	nrf2	Prom-Enh
RefSeqPromoter-EnhDistal	nrf2	Prom-Enh
EnhDistal-EnhDistal	nrf2	Enh-Enh
RefSeqPromoter-TssPromoter	nrf2	Prom-Prom
RefSeqPromoter-TssPromoter	nrf2	Prom-Prom
RefSeqPromoter-TssPromoter	nrf2	Prom-Prom
RefSeqPromoter-TssPromoter	nrf2	Prom-Prom
EnhDistal-TssPromoter	nrf2	Prom-Enh
EnhDistal-TssPromoter	nrf2	Prom-Enh
EnhDistal-TssPromoter	nrf2	Prom-Enh
EnhDistal-TssPromoter	nrf2	Prom-Enh
RefSeqPromoter-TssPromoter	nrf2	Prom-Prom
RefSeqPromoter-TssPromoter	nrf2	Prom-Prom
EnhDistal-TssPromoter	nrf2	Prom-Enh
EnhDistal-TssPromoter	nrf2	Prom-Enh
RefSeqPromoter-TssPromoter	nrf2	Prom-Prom
EnhDistal-TssPromoter	nrf2	Prom-Enh
EnhDistal-TssPromoter	nrf2	Prom-Enh
RefSeqPromoter-EnhDistal	nrf2	Prom-Enh
RefSeqPromoter-EnhDistal	nrf2	Prom-Enh
EnhDistal-EnhDistal	nrf2	Enh-Enh
EnhDistal-EnhDistal	nrf2	Enh-Enh
RefSeqPromoter-EnhDistal	nrf2	Prom-Enh
RefSeqPromoter-EnhDistal	nrf2	Prom-Enh
EnhDistal-EnhDistal	nrf2	Enh-Enh
EnhDistal-EnhDistal	nrf2	Enh-Enh
RefSeqPromoter-TssPromoter	nrf2	Prom-Prom
RefSeqPromoter-TssPromoter	nrf2	Prom-Prom
TssPromoter-TssPromoter	nrf2	Prom-Prom
EnhProximal-TssPromoter	nrf2	Prom-Enh
TssPromoter-TssPromoter	nrf2	Prom-Prom
TssPromoter-TssPromoter	nrf2	Prom-Prom
TssPromoter-TssPromoter	nrf2	Prom-Prom
TssPromoter-TssPromoter	nrf2	Prom-Prom
TssPromoter-TssPromoter	nrf2	Prom-Prom
TssPromoter-TssPromoter	nrf2	Prom-Prom
TssPromoter-TssPromoter	nrf2	Prom-Prom
EnhDistal-RefSeqPromoter	nrf2	Prom-Enh
EnhDistal-EnhDistal	nrf2	Enh-Enh
EnhDistal-EnhDistal	nrf2	Enh-Enh
EnhDistal-EnhDistal	nrf2	Enh-Enh
TssPromoter-EnhDistal	nrf2	Prom-Enh
RefSeqPromoter-EnhDistal	nrf2	Prom-Enh
EnhDistal-EnhDistal	nrf2	Enh-Enh
EnhDistal-EnhDistal	nrf2	Enh-Enh
EnhDistal-TssPromoter	nrf2	Prom-Enh
EnhDistal-TssPromoter	nrf2	Prom-Enh
TssPromoter-TssPromoter	nrf2	Prom-Prom
TssPromoter-TssPromoter	nrf2	Prom-Prom
TssPromoter-TssPromoter	nrf2	Prom-Prom
TssPromoter-TssPromoter	nrf2	Prom-Prom
TssPromoter-TssPromoter	nrf2	Prom-Prom
TssPromoter-TssPromoter	nrf2	Prom-Prom
TssPromoter-EnhDistal	nrf2	Prom-Enh
TssPromoter-RefSeqPromoter	nrf2	Prom-Prom
RefSeqPromoter-RefSeqPromoter	nrf2	Prom-Prom
RefSeqPromoter-EnhProximal	nrf2	Prom-Enh
RefSeqPromoter-EnhProximal	nrf2	Prom-Enh
RefSeqPromoter-TssPromoter	nrf2	Prom-Prom
RefSeqPromoter-TssPromoter	nrf2	Prom-Prom
RefSeqPromoter-EnhDistal	nrf2	Prom-Enh
RefSeqPromoter-TssPromoter	nrf2	Prom-Prom
EnhProximal-TssPromoter	nrf2	Prom-Enh
EnhDistal-TssPromoter	nrf2	Prom-Enh
EnhProximal-TssPromoter	nrf2	Prom-Enh
EnhProximal-TssPromoter	nrf2	Prom-Enh
EnhDistal-TssPromoter	nrf2	Prom-Enh
TssPromoter-TssPromoter	nrf2	Prom-Prom
TssPromoter-EnhProximal	nrf2	Prom-Enh
TssPromoter-EnhProximal	nrf2	Prom-Enh
TssPromoter-TssPromoter	nrf2	Prom-Prom
TssPromoter-TssPromoter	nrf2	Prom-Prom
RefSeqPromoter-RefSeqPromoter	nrf2	Prom-Prom
RefSeqPromoter-TssPromoter	nrf2	Prom-Prom
RefSeqPromoter-TssPromoter	nrf2	Prom-Prom
EnhDistal-TssPromoter	nrf2	Prom-Enh
EnhDistal-TssPromoter	nrf2	Prom-Enh
EnhDistal-EnhDistal	nrf2	Enh-Enh
TssPromoter-EnhDistal	nrf2	Prom-Enh
EnhDistal-EnhDistal	nrf2	Enh-Enh
EnhDistal-TssPromoter	nrf2	Prom-Enh
TssPromoter-TssPromoter	nrf2	Prom-Prom
EnhDistal-EnhDistal	nrf2	Enh-Enh
EnhDistal-EnhDistal	nrf2	Enh-Enh
EnhDistal-EnhDistal	nrf2	Enh-Enh
EnhDistal-EnhProximal	nrf2	Enh-Enh
EnhDistal-EnhProximal	nrf2	Enh-Enh
EnhDistal-EnhProximal	nrf2	Enh-Enh
EnhDistal-EnhProximal	nrf2	Enh-Enh
EnhDistal-EnhProximal	nrf2	Enh-Enh
EnhProximal-EnhProximal	nrf2	Enh-Enh
EnhDistal-EnhProximal	nrf2	Enh-Enh
EnhDistal-EnhProximal	nrf2	Enh-Enh
EnhDistal-EnhProximal	nrf2	Enh-Enh
EnhProximal-EnhProximal	nrf2	Enh-Enh
EnhProximal-EnhProximal	nrf2	Enh-Enh
RefSeqPromoter-TssPromoter	nrf2	Prom-Prom
RefSeqPromoter-TssPromoter	nrf2	Prom-Prom
TssPromoter-TssPromoter	nrf2	Prom-Prom
TssPromoter-EnhDistal	nrf2	Prom-Enh
TssPromoter-TssPromoter	nrf2	Prom-Prom
TssPromoter-TssPromoter	nrf2	Prom-Prom
EnhDistal-TssPromoter	nrf2	Prom-Enh
TssPromoter-EnhDistal	nrf2	Prom-Enh
TssPromoter-EnhDistal	nrf2	Prom-Enh
EnhDistal-EnhDistal	nrf2	Enh-Enh
RefSeqPromoter-RefSeqPromoter	nrf2	Prom-Prom
TssPromoter-TssPromoter	nrf2	Prom-Prom
TssPromoter-RefSeqPromoter	nrf2	Prom-Prom
TssPromoter-RefSeqPromoter	nrf2	Prom-Prom
TssPromoter-RefSeqPromoter	nrf2	Prom-Prom
RefSeqPromoter-RefSeqPromoter	nrf2	Prom-Prom
EnhDistal-EnhDistal	nrf2	Enh-Enh
EnhDistal-TssPromoter	nrf2	Prom-Enh
EnhDistal-TssPromoter	nrf2	Prom-Enh
TssPromoter-TssPromoter	nrf2	Prom-Prom
EnhDistal-EnhDistal	nrf2	Enh-Enh
EnhDistal-EnhDistal	nrf2	Enh-Enh
TssPromoter-EnhDistal	nrf2	Prom-Enh
TssPromoter-EnhDistal	nrf2	Prom-Enh
EnhDistal-EnhDistal	nrf2	Enh-Enh
EnhDistal-EnhDistal	nrf2	Enh-Enh
TssPromoter-EnhDistal	nrf2	Prom-Enh
EnhDistal-EnhDistal	nrf2	Enh-Enh
EnhDistal-EnhDistal	nrf2	Enh-Enh
EnhDistal-EnhDistal	nrf2	Enh-Enh
TssPromoter-EnhDistal	nrf2	Prom-Enh
TssPromoter-EnhDistal	nrf2	Prom-Enh
EnhDistal-EnhDistal	nrf2	Enh-Enh
EnhDistal-EnhDistal	nrf2	Enh-Enh
TssPromoter-TssPromoter	nrf2	Prom-Prom
TssPromoter-TssPromoter	nrf2	Prom-Prom
TssPromoter-TssPromoter	nrf2	Prom-Prom
EnhDistal-RefSeqPromoter	nrf2	Prom-Enh
EnhDistal-RefSeqPromoter	nrf2	Prom-Enh
EnhDistal-RefSeqPromoter	nrf2	Prom-Enh
EnhDistal-RefSeqPromoter	nrf2	Prom-Enh
TssPromoter-TssPromoter	nrf2	Prom-Prom
EnhProximal-TssPromoter	nrf2	Prom-Enh
TssPromoter-TssPromoter	nrf2	Prom-Prom
TssPromoter-TssPromoter	nrf2	Prom-Prom
TssPromoter-TssPromoter	nrf2	Prom-Prom
TssPromoter-TssPromoter	nrf2	Prom-Prom
TssPromoter-TssPromoter	nrf2	Prom-Prom
TssPromoter-TssPromoter	background	Prom-Prom
TssPromoter-TssPromoter	background	Prom-Prom
EnhProximal-EnhProximal	background	Enh-Enh
TssPromoter-EnhDistal	background	Prom-Enh
EnhProximal-EnhDistal	background	Enh-Enh
EnhDistal-EnhDistal	background	Enh-Enh
EnhDistal-EnhDistal	background	Enh-Enh
EnhDistal-EnhDistal	background	Enh-Enh
EnhDistal-EnhDistal	background	Enh-Enh
TssPromoter-TssPromoter	background	Prom-Prom
EnhDistal-TssPromoter	background	Prom-Enh
TssPromoter-TssPromoter	background	Prom-Prom
TssPromoter-TssPromoter	background	Prom-Prom
TssPromoter-TssPromoter	background	Prom-Prom
TssPromoter-TssPromoter	background	Prom-Prom
TssPromoter-TssPromoter	background	Prom-Prom
TssPromoter-TssPromoter	background	Prom-Prom
TssPromoter-TssPromoter	background	Prom-Prom
TssPromoter-TssPromoter	background	Prom-Prom
EnhDistal-EnhDistal	background	Enh-Enh
TssPromoter-TssPromoter	background	Prom-Prom
TssPromoter-TssPromoter	background	Prom-Prom
EnhDistal-EnhDistal	background	Enh-Enh
TssPromoter-TssPromoter	background	Prom-Prom
TssPromoter-TssPromoter	background	Prom-Prom
TssPromoter-TssPromoter	background	Prom-Prom
TssPromoter-TssPromoter	background	Prom-Prom
EnhDistal-EnhDistal	background	Enh-Enh
EnhDistal-TssPromoter	background	Prom-Enh
TssPromoter-TssPromoter	background	Prom-Prom
EnhDistal-TssPromoter	background	Prom-Enh
TssPromoter-TssPromoter	background	Prom-Prom
TssPromoter-TssPromoter	background	Prom-Prom
TssPromoter-TssPromoter	background	Prom-Prom
TssPromoter-TssPromoter	background	Prom-Prom
TssPromoter-TssPromoter	background	Prom-Prom
TssPromoter-TssPromoter	background	Prom-Prom
TssPromoter-TssPromoter	background	Prom-Prom
TssPromoter-TssPromoter	background	Prom-Prom
TssPromoter-TssPromoter	background	Prom-Prom
TssPromoter-TssPromoter	background	Prom-Prom
TssPromoter-TssPromoter	background	Prom-Prom
TssPromoter-TssPromoter	background	Prom-Prom
EnhDistal-EnhDistal	background	Enh-Enh
TssPromoter-TssPromoter	background	Prom-Prom
TssPromoter-TssPromoter	background	Prom-Prom
TssPromoter-TssPromoter	background	Prom-Prom
TssPromoter-TssPromoter	background	Prom-Prom
TssPromoter-TssPromoter	background	Prom-Prom
TssPromoter-TssPromoter	background	Prom-Prom
TssPromoter-TssPromoter	background	Prom-Prom
TssPromoter-TssPromoter	background	Prom-Prom
TssPromoter-TssPromoter	background	Prom-Prom
TssPromoter-TssPromoter	background	Prom-Prom
TssPromoter-TssPromoter	background	Prom-Prom
EnhDistal-EnhDistal	background	Enh-Enh
EnhDistal-TssPromoter	background	Prom-Enh
EnhDistal-TssPromoter	background	Prom-Enh
TssPromoter-TssPromoter	background	Prom-Prom
TssPromoter-EnhDistal	background	Prom-Enh
TssPromoter-TssPromoter	background	Prom-Prom
TssPromoter-TssPromoter	background	Prom-Prom
TssPromoter-TssPromoter	background	Prom-Prom
TssPromoter-TssPromoter	background	Prom-Prom
TssPromoter-TssPromoter	background	Prom-Prom
TssPromoter-TssPromoter	background	Prom-Prom
TssPromoter-TssPromoter	background	Prom-Prom
EnhProximal-EnhDistal	background	Enh-Enh
EnhProximal-EnhDistal	background	Enh-Enh
EnhDistal-EnhDistal	background	Enh-Enh
EnhDistal-TssPromoter	background	Prom-Enh
EnhDistal-TssPromoter	background	Prom-Enh
EnhProximal-TssPromoter	background	Prom-Enh
EnhProximal-TssPromoter	background	Prom-Enh
EnhDistal-TssPromoter	background	Prom-Enh
EnhDistal-TssPromoter	background	Prom-Enh
EnhDistal-TssPromoter	background	Prom-Enh
EnhDistal-TssPromoter	background	Prom-Enh
TssPromoter-TssPromoter	background	Prom-Prom
TssPromoter-TssPromoter	background	Prom-Prom
TssPromoter-TssPromoter	background	Prom-Prom
TssPromoter-TssPromoter	background	Prom-Prom
TssPromoter-TssPromoter	background	Prom-Prom
TssPromoter-TssPromoter	background	Prom-Prom
TssPromoter-TssPromoter	background	Prom-Prom
TssPromoter-TssPromoter	background	Prom-Prom
TssPromoter-TssPromoter	background	Prom-Prom
EnhDistal-EnhDistal	background	Enh-Enh
TssPromoter-TssPromoter	background	Prom-Prom
TssPromoter-TssPromoter	background	Prom-Prom
TssPromoter-TssPromoter	background	Prom-Prom
TssPromoter-TssPromoter	background	Prom-Prom
EnhProximal-TssPromoter	background	Prom-Enh
EnhProximal-TssPromoter	background	Prom-Enh
TssPromoter-TssPromoter	background	Prom-Prom
EnhDistal-EnhDistal	background	Enh-Enh
EnhDistal-EnhDistal	background	Enh-Enh
EnhDistal-TssPromoter	background	Prom-Enh
EnhDistal-EnhProximal	background	Enh-Enh
EnhDistal-EnhProximal	background	Enh-Enh
EnhDistal-TssPromoter	background	Prom-Enh
EnhDistal-TssPromoter	background	Prom-Enh
TssPromoter-EnhProximal	background	Prom-Enh
TssPromoter-EnhProximal	background	Prom-Enh
TssPromoter-TssPromoter	background	Prom-Prom
TssPromoter-TssPromoter	background	Prom-Prom
EnhProximal-EnhProximal	background	Enh-Enh
EnhProximal-EnhProximal	background	Enh-Enh
EnhProximal-TssPromoter	background	Prom-Enh
EnhProximal-TssPromoter	background	Prom-Enh
EnhProximal-EnhProximal	background	Enh-Enh
EnhProximal-EnhProximal	background	Enh-Enh
EnhProximal-TssPromoter	background	Prom-Enh
EnhProximal-TssPromoter	background	Prom-Enh
EnhProximal-TssPromoter	background	Prom-Enh
EnhProximal-TssPromoter	background	Prom-Enh
EnhDistal-EnhDistal	background	Enh-Enh
EnhDistal-EnhDistal	background	Enh-Enh
EnhDistal-TssPromoter	background	Prom-Enh
EnhDistal-TssPromoter	background	Prom-Enh
EnhDistal-TssPromoter	background	Prom-Enh
EnhDistal-TssPromoter	background	Prom-Enh
EnhDistal-TssPromoter	background	Prom-Enh
EnhDistal-TssPromoter	background	Prom-Enh
EnhDistal-TssPromoter	background	Prom-Enh
EnhDistal-TssPromoter	background	Prom-Enh
TssPromoter-TssPromoter	background	Prom-Prom
TssPromoter-TssPromoter	background	Prom-Prom
TssPromoter-TssPromoter	background	Prom-Prom
TssPromoter-TssPromoter	background	Prom-Prom
TssPromoter-TssPromoter	background	Prom-Prom
TssPromoter-TssPromoter	background	Prom-Prom
TssPromoter-TssPromoter	background	Prom-Prom
TssPromoter-TssPromoter	background	Prom-Prom
TssPromoter-EnhDistal	background	Prom-Enh
TssPromoter-TssPromoter	background	Prom-Prom
TssPromoter-TssPromoter	background	Prom-Prom
TssPromoter-TssPromoter	background	Prom-Prom
TssPromoter-TssPromoter	background	Prom-Prom
TssPromoter-TssPromoter	background	Prom-Prom
TssPromoter-TssPromoter	background	Prom-Prom
TssPromoter-TssPromoter	background	Prom-Prom
EnhDistal-TssPromoter	background	Prom-Enh
TssPromoter-TssPromoter	background	Prom-Prom
TssPromoter-TssPromoter	background	Prom-Prom
TssPromoter-TssPromoter	background	Prom-Prom
TssPromoter-TssPromoter	background	Prom-Prom
TssPromoter-TssPromoter	background	Prom-Prom
TssPromoter-TssPromoter	background	Prom-Prom
TssPromoter-TssPromoter	background	Prom-Prom
TssPromoter-TssPromoter	background	Prom-Prom
TssPromoter-TssPromoter	background	Prom-Prom
TssPromoter-TssPromoter	background	Prom-Prom
TssPromoter-TssPromoter	background	Prom-Prom
TssPromoter-TssPromoter	background	Prom-Prom
TssPromoter-TssPromoter	background	Prom-Prom
TssPromoter-TssPromoter	background	Prom-Prom
TssPromoter-TssPromoter	background	Prom-Prom
TssPromoter-TssPromoter	background	Prom-Prom
TssPromoter-TssPromoter	background	Prom-Prom
TssPromoter-TssPromoter	background	Prom-Prom
TssPromoter-TssPromoter	background	Prom-Prom
TssPromoter-TssPromoter	background	Prom-Prom
TssPromoter-TssPromoter	background	Prom-Prom
TssPromoter-TssPromoter	background	Prom-Prom
TssPromoter-TssPromoter	background	Prom-Prom
TssPromoter-TssPromoter	background	Prom-Prom
TssPromoter-TssPromoter	background	Prom-Prom
TssPromoter-TssPromoter	background	Prom-Prom
TssPromoter-TssPromoter	background	Prom-Prom
TssPromoter-TssPromoter	background	Prom-Prom
TssPromoter-TssPromoter	background	Prom-Prom
TssPromoter-TssPromoter	background	Prom-Prom
TssPromoter-TssPromoter	background	Prom-Prom
TssPromoter-TssPromoter	background	Prom-Prom
TssPromoter-TssPromoter	background	Prom-Prom
TssPromoter-TssPromoter	background	Prom-Prom
TssPromoter-TssPromoter	background	Prom-Prom
TssPromoter-TssPromoter	background	Prom-Prom
TssPromoter-EnhDistal	background	Prom-Enh
TssPromoter-EnhDistal	background	Prom-Enh
TssPromoter-EnhDistal	background	Prom-Enh
TssPromoter-EnhDistal	background	Prom-Enh
EnhDistal-EnhDistal	background	Enh-Enh
EnhDistal-EnhDistal	background	Enh-Enh
TssPromoter-TssPromoter	background	Prom-Prom
TssPromoter-TssPromoter	background	Prom-Prom
EnhDistal-TssPromoter	background	Prom-Enh
EnhDistal-TssPromoter	background	Prom-Enh
TssPromoter-TssPromoter	background	Prom-Prom
EnhDistal-TssPromoter	background	Prom-Enh
TssPromoter-TssPromoter	background	Prom-Prom
EnhDistal-TssPromoter	background	Prom-Enh
EnhDistal-TssPromoter	background	Prom-Enh
TssPromoter-TssPromoter	background	Prom-Prom
TssPromoter-TssPromoter	background	Prom-Prom
EnhDistal-TssPromoter	background	Prom-Enh
EnhDistal-TssPromoter	background	Prom-Enh
TssPromoter-TssPromoter	background	Prom-Prom
TssPromoter-TssPromoter	background	Prom-Prom
TssPromoter-TssPromoter	background	Prom-Prom
TssPromoter-TssPromoter	background	Prom-Prom
TssPromoter-TssPromoter	background	Prom-Prom
EnhProximal-TssPromoter	background	Prom-Enh
TssPromoter-TssPromoter	background	Prom-Prom
TssPromoter-TssPromoter	background	Prom-Prom
TssPromoter-TssPromoter	background	Prom-Prom
TssPromoter-TssPromoter	background	Prom-Prom
TssPromoter-TssPromoter	background	Prom-Prom
EnhDistal-EnhDistal	background	Enh-Enh
EnhProximal-EnhProximal	background	Enh-Enh
EnhDistal-EnhDistal	background	Enh-Enh
EnhDistal-EnhDistal	background	Enh-Enh
TssPromoter-TssPromoter	background	Prom-Prom
EnhDistal-EnhDistal	background	Enh-Enh
EnhDistal-TssPromoter	background	Prom-Enh
EnhDistal-TssPromoter	background	Prom-Enh
EnhDistal-TssPromoter	background	Prom-Enh
EnhDistal-TssPromoter	background	Prom-Enh
EnhDistal-TssPromoter	background	Prom-Enh
EnhDistal-TssPromoter	background	Prom-Enh
TssPromoter-TssPromoter	background	Prom-Prom
TssPromoter-TssPromoter	background	Prom-Prom
EnhDistal-TssPromoter	background	Prom-Enh
EnhDistal-TssPromoter	background	Prom-Enh
EnhDistal-EnhDistal	background	Enh-Enh
EnhDistal-EnhDistal	background	Enh-Enh
TssPromoter-EnhDistal	background	Prom-Enh
TssPromoter-EnhDistal	background	Prom-Enh
TssPromoter-EnhDistal	background	Prom-Enh
EnhDistal-TssPromoter	background	Prom-Enh
EnhDistal-TssPromoter	background	Prom-Enh
EnhDistal-TssPromoter	background	Prom-Enh
TssPromoter-TssPromoter	background	Prom-Prom
TssPromoter-TssPromoter	background	Prom-Prom
EnhDistal-TssPromoter	background	Prom-Enh
TssPromoter-TssPromoter	background	Prom-Prom
EnhDistal-TssPromoter	background	Prom-Enh
EnhDistal-TssPromoter	background	Prom-Enh
EnhDistal-TssPromoter	background	Prom-Enh
EnhDistal-TssPromoter	background	Prom-Enh
EnhDistal-TssPromoter	background	Prom-Enh
EnhDistal-TssPromoter	background	Prom-Enh
TssPromoter-TssPromoter	background	Prom-Prom
TssPromoter-TssPromoter	background	Prom-Prom
TssPromoter-TssPromoter	background	Prom-Prom
EnhDistal-TssPromoter	background	Prom-Enh
EnhDistal-TssPromoter	background	Prom-Enh
TssPromoter-TssPromoter	background	Prom-Prom
TssPromoter-TssPromoter	background	Prom-Prom
TssPromoter-TssPromoter	background	Prom-Prom
TssPromoter-TssPromoter	background	Prom-Prom
TssPromoter-TssPromoter	background	Prom-Prom
TssPromoter-EnhDistal	background	Prom-Enh
TssPromoter-TssPromoter	background	Prom-Prom
TssPromoter-TssPromoter	background	Prom-Prom
TssPromoter-TssPromoter	background	Prom-Prom
TssPromoter-TssPromoter	background	Prom-Prom
TssPromoter-TssPromoter	background	Prom-Prom
TssPromoter-TssPromoter	background	Prom-Prom
TssPromoter-TssPromoter	background	Prom-Prom
TssPromoter-TssPromoter	background	Prom-Prom
TssPromoter-TssPromoter	background	Prom-Prom
TssPromoter-TssPromoter	background	Prom-Prom
TssPromoter-TssPromoter	background	Prom-Prom
TssPromoter-TssPromoter	background	Prom-Prom
TssPromoter-TssPromoter	background	Prom-Prom
TssPromoter-TssPromoter	background	Prom-Prom
TssPromoter-TssPromoter	background	Prom-Prom
TssPromoter-TssPromoter	background	Prom-Prom
TssPromoter-TssPromoter	background	Prom-Prom
TssPromoter-TssPromoter	background	Prom-Prom
TssPromoter-TssPromoter	background	Prom-Prom
TssPromoter-TssPromoter	background	Prom-Prom
TssPromoter-EnhDistal	background	Prom-Enh
TssPromoter-TssPromoter	background	Prom-Prom
TssPromoter-TssPromoter	background	Prom-Prom
TssPromoter-EnhDistal	background	Prom-Enh
TssPromoter-TssPromoter	background	Prom-Prom
TssPromoter-TssPromoter	background	Prom-Prom
TssPromoter-EnhDistal	background	Prom-Enh
TssPromoter-TssPromoter	background	Prom-Prom
TssPromoter-TssPromoter	background	Prom-Prom
TssPromoter-EnhDistal	background	Prom-Enh
TssPromoter-EnhDistal	background	Prom-Enh
TssPromoter-EnhDistal	background	Prom-Enh
TssPromoter-EnhDistal	background	Prom-Enh
EnhDistal-EnhDistal	background	Enh-Enh
TssPromoter-TssPromoter	background	Prom-Prom
TssPromoter-TssPromoter	background	Prom-Prom
TssPromoter-EnhProximal	background	Prom-Enh
TssPromoter-EnhProximal	background	Prom-Enh
EnhProximal-EnhProximal	background	Enh-Enh
EnhDistal-EnhDistal	background	Enh-Enh
EnhDistal-EnhDistal	background	Enh-Enh
TssPromoter-TssPromoter	background	Prom-Prom
TssPromoter-TssPromoter	background	Prom-Prom
TssPromoter-TssPromoter	background	Prom-Prom
TssPromoter-TssPromoter	background	Prom-Prom
TssPromoter-TssPromoter	background	Prom-Prom
TssPromoter-TssPromoter	background	Prom-Prom
TssPromoter-TssPromoter	background	Prom-Prom
TssPromoter-TssPromoter	background	Prom-Prom
TssPromoter-TssPromoter	background	Prom-Prom
TssPromoter-TssPromoter	background	Prom-Prom
TssPromoter-TssPromoter	background	Prom-Prom
TssPromoter-TssPromoter	background	Prom-Prom
TssPromoter-TssPromoter	background	Prom-Prom
EnhProximal-EnhDistal	background	Enh-Enh
EnhProximal-EnhDistal	background	Enh-Enh
EnhDistal-EnhDistal	background	Enh-Enh
EnhProximal-EnhDistal	background	Enh-Enh
EnhProximal-EnhDistal	background	Enh-Enh
EnhDistal-EnhDistal	background	Enh-Enh
EnhProximal-EnhDistal	background	Enh-Enh
EnhProximal-EnhDistal	background	Enh-Enh
EnhDistal-EnhDistal	background	Enh-Enh
TssPromoter-TssPromoter	background	Prom-Prom
TssPromoter-TssPromoter	background	Prom-Prom
TssPromoter-TssPromoter	background	Prom-Prom
TssPromoter-TssPromoter	background	Prom-Prom
TssPromoter-TssPromoter	background	Prom-Prom
TssPromoter-TssPromoter	background	Prom-Prom
TssPromoter-TssPromoter	background	Prom-Prom
TssPromoter-TssPromoter	background	Prom-Prom
TssPromoter-TssPromoter	background	Prom-Prom
TssPromoter-EnhDistal	background	Prom-Enh
TssPromoter-EnhDistal	background	Prom-Enh
TssPromoter-EnhDistal	background	Prom-Enh
TssPromoter-EnhDistal	background	Prom-Enh
EnhDistal-EnhDistal	background	Enh-Enh
TssPromoter-TssPromoter	background	Prom-Prom
TssPromoter-TssPromoter	background	Prom-Prom
TssPromoter-TssPromoter	background	Prom-Prom
TssPromoter-TssPromoter	background	Prom-Prom
TssPromoter-TssPromoter	background	Prom-Prom
TssPromoter-TssPromoter	background	Prom-Prom
TssPromoter-TssPromoter	background	Prom-Prom
EnhDistal-EnhDistal	background	Enh-Enh
TssPromoter-TssPromoter	background	Prom-Prom
TssPromoter-TssPromoter	background	Prom-Prom
TssPromoter-TssPromoter	background	Prom-Prom
TssPromoter-TssPromoter	background	Prom-Prom
EnhDistal-TssPromoter	background	Prom-Enh
EnhDistal-TssPromoter	background	Prom-Enh
EnhDistal-EnhDistal	background	Enh-Enh
TssPromoter-EnhDistal	background	Prom-Enh
TssPromoter-EnhDistal	background	Prom-Enh
EnhDistal-EnhDistal	background	Enh-Enh
TssPromoter-EnhDistal	background	Prom-Enh
EnhDistal-EnhDistal	background	Enh-Enh
EnhDistal-EnhDistal	background	Enh-Enh
TssPromoter-TssPromoter	background	Prom-Prom
EnhDistal-TssPromoter	background	Prom-Enh
EnhDistal-EnhDistal	background	Enh-Enh
EnhDistal-TssPromoter	background	Prom-Enh
EnhDistal-TssPromoter	background	Prom-Enh
TssPromoter-TssPromoter	background	Prom-Prom
TssPromoter-TssPromoter	background	Prom-Prom
TssPromoter-TssPromoter	background	Prom-Prom
TssPromoter-TssPromoter	background	Prom-Prom
TssPromoter-TssPromoter	background	Prom-Prom
TssPromoter-TssPromoter	background	Prom-Prom
TssPromoter-TssPromoter	background	Prom-Prom
TssPromoter-TssPromoter	background	Prom-Prom
TssPromoter-TssPromoter	background	Prom-Prom
TssPromoter-TssPromoter	background	Prom-Prom
TssPromoter-TssPromoter	background	Prom-Prom
TssPromoter-TssPromoter	background	Prom-Prom
TssPromoter-TssPromoter	background	Prom-Prom
TssPromoter-TssPromoter	background	Prom-Prom
TssPromoter-TssPromoter	background	Prom-Prom
TssPromoter-TssPromoter	background	Prom-Prom
EnhDistal-EnhDistal	background	Enh-Enh
EnhProximal-EnhProximal	background	Enh-Enh
TssPromoter-TssPromoter	background	Prom-Prom
TssPromoter-TssPromoter	background	Prom-Prom
TssPromoter-TssPromoter	background	Prom-Prom
EnhDistal-EnhDistal	background	Enh-Enh
EnhDistal-TssPromoter	background	Prom-Enh
EnhDistal-TssPromoter	background	Prom-Enh
EnhDistal-EnhDistal	background	Enh-Enh
EnhDistal-EnhDistal	background	Enh-Enh
TssPromoter-EnhDistal	background	Prom-Enh
EnhDistal-TssPromoter	background	Prom-Enh
EnhDistal-TssPromoter	background	Prom-Enh
TssPromoter-TssPromoter	background	Prom-Prom
EnhDistal-TssPromoter	background	Prom-Enh
EnhDistal-TssPromoter	background	Prom-Enh
TssPromoter-TssPromoter	background	Prom-Prom
EnhDistal-TssPromoter	background	Prom-Enh
TssPromoter-TssPromoter	background	Prom-Prom
EnhDistal-TssPromoter	background	Prom-Enh
EnhDistal-TssPromoter	background	Prom-Enh
TssPromoter-TssPromoter	background	Prom-Prom
EnhDistal-TssPromoter	background	Prom-Enh
EnhDistal-TssPromoter	background	Prom-Enh
EnhDistal-TssPromoter	background	Prom-Enh
TssPromoter-TssPromoter	background	Prom-Prom
TssPromoter-TssPromoter	background	Prom-Prom
TssPromoter-TssPromoter	background	Prom-Prom
TssPromoter-TssPromoter	background	Prom-Prom
TssPromoter-TssPromoter	background	Prom-Prom
TssPromoter-TssPromoter	background	Prom-Prom
TssPromoter-TssPromoter	background	Prom-Prom
TssPromoter-TssPromoter	background	Prom-Prom
TssPromoter-TssPromoter	background	Prom-Prom
TssPromoter-TssPromoter	background	Prom-Prom
EnhDistal-EnhDistal	background	Enh-Enh
TssPromoter-TssPromoter	background	Prom-Prom
TssPromoter-TssPromoter	background	Prom-Prom
TssPromoter-TssPromoter	background	Prom-Prom
TssPromoter-TssPromoter	background	Prom-Prom
TssPromoter-TssPromoter	background	Prom-Prom
TssPromoter-TssPromoter	background	Prom-Prom
TssPromoter-TssPromoter	background	Prom-Prom
TssPromoter-TssPromoter	background	Prom-Prom
TssPromoter-TssPromoter	background	Prom-Prom
TssPromoter-TssPromoter	background	Prom-Prom
TssPromoter-TssPromoter	background	Prom-Prom
TssPromoter-TssPromoter	background	Prom-Prom
TssPromoter-TssPromoter	background	Prom-Prom
TssPromoter-TssPromoter	background	Prom-Prom
TssPromoter-TssPromoter	background	Prom-Prom
EnhProximal-EnhDistal	background	Enh-Enh
EnhDistal-EnhDistal	background	Enh-Enh
TssPromoter-TssPromoter	background	Prom-Prom
TssPromoter-TssPromoter	background	Prom-Prom
TssPromoter-TssPromoter	background	Prom-Prom
TssPromoter-TssPromoter	background	Prom-Prom
TssPromoter-TssPromoter	background	Prom-Prom
TssPromoter-EnhDistal	background	Prom-Enh
TssPromoter-EnhDistal	background	Prom-Enh
TssPromoter-TssPromoter	background	Prom-Prom
TssPromoter-TssPromoter	background	Prom-Prom
TssPromoter-TssPromoter	background	Prom-Prom
TssPromoter-TssPromoter	background	Prom-Prom
TssPromoter-TssPromoter	background	Prom-Prom
TssPromoter-TssPromoter	background	Prom-Prom
TssPromoter-TssPromoter	background	Prom-Prom
TssPromoter-EnhDistal	background	Prom-Enh
TssPromoter-TssPromoter	background	Prom-Prom
TssPromoter-EnhDistal	background	Prom-Enh
TssPromoter-TssPromoter	background	Prom-Prom
TssPromoter-TssPromoter	background	Prom-Prom
TssPromoter-TssPromoter	background	Prom-Prom
TssPromoter-EnhDistal	background	Prom-Enh
TssPromoter-EnhDistal	background	Prom-Enh
TssPromoter-EnhDistal	background	Prom-Enh
TssPromoter-EnhDistal	background	Prom-Enh
EnhDistal-EnhDistal	background	Enh-Enh
EnhDistal-EnhDistal	background	Enh-Enh
TssPromoter-EnhDistal	background	Prom-Enh
TssPromoter-EnhDistal	background	Prom-Enh
TssPromoter-EnhDistal	background	Prom-Enh
EnhDistal-EnhDistal	background	Enh-Enh
EnhDistal-EnhDistal	background	Enh-Enh
EnhDistal-EnhDistal	background	Enh-Enh
EnhDistal-EnhDistal	background	Enh-Enh
EnhDistal-EnhDistal	background	Enh-Enh
TssPromoter-EnhDistal	background	Prom-Enh
TssPromoter-EnhDistal	background	Prom-Enh
EnhDistal-EnhDistal	background	Enh-Enh
EnhDistal-EnhDistal	background	Enh-Enh
EnhDistal-EnhDistal	background	Enh-Enh
EnhDistal-EnhDistal	background	Enh-Enh
EnhDistal-EnhDistal	background	Enh-Enh
TssPromoter-TssPromoter	background	Prom-Prom
TssPromoter-TssPromoter	background	Prom-Prom
TssPromoter-TssPromoter	background	Prom-Prom
TssPromoter-TssPromoter	background	Prom-Prom
TssPromoter-TssPromoter	background	Prom-Prom
TssPromoter-TssPromoter	background	Prom-Prom
TssPromoter-TssPromoter	background	Prom-Prom
EnhDistal-EnhDistal	background	Enh-Enh
TssPromoter-TssPromoter	background	Prom-Prom
TssPromoter-TssPromoter	background	Prom-Prom
TssPromoter-TssPromoter	background	Prom-Prom
TssPromoter-TssPromoter	background	Prom-Prom
EnhDistal-EnhProximal	background	Enh-Enh
EnhProximal-EnhProximal	background	Enh-Enh
EnhDistal-TssPromoter	background	Prom-Enh
EnhProximal-TssPromoter	background	Prom-Enh
EnhDistal-EnhDistal	background	Enh-Enh
EnhDistal-EnhDistal	background	Enh-Enh
TssPromoter-TssPromoter	background	Prom-Prom
TssPromoter-TssPromoter	background	Prom-Prom
TssPromoter-TssPromoter	background	Prom-Prom
EnhDistal-TssPromoter	background	Prom-Enh
EnhDistal-TssPromoter	background	Prom-Enh
TssPromoter-TssPromoter	background	Prom-Prom
TssPromoter-TssPromoter	background	Prom-Prom
TssPromoter-TssPromoter	background	Prom-Prom
TssPromoter-TssPromoter	background	Prom-Prom
TssPromoter-TssPromoter	background	Prom-Prom
TssPromoter-TssPromoter	background	Prom-Prom
TssPromoter-TssPromoter	background	Prom-Prom
TssPromoter-TssPromoter	background	Prom-Prom
TssPromoter-TssPromoter	background	Prom-Prom
TssPromoter-TssPromoter	background	Prom-Prom
TssPromoter-TssPromoter	background	Prom-Prom
TssPromoter-TssPromoter	background	Prom-Prom
TssPromoter-TssPromoter	background	Prom-Prom
EnhProximal-EnhProximal	background	Enh-Enh
EnhDistal-EnhDistal	background	Enh-Enh
EnhDistal-TssPromoter	background	Prom-Enh
EnhDistal-TssPromoter	background	Prom-Enh
EnhDistal-EnhDistal	background	Enh-Enh
EnhDistal-EnhDistal	background	Enh-Enh
TssPromoter-EnhDistal	background	Prom-Enh
TssPromoter-TssPromoter	background	Prom-Prom
TssPromoter-TssPromoter	background	Prom-Prom
TssPromoter-TssPromoter	background	Prom-Prom
TssPromoter-TssPromoter	background	Prom-Prom
TssPromoter-TssPromoter	background	Prom-Prom
TssPromoter-TssPromoter	background	Prom-Prom
TssPromoter-TssPromoter	background	Prom-Prom
TssPromoter-TssPromoter	background	Prom-Prom
EnhDistal-EnhDistal	background	Enh-Enh
EnhDistal-TssPromoter	background	Prom-Enh
EnhDistal-TssPromoter	background	Prom-Enh
EnhDistal-TssPromoter	background	Prom-Enh
EnhDistal-TssPromoter	background	Prom-Enh
TssPromoter-TssPromoter	background	Prom-Prom
EnhProximal-EnhProximal	background	Enh-Enh
EnhProximal-TssPromoter	background	Prom-Enh
EnhProximal-TssPromoter	background	Prom-Enh
EnhProximal-TssPromoter	background	Prom-Enh
EnhProximal-TssPromoter	background	Prom-Enh
EnhProximal-TssPromoter	background	Prom-Enh
EnhProximal-TssPromoter	background	Prom-Enh
TssPromoter-TssPromoter	background	Prom-Prom
TssPromoter-TssPromoter	background	Prom-Prom
TssPromoter-TssPromoter	background	Prom-Prom
TssPromoter-TssPromoter	background	Prom-Prom
EnhDistal-TssPromoter	background	Prom-Enh
EnhDistal-TssPromoter	background	Prom-Enh
TssPromoter-TssPromoter	background	Prom-Prom
TssPromoter-TssPromoter	background	Prom-Prom
TssPromoter-TssPromoter	background	Prom-Prom
TssPromoter-TssPromoter	background	Prom-Prom
TssPromoter-TssPromoter	background	Prom-Prom
TssPromoter-TssPromoter	background	Prom-Prom
TssPromoter-TssPromoter	background	Prom-Prom
TssPromoter-TssPromoter	background	Prom-Prom
TssPromoter-TssPromoter	background	Prom-Prom
TssPromoter-EnhProximal	background	Prom-Enh
TssPromoter-EnhDistal	background	Prom-Enh
EnhProximal-EnhProximal	background	Enh-Enh
EnhProximal-EnhDistal	background	Enh-Enh
TssPromoter-EnhDistal	background	Prom-Enh
EnhProximal-EnhDistal	background	Enh-Enh
EnhProximal-EnhDistal	background	Enh-Enh
EnhDistal-EnhDistal	background	Enh-Enh
TssPromoter-TssPromoter	background	Prom-Prom
EnhProximal-TssPromoter	background	Prom-Enh
EnhProximal-TssPromoter	background	Prom-Enh
EnhDistal-TssPromoter	background	Prom-Enh
EnhDistal-TssPromoter	background	Prom-Enh
TssPromoter-TssPromoter	background	Prom-Prom
TssPromoter-TssPromoter	background	Prom-Prom
EnhDistal-EnhDistal	background	Enh-Enh
EnhDistal-EnhDistal	background	Enh-Enh
EnhDistal-EnhDistal	background	Enh-Enh
EnhDistal-EnhDistal	background	Enh-Enh
EnhDistal-EnhDistal	background	Enh-Enh
EnhDistal-EnhDistal	background	Enh-Enh
EnhDistal-TssPromoter	background	Prom-Enh
EnhDistal-TssPromoter	background	Prom-Enh
EnhDistal-TssPromoter	background	Prom-Enh
EnhDistal-TssPromoter	background	Prom-Enh
TssPromoter-EnhProximal	background	Prom-Enh
EnhDistal-TssPromoter	background	Prom-Enh
EnhDistal-TssPromoter	background	Prom-Enh
TssPromoter-TssPromoter	background	Prom-Prom
TssPromoter-EnhProximal	background	Prom-Enh
EnhProximal-EnhProximal	background	Enh-Enh
TssPromoter-TssPromoter	background	Prom-Prom
EnhProximal-TssPromoter	background	Prom-Enh
TssPromoter-TssPromoter	background	Prom-Prom
TssPromoter-EnhDistal	background	Prom-Enh
TssPromoter-EnhDistal	background	Prom-Enh
EnhDistal-EnhDistal	background	Enh-Enh
EnhDistal-TssPromoter	background	Prom-Enh
EnhDistal-TssPromoter	background	Prom-Enh
TssPromoter-TssPromoter	background	Prom-Prom
TssPromoter-EnhDistal	background	Prom-Enh
EnhProximal-EnhProximal	background	Enh-Enh
EnhProximal-EnhDistal	background	Enh-Enh
EnhDistal-TssPromoter	background	Prom-Enh
EnhDistal-TssPromoter	background	Prom-Enh
EnhDistal-EnhDistal	background	Enh-Enh
EnhDistal-TssPromoter	background	Prom-Enh
EnhDistal-TssPromoter	background	Prom-Enh
EnhDistal-TssPromoter	background	Prom-Enh
EnhDistal-TssPromoter	background	Prom-Enh
TssPromoter-TssPromoter	background	Prom-Prom
TssPromoter-TssPromoter	background	Prom-Prom
TssPromoter-EnhDistal	background	Prom-Enh
TssPromoter-TssPromoter	background	Prom-Prom
TssPromoter-TssPromoter	background	Prom-Prom
TssPromoter-TssPromoter	background	Prom-Prom
TssPromoter-EnhProximal	background	Prom-Enh
TssPromoter-EnhProximal	background	Prom-Enh
TssPromoter-EnhProximal	background	Prom-Enh
TssPromoter-EnhProximal	background	Prom-Enh
EnhProximal-EnhProximal	background	Enh-Enh
EnhProximal-EnhProximal	background	Enh-Enh
TssPromoter-EnhDistal	background	Prom-Enh
TssPromoter-TssPromoter	background	Prom-Prom
EnhProximal-TssPromoter	background	Prom-Enh
EnhDistal-TssPromoter	background	Prom-Enh
EnhProximal-TssPromoter	background	Prom-Enh
EnhProximal-TssPromoter	background	Prom-Enh
EnhDistal-TssPromoter	background	Prom-Enh
TssPromoter-TssPromoter	background	Prom-Prom
TssPromoter-TssPromoter	background	Prom-Prom
TssPromoter-TssPromoter	background	Prom-Prom
TssPromoter-TssPromoter	background	Prom-Prom
TssPromoter-TssPromoter	background	Prom-Prom
TssPromoter-TssPromoter	background	Prom-Prom
EnhDistal-EnhDistal	background	Enh-Enh
EnhDistal-EnhDistal	background	Enh-Enh
EnhDistal-EnhDistal	background	Enh-Enh
EnhDistal-EnhDistal	background	Enh-Enh
EnhDistal-EnhDistal	background	Enh-Enh
EnhDistal-EnhDistal	background	Enh-Enh
EnhDistal-TssPromoter	background	Prom-Enh
TssPromoter-TssPromoter	background	Prom-Prom
TssPromoter-TssPromoter	background	Prom-Prom
TssPromoter-TssPromoter	background	Prom-Prom
TssPromoter-EnhDistal	background	Prom-Enh
TssPromoter-TssPromoter	background	Prom-Prom
TssPromoter-TssPromoter	background	Prom-Prom
TssPromoter-TssPromoter	background	Prom-Prom
TssPromoter-TssPromoter	background	Prom-Prom
TssPromoter-TssPromoter	background	Prom-Prom
TssPromoter-EnhDistal	background	Prom-Enh
TssPromoter-EnhDistal	background	Prom-Enh
TssPromoter-EnhDistal	background	Prom-Enh
TssPromoter-EnhDistal	background	Prom-Enh
TssPromoter-EnhDistal	background	Prom-Enh
TssPromoter-EnhDistal	background	Prom-Enh
TssPromoter-EnhDistal	background	Prom-Enh
TssPromoter-EnhDistal	background	Prom-Enh
EnhDistal-EnhDistal	background	Enh-Enh
TssPromoter-EnhDistal	background	Prom-Enh
TssPromoter-EnhDistal	background	Prom-Enh
TssPromoter-EnhDistal	background	Prom-Enh
TssPromoter-EnhDistal	background	Prom-Enh
EnhDistal-EnhDistal	background	Enh-Enh
EnhDistal-EnhDistal	background	Enh-Enh
TssPromoter-EnhDistal	background	Prom-Enh
TssPromoter-EnhDistal	background	Prom-Enh
TssPromoter-EnhDistal	background	Prom-Enh
TssPromoter-EnhDistal	background	Prom-Enh
EnhDistal-EnhDistal	background	Enh-Enh
EnhDistal-EnhDistal	background	Enh-Enh
EnhDistal-EnhDistal	background	Enh-Enh
EnhDistal-EnhDistal	background	Enh-Enh
EnhDistal-EnhDistal	background	Enh-Enh
EnhDistal-EnhDistal	background	Enh-Enh
EnhDistal-EnhDistal	background	Enh-Enh
EnhDistal-EnhProximal	background	Enh-Enh
TssPromoter-TssPromoter	background	Prom-Prom
TssPromoter-TssPromoter	background	Prom-Prom
TssPromoter-TssPromoter	background	Prom-Prom
TssPromoter-TssPromoter	background	Prom-Prom
TssPromoter-TssPromoter	background	Prom-Prom
TssPromoter-TssPromoter	background	Prom-Prom
TssPromoter-TssPromoter	background	Prom-Prom
TssPromoter-TssPromoter	background	Prom-Prom
TssPromoter-TssPromoter	background	Prom-Prom
TssPromoter-TssPromoter	background	Prom-Prom
TssPromoter-TssPromoter	background	Prom-Prom
TssPromoter-TssPromoter	background	Prom-Prom
TssPromoter-TssPromoter	background	Prom-Prom
TssPromoter-TssPromoter	background	Prom-Prom
TssPromoter-TssPromoter	background	Prom-Prom
TssPromoter-TssPromoter	background	Prom-Prom
TssPromoter-TssPromoter	background	Prom-Prom
TssPromoter-TssPromoter	background	Prom-Prom
TssPromoter-EnhDistal	background	Prom-Enh
TssPromoter-EnhDistal	background	Prom-Enh
EnhDistal-EnhDistal	background	Enh-Enh
EnhDistal-TssPromoter	background	Prom-Enh
EnhDistal-TssPromoter	background	Prom-Enh
EnhDistal-EnhDistal	background	Enh-Enh
EnhDistal-TssPromoter	background	Prom-Enh
EnhDistal-TssPromoter	background	Prom-Enh
EnhDistal-EnhDistal	background	Enh-Enh
TssPromoter-EnhDistal	background	Prom-Enh
TssPromoter-EnhDistal	background	Prom-Enh
EnhDistal-EnhDistal	background	Enh-Enh
TssPromoter-EnhDistal	background	Prom-Enh
TssPromoter-EnhDistal	background	Prom-Enh
EnhDistal-EnhDistal	background	Enh-Enh
EnhDistal-EnhDistal	background	Enh-Enh
TssPromoter-EnhDistal	background	Prom-Enh
TssPromoter-EnhDistal	background	Prom-Enh
EnhDistal-EnhDistal	background	Enh-Enh
EnhDistal-EnhDistal	background	Enh-Enh
EnhDistal-EnhDistal	background	Enh-Enh
TssPromoter-TssPromoter	background	Prom-Prom
TssPromoter-TssPromoter	background	Prom-Prom
EnhDistal-TssPromoter	background	Prom-Enh
EnhDistal-TssPromoter	background	Prom-Enh
EnhDistal-TssPromoter	background	Prom-Enh
EnhDistal-TssPromoter	background	Prom-Enh
TssPromoter-TssPromoter	background	Prom-Prom
TssPromoter-TssPromoter	background	Prom-Prom
EnhDistal-TssPromoter	background	Prom-Enh
EnhDistal-TssPromoter	background	Prom-Enh
EnhDistal-TssPromoter	background	Prom-Enh
EnhDistal-TssPromoter	background	Prom-Enh
TssPromoter-TssPromoter	background	Prom-Prom
TssPromoter-TssPromoter	background	Prom-Prom
TssPromoter-TssPromoter	background	Prom-Prom
EnhDistal-TssPromoter	background	Prom-Enh
TssPromoter-TssPromoter	background	Prom-Prom
TssPromoter-TssPromoter	background	Prom-Prom
TssPromoter-TssPromoter	background	Prom-Prom
TssPromoter-TssPromoter	background	Prom-Prom
TssPromoter-TssPromoter	background	Prom-Prom
TssPromoter-TssPromoter	background	Prom-Prom
TssPromoter-TssPromoter	background	Prom-Prom
EnhDistal-TssPromoter	background	Prom-Enh
TssPromoter-TssPromoter	background	Prom-Prom
TssPromoter-TssPromoter	background	Prom-Prom
TssPromoter-TssPromoter	background	Prom-Prom
TssPromoter-TssPromoter	background	Prom-Prom
TssPromoter-TssPromoter	background	Prom-Prom
EnhDistal-TssPromoter	background	Prom-Enh
EnhDistal-TssPromoter	background	Prom-Enh
EnhDistal-TssPromoter	background	Prom-Enh
TssPromoter-TssPromoter	background	Prom-Prom
TssPromoter-TssPromoter	background	Prom-Prom
TssPromoter-TssPromoter	background	Prom-Prom
TssPromoter-TssPromoter	background	Prom-Prom
TssPromoter-TssPromoter	background	Prom-Prom
TssPromoter-EnhDistal	background	Prom-Enh
TssPromoter-EnhDistal	background	Prom-Enh
TssPromoter-EnhDistal	background	Prom-Enh
TssPromoter-EnhDistal	background	Prom-Enh
TssPromoter-EnhDistal	background	Prom-Enh
EnhDistal-EnhDistal	background	Enh-Enh
TssPromoter-TssPromoter	background	Prom-Prom
TssPromoter-TssPromoter	background	Prom-Prom
EnhDistal-TssPromoter	background	Prom-Enh
TssPromoter-TssPromoter	background	Prom-Prom
TssPromoter-TssPromoter	background	Prom-Prom
TssPromoter-TssPromoter	background	Prom-Prom
EnhDistal-TssPromoter	background	Prom-Enh
TssPromoter-TssPromoter	background	Prom-Prom
TssPromoter-TssPromoter	background	Prom-Prom
TssPromoter-TssPromoter	background	Prom-Prom
TssPromoter-TssPromoter	background	Prom-Prom
EnhDistal-TssPromoter	background	Prom-Enh
TssPromoter-TssPromoter	background	Prom-Prom
TssPromoter-TssPromoter	background	Prom-Prom
TssPromoter-TssPromoter	background	Prom-Prom
EnhDistal-TssPromoter	background	Prom-Enh
TssPromoter-TssPromoter	background	Prom-Prom
TssPromoter-TssPromoter	background	Prom-Prom
TssPromoter-TssPromoter	background	Prom-Prom
TssPromoter-TssPromoter	background	Prom-Prom
TssPromoter-TssPromoter	background	Prom-Prom
TssPromoter-TssPromoter	background	Prom-Prom
TssPromoter-TssPromoter	background	Prom-Prom
TssPromoter-TssPromoter	background	Prom-Prom
TssPromoter-TssPromoter	background	Prom-Prom
EnhDistal-TssPromoter	background	Prom-Enh
EnhDistal-TssPromoter	background	Prom-Enh
TssPromoter-TssPromoter	background	Prom-Prom
TssPromoter-TssPromoter	background	Prom-Prom
TssPromoter-TssPromoter	background	Prom-Prom
TssPromoter-TssPromoter	background	Prom-Prom
TssPromoter-TssPromoter	background	Prom-Prom
TssPromoter-TssPromoter	background	Prom-Prom
TssPromoter-TssPromoter	background	Prom-Prom
TssPromoter-TssPromoter	background	Prom-Prom
TssPromoter-TssPromoter	background	Prom-Prom
TssPromoter-EnhDistal	background	Prom-Enh
TssPromoter-TssPromoter	background	Prom-Prom
TssPromoter-EnhDistal	background	Prom-Enh
TssPromoter-TssPromoter	background	Prom-Prom
TssPromoter-EnhDistal	background	Prom-Enh
TssPromoter-TssPromoter	background	Prom-Prom
TssPromoter-EnhDistal	background	Prom-Enh
TssPromoter-EnhDistal	background	Prom-Enh
EnhDistal-EnhDistal	background	Enh-Enh
TssPromoter-EnhProximal	background	Prom-Enh
TssPromoter-EnhProximal	background	Prom-Enh
TssPromoter-EnhProximal	background	Prom-Enh
TssPromoter-EnhProximal	background	Prom-Enh
TssPromoter-EnhProximal	background	Prom-Enh
TssPromoter-EnhProximal	background	Prom-Enh
EnhDistal-EnhProximal	background	Enh-Enh
EnhDistal-EnhProximal	background	Enh-Enh
EnhDistal-EnhProximal	background	Enh-Enh
TssPromoter-EnhProximal	background	Prom-Enh
TssPromoter-EnhProximal	background	Prom-Enh
TssPromoter-EnhProximal	background	Prom-Enh
EnhDistal-EnhProximal	background	Enh-Enh
EnhDistal-EnhProximal	background	Enh-Enh
EnhDistal-EnhProximal	background	Enh-Enh
EnhDistal-EnhProximal	background	Enh-Enh
EnhDistal-EnhProximal	background	Enh-Enh
EnhDistal-EnhProximal	background	Enh-Enh
EnhProximal-EnhProximal	background	Enh-Enh
EnhProximal-EnhProximal	background	Enh-Enh
EnhProximal-EnhProximal	background	Enh-Enh
EnhProximal-EnhProximal	background	Enh-Enh
EnhProximal-EnhProximal	background	Enh-Enh
EnhProximal-EnhProximal	background	Enh-Enh
EnhProximal-EnhProximal	background	Enh-Enh
EnhProximal-EnhProximal	background	Enh-Enh
EnhProximal-EnhProximal	background	Enh-Enh
TssPromoter-TssPromoter	background	Prom-Prom
EnhProximal-TssPromoter	background	Prom-Enh
EnhProximal-TssPromoter	background	Prom-Enh
EnhProximal-TssPromoter	background	Prom-Enh
TssPromoter-TssPromoter	background	Prom-Prom
TssPromoter-TssPromoter	background	Prom-Prom
TssPromoter-TssPromoter	background	Prom-Prom
TssPromoter-TssPromoter	background	Prom-Prom
TssPromoter-TssPromoter	background	Prom-Prom
TssPromoter-TssPromoter	background	Prom-Prom
TssPromoter-TssPromoter	background	Prom-Prom
TssPromoter-TssPromoter	background	Prom-Prom
TssPromoter-TssPromoter	background	Prom-Prom
TssPromoter-TssPromoter	background	Prom-Prom
TssPromoter-TssPromoter	background	Prom-Prom
TssPromoter-TssPromoter	background	Prom-Prom
TssPromoter-TssPromoter	background	Prom-Prom
TssPromoter-TssPromoter	background	Prom-Prom
TssPromoter-TssPromoter	background	Prom-Prom
TssPromoter-TssPromoter	background	Prom-Prom
TssPromoter-TssPromoter	background	Prom-Prom
TssPromoter-TssPromoter	background	Prom-Prom
TssPromoter-TssPromoter	background	Prom-Prom
TssPromoter-TssPromoter	background	Prom-Prom
TssPromoter-TssPromoter	background	Prom-Prom
TssPromoter-TssPromoter	background	Prom-Prom
TssPromoter-TssPromoter	background	Prom-Prom
TssPromoter-TssPromoter	background	Prom-Prom
TssPromoter-TssPromoter	background	Prom-Prom
TssPromoter-TssPromoter	background	Prom-Prom
TssPromoter-TssPromoter	background	Prom-Prom
TssPromoter-TssPromoter	background	Prom-Prom
TssPromoter-TssPromoter	background	Prom-Prom
TssPromoter-TssPromoter	background	Prom-Prom
TssPromoter-TssPromoter	background	Prom-Prom
TssPromoter-TssPromoter	background	Prom-Prom
TssPromoter-TssPromoter	background	Prom-Prom
TssPromoter-TssPromoter	background	Prom-Prom
TssPromoter-TssPromoter	background	Prom-Prom
TssPromoter-TssPromoter	background	Prom-Prom
TssPromoter-TssPromoter	background	Prom-Prom
TssPromoter-TssPromoter	background	Prom-Prom
TssPromoter-EnhProximal	background	Prom-Enh
TssPromoter-TssPromoter	background	Prom-Prom
TssPromoter-TssPromoter	background	Prom-Prom
TssPromoter-TssPromoter	background	Prom-Prom
TssPromoter-TssPromoter	background	Prom-Prom
TssPromoter-TssPromoter	background	Prom-Prom
TssPromoter-EnhDistal	background	Prom-Enh
TssPromoter-EnhDistal	background	Prom-Enh
TssPromoter-TssPromoter	background	Prom-Prom
EnhProximal-TssPromoter	background	Prom-Enh
TssPromoter-TssPromoter	background	Prom-Prom
TssPromoter-TssPromoter	background	Prom-Prom
TssPromoter-EnhDistal	background	Prom-Enh
TssPromoter-TssPromoter	background	Prom-Prom
TssPromoter-TssPromoter	background	Prom-Prom
TssPromoter-TssPromoter	background	Prom-Prom
EnhDistal-TssPromoter	background	Prom-Enh
TssPromoter-TssPromoter	background	Prom-Prom
TssPromoter-TssPromoter	background	Prom-Prom
TssPromoter-TssPromoter	background	Prom-Prom
TssPromoter-TssPromoter	background	Prom-Prom
TssPromoter-TssPromoter	background	Prom-Prom
TssPromoter-TssPromoter	background	Prom-Prom
TssPromoter-TssPromoter	background	Prom-Prom
TssPromoter-TssPromoter	background	Prom-Prom
TssPromoter-TssPromoter	background	Prom-Prom
TssPromoter-TssPromoter	background	Prom-Prom
TssPromoter-TssPromoter	background	Prom-Prom
TssPromoter-TssPromoter	background	Prom-Prom
TssPromoter-TssPromoter	background	Prom-Prom
TssPromoter-TssPromoter	background	Prom-Prom
TssPromoter-TssPromoter	background	Prom-Prom
TssPromoter-TssPromoter	background	Prom-Prom
TssPromoter-TssPromoter	background	Prom-Prom
TssPromoter-TssPromoter	background	Prom-Prom
TssPromoter-TssPromoter	background	Prom-Prom
TssPromoter-TssPromoter	background	Prom-Prom
TssPromoter-TssPromoter	background	Prom-Prom
TssPromoter-EnhProximal	background	Prom-Enh
TssPromoter-EnhProximal	background	Prom-Enh
TssPromoter-EnhProximal	background	Prom-Enh
EnhProximal-EnhProximal	background	Enh-Enh
TssPromoter-TssPromoter	background	Prom-Prom
TssPromoter-TssPromoter	background	Prom-Prom
TssPromoter-TssPromoter	background	Prom-Prom
TssPromoter-TssPromoter	background	Prom-Prom
TssPromoter-TssPromoter	background	Prom-Prom
TssPromoter-TssPromoter	background	Prom-Prom
TssPromoter-TssPromoter	background	Prom-Prom
TssPromoter-TssPromoter	background	Prom-Prom
TssPromoter-TssPromoter	background	Prom-Prom
TssPromoter-TssPromoter	background	Prom-Prom
TssPromoter-TssPromoter	background	Prom-Prom
EnhProximal-EnhProximal	background	Enh-Enh
EnhProximal-TssPromoter	background	Prom-Enh
EnhProximal-TssPromoter	background	Prom-Enh
TssPromoter-TssPromoter	background	Prom-Prom
TssPromoter-TssPromoter	background	Prom-Prom
TssPromoter-TssPromoter	background	Prom-Prom
TssPromoter-TssPromoter	background	Prom-Prom
TssPromoter-TssPromoter	background	Prom-Prom
TssPromoter-TssPromoter	background	Prom-Prom
TssPromoter-TssPromoter	background	Prom-Prom
TssPromoter-TssPromoter	background	Prom-Prom
TssPromoter-TssPromoter	background	Prom-Prom
TssPromoter-TssPromoter	background	Prom-Prom
EnhDistal-EnhDistal	background	Enh-Enh
TssPromoter-TssPromoter	background	Prom-Prom
TssPromoter-TssPromoter	background	Prom-Prom
TssPromoter-TssPromoter	background	Prom-Prom
TssPromoter-TssPromoter	background	Prom-Prom
TssPromoter-TssPromoter	background	Prom-Prom
TssPromoter-TssPromoter	background	Prom-Prom
TssPromoter-TssPromoter	background	Prom-Prom
TssPromoter-TssPromoter	background	Prom-Prom
TssPromoter-TssPromoter	background	Prom-Prom
TssPromoter-TssPromoter	background	Prom-Prom
TssPromoter-TssPromoter	background	Prom-Prom
TssPromoter-TssPromoter	background	Prom-Prom
TssPromoter-TssPromoter	background	Prom-Prom
TssPromoter-TssPromoter	background	Prom-Prom
TssPromoter-TssPromoter	background	Prom-Prom
TssPromoter-TssPromoter	background	Prom-Prom
TssPromoter-TssPromoter	background	Prom-Prom
TssPromoter-TssPromoter	background	Prom-Prom
TssPromoter-TssPromoter	background	Prom-Prom
TssPromoter-TssPromoter	background	Prom-Prom
TssPromoter-TssPromoter	background	Prom-Prom
TssPromoter-TssPromoter	background	Prom-Prom
TssPromoter-TssPromoter	background	Prom-Prom
TssPromoter-TssPromoter	background	Prom-Prom
TssPromoter-TssPromoter	background	Prom-Prom
TssPromoter-TssPromoter	background	Prom-Prom
TssPromoter-TssPromoter	background	Prom-Prom
TssPromoter-TssPromoter	background	Prom-Prom
TssPromoter-TssPromoter	background	Prom-Prom
TssPromoter-TssPromoter	background	Prom-Prom
TssPromoter-TssPromoter	background	Prom-Prom
TssPromoter-TssPromoter	background	Prom-Prom
TssPromoter-TssPromoter	background	Prom-Prom
TssPromoter-TssPromoter	background	Prom-Prom
TssPromoter-TssPromoter	background	Prom-Prom
TssPromoter-TssPromoter	background	Prom-Prom
TssPromoter-TssPromoter	background	Prom-Prom
TssPromoter-TssPromoter	background	Prom-Prom
TssPromoter-TssPromoter	background	Prom-Prom
TssPromoter-TssPromoter	background	Prom-Prom
TssPromoter-TssPromoter	background	Prom-Prom
TssPromoter-TssPromoter	background	Prom-Prom
TssPromoter-TssPromoter	background	Prom-Prom
TssPromoter-TssPromoter	background	Prom-Prom
TssPromoter-EnhDistal	background	Prom-Enh
TssPromoter-EnhDistal	background	Prom-Enh
TssPromoter-EnhProximal	background	Prom-Enh
TssPromoter-EnhDistal	background	Prom-Enh
TssPromoter-EnhDistal	background	Prom-Enh
TssPromoter-EnhProximal	background	Prom-Enh
TssPromoter-EnhProximal	background	Prom-Enh
TssPromoter-EnhProximal	background	Prom-Enh
TssPromoter-EnhProximal	background	Prom-Enh
TssPromoter-EnhProximal	background	Prom-Enh
EnhDistal-EnhProximal	background	Enh-Enh
EnhDistal-EnhProximal	background	Enh-Enh
EnhDistal-EnhProximal	background	Enh-Enh
EnhDistal-EnhProximal	background	Enh-Enh
EnhProximal-EnhProximal	background	Enh-Enh
EnhProximal-EnhProximal	background	Enh-Enh
TssPromoter-EnhProximal	background	Prom-Enh
TssPromoter-EnhProximal	background	Prom-Enh
EnhDistal-EnhProximal	background	Enh-Enh
EnhDistal-EnhProximal	background	Enh-Enh
EnhProximal-EnhProximal	background	Enh-Enh
EnhProximal-EnhProximal	background	Enh-Enh
EnhProximal-EnhProximal	background	Enh-Enh
EnhDistal-EnhDistal	background	Enh-Enh
EnhDistal-EnhDistal	background	Enh-Enh
EnhProximal-EnhDistal	background	Enh-Enh
EnhProximal-EnhDistal	background	Enh-Enh
EnhProximal-EnhDistal	background	Enh-Enh
EnhProximal-EnhDistal	background	Enh-Enh
TssPromoter-EnhDistal	background	Prom-Enh
TssPromoter-EnhDistal	background	Prom-Enh
TssPromoter-TssPromoter	background	Prom-Prom
TssPromoter-EnhDistal	background	Prom-Enh
TssPromoter-EnhDistal	background	Prom-Enh
TssPromoter-TssPromoter	background	Prom-Prom
EnhDistal-EnhDistal	background	Enh-Enh
EnhDistal-EnhDistal	background	Enh-Enh
EnhDistal-TssPromoter	background	Prom-Enh
EnhDistal-EnhDistal	background	Enh-Enh
EnhDistal-EnhDistal	background	Enh-Enh
EnhProximal-EnhDistal	background	Enh-Enh
EnhProximal-EnhDistal	background	Enh-Enh
EnhProximal-EnhDistal	background	Enh-Enh
EnhProximal-EnhDistal	background	Enh-Enh
EnhProximal-TssPromoter	background	Prom-Enh
EnhProximal-EnhDistal	background	Enh-Enh
EnhProximal-EnhDistal	background	Enh-Enh
EnhProximal-TssPromoter	background	Prom-Enh
EnhProximal-EnhDistal	background	Enh-Enh
EnhProximal-EnhDistal	background	Enh-Enh
EnhProximal-TssPromoter	background	Prom-Enh
EnhDistal-EnhDistal	background	Enh-Enh
EnhDistal-EnhDistal	background	Enh-Enh
EnhDistal-TssPromoter	background	Prom-Enh
TssPromoter-TssPromoter	background	Prom-Prom
TssPromoter-TssPromoter	background	Prom-Prom
EnhDistal-TssPromoter	background	Prom-Enh
EnhDistal-TssPromoter	background	Prom-Enh
EnhProximal-TssPromoter	background	Prom-Enh
EnhProximal-TssPromoter	background	Prom-Enh
EnhProximal-TssPromoter	background	Prom-Enh
EnhProximal-TssPromoter	background	Prom-Enh
EnhDistal-TssPromoter	background	Prom-Enh
EnhDistal-TssPromoter	background	Prom-Enh
EnhDistal-TssPromoter	background	Prom-Enh
TssPromoter-TssPromoter	background	Prom-Prom
EnhDistal-TssPromoter	background	Prom-Enh
EnhDistal-TssPromoter	background	Prom-Enh
EnhDistal-TssPromoter	background	Prom-Enh
TssPromoter-TssPromoter	background	Prom-Prom
TssPromoter-TssPromoter	background	Prom-Prom
TssPromoter-TssPromoter	background	Prom-Prom
TssPromoter-TssPromoter	background	Prom-Prom
TssPromoter-TssPromoter	background	Prom-Prom
TssPromoter-TssPromoter	background	Prom-Prom
TssPromoter-TssPromoter	background	Prom-Prom
TssPromoter-TssPromoter	background	Prom-Prom
TssPromoter-TssPromoter	background	Prom-Prom
TssPromoter-TssPromoter	background	Prom-Prom
TssPromoter-TssPromoter	background	Prom-Prom
TssPromoter-TssPromoter	background	Prom-Prom
TssPromoter-TssPromoter	background	Prom-Prom
TssPromoter-TssPromoter	background	Prom-Prom
TssPromoter-TssPromoter	background	Prom-Prom
TssPromoter-TssPromoter	background	Prom-Prom
TssPromoter-TssPromoter	background	Prom-Prom
TssPromoter-EnhProximal	background	Prom-Enh
TssPromoter-EnhProximal	background	Prom-Enh
TssPromoter-EnhProximal	background	Prom-Enh
TssPromoter-TssPromoter	background	Prom-Prom
TssPromoter-TssPromoter	background	Prom-Prom
TssPromoter-TssPromoter	background	Prom-Prom
TssPromoter-TssPromoter	background	Prom-Prom
TssPromoter-TssPromoter	background	Prom-Prom
TssPromoter-TssPromoter	background	Prom-Prom
TssPromoter-TssPromoter	background	Prom-Prom
TssPromoter-TssPromoter	background	Prom-Prom
TssPromoter-TssPromoter	background	Prom-Prom
TssPromoter-TssPromoter	background	Prom-Prom
TssPromoter-TssPromoter	background	Prom-Prom
TssPromoter-TssPromoter	background	Prom-Prom
TssPromoter-EnhProximal	background	Prom-Enh
EnhProximal-EnhProximal	background	Enh-Enh
EnhProximal-TssPromoter	background	Prom-Enh
EnhProximal-TssPromoter	background	Prom-Enh
TssPromoter-TssPromoter	background	Prom-Prom
EnhProximal-TssPromoter	background	Prom-Enh
EnhProximal-TssPromoter	background	Prom-Enh
TssPromoter-TssPromoter	background	Prom-Prom
TssPromoter-EnhDistal	background	Prom-Enh
TssPromoter-EnhDistal	background	Prom-Enh
TssPromoter-EnhDistal	background	Prom-Enh
EnhDistal-EnhDistal	background	Enh-Enh
EnhDistal-TssPromoter	background	Prom-Enh
EnhDistal-TssPromoter	background	Prom-Enh
EnhDistal-TssPromoter	background	Prom-Enh
TssPromoter-TssPromoter	background	Prom-Prom
EnhDistal-TssPromoter	background	Prom-Enh
TssPromoter-TssPromoter	background	Prom-Prom
TssPromoter-TssPromoter	background	Prom-Prom
TssPromoter-EnhDistal	background	Prom-Enh
TssPromoter-EnhDistal	background	Prom-Enh
TssPromoter-TssPromoter	background	Prom-Prom
EnhDistal-TssPromoter	background	Prom-Enh
EnhDistal-EnhDistal	background	Enh-Enh
TssPromoter-EnhDistal	background	Prom-Enh
TssPromoter-TssPromoter	background	Prom-Prom
TssPromoter-EnhDistal	background	Prom-Enh
TssPromoter-EnhDistal	background	Prom-Enh
TssPromoter-TssPromoter	background	Prom-Prom
TssPromoter-TssPromoter	background	Prom-Prom
TssPromoter-TssPromoter	background	Prom-Prom
TssPromoter-TssPromoter	background	Prom-Prom
TssPromoter-TssPromoter	background	Prom-Prom
TssPromoter-EnhDistal	background	Prom-Enh
TssPromoter-EnhDistal	background	Prom-Enh
TssPromoter-EnhDistal	background	Prom-Enh
TssPromoter-EnhDistal	background	Prom-Enh
TssPromoter-EnhDistal	background	Prom-Enh
TssPromoter-EnhDistal	background	Prom-Enh
EnhDistal-EnhDistal	background	Enh-Enh
TssPromoter-EnhDistal	background	Prom-Enh
TssPromoter-EnhDistal	background	Prom-Enh
EnhDistal-EnhDistal	background	Enh-Enh
TssPromoter-EnhDistal	background	Prom-Enh
TssPromoter-EnhDistal	background	Prom-Enh
EnhDistal-EnhDistal	background	Enh-Enh
EnhDistal-EnhDistal	background	Enh-Enh
EnhDistal-EnhDistal	background	Enh-Enh
TssPromoter-TssPromoter	background	Prom-Prom
TssPromoter-TssPromoter	background	Prom-Prom
EnhDistal-TssPromoter	background	Prom-Enh
EnhDistal-TssPromoter	background	Prom-Enh
EnhDistal-TssPromoter	background	Prom-Enh
TssPromoter-TssPromoter	background	Prom-Prom
TssPromoter-TssPromoter	background	Prom-Prom
TssPromoter-TssPromoter	background	Prom-Prom
TssPromoter-TssPromoter	background	Prom-Prom
TssPromoter-TssPromoter	background	Prom-Prom
TssPromoter-TssPromoter	background	Prom-Prom
TssPromoter-TssPromoter	background	Prom-Prom
TssPromoter-TssPromoter	background	Prom-Prom
TssPromoter-TssPromoter	background	Prom-Prom
TssPromoter-TssPromoter	background	Prom-Prom
TssPromoter-TssPromoter	background	Prom-Prom
TssPromoter-TssPromoter	background	Prom-Prom
TssPromoter-TssPromoter	background	Prom-Prom
TssPromoter-TssPromoter	background	Prom-Prom
TssPromoter-TssPromoter	background	Prom-Prom
TssPromoter-TssPromoter	background	Prom-Prom
TssPromoter-TssPromoter	background	Prom-Prom
TssPromoter-TssPromoter	background	Prom-Prom
TssPromoter-TssPromoter	background	Prom-Prom
TssPromoter-TssPromoter	background	Prom-Prom
TssPromoter-TssPromoter	background	Prom-Prom
TssPromoter-TssPromoter	background	Prom-Prom
TssPromoter-TssPromoter	background	Prom-Prom
TssPromoter-TssPromoter	background	Prom-Prom
TssPromoter-TssPromoter	background	Prom-Prom
TssPromoter-TssPromoter	background	Prom-Prom
TssPromoter-TssPromoter	background	Prom-Prom
TssPromoter-TssPromoter	background	Prom-Prom
TssPromoter-TssPromoter	background	Prom-Prom
TssPromoter-TssPromoter	background	Prom-Prom
EnhDistal-EnhDistal	background	Enh-Enh
EnhDistal-TssPromoter	background	Prom-Enh
EnhDistal-TssPromoter	background	Prom-Enh
EnhDistal-EnhProximal	background	Enh-Enh
TssPromoter-EnhProximal	background	Prom-Enh
TssPromoter-EnhProximal	background	Prom-Enh
EnhDistal-EnhProximal	background	Enh-Enh
EnhDistal-EnhProximal	background	Enh-Enh
TssPromoter-EnhProximal	background	Prom-Enh
TssPromoter-EnhProximal	background	Prom-Enh
TssPromoter-EnhProximal	background	Prom-Enh
TssPromoter-EnhProximal	background	Prom-Enh
EnhProximal-EnhProximal	background	Enh-Enh
EnhProximal-EnhProximal	background	Enh-Enh
TssPromoter-EnhDistal	background	Prom-Enh
TssPromoter-TssPromoter	background	Prom-Prom
TssPromoter-TssPromoter	background	Prom-Prom
TssPromoter-TssPromoter	background	Prom-Prom
EnhDistal-EnhDistal	background	Enh-Enh
EnhDistal-EnhDistal	background	Enh-Enh
EnhDistal-TssPromoter	background	Prom-Enh
TssPromoter-TssPromoter	background	Prom-Prom
EnhDistal-TssPromoter	background	Prom-Enh
EnhDistal-TssPromoter	background	Prom-Enh
EnhDistal-EnhDistal	background	Enh-Enh
TssPromoter-TssPromoter	background	Prom-Prom
TssPromoter-EnhDistal	background	Prom-Enh
EnhDistal-EnhDistal	background	Enh-Enh
TssPromoter-EnhDistal	background	Prom-Enh
TssPromoter-EnhDistal	background	Prom-Enh
EnhDistal-EnhDistal	background	Enh-Enh
EnhDistal-EnhDistal	background	Enh-Enh
TssPromoter-EnhDistal	background	Prom-Enh
TssPromoter-EnhDistal	background	Prom-Enh
EnhDistal-EnhDistal	background	Enh-Enh
EnhDistal-EnhDistal	background	Enh-Enh
EnhDistal-TssPromoter	background	Prom-Enh
TssPromoter-TssPromoter	background	Prom-Prom
TssPromoter-TssPromoter	background	Prom-Prom
EnhDistal-TssPromoter	background	Prom-Enh
EnhDistal-TssPromoter	background	Prom-Enh
EnhDistal-TssPromoter	background	Prom-Enh
EnhDistal-TssPromoter	background	Prom-Enh
TssPromoter-TssPromoter	background	Prom-Prom
TssPromoter-TssPromoter	background	Prom-Prom
EnhDistal-TssPromoter	background	Prom-Enh
EnhDistal-TssPromoter	background	Prom-Enh
EnhDistal-TssPromoter	background	Prom-Enh
TssPromoter-TssPromoter	background	Prom-Prom
EnhDistal-TssPromoter	background	Prom-Enh
TssPromoter-TssPromoter	background	Prom-Prom
TssPromoter-TssPromoter	background	Prom-Prom
EnhDistal-TssPromoter	background	Prom-Enh
EnhDistal-TssPromoter	background	Prom-Enh
TssPromoter-TssPromoter	background	Prom-Prom
TssPromoter-TssPromoter	background	Prom-Prom
EnhDistal-TssPromoter	background	Prom-Enh
TssPromoter-TssPromoter	background	Prom-Prom
EnhDistal-TssPromoter	background	Prom-Enh
EnhDistal-TssPromoter	background	Prom-Enh
TssPromoter-TssPromoter	background	Prom-Prom
TssPromoter-TssPromoter	background	Prom-Prom
TssPromoter-TssPromoter	background	Prom-Prom
TssPromoter-EnhDistal	background	Prom-Enh
EnhDistal-EnhDistal	background	Enh-Enh
TssPromoter-EnhDistal	background	Prom-Enh
EnhDistal-EnhDistal	background	Enh-Enh
EnhDistal-EnhDistal	background	Enh-Enh
TssPromoter-EnhDistal	background	Prom-Enh
EnhDistal-EnhDistal	background	Enh-Enh
EnhDistal-EnhDistal	background	Enh-Enh
TssPromoter-EnhDistal	background	Prom-Enh
TssPromoter-EnhDistal	background	Prom-Enh
TssPromoter-EnhDistal	background	Prom-Enh
TssPromoter-EnhDistal	background	Prom-Enh
EnhDistal-EnhDistal	background	Enh-Enh
EnhDistal-EnhDistal	background	Enh-Enh
TssPromoter-EnhDistal	background	Prom-Enh
TssPromoter-EnhDistal	background	Prom-Enh
TssPromoter-EnhDistal	background	Prom-Enh
EnhDistal-EnhDistal	background	Enh-Enh
EnhDistal-EnhDistal	background	Enh-Enh
TssPromoter-TssPromoter	background	Prom-Prom
EnhDistal-TssPromoter	background	Prom-Enh
EnhDistal-TssPromoter	background	Prom-Enh
TssPromoter-TssPromoter	background	Prom-Prom
EnhDistal-TssPromoter	background	Prom-Enh
EnhDistal-TssPromoter	background	Prom-Enh
EnhDistal-TssPromoter	background	Prom-Enh
EnhDistal-TssPromoter	background	Prom-Enh
EnhDistal-TssPromoter	background	Prom-Enh
TssPromoter-TssPromoter	background	Prom-Prom
EnhDistal-TssPromoter	background	Prom-Enh
EnhDistal-TssPromoter	background	Prom-Enh
TssPromoter-TssPromoter	background	Prom-Prom
TssPromoter-TssPromoter	background	Prom-Prom
TssPromoter-TssPromoter	background	Prom-Prom
TssPromoter-TssPromoter	background	Prom-Prom
TssPromoter-TssPromoter	background	Prom-Prom
TssPromoter-TssPromoter	background	Prom-Prom
TssPromoter-TssPromoter	background	Prom-Prom
TssPromoter-TssPromoter	background	Prom-Prom
TssPromoter-TssPromoter	background	Prom-Prom
TssPromoter-TssPromoter	background	Prom-Prom
TssPromoter-TssPromoter	background	Prom-Prom
TssPromoter-TssPromoter	background	Prom-Prom
TssPromoter-TssPromoter	background	Prom-Prom
TssPromoter-TssPromoter	background	Prom-Prom
TssPromoter-TssPromoter	background	Prom-Prom
TssPromoter-TssPromoter	background	Prom-Prom
TssPromoter-TssPromoter	background	Prom-Prom
TssPromoter-TssPromoter	background	Prom-Prom
TssPromoter-TssPromoter	background	Prom-Prom
TssPromoter-TssPromoter	background	Prom-Prom
TssPromoter-TssPromoter	background	Prom-Prom
TssPromoter-TssPromoter	background	Prom-Prom
TssPromoter-TssPromoter	background	Prom-Prom
TssPromoter-TssPromoter	background	Prom-Prom
TssPromoter-TssPromoter	background	Prom-Prom
TssPromoter-TssPromoter	background	Prom-Prom
TssPromoter-TssPromoter	background	Prom-Prom
TssPromoter-TssPromoter	background	Prom-Prom
TssPromoter-TssPromoter	background	Prom-Prom
TssPromoter-EnhDistal	background	Prom-Enh
TssPromoter-EnhDistal	background	Prom-Enh
TssPromoter-EnhDistal	background	Prom-Enh
TssPromoter-EnhDistal	background	Prom-Enh
EnhDistal-EnhDistal	background	Enh-Enh
EnhProximal-EnhProximal	background	Enh-Enh
EnhProximal-EnhProximal	background	Enh-Enh
EnhProximal-EnhProximal	background	Enh-Enh
TssPromoter-TssPromoter	background	Prom-Prom
TssPromoter-TssPromoter	background	Prom-Prom
TssPromoter-TssPromoter	background	Prom-Prom
TssPromoter-EnhProximal	background	Prom-Enh
TssPromoter-TssPromoter	background	Prom-Prom
TssPromoter-TssPromoter	background	Prom-Prom
TssPromoter-TssPromoter	background	Prom-Prom
TssPromoter-TssPromoter	background	Prom-Prom
TssPromoter-TssPromoter	background	Prom-Prom
TssPromoter-TssPromoter	background	Prom-Prom
TssPromoter-TssPromoter	background	Prom-Prom
TssPromoter-EnhDistal	background	Prom-Enh
TssPromoter-TssPromoter	background	Prom-Prom
TssPromoter-EnhDistal	background	Prom-Enh
TssPromoter-EnhDistal	background	Prom-Enh
TssPromoter-EnhDistal	background	Prom-Enh
TssPromoter-EnhDistal	background	Prom-Enh
EnhDistal-EnhDistal	background	Enh-Enh
EnhDistal-TssPromoter	background	Prom-Enh
TssPromoter-TssPromoter	background	Prom-Prom
EnhDistal-TssPromoter	background	Prom-Enh
EnhDistal-TssPromoter	background	Prom-Enh
TssPromoter-TssPromoter	background	Prom-Prom
TssPromoter-TssPromoter	background	Prom-Prom
TssPromoter-TssPromoter	background	Prom-Prom
TssPromoter-TssPromoter	background	Prom-Prom
EnhDistal-EnhDistal	background	Enh-Enh
EnhDistal-TssPromoter	background	Prom-Enh
EnhDistal-TssPromoter	background	Prom-Enh
TssPromoter-TssPromoter	background	Prom-Prom
TssPromoter-TssPromoter	background	Prom-Prom
EnhDistal-TssPromoter	background	Prom-Enh
EnhDistal-TssPromoter	background	Prom-Enh
TssPromoter-TssPromoter	background	Prom-Prom
TssPromoter-TssPromoter	background	Prom-Prom
TssPromoter-TssPromoter	background	Prom-Prom
TssPromoter-TssPromoter	background	Prom-Prom
TssPromoter-TssPromoter	background	Prom-Prom
TssPromoter-TssPromoter	background	Prom-Prom
TssPromoter-TssPromoter	background	Prom-Prom
TssPromoter-TssPromoter	background	Prom-Prom
TssPromoter-TssPromoter	background	Prom-Prom
TssPromoter-EnhProximal	background	Prom-Enh
TssPromoter-EnhProximal	background	Prom-Enh
TssPromoter-EnhProximal	background	Prom-Enh
TssPromoter-EnhProximal	background	Prom-Enh
EnhProximal-EnhProximal	background	Enh-Enh
EnhProximal-TssPromoter	background	Prom-Enh
EnhProximal-TssPromoter	background	Prom-Enh
TssPromoter-TssPromoter	background	Prom-Prom
TssPromoter-TssPromoter	background	Prom-Prom
TssPromoter-TssPromoter	background	Prom-Prom
EnhProximal-TssPromoter	background	Prom-Enh
EnhProximal-TssPromoter	background	Prom-Enh
TssPromoter-TssPromoter	background	Prom-Prom
TssPromoter-TssPromoter	background	Prom-Prom
TssPromoter-TssPromoter	background	Prom-Prom
EnhProximal-TssPromoter	background	Prom-Enh
EnhProximal-TssPromoter	background	Prom-Enh
TssPromoter-TssPromoter	background	Prom-Prom
TssPromoter-TssPromoter	background	Prom-Prom
EnhProximal-TssPromoter	background	Prom-Enh
EnhProximal-TssPromoter	background	Prom-Enh
TssPromoter-TssPromoter	background	Prom-Prom
TssPromoter-TssPromoter	background	Prom-Prom
TssPromoter-TssPromoter	background	Prom-Prom
TssPromoter-EnhDistal	background	Prom-Enh
TssPromoter-EnhDistal	background	Prom-Enh
TssPromoter-EnhDistal	background	Prom-Enh
TssPromoter-EnhDistal	background	Prom-Enh
EnhProximal-EnhDistal	background	Enh-Enh
TssPromoter-EnhDistal	background	Prom-Enh
TssPromoter-EnhDistal	background	Prom-Enh
TssPromoter-EnhDistal	background	Prom-Enh
TssPromoter-EnhDistal	background	Prom-Enh
TssPromoter-EnhDistal	background	Prom-Enh
TssPromoter-EnhDistal	background	Prom-Enh
EnhProximal-EnhDistal	background	Enh-Enh
EnhProximal-EnhDistal	background	Enh-Enh
EnhProximal-EnhDistal	background	Enh-Enh
EnhProximal-EnhDistal	background	Enh-Enh
TssPromoter-EnhDistal	background	Prom-Enh
TssPromoter-EnhDistal	background	Prom-Enh
TssPromoter-EnhDistal	background	Prom-Enh
TssPromoter-EnhDistal	background	Prom-Enh
TssPromoter-EnhDistal	background	Prom-Enh
TssPromoter-EnhDistal	background	Prom-Enh
TssPromoter-EnhDistal	background	Prom-Enh
TssPromoter-EnhDistal	background	Prom-Enh
EnhDistal-EnhDistal	background	Enh-Enh
EnhDistal-EnhDistal	background	Enh-Enh
TssPromoter-TssPromoter	background	Prom-Prom
TssPromoter-TssPromoter	background	Prom-Prom
TssPromoter-TssPromoter	background	Prom-Prom
TssPromoter-TssPromoter	background	Prom-Prom
TssPromoter-TssPromoter	background	Prom-Prom
TssPromoter-TssPromoter	background	Prom-Prom
TssPromoter-TssPromoter	background	Prom-Prom
TssPromoter-TssPromoter	background	Prom-Prom
TssPromoter-TssPromoter	background	Prom-Prom
TssPromoter-TssPromoter	background	Prom-Prom
TssPromoter-TssPromoter	background	Prom-Prom
TssPromoter-TssPromoter	background	Prom-Prom
TssPromoter-TssPromoter	background	Prom-Prom
TssPromoter-TssPromoter	background	Prom-Prom
TssPromoter-TssPromoter	background	Prom-Prom
TssPromoter-TssPromoter	background	Prom-Prom
TssPromoter-TssPromoter	background	Prom-Prom
TssPromoter-TssPromoter	background	Prom-Prom
TssPromoter-TssPromoter	background	Prom-Prom
TssPromoter-TssPromoter	background	Prom-Prom
TssPromoter-TssPromoter	background	Prom-Prom
TssPromoter-TssPromoter	background	Prom-Prom
TssPromoter-TssPromoter	background	Prom-Prom
TssPromoter-TssPromoter	background	Prom-Prom
TssPromoter-TssPromoter	background	Prom-Prom
TssPromoter-TssPromoter	background	Prom-Prom
TssPromoter-TssPromoter	background	Prom-Prom
TssPromoter-TssPromoter	background	Prom-Prom
TssPromoter-TssPromoter	background	Prom-Prom
TssPromoter-TssPromoter	background	Prom-Prom
TssPromoter-TssPromoter	background	Prom-Prom
TssPromoter-TssPromoter	background	Prom-Prom
TssPromoter-TssPromoter	background	Prom-Prom
TssPromoter-TssPromoter	background	Prom-Prom
TssPromoter-TssPromoter	background	Prom-Prom
TssPromoter-TssPromoter	background	Prom-Prom
TssPromoter-TssPromoter	background	Prom-Prom
TssPromoter-TssPromoter	background	Prom-Prom
TssPromoter-TssPromoter	background	Prom-Prom
TssPromoter-TssPromoter	background	Prom-Prom
TssPromoter-TssPromoter	background	Prom-Prom
TssPromoter-TssPromoter	background	Prom-Prom
TssPromoter-TssPromoter	background	Prom-Prom
TssPromoter-TssPromoter	background	Prom-Prom
TssPromoter-TssPromoter	background	Prom-Prom
EnhProximal-EnhDistal	background	Enh-Enh
EnhProximal-TssPromoter	background	Prom-Enh
TssPromoter-TssPromoter	background	Prom-Prom
TssPromoter-TssPromoter	background	Prom-Prom
TssPromoter-TssPromoter	background	Prom-Prom
TssPromoter-TssPromoter	background	Prom-Prom
TssPromoter-TssPromoter	background	Prom-Prom
TssPromoter-TssPromoter	background	Prom-Prom
TssPromoter-TssPromoter	background	Prom-Prom
TssPromoter-TssPromoter	background	Prom-Prom
TssPromoter-TssPromoter	background	Prom-Prom
TssPromoter-TssPromoter	background	Prom-Prom
TssPromoter-TssPromoter	background	Prom-Prom
TssPromoter-TssPromoter	background	Prom-Prom
TssPromoter-TssPromoter	background	Prom-Prom
TssPromoter-EnhProximal	background	Prom-Enh
TssPromoter-TssPromoter	background	Prom-Prom
TssPromoter-EnhProximal	background	Prom-Enh
TssPromoter-TssPromoter	background	Prom-Prom
TssPromoter-EnhProximal	background	Prom-Enh
TssPromoter-TssPromoter	background	Prom-Prom
TssPromoter-EnhProximal	background	Prom-Enh
TssPromoter-TssPromoter	background	Prom-Prom
TssPromoter-TssPromoter	background	Prom-Prom
TssPromoter-TssPromoter	background	Prom-Prom
TssPromoter-TssPromoter	background	Prom-Prom
TssPromoter-TssPromoter	background	Prom-Prom
EnhProximal-TssPromoter	background	Prom-Enh
TssPromoter-TssPromoter	background	Prom-Prom
TssPromoter-TssPromoter	background	Prom-Prom
TssPromoter-TssPromoter	background	Prom-Prom
TssPromoter-TssPromoter	background	Prom-Prom
TssPromoter-TssPromoter	background	Prom-Prom
EnhProximal-TssPromoter	background	Prom-Enh
TssPromoter-TssPromoter	background	Prom-Prom
TssPromoter-EnhDistal	background	Prom-Enh
TssPromoter-EnhDistal	background	Prom-Enh
TssPromoter-EnhDistal	background	Prom-Enh
TssPromoter-EnhDistal	background	Prom-Enh
TssPromoter-EnhDistal	background	Prom-Enh
EnhProximal-EnhDistal	background	Enh-Enh
TssPromoter-EnhDistal	background	Prom-Enh
TssPromoter-EnhDistal	background	Prom-Enh
TssPromoter-EnhDistal	background	Prom-Enh
TssPromoter-EnhDistal	background	Prom-Enh
TssPromoter-EnhDistal	background	Prom-Enh
TssPromoter-EnhDistal	background	Prom-Enh
EnhProximal-EnhDistal	background	Enh-Enh
TssPromoter-EnhDistal	background	Prom-Enh
TssPromoter-EnhDistal	background	Prom-Enh
EnhDistal-EnhDistal	background	Enh-Enh
TssPromoter-TssPromoter	background	Prom-Prom
TssPromoter-TssPromoter	background	Prom-Prom
TssPromoter-TssPromoter	background	Prom-Prom
TssPromoter-TssPromoter	background	Prom-Prom
TssPromoter-TssPromoter	background	Prom-Prom
EnhProximal-TssPromoter	background	Prom-Enh
TssPromoter-TssPromoter	background	Prom-Prom
TssPromoter-TssPromoter	background	Prom-Prom
EnhDistal-TssPromoter	background	Prom-Enh
EnhDistal-TssPromoter	background	Prom-Enh
TssPromoter-TssPromoter	background	Prom-Prom
TssPromoter-TssPromoter	background	Prom-Prom
TssPromoter-EnhProximal	background	Prom-Enh
TssPromoter-EnhProximal	background	Prom-Enh
TssPromoter-EnhProximal	background	Prom-Enh
TssPromoter-TssPromoter	background	Prom-Prom
TssPromoter-TssPromoter	background	Prom-Prom
TssPromoter-TssPromoter	background	Prom-Prom
TssPromoter-TssPromoter	background	Prom-Prom
TssPromoter-TssPromoter	background	Prom-Prom
TssPromoter-TssPromoter	background	Prom-Prom
TssPromoter-TssPromoter	background	Prom-Prom
TssPromoter-TssPromoter	background	Prom-Prom
TssPromoter-TssPromoter	background	Prom-Prom
EnhProximal-EnhProximal	background	Enh-Enh
EnhProximal-EnhProximal	background	Enh-Enh
EnhProximal-EnhProximal	background	Enh-Enh
EnhProximal-EnhProximal	background	Enh-Enh
EnhProximal-EnhProximal	background	Enh-Enh
EnhProximal-TssPromoter	background	Prom-Enh
EnhProximal-TssPromoter	background	Prom-Enh
EnhProximal-TssPromoter	background	Prom-Enh
TssPromoter-TssPromoter	background	Prom-Prom
TssPromoter-TssPromoter	background	Prom-Prom
TssPromoter-TssPromoter	background	Prom-Prom
TssPromoter-TssPromoter	background	Prom-Prom
TssPromoter-TssPromoter	background	Prom-Prom
TssPromoter-TssPromoter	background	Prom-Prom
TssPromoter-TssPromoter	background	Prom-Prom
TssPromoter-TssPromoter	background	Prom-Prom
TssPromoter-TssPromoter	background	Prom-Prom
TssPromoter-TssPromoter	background	Prom-Prom
TssPromoter-TssPromoter	background	Prom-Prom
TssPromoter-TssPromoter	background	Prom-Prom
TssPromoter-TssPromoter	background	Prom-Prom
TssPromoter-TssPromoter	background	Prom-Prom
TssPromoter-TssPromoter	background	Prom-Prom
TssPromoter-TssPromoter	background	Prom-Prom
TssPromoter-TssPromoter	background	Prom-Prom
TssPromoter-TssPromoter	background	Prom-Prom
TssPromoter-TssPromoter	background	Prom-Prom
TssPromoter-TssPromoter	background	Prom-Prom
TssPromoter-TssPromoter	background	Prom-Prom
TssPromoter-TssPromoter	background	Prom-Prom
TssPromoter-TssPromoter	background	Prom-Prom
TssPromoter-TssPromoter	background	Prom-Prom
TssPromoter-TssPromoter	background	Prom-Prom
TssPromoter-TssPromoter	background	Prom-Prom
TssPromoter-EnhDistal	background	Prom-Enh
TssPromoter-EnhDistal	background	Prom-Enh
TssPromoter-TssPromoter	background	Prom-Prom
TssPromoter-TssPromoter	background	Prom-Prom
TssPromoter-TssPromoter	background	Prom-Prom
TssPromoter-TssPromoter	background	Prom-Prom
TssPromoter-TssPromoter	background	Prom-Prom
TssPromoter-TssPromoter	background	Prom-Prom
TssPromoter-TssPromoter	background	Prom-Prom
TssPromoter-TssPromoter	background	Prom-Prom
TssPromoter-TssPromoter	background	Prom-Prom
EnhProximal-EnhProximal	background	Enh-Enh
TssPromoter-TssPromoter	background	Prom-Prom
EnhDistal-EnhDistal	background	Enh-Enh
TssPromoter-TssPromoter	background	Prom-Prom
TssPromoter-EnhDistal	background	Prom-Enh
EnhDistal-TssPromoter	background	Prom-Enh
EnhDistal-TssPromoter	background	Prom-Enh
EnhDistal-TssPromoter	background	Prom-Enh
TssPromoter-TssPromoter	background	Prom-Prom
TssPromoter-TssPromoter	background	Prom-Prom
TssPromoter-TssPromoter	background	Prom-Prom
TssPromoter-TssPromoter	background	Prom-Prom
EnhDistal-EnhDistal	background	Enh-Enh
EnhDistal-EnhProximal	background	Enh-Enh
TssPromoter-TssPromoter	background	Prom-Prom
TssPromoter-TssPromoter	background	Prom-Prom
TssPromoter-TssPromoter	background	Prom-Prom
TssPromoter-TssPromoter	background	Prom-Prom
TssPromoter-TssPromoter	background	Prom-Prom
TssPromoter-TssPromoter	background	Prom-Prom
TssPromoter-EnhProximal	background	Prom-Enh
TssPromoter-TssPromoter	background	Prom-Prom
TssPromoter-TssPromoter	background	Prom-Prom
TssPromoter-TssPromoter	background	Prom-Prom
TssPromoter-EnhProximal	background	Prom-Enh
TssPromoter-EnhProximal	background	Prom-Enh
TssPromoter-EnhProximal	background	Prom-Enh
EnhProximal-EnhProximal	background	Enh-Enh
TssPromoter-TssPromoter	background	Prom-Prom
TssPromoter-TssPromoter	background	Prom-Prom
EnhProximal-TssPromoter	background	Prom-Enh
EnhProximal-TssPromoter	background	Prom-Enh
EnhProximal-EnhProximal	background	Enh-Enh
EnhProximal-EnhDistal	background	Enh-Enh
EnhDistal-EnhDistal	background	Enh-Enh
TssPromoter-TssPromoter	background	Prom-Prom
TssPromoter-TssPromoter	background	Prom-Prom
TssPromoter-TssPromoter	background	Prom-Prom
TssPromoter-TssPromoter	background	Prom-Prom
TssPromoter-TssPromoter	background	Prom-Prom
TssPromoter-TssPromoter	background	Prom-Prom
TssPromoter-TssPromoter	background	Prom-Prom
TssPromoter-TssPromoter	background	Prom-Prom
TssPromoter-TssPromoter	background	Prom-Prom
TssPromoter-TssPromoter	background	Prom-Prom
TssPromoter-TssPromoter	background	Prom-Prom
TssPromoter-TssPromoter	background	Prom-Prom
TssPromoter-TssPromoter	background	Prom-Prom
TssPromoter-EnhDistal	background	Prom-Enh
TssPromoter-TssPromoter	background	Prom-Prom
TssPromoter-TssPromoter	background	Prom-Prom
EnhDistal-TssPromoter	background	Prom-Enh
EnhProximal-EnhProximal	background	Enh-Enh
EnhProximal-EnhProximal	background	Enh-Enh
EnhProximal-TssPromoter	background	Prom-Enh
EnhProximal-TssPromoter	background	Prom-Enh
EnhProximal-TssPromoter	background	Prom-Enh
TssPromoter-TssPromoter	background	Prom-Prom
TssPromoter-TssPromoter	background	Prom-Prom
TssPromoter-TssPromoter	background	Prom-Prom
[truncated: 1,256 more rows]
