# Supplementary material for: NRF2 supports non-small cell lung cancer growth independently of CBP/p300-enhanced glutathione synthesis
Source: EMBO Rep. 2025 May 14;26(12):3106–37. doi: 10.1038/s44319-025-00463-z (PMC12187939; doi:10.1038/s44319-025-00463-z)
Supplement: Supplementary file 12 — Source data Fig. 2 [file 44319_2025_463_MOESM12_ESM.zip › Figure 2/Figure_2C.csv]

Gene	Group	Average Enhancer NRF2	Average Enhancer P300
ABCB6	Group II	0.00	0.00
ABCC2	Group II	23.60	17.39
ABHD4	Group II	0.00	0.00
AKR1B1	Group II	0.00	0.00
AKR1B10	Group II	0.00	0.00
AKR1B15	Group I	0.00	0.00
AKR1C1	Group I	63.00	39.82
AKR1C2	Group I	101.69	50.86
AKR1C3	Group I	102.22	58.23
ALDH3A1	Group I	86.65	57.35
ALDH3A2	Group II	93.60	56.18
ASPH	Group I	112.76	72.91
CABYR	Group II	0.00	0.00
CBR1	Group II	4.79	0.00
CPLX2	Group I	38.63	72.55
CYP4F11	Group II	0.00	0.00
CYP4F3	Group II	0.00	0.00
EPHX1	Group I	0.00	0.00
F2RL2	Group II	0.00	0.00
FBXW10	Group I	0.00	0.00
FTL	Group II	14.05	18.22
G6PD	Group II	0.00	0.00
GCLC	Group I	65.84	21.02
GCLM	Group II	0.00	0.00
GLA	Group II	0.00	0.00
GPX2	Group II	0.00	0.00
GSR	Group II	0.00	0.00
HHIPL2	Group II	0.00	0.00
HTATIP2	Group II	0.00	0.00
JAKMIP3	Group I	21.77	10.33
KIAA0319	Group I	0.00	0.00
KYNU	Group II	0.00	0.00
LRP8	Group II	0.00	0.00
MAFG	Group II	0.00	0.00
ME1	Group II	0.00	0.00
MGST1	Group II	0.00	0.00
NEIL3	Group II	0.00	0.00
NQO1	Group II	7.01	7.16
NR0B1	Group I	0.00	0.00
OSGIN1	Group II	0.00	0.00
PANX2	Group II	12.21	6.68
PGD	Group I	0.00	0.00
PPP2R2C	Group I	48.23	8.35
PRDX1	Group II	0.00	0.00
PTGR1	Group I	0.00	0.00
RSPO3	Group I	0.00	0.00
SLC7A11	Group II	82.02	25.51
SPP1	Group II	0.00	0.00
SQSTM1	Group I	2.60	5.06
SRXN1	Group II	0.00	0.00
TALDO1	Group II	12.47	6.95
TRIM16	Group I	0.00	26.37
TRIM16L	Group I	0.00	0.00
TSKU	Group II	21.94	0.00
TXN	Group II	0.00	0.00
TXNRD1	Group I	53.66	14.58
UCHL1	Group II	0.00	0.00
UGDH	Group I	0.00	0.00
UGT1A6	Group I	266.81	228.93
