# Supplementary material for: NRF2 supports non-small cell lung cancer growth independently of CBP/p300-enhanced glutathione synthesis
Source: EMBO Rep. 2025 May 14;26(12):3106–37. doi: 10.1038/s44319-025-00463-z (PMC12187939; doi:10.1038/s44319-025-00463-z)
Supplement: Supplementary file 12 — Source data Fig. 2 [file 44319_2025_463_MOESM12_ESM.zip › Figure 2/Figure_2A.csv]

## Sheet: Figure_2A
Chr (PRO-seq Responsive NRF2 Peak)	Start (PRO-seq Responsive NRF2 Peak)	End (PRO-seq Responsive NRF2 Peak)	Closest gene to shNRF2 Responsive PRO-seq peak	NRF2 signature gene with simulated H3K27ac HiCHIP link to shNRF2 responsive PRO-seq peak	NRF2 Signature Gene	Average Log2FC	Fisher's Adjusted P-value	ChromHMM	Final Classification
chr17	29154300	29157900	MYO18A		no	2.58194	6.66e-234	EnhA1	enhancer
chr17	19746800	19749300	ALDH3A1		yes	-2.49489	9.98e-155	TssA	promoter
chr10	4982800	4992800	AKR1C1		yes	-2.38339	5.28e-143	EnhA1	enhancer
chr17	19744400	19746300	ALDH3A1		yes	-2.44161	1.7e-122	EnhA1	enhancer
chr11	76768000	76771900	TSKU		yes	-1.84409	8.48e-86	TssA	promoter
chrX	154540600	154548300	IKBKG	G6PD	yes	-1.53663	3.37e-84	TssA	linked
chr16	83952500	83954300	OSGIN1		yes	-1.7912	1.22e-50	TssA	promoter
chr12	104286200	104289800	EID3	TXNRD1	yes	-1.38415	1.77e-50	TssA	linked
chr12	104285600	104289800	EID3	TXNRD1	yes	-1.40999	4.66e-49	TssA	linked
chr12	104286200	104290500	EID3	TXNRD1	yes	-1.57607	6.33e-49	TssA	linked
chr16	1704100	1708400	MAPK8IP3		no	0.864474	9.2e-44	TssA	promoter
chr19	29212500	29213800	UQCRFS1		no	1.62664	2.29e-42	TssA	promoter
chr10	4983100	4992800	AKR1C1		yes	-2.15186	3.31e-41	EnhA1	enhancer
chr19	48960300	48970400	FTL		yes	-1.03197	1.4e-32	TssA	promoter
chr10	4960600	4974500	AKR1C1		yes	-1.90639	1.41e-32	TssA	promoter
chr17	4365000	4367500	UBE2G1		no	1.15757	1.58e-31	TssA	promoter
chr20	63738900	63744500	SLC2A4RG		no	0.76986	4.15e-31	TssA	promoter
chr5	179835700	179840100	C5orf45	SQSTM1	yes	-1.17362	5.72e-30	EnhA2	linked
chr11	74492600	74494500	LIPT2		no	1.21294	2.14e-29	TssA	promoter
chr14	64936800	64943500	GPX2		yes	-1.02093	3.51e-29	TssA	enhancer
chr17	17817700	17819500	SREBF1		no	1.46684	3.51e-29	EnhG2	promoter
chr16	67845300	67848300	CENPT		no	1.03981	7.48e-28	TssA	promoter
chr16	67845300	67848300	NUTF2		no	1.03981	7.48e-28	TssA	promoter
chr19	48960000	48970400	FTL		yes	-0.496366	7.72e-28	TssA	promoter
chr15	83066600	83068000	BTBD1		no	1.10013	1.54e-27	TssA	promoter
chr7	134526700	134529900	AKR1B10		yes	-1.0607	1.62e-27	TssA	promoter
chr19	1247500	1250300	MIDN		no	0.954826	4.15e-27	TssA	promoter
chr19	1246900	1250300	MIDN		no	0.742048	4.32e-26	TssA	promoter
chr17	17805500	17817800	SREBF1		no	0.819329	4.69e-26	EnhG2	enhancer
chr9	134405900	134408100	RXRA		no	-1.51833	7.32e-26	EnhA1	enhancer
chr1	32333500	32337000	MARCKSL1		no	1.12196	7.39e-26	TssA	promoter
chr2	241685400	241687600	DTYMK		no	0.853328	8.96e-26	TssA	promoter
chr2	241685400	241687600	ING5		no	0.853328	8.96e-26	TssA	promoter
chr5	179835700	179840100	C5orf45	SQSTM1	yes	-0.777377	2.06e-25	EnhA1	linked
chr17	58082700	58084000	DYNLL2		no	1.1813	4.06e-25	TssA	promoter
chr3	43690200	43691600	ABHD5		no	1.19988	1.95e-24	TssA	promoter
chr3	43690200	43691600	ANO10		no	1.19988	1.95e-24	TssA	promoter
chr17	17806600	17818700	SREBF1		no	1.05225	2.01e-24	EnhG2	enhancer
chr16	89558900	89561400	RPL13		no	0.683229	3.8e-24	TssA	promoter
chr14	64936800	64943500	GPX2		yes	-0.991671	7.83e-24	TssA	promoter
chr7	5561500	5564400	FSCN1		no	-1.6547	2.38e-23	TssA	promoter
chr16	67841400	67843100	THAP11		no	1.44937	2.58e-23	TssA	promoter
chr11	110296100	110297700	RDX		no	1.1994	5.85e-23	TssA	promoter
chr9	111630600	111632000	DNAJC25		no	1.08618	9.25e-23	TssA	promoter
chr9	111630600	111632000	DNAJC25-GNG10		no	1.08618	9.25e-23	TssA	promoter
chr9	111630600	111632000	DNAJC25		no	1.08618	9.25e-23	TssA	promoter
chr9	111630600	111632000	DNAJC25-GNG10		no	1.08618	9.25e-23	TssA	promoter
chr2	84904400	84908100	TMSB10		no	0.495313	9.25e-23	TssA	promoter
chr12	40691700	40694400	CNTN1		no	0.945981	9.71e-23	TssA	promoter
chr10	4960600	4974500	AKR1C1		yes	-1.95868	1.62e-22	TssA	promoter
chr10	5812500	5814300	GDI2	AKR1C3	yes	0.54779	7.93e-22	TssA	linked
chr16	11255600	11257400	SOCS1		no	1.23617	1.98e-21	TssA	promoter
chr9	136724800	136729900	SNHG7		no	0.646258	4e-21	TssA	promoter
chr2	69740400	69743200	GMCL1		no	0.594425	4.31e-21	TssA	promoter
chr19	12788100	12792100	JUNB		no	0.529689	1.29e-20	TssA	promoter
chr10	32956500	32960000	ITGB1		no	0.626502	1.41e-20	TssA	promoter
chr17	19752000	19754800	ALDH3A1		yes	-1.0449	2.67e-20	EnhA1	enhancer
chr20	63955000	63957700	UCKL1-AS1		no	0.718516	4.81e-20	TssA	promoter
chr22	37745600	37748300	TRIOBP		no	0.824704	4.81e-20	TssA	promoter
chr2	170928400	170929800	GORASP2		no	1.01392	6.23e-20	TssA	promoter
chr10	3784600	3786100	KLF6		no	0.753373	7.85e-20	TssA	promoter
chr17	30970000	30972900	RNF135		no	0.699774	8.05e-20	TssA	promoter
chr20	25584500	25586600	NINL		no	0.900693	8.05e-20	TssA	promoter
chr20	54167400	54175600	CYP24A1		no	-0.639615	9.7e-20	TssA	promoter
chr10	100228800	100231400	CHUK		no	0.995789	1.82e-19	TssA	promoter
chr9	128551200	128553200	SPTAN1		no	1.00879	2.61e-19	TssA	promoter
chr2	183037800	183039200	NCKAP1		no	1.17554	2.64e-19	TssA	promoter
chr12	118375800	118377500	SUDS3		no	1.06061	2.64e-19	TssA	promoter
chr6	151389700	151392200	ZBTB2		no	0.805519	3.57e-19	TssA	promoter
chr13	21061000	21062300	LATS2		no	1.53608	4.67e-19	TssA	promoter
chr9	83061900	83063900	RASEF		no	0.852274	5.13e-19	TssBiv	promoter
chr15	72228300	72233000	PKM		no	0.518754	5.8e-19	TssA	promoter
chr4	183658600	183659900	RWDD4		no	1.0283	1.33e-18	TssA	promoter
chr4	183658600	183659900	TRAPPC11		no	1.0283	1.33e-18	TssA	promoter
chr3	124885600	124889700	ITGB5		no	0.595842	1.38e-18	TssA	promoter
chr10	4974600	4982200	AKR1C1		yes	-1.81317	1.67e-18	EnhA1	enhancer
chr4	138241100	138243200	SLC7A11		yes	-1.19116	3.18e-18	TssA	promoter
chr19	16324100	16325400	KLF2		no	0.709627	3.66e-18	TssA	promoter
chr5	175870500	175873700	CPLX2		yes	-2.28999	9.69e-18	TssBiv	promoter
chr10	119029200	119030200	NANOS1		no	1.62693	1.73e-17	TssA	promoter
chr17	41785300	41787500	JUP		no	0.868776	2.35e-17	TssA	promoter
chr20	63519500	63521400	PPDPF		no	0.873904	3.62e-17	TssA	promoter
chr2	42809500	42811200	HAAO		no	0.787259	3.72e-17	TssA	promoter
chr8	144290800	144292200	BOP1		no	0.876808	4.44e-17	TssA	promoter
chr8	144290800	144292200	HSF1		no	0.876808	4.44e-17	TssA	promoter
chr16	69705900	69713600	NQO1		yes	-0.862585	7.09e-17	EnhG1	enhancer
chr3	53237800	53241100	TKT		no	-0.961402	7.09e-17	EnhG2	enhancer
chr2	241733900	241736200	D2HGDH		no	0.692449	9.3e-17	TssA	promoter
chr12	39442500	39444400	KIF21A		no	0.69174	1.18e-16	TssA	promoter
chr19	32344900	32346900	ZNF507		no	0.527084	1.18e-16	TssA	promoter
chr19	35268800	35270500	USF2		no	1.37982	1.22e-16	TssA	promoter
chr14	102086600	102088800	WDR20		no	0.889036	1.25e-16	TssA	promoter
chr3	14178000	14179300	LSM3		no	0.738829	1.61e-16	TssA	promoter
chr3	14178000	14179300	XPC		no	0.738829	1.61e-16	TssA	promoter
chr17	50865500	50868600	TOB1		no	0.568026	1.84e-16	TssA	promoter
chr17	50865500	50868600	TOB1-AS1		no	0.568026	1.84e-16	TssA	promoter
chr2	70141500	70143200	C2orf42		no	0.607879	1.84e-16	TssA	promoter
chrX	154540600	154548300	G6PD		yes	-0.894348	2.08e-16	TssA	promoter
chr2	207163100	207167600	KLF7		no	0.638203	2.08e-16	TssA	promoter
chr11	65856500	65861500	CFL1		no	0.583703	2.58e-16	TssA	promoter
chr11	65856500	65861500	MUS81		no	0.583703	2.58e-16	TssA	promoter
chr8	22164400	22166100	BMP1		no	0.971371	2.76e-16	TssA	promoter
chr4	38663600	38665500	KLF3		no	0.886964	3.12e-16	TssA	promoter
chr4	38663600	38665500	KLF3-AS1		no	0.886964	3.12e-16	TssA	promoter
chr8	143289700	143292100	ZNF696		no	0.678801	3.24e-16	TssA	promoter
chr7	75073100	75074500	RCC1L		no	1.25457	6.29e-16	TssA	promoter
chr9	5831900	5833900	ERMP1		no	0.663151	6.82e-16	TssA	promoter
chr16	69706200	69714100	NQO1		yes	-0.902231	6.85e-16	EnhG1	enhancer
chr19	35266600	35270400	USF2		no	1.09784	7.49e-16	TssA	promoter
chr19	15378600	15381400	AKAP8		no	0.602502	8.91e-16	TssA	promoter
chr9	21558600	21561500	MIR31HG		no	0.506255	1.05e-15	TssA	promoter
chr19	47225400	47230200	BBC3		no	0.520302	1.07e-15	TssA	promoter
chr2	234496600	234497900	ARL4C		no	0.945356	1.12e-15	TssA	promoter
chr17	81922200	81928200	MAFG		yes	-0.877739	1.18e-15	TssA	promoter
chr17	81922200	81928200	MAFG-AS1	MAFG	yes	-0.877739	1.18e-15	TssA	linked
chr3	119240200	119241600	B4GALT4		no	0.901427	1.34e-15	TssA	promoter
chr3	57692000	57693800	DENND6A		no	0.886943	1.41e-15	TssA	promoter
chr18	77131900	77133500	MBP		no	0.932464	3.33e-15	TssA	promoter
chr17	27348500	27349700	WSB1		no	1.10279	3.99e-15	TssA	promoter
chr9	137085100	137087900	MAN1B1		no	0.441316	6.08e-15	TssA	promoter
chr9	137085100	137087900	MAN1B1-AS1		no	0.441316	6.08e-15	TssA	promoter
chr10	70403400	70404700	EIF4EBP2		no	1.10168	6.77e-15	TssA	promoter
chr16	66830300	66831600	NAE1		no	0.873585	6.77e-15	TssA	promoter
chr8	29262500	29263800	KIF13B		no	1.36648	7.78e-15	TssA	promoter
chr21	44011700	44013000	TRAPPC10		no	1.25205	1.04e-14	TssA	promoter
chr7	44795700	44798300	PPIA		no	0.452956	1.06e-14	TssA	promoter
chr15	89750200	89751700	MESP1		no	0.920091	1.21e-14	TssBiv	promoter
chr7	44795700	44798300	PPIA		no	0.426834	1.29e-14	TssA	promoter
chr10	99783400	99785700	ABCC2		yes	-1.35079	1.36e-14	TssA	promoter
chr16	89507000	89509100	SPG7		no	0.474423	1.61e-14	TssA	promoter
chr3	14410000	14411500	SLC6A6		no	-1.66028	1.67e-14	EnhG2	enhancer
chr5	34655300	34657000	RAI14		no	0.794184	2.93e-14	TssA	promoter
chr4	77156500	77158900	CCNG2		no	1.02053	2.94e-14	TssA	promoter
chr8	142402500	142403700	TSNARE1		no	1.01786	3.01e-14	TssA	promoter
chr9	89310200	89311700	CKS2		no	0.684426	3.25e-14	TssA	promoter
chr2	240559600	240562900	ANKMY1		no	0.566614	3.41e-14	TssA	promoter
chr2	240559600	240562900	DUSP28		no	0.566614	3.41e-14	TssA	promoter
chr8	22066400	22067600	DMTN		no	1.09715	4.59e-14	TssA	promoter
chr17	50658400	50662600	ABCC3		no	-0.518187	5.09e-14	EnhA1	enhancer
chr10	93893200	93894600	SLC35G1		no	0.745616	5.19e-14	TssA	promoter
chr9	112332300	112334900	PTBP3		no	0.66671	5.58e-14	TssA	promoter
chr18	21740500	21741700	MIB1		no	1.19873	6.57e-14	TssA	promoter
chr10	46539500	46557200	GPRIN2		no	-0.402293	6.73e-14	TssBiv	promoter
chr12	46370800	46374300	SLC38A2		no	0.46698	7.33e-14	TssA	promoter
chr15	55742000	55743900	PRTG		no	0.571728	7.6e-14	TssA	promoter
chr8	143265800	143268000	GLI4		no	0.742538	9.95e-14	TssA	promoter
chr16	69706200	69713600	NQO1		yes	-0.608449	1.07e-13	EnhG1	enhancer
chr8	42895700	42897500	HOOK3		no	0.60502	1.13e-13	TssA	promoter
chr8	42895700	42897500	RNF170		no	0.60502	1.13e-13	TssA	promoter
chr4	40055500	40058600	N4BP2		no	0.74502	1.52e-13	TssA	promoter
chr7	66204600	66205900	TPST1		no	0.750598	2.03e-13	TssA	promoter
chr9	129173400	129179100	IER5L		no	0.548145	2.25e-13	TssA	promoter
chr17	4832300	4834700	MINK1		no	0.608734	2.25e-13	TssA	promoter
chr5	180071100	180072900	RNF130		no	0.767594	3.15e-13	TssA	promoter
chr7	1503700	1505200	INTS1		no	1.12158	3.62e-13	TssA	promoter
chr12	104292400	104294500	EID3	TXNRD1	yes	-1.24257	3.63e-13	EnhA1	linked
chr8	60651200	60653000	CHD7		no	0.815697	3.64e-13	TssBiv	promoter
chr3	196081500	196082800	TFRC		no	0.629959	4.67e-13	TssA	promoter
chr10	121926500	121929500	ATE1		no	0.395554	5.42e-13	TssA	promoter
chr10	121926500	121929500	ATE1-AS1		no	0.395554	5.42e-13	TssA	promoter
chr2	29129500	29131000	CLIP4		no	-1.62456	5.48e-13	TssA	promoter
chr17	4789400	4791500	GLTPD2		no	0.70598	5.66e-13	TssA	promoter
chr19	39031000	39032500	FBXO27		no	0.65687	6.04e-13	TssA	promoter
chr15	78148500	78149900	IDH3A		no	1.17989	8.82e-13	TssA	promoter
chr5	160118000	160120200	PWWP2A		no	0.749531	9.91e-13	TssA	promoter
chr20	380000	382700	TRIB3		no	0.757076	1.05e-12	TssA	promoter
chr22	50326400	50327600	DENND6B		no	1.07741	1.13e-12	TssA	promoter
chr18	9913200	9915700	VAPA		no	0.710861	1.13e-12	TssA	promoter
chr8	12753500	12756200	LONRF1		no	0.975563	1.18e-12	TssA	promoter
chr10	130135600	130137100	GLRX3		no	0.762738	1.23e-12	TssA	promoter
chr6	63571200	63574300	LGSN		no	0.610418	1.45e-12	TssA	promoter
chr16	87391200	87392900	FBXO31		no	0.987157	1.74e-12	TssA	promoter
chr16	87391200	87392900	MAP1LC3B		no	0.987157	1.74e-12	TssA	promoter
chr12	40223800	40225700	LRRK2		no	0.622811	2.39e-12	TssA	promoter
chr8	98293000	98294900	NIPAL2		no	0.798015	2.74e-12	TssA	promoter
chr3	37175600	37177300	LRRFIP2		no	0.677302	3.03e-12	TssA	promoter
chr9	72364600	72366500	ZFAND5		no	0.552502	3.03e-12	TssA	promoter
chr16	70800500	70801800	VAC14		no	0.951367	3.16e-12	TssA	promoter
chr9	136117200	136120100	C9orf69		no	0.560787	3.3e-12	TssA	promoter
chr17	17835700	17841600	SREBF1		no	0.559744	3.36e-12	TssA	promoter
chr6	89352100	89353500	UBE2J1		no	0.870861	3.38e-12	TssA	promoter
chr5	177496400	177498400	PDLIM7		no	0.453778	4.37e-12	TssA	promoter
chr18	3260900	3262700	MYL12B		no	0.824468	4.45e-12	TssA	promoter
chr3	9808700	9811000	TTLL3		no	0.521258	4.45e-12	TssA	promoter
chr8	130442900	130444700	ASAP1		no	0.857003	4.67e-12	TssA	promoter
chr10	99783400	99785800	ABCC2		yes	-1.08404	5.08e-12	TssA	promoter
chr17	79838900	79840600	CBX4		no	0.897761	5.81e-12	TssA	promoter
chr17	29389500	29391600	TAOK1		no	0.594276	5.82e-12	TssA	promoter
chr8	143973000	143974300	PLEC		no	0.926382	5.82e-12	TssA	promoter
chr3	98901100	98902500	DCBLD2		no	0.647523	6.15e-12	TssA	promoter
chr10	124418300	124419600	OAT		no	1.13098	8.44e-12	TssA	promoter
chr5	134903800	134905800	PCBD2		no	0.687951	8.45e-12	TssA	promoter
chr10	86520400	86522500	WAPL		no	0.654649	8.53e-12	TssA	promoter
chr3	53195600	53197900	PRKCD		no	-1.03331	8.76e-12	EnhA2	enhancer
chr10	4960600	4974500	AKR1C1		yes	-1.60847	9.25e-12	TssA	promoter
chrX	24024700	24026000	KLHL15		no	0.933598	9.8e-12	TssA	promoter
chr15	52294800	52296600	MYO5C		no	1.00667	1.06e-11	TssBiv	promoter
chr11	33256500	33259200	HIPK3		no	0.500366	1.16e-11	TssA	promoter
chr16	10941900	10943300	CLEC16A		no	0.852404	1.16e-11	TssA	promoter
chr16	10941900	10943300	DEXI		no	0.852404	1.16e-11	TssA	promoter
chr2	219206200	219211300	ZFAND2B	ABCB6	yes	-0.879003	1.22e-11	TssA	linked
chr17	50054500	50063300	ITGA3		no	0.459675	1.24e-11	TssA	promoter
chr16	69725500	69728000	NQO1		yes	-0.614037	1.56e-11	TssA	promoter
chr14	103056000	103058400	CDC42BPB		no	0.851592	1.56e-11	TssA	promoter
chr3	161220500	161222000	NMD3		no	0.82509	1.58e-11	TssA	promoter
chr5	128082500	128084400	LINC01184		no	0.668116	1.85e-11	TssA	promoter
chr5	128082500	128084400	SLC12A2		no	0.668116	1.85e-11	TssA	promoter
chr14	100238100	100240700	YY1		no	0.898761	2.44e-11	TssA	promoter
chr5	134845100	134846600	C5orf24		no	0.59107	2.61e-11	TssA	promoter
chr9	132354500	132355700	SETX		no	0.714872	2.81e-11	TssA	promoter
chr20	46689000	46690300	TP53RK		no	0.678027	3.1e-11	TssA	promoter
chr11	120324600	120325900	TMEM136		no	1.31438	3.18e-11	TssA	promoter
chr2	96868000	96870700	SEMA4C		no	0.630797	3.21e-11	TssA	promoter
chr12	110279700	110281900	ATP2A2		no	0.573945	3.7e-11	TssA	promoter
chr17	50054600	50063300	ITGA3		no	0.434196	3.91e-11	TssA	promoter
chr9	136482800	136484500	C9orf163		no	0.756178	4.06e-11	TssA	promoter
chr9	136482800	136484500	SEC16A		no	0.756178	4.06e-11	TssA	promoter
chr22	28799400	28801400	XBP1		no	0.680648	4.59e-11	TssA	promoter
chr22	28799400	28801400	ZNRF3		no	0.680648	4.59e-11	TssA	promoter
chr2	70257000	70258800	PCYOX1		no	0.498358	4.91e-11	TssA	promoter
chr2	219206200	219211300	ZFAND2B	ABCB6	yes	-0.648426	5.75e-11	TssA	linked
chr5	179831600	179834500	C5orf45	SQSTM1	yes	-0.72899	6.45e-11	EnhG1	promoter
chr4	185203600	185204700	SNX25		no	1.11703	6.45e-11	TssA	promoter
chr6	75601100	75602600	SENP6		no	0.690435	6.45e-11	TssA	linked
chr8	43092600	43094700	POMK		no	0.72185	6.46e-11	TssA	promoter
chr8	144826100	144828100	ZNF7		no	0.536557	6.83e-11	TssA	promoter
chr2	190407900	190409500	MFSD6		no	0.948776	6.86e-11	TssA	promoter
chr10	119542100	119544100	RGS10		no	0.485862	7.36e-11	TssA	promoter
chr6	34392000	34393300	NUDT3		no	0.973756	7.41e-11	TssA	promoter
chr19	2050700	2051900	MKNK2		no	1.60725	1.06e-10	TssA	promoter
chr14	96362700	96364100	ATG2B		no	0.788049	1.31e-10	TssA	promoter
chr14	96362700	96364100	GSKIP		no	0.788049	1.31e-10	TssA	promoter
chr6	2841000	2842700	SERPINB1		no	0.732099	1.31e-10	TssA	promoter
chr16	67968000	67969500	SLC12A4		no	0.695172	1.36e-10	TssA	promoter
chr16	71723400	71725100	PHLPP2		no	0.911334	1.46e-10	TssA	promoter
chr5	78648200	78649600	LHFPL2		no	0.802091	1.64e-10	TssA	promoter
chr14	103627500	103630500	KLC1		no	0.457471	1.86e-10	TssA	promoter
chr16	47143500	47144700	ITFG1-AS1		no	1.10096	1.86e-10	TssA	promoter
chr16	47143500	47144700	NETO2		no	1.10096	1.86e-10	TssA	promoter
chr2	96814800	96817900	CNNM3		no	0.813348	1.86e-10	TssA	promoter
chr16	9090800	9092000	C16orf72		no	1.03982	1.91e-10	TssA	promoter
chr3	148990900	148992200	GYG1		no	1.05654	1.94e-10	TssA	promoter
chr14	50230900	50232800	SOS2		no	0.811056	2.04e-10	TssA	promoter
chr2	20446300	20447700	RHOB		no	1.1632	2.1e-10	TssA	promoter
chr15	83206300	83209000	HDGFRP3		no	0.704232	2.1e-10	TssA	promoter
chr16	84699300	84700600	USP10		no	1.10202	2.21e-10	TssA	promoter
chr8	11867500	11869300	CTSB		no	0.583887	2.21e-10	TssA	promoter
chr2	241149000	241151000	PASK		no	0.725172	2.28e-10	TssA	promoter
chr2	241149000	241151000	PPP1R7		no	0.725172	2.28e-10	TssA	promoter
chr3	63911100	63912800	ATXN7		no	0.895644	2.36e-10	TssA	promoter
chr12	47772600	47773800	RAPGEF3		no	0.999682	2.52e-10	TssA	promoter
chr8	22130100	22131900	HR		no	0.813088	2.52e-10	TssA	promoter
chr7	152463200	152465200	LINC01003		no	0.905368	2.58e-10	TssA	promoter
chr5	79513500	79515300	HOMER1		no	0.66313	2.69e-10	TssA	promoter
chr7	32942500	32943900	RP9P		no	1.02085	2.8e-10	TssA	promoter
chr8	37694100	37697300	ZNF703		no	0.569721	2.83e-10	TssA	promoter
chr12	26832700	26833900	ITPR2		no	0.84503	2.88e-10	TssA	promoter
chr4	70704000	70706400	RUFY3		no	0.702421	3.09e-10	TssA	promoter
chr14	44896600	44898500	C14orf28		no	0.752577	3.12e-10	TssA	promoter
chr12	31589200	31592200	DENND5B		no	0.74187	3.36e-10	TssA	promoter
chr12	31589200	31592200	DENND5B-AS1		no	0.74187	3.36e-10	TssA	promoter
chr2	231604100	231605500	C2orf57		no	0.624522	3.6e-10	TssA	promoter
chr10	125160400	125161900	CTBP2		no	0.816643	3.63e-10	TssA	promoter
chr16	9090800	9092900	C16orf72		no	1.15908	3.67e-10	TssA	promoter
chr17	81512300	81520300	ACTG1		no	0.440937	3.97e-10	TssA	promoter
chr17	81512300	81520300	FSCN2		no	0.440937	3.97e-10	TssA	promoter
chr13	42039900	42042000	DGKH		no	0.680817	4.07e-10	TssA	promoter
chr19	46859600	46861600	ARHGAP35		no	0.495016	4.88e-10	TssA	promoter
chr10	95656200	95657400	ALDH18A1		no	0.749242	5.3e-10	TssA	promoter
chr2	190533800	190535500	NEMP2		no	0.645208	5.46e-10	TssA	promoter
chr6	142300300	142303300	ADGRG6		no	0.497728	5.92e-10	TssA	promoter
chr9	75027800	75029100	CARNMT1		no	0.902726	6.22e-10	TssA	promoter
chr5	136132100	136133500	SMAD5		no	0.990249	6.54e-10	TssA	promoter
chr5	136132100	136133500	SMAD5-AS1		no	0.990249	6.54e-10	TssA	promoter
chr11	45179400	45181400	PRDM11		no	0.749697	6.71e-10	TssA	promoter
chr7	149837800	149839700	ZNF862		no	0.599267	6.73e-10	TssA	promoter
chr22	44676300	44677600	PRR5		no	-1.65421	6.79e-10	TssA	promoter
chr17	75779100	75780500	H3F3B		no	0.818071	6.92e-10	TssA	promoter
chr17	81512400	81520300	FSCN2		no	0.388154	9.22e-10	TssA	promoter
chr10	22340700	22341700	SPAG6		no	1.00323	1.08e-09	TssBiv	promoter
chr3	11719000	11721400	VGLL4		no	0.644842	1.08e-09	TssA	promoter
chr5	68214400	68217200	PIK3R1		no	0.537575	1.18e-09	TssA	promoter
chr3	196867100	196868600	SENP5		no	0.660494	1.19e-09	TssA	promoter
chr13	28137500	28140000	PAN3		no	0.684487	1.2e-09	TssA	promoter
chr13	28137500	28140000	PAN3-AS1		no	0.684487	1.2e-09	TssA	promoter
chr2	172426900	172428700	ITGA6		no	0.708619	1.25e-09	TssA	promoter
chr2	160492100	160494500	RBMS1		no	0.548845	1.45e-09	TssA	promoter
chr8	22366500	22368000	SLC39A14		no	0.952446	1.57e-09	TssA	promoter
chr2	42568000	42570100	MTA3		no	0.727685	1.58e-09	TssA	promoter
chr17	17835700	17841600	SREBF1		no	0.284273	1.61e-09	TssA	promoter
chr17	81238600	81243400	C17orf89		no	0.53695	1.83e-09	TssA	promoter
chr17	81238600	81243400	ENTHD2		no	0.53695	1.83e-09	TssA	promoter
chr20	54167400	54175600	CYP24A1		no	-0.422163	1.84e-09	TssA	promoter
chr16	30444900	30446700	SEPHS2		no	0.545779	1.85e-09	TssA	promoter
chr15	50764600	50766500	SPPL2A		no	0.536308	1.9e-09	TssA	promoter
chr15	52528300	52529700	MYO5A		no	0.869447	1.92e-09	TssA	promoter
chr12	32678500	32680200	DNM1L		no	0.565797	1.99e-09	TssA	promoter
chr16	1351200	1352600	GNPTG		no	0.911468	2.08e-09	TssA	promoter
chr16	1351200	1352600	TSR3		no	0.911468	2.08e-09	TssA	promoter
chr10	46522700	46526100	GPRIN2		no	-0.418019	2.1e-09	EnhA2	enhancer
chr11	76781100	76785400	TSKU		yes	-0.721391	2.24e-09	TssA	promoter
chr17	19866400	19868700	ULK2		no	0.697679	2.26e-09	TssA	promoter
chr11	67377900	67380600	CLCF1		no	-0.645332	2.44e-09	EnhA1	enhancer
chr17	61397300	61400400	TBX2		no	0.507748	2.56e-09	TssBiv	promoter
chr17	61397300	61400400	TBX2-AS1		no	0.507748	2.56e-09	TssBiv	promoter
chr9	99819000	99820600	NR4A3		no	0.910478	2.63e-09	TssA	promoter
chr12	19439000	19441200	AEBP2		no	0.535117	2.71e-09	TssA	promoter
chr2	231785700	231787100	COPS7B		no	0.564281	2.79e-09	TssA	promoter
chr5	96806900	96809000	ERAP2		no	0.543514	2.83e-09	TssA	promoter
chr8	24999700	25001500	NEFL		no	-1.64527	2.99e-09	TssBiv	promoter
chr17	61395300	61400300	TBX2-AS1		no	0.423793	3.22e-09	TssBiv	promoter
chr19	8307400	8309300	CD320		no	0.395043	3.42e-09	TssA	promoter
chr8	17799900	17802200	MTUS1		no	0.688446	3.42e-09	TssA	promoter
chr7	155297000	155298400	INSIG1		no	0.938267	3.77e-09	TssA	promoter
chr2	130354800	130356700	PTPN18		no	0.504097	3.84e-09	TssA	promoter
chr15	59372000	59373700	MYO1E		no	0.47781	3.99e-09	TssA	promoter
chr9	137239800	137241600	TUBB4B		no	0.630695	4.09e-09	TssA	promoter
chr12	93441300	93442800	UBE2N		no	0.582583	4.24e-09	TssA	promoter
chr15	60396600	60399600	ANXA2		no	0.293903	4.57e-09	TssA	promoter
chr17	17681200	17683900	RAI1		no	0.6829	4.57e-09	TssA	promoter
chr5	175870500	175873700	CPLX2		yes	-1.86675	4.82e-09	TssBiv	promoter
chr1	65253700	65255100	DNAJC6		no	0.926446	5.01e-09	TssA	promoter
chr7	107579600	107580900	BCAP29		no	0.778971	5.29e-09	TssA	promoter
chr12	124863300	124864700	SCARB1		no	0.596359	5.5e-09	TssA	promoter
chr5	6632600	6634000	NSUN2		no	0.563376	5.6e-09	TssA	promoter
chr5	6632600	6634000	SRD5A1		no	0.563376	5.6e-09	TssA	promoter
chr14	92105700	92107300	ATXN3		no	0.527148	5.86e-09	TssA	promoter
chr9	81686800	81690300	TLE1		no	0.62657	6.12e-09	TssA	promoter
chr10	92689200	92691200	HHEX		no	0.564651	6.12e-09	TssA	promoter
chr8	58552400	58554000	SDCBP		no	0.535572	6.33e-09	TssA	promoter
chr8	61712100	61715700	ASPH		yes	0.178644	6.63e-09	TssA	promoter
chr3	127671200	127673600	ABTB1		no	0.672266	6.66e-09	TssA	promoter
chr16	11741500	11743800	TXNDC11		no	0.734536	7.55e-09	TssA	promoter
chr12	69738100	69739800	RAB3IP		no	0.733009	7.95e-09	TssA	promoter
chr1	204685000	204686500	LRRN2		no	1.07544	7.95e-09	TssBiv	promoter
chr13	108217700	108219000	ABHD13		no	0.816894	8.04e-09	TssA	promoter
chr13	108217700	108219000	LIG4		no	0.816894	8.04e-09	TssA	promoter
chr15	100879000	100880100	ALDH1A3		no	1.1424	8.4e-09	TssA	promoter
chr5	179840600	179842900	C5orf45	SQSTM1	yes	-0.789134	8.96e-09	EnhA2	linked
chr18	2905600	2907600	EMILIN2		no	0.633164	9.18e-09	TssA	promoter
chr13	50123500	50125700	DLEU2		no	0.717522	9.48e-09	TssA	promoter
chr17	15650800	15652400	TRIM16		yes	-0.54852	9.64e-09	TssA	promoter
chr9	35657500	35660500	CCDC107		no	0.655938	9.64e-09	TssA	promoter
chr11	68460000	68461200	PPP6R3		no	0.886748	1.01e-08	TssA	promoter
chr13	113208000	113210200	CUL4A		no	0.626751	1.01e-08	TssA	promoter
chr13	113208000	113210200	PCID2		no	0.626751	1.01e-08	TssA	promoter
chr8	143976300	143978000	PLEC		no	0.592784	1.2e-08	TssA	promoter
chr11	32090400	32092700	RCN1		no	0.526136	1.26e-08	TssA	promoter
chr2	186589300	186590800	ITGAV		no	0.622331	1.26e-08	TssA	promoter
chr7	77415400	77417200	GSAP		no	0.589343	1.27e-08	TssA	promoter
chr11	119167900	119170200	NLRX1		no	0.511308	1.4e-08	TssA	promoter
chr16	11742300	11744600	TXNDC11		no	0.495369	1.4e-08	EnhA1	enhancer
chr12	96398800	96401400	CDK17		no	0.636736	1.41e-08	TssA	promoter
chr2	113198200	113199900	PAX8-AS1		no	0.61466	1.41e-08	TssA	promoter
chr11	65917800	65919900	C11orf68		no	0.564562	1.46e-08	TssA	promoter
chr11	65917800	65919900	DRAP1		no	0.564562	1.46e-08	TssA	promoter
chr10	13299100	13301100	PHYH		no	0.72346	1.46e-08	TssA	promoter
chr10	86755100	86757100	BMPR1A		no	0.492168	1.48e-08	TssA	promoter
chr10	22320300	22321900	BMI1		no	0.647131	1.59e-08	TssA	promoter
chr6	13710200	13712400	RANBP9		no	1.10324	1.62e-08	TssA	promoter
chr2	85537300	85540800	MAT2A		no	0.307778	1.65e-08	TssA	promoter
chr2	85537300	85540800	PARTICL		no	0.307778	1.65e-08	TssA	promoter
chr8	100949900	100954100	YWHAZ		no	0.448515	1.66e-08	TssA	promoter
chr10	131980700	131982700	BNIP3		no	0.644164	1.75e-08	TssA	promoter
chr2	231709400	231711100	PTMA		no	0.489872	1.75e-08	TssA	promoter
chr9	35657500	35661500	CCDC107		no	0.628434	1.88e-08	TssA	promoter
chr15	90664900	90666700	LINC01585		no	0.388055	1.89e-08	TssA	promoter
chr7	73578100	73579300	TBL2		no	0.849865	1.91e-08	TssA	promoter
chr17	76500800	76502100	RHBDF2		no	0.777656	1.94e-08	TssA	promoter
chr9	127734500	127736000	TOR2A		no	0.722526	2.01e-08	TssA	promoter
chr21	37365700	37367800	DYRK1A		no	0.571037	2.1e-08	TssA	promoter
chr6	82363100	82365400	TPBG		no	0.659226	2.11e-08	TssA	promoter
chr10	103191900	103194000	NT5C2		no	0.734976	2.16e-08	TssA	promoter
chr7	32727300	32729200	ZNRF2P1		no	0.897699	2.16e-08	TssA	promoter
chr4	169270300	169271800	SH3RF1		no	0.674913	2.3e-08	TssA	promoter
chr9	110255100	110257900	TXN		yes	-0.668818	2.44e-08	TssA	promoter
chr17	15650800	15653200	TRIM16		yes	-0.332328	2.5e-08	EnhA1	promoter
chr11	27362800	27364400	CCDC34		no	0.168459	2.5e-08	TssA	promoter
chr8	131903300	131904800	EFR3A		no	0.741991	2.5e-08	TssA	enhancer
chr15	55992800	55995000	NEDD4		no	0.585547	2.5e-08	TssA	promoter
chr17	75523700	75526300	LLGL2		no	0.700168	2.55e-08	TssA	promoter
chr2	101150900	101152200	TBC1D8		no	0.883977	2.55e-08	TssA	promoter
chr12	122077000	122079200	MLXIP		no	0.613644	2.55e-08	TssA	promoter
chr7	140478600	140480300	MKRN1		no	0.747772	2.6e-08	TssA	promoter
chrX	154377400	154379400	EMD		no	0.590845	2.65e-08	TssA	promoter
chr5	43555600	43557800	PAIP1		no	0.749333	2.73e-08	TssA	promoter
chr12	750600	753600	WNK1		no	0.337975	2.74e-08	TssA	promoter
chr21	17818900	17820100	C21orf91		no	0.844917	2.76e-08	TssA	promoter
chr21	17818900	17820100	CHODL		no	0.844917	2.76e-08	TssA	promoter
chr17	81930000	81938000	PYCR1	MAFG	yes	-0.338157	2.79e-08	TssA	linked
chr17	62478100	62479100	TLK2		no	1.20217	2.88e-08	TssA	promoter
chr1	9234100	9235400	H6PD		no	1.06846	2.9e-08	TssA	promoter
chr6	89145300	89147100	SRSF12		no	0.477959	2.9e-08	TssA	promoter
chr5	135398600	135400100	H2AFY		no	0.663025	3.02e-08	TssA	promoter
chr16	1983500	1984800	GFER		no	0.592203	3.22e-08	TssA	promoter
chr16	1983500	1984800	NOXO1		no	0.592203	3.22e-08	TssA	promoter
chr9	131530600	131532100	UCK1		no	0.759245	3.38e-08	TssA	promoter
chr13	19956800	19959200	ZMYM2		no	0.477256	3.44e-08	TssA	promoter
chr7	141550600	141552100	TAS2R3		no	0.634818	3.45e-08	TssA	promoter
chr10	128125800	128127100	MKI67		no	0.699759	3.49e-08	TssA	promoter
chr1	178724500	178727000	RALGPS2		no	0.871508	4.31e-08	TssA	promoter
chr9	122405600	122407200	OR1J2		no	0.695192	4.37e-08	TssA	promoter
chr1	224928900	224930300	DNAH14		no	0.744592	4.4e-08	TssA	promoter
chr12	6332300	6342600	TNFRSF1A		no	-0.39427	4.66e-08	TssA	promoter
chr10	128209700	128211500	LINC01163		no	1.02012	4.68e-08	TssA	promoter
chr22	39399000	39400400	TAB1		no	0.66421	4.91e-08	TssA	promoter
chr21	43766800	43769100	CSTB		no	-0.405295	4.95e-08	EnhA1	enhancer
chr16	89716800	89723400	ZNF276		no	0.139074	5.06e-08	EnhA1	enhancer
chr8	58658100	58660500	NSMAF		no	0.615302	5.07e-08	TssA	promoter
chr16	69338600	69341000	COG8		no	0.419921	5.07e-08	TssA	promoter
chr16	69338600	69341000	NIP7		no	0.419921	5.07e-08	TssA	promoter
chr5	108380000	108383100	FBXL17		no	0.514652	5.07e-08	TssA	promoter
chr11	66068800	66070900	PACS1		no	0.46182	5.47e-08	TssA	promoter
chr15	59120200	59126700	CCNB2		no	0.367304	5.52e-08	EnhG1	enhancer
chr7	129779600	129781100	NRF1		no	0.293008	5.54e-08	TssBiv	promoter
chr20	4685900	4688000	PRNP		no	0.807737	6.21e-08	TssA	promoter
chr17	21041800	21044400	USP22		no	0.716241	6.42e-08	TssA	promoter
chr18	9334100	9335200	TWSG1		no	0.964974	6.45e-08	TssA	promoter
chr9	14322000	14323300	NFIB		no	0.646229	6.83e-08	TssA	promoter
chr9	86098900	86100900	GOLM1		no	0.54323	7.05e-08	TssA	promoter
chr18	12307500	12309500	TUBB6		no	0.74336	7.06e-08	TssA	promoter
chr15	88620500	88622000	ISG20		no	0.47014	7.29e-08	TssA	promoter
chr20	8018500	8020500	TMX4		no	0.719833	7.47e-08	TssA	promoter
chr9	107282400	107284300	RAD23B		no	0.57167	7.7e-08	TssA	promoter
chr2	148643900	148645900	EPC2		no	0.574666	7.7e-08	TssA	promoter
chr9	14692600	14694100	ZDHHC21		no	0.761626	7.98e-08	TssA	promoter
chr3	40456500	40458000	RPL14		no	0.533856	8.82e-08	TssA	promoter
chr1	241519200	241520500	FH		no	0.727946	9.62e-08	TssA	promoter
chr15	70762200	70764500	UACA		no	0.431038	1.05e-07	TssA	promoter
chr15	42920300	42921500	TTBK2		no	0.801213	1.07e-07	TssA	promoter
chr9	137127300	137130500	GRIN1		no	0.583068	1.12e-07	TssA	promoter
chr8	73293500	73295200	RDH10		no	0.658843	1.23e-07	TssA	promoter
chr8	73293500	73295200	RPL7		no	0.658843	1.23e-07	TssA	promoter
chr10	102064600	102065900	HPS6		no	0.805355	1.28e-07	TssA	promoter
chr19	55674100	55675700	EPN1		no	0.560586	1.3e-07	TssA	promoter
chr19	55399700	55408800	UBE2S		no	0.462458	1.32e-07	TssA	promoter
chr9	89316600	89319500	SECISBP2		no	0.415912	1.33e-07	TssA	promoter
chr22	24270100	24271900	SPECC1L		no	0.422962	1.33e-07	TssA	promoter
chr22	24270100	24271900	SPECC1L-ADORA2A		no	0.422962	1.33e-07	TssA	promoter
chr22	24270100	24271900	SPECC1L		no	0.422962	1.33e-07	TssA	promoter
chr22	24270100	24271900	SPECC1L-ADORA2A		no	0.422962	1.33e-07	TssA	promoter
chr6	160347200	160349700	SLC22A3		no	0.645026	1.33e-07	TssA	promoter
chr17	27455600	27457100	KSR1		no	0.87878	1.38e-07	TssA	promoter
chr3	170355500	170358900	SKIL		no	0.48668	1.39e-07	TssA	promoter
chr21	43718400	43719700	PDXK	CBR1	yes	0.816557	1.47e-07	TssA	linked
chr5	177425300	177439000	GRK6		no	-0.499153	1.48e-07	TssA	promoter
chr16	89717200	89723400	VPS9D1		no	0.349745	1.61e-07	TssA	promoter
chr16	89717200	89723400	ZNF276		no	0.349745	1.61e-07	TssA	promoter
chr6	35258900	35260700	ZNF76		no	0.456545	1.69e-07	TssA	promoter
chr14	54488000	54489700	GMFB		no	0.55062	1.75e-07	TssA	promoter
chr17	50633700	50640100	ABCC3	ALDH3A1	yes	-0.513941	1.83e-07	TssA	linked
chr2	9473000	9477800	IAH1		no	0.39967	1.83e-07	TssA	promoter
chr6	125789500	125791700	NCOA7		no	0.720569	1.84e-07	TssA	promoter
chr16	69565200	69567300	NFAT5		no	0.565564	1.88e-07	TssA	promoter
chr14	73759700	73761100	ELMSAN1		no	0.642733	1.9e-07	TssA	promoter
chr20	52190400	52193200	ZFP64		no	0.496448	1.92e-07	TssA	promoter
chr6	160991000	160993100	MAP3K4		no	0.570306	1.93e-07	TssA	promoter
chr19	32691100	32693100	NUDT19		no	0.66471	1.95e-07	TssA	promoter
chr2	32277200	32278500	YIPF4		no	0.662375	2.17e-07	TssA	promoter
chr10	102641600	102647100	TRIM8		no	0.511199	2.26e-07	TssA	promoter
chr5	178231800	178233500	PHYKPL		no	0.552602	2.35e-07	TssA	promoter
chr17	44217400	44222800	UBTF		no	0.470108	2.36e-07	TssA	promoter
chr10	18658600	18660000	ARL5B		no	0.69977	2.36e-07	TssA	promoter
chr10	18658600	18660000	NSUN6		no	0.69977	2.36e-07	TssA	promoter
chr9	36190100	36191500	CLTA		no	0.467733	2.43e-07	TssA	promoter
chr2	127386900	127388700	PROC		no	0.528245	2.5e-07	TssA	promoter
chr7	135169300	135171500	C7orf49		no	0.379877	2.72e-07	TssA	promoter
chr7	99373600	99376200	ARPC1B		no	0.339067	2.72e-07	TssA	promoter
chr17	79796300	79797900	CBX8		no	0.501266	2.75e-07	TssBiv	promoter
chr17	44217400	44222800	UBTF		no	0.520849	2.84e-07	TssA	promoter
chr15	63047200	63050000	TPM1		no	0.430823	2.86e-07	TssA	promoter
chr15	75201200	75203400	C15orf39		no	0.418559	2.9e-07	TssA	promoter
chr6	157981200	157982400	SYNJ2		no	0.690405	2.9e-07	TssA	promoter
chr17	8435100	8436600	NDEL1		no	0.552137	2.91e-07	TssA	promoter
chr7	72924100	72925800	NSUN5P2		no	0.568528	2.93e-07	TssA	promoter
chr16	67561900	67564100	CTCF		no	0.68642	2.93e-07	TssA	promoter
chr7	76392500	76393900	ZP3		no	0.772618	3.07e-07	TssA	promoter
chr11	130313700	130315600	ZBTB44		no	1.00534	3.08e-07	TssA	promoter
chr15	56732200	56734100	ZNF280D		no	0.586418	3.12e-07	TssA	promoter
chr16	89490200	89492600	ANKRD11		no	0.556857	3.33e-07	TssA	promoter
chr7	76301800	76304200	HSPB1		no	0.607771	3.33e-07	TssA	promoter
chr2	99489600	99490800	REV1		no	0.873525	3.48e-07	TssA	promoter
chr7	103074200	103075800	FBXL13		no	0.690105	3.5e-07	TssA	promoter
chr14	77799500	77801100	ADCK1		no	0.504141	3.63e-07	TssA	promoter
chr2	36597000	36599000	FEZ2		no	0.438005	3.63e-07	TssA	promoter
chr21	43775800	43777100	CSTB		no	0.90322	3.68e-07	TssA	promoter
chr9	131124800	131126200	NUP214		no	-0.479511	3.94e-07	TssA	promoter
chr8	28700700	28702900	EXTL3		no	0.722077	3.99e-07	TssA	promoter
chr8	28700700	28702900	EXTL3-AS1		no	0.722077	3.99e-07	TssA	promoter
chr9	83622300	83624400	IDNK		no	0.453735	4.09e-07	TssA	promoter
chr4	94757800	94759900	BMPR1B		no	0.53459	4.1e-07	TssA	promoter
chr4	94757800	94759900	BMPR1B-AS1		no	0.53459	4.1e-07	TssA	promoter
chr12	122420800	122424400	CLIP1		no	0.513108	4.26e-07	TssA	promoter
chr22	19446900	19448700	C22orf39		no	0.644966	4.32e-07	TssA	promoter
chr21	33588100	33589900	DONSON		no	0.747017	4.36e-07	TssA	promoter
chr14	103333000	103335400	EIF5		no	0.41442	4.47e-07	TssA	promoter
chr12	106955100	106957400	TMEM263		no	0.447075	4.51e-07	TssA	promoter
chr12	2794200	2797000	FKBP4		no	0.688947	4.51e-07	TssA	promoter
chr6	26955900	26957700	GUSBP2		no	0.851351	4.55e-07	TssA	promoter
chr6	26955900	26957700	LINC00240		no	0.851351	4.55e-07	TssA	promoter
chr16	67659600	67661500	ACD		no	-0.420637	4.62e-07	TssA	promoter
chr16	67659600	67661500	PARD6A		no	-0.420637	4.62e-07	TssA	promoter
chr9	136885800	136887100	TRAF2		no	1.14894	5.26e-07	TssA	promoter
chr14	67532400	67533900	PLEKHH1		no	0.935036	5.26e-07	TssA	promoter
chr14	67532400	67533900	TMEM229B		no	0.935036	5.26e-07	TssA	promoter
chr20	51022500	51023900	KCNG1		no	1.03512	5.36e-07	TssBiv	promoter
chr2	160406300	160408500	RBMS1		no	0.883394	5.44e-07	TssA	promoter
chr13	95644100	95645400	DZIP1		no	0.655129	5.68e-07	TssA	promoter
chr2	238425500	238427700	ASB1		no	0.50698	5.69e-07	TssA	promoter
chr15	41972000	41973300	EHD4		no	0.632332	5.7e-07	TssA	promoter
chr15	41972000	41973300	PLA2G4E-AS1		no	0.632332	5.7e-07	TssA	promoter
chr3	143970700	143972700	C3orf58		no	0.331362	5.7e-07	TssA	promoter
chr11	75814400	75815600	UVRAG		no	0.136379	6.14e-07	TssA	promoter
chr8	67342700	67344600	ARFGEF1		no	0.450049	6.27e-07	TssA	promoter
chr3	39405800	39407400	RPSA		no	0.272512	6.33e-07	TssA	promoter
chr15	90199800	90202100	SEMA4B		no	0.452803	6.61e-07	TssA	promoter
chr22	46537000	46538200	CELSR1		no	1.15567	6.64e-07	TssA	promoter
chr22	41021200	41023500	EP300		no	0.493651	6.75e-07	TssA	promoter
chr10	43137800	43139100	CSGALNACT2		no	0.853415	6.85e-07	TssA	promoter
chr7	875300	877000	GET4		no	0.687312	6.86e-07	TssA	promoter
chr17	39699400	39700700	ERBB2		no	0.800287	6.9e-07	TssA	promoter
chr20	59006800	59008000	CTSZ		no	1.0416	6.9e-07	TssA	promoter
chr7	2554800	2556400	BRAT1		no	0.463777	6.9e-07	TssA	promoter
chr7	148883600	148885400	EZH2		no	0.53049	6.91e-07	TssA	promoter
chr11	69293400	69299300	MYEOV		no	-0.40693	6.96e-07	TssA	promoter
chr13	94712700	94714200	SOX21		no	0.968131	7.03e-07	TssBiv	promoter
chr13	94712700	94714200	SOX21-AS1		no	0.968131	7.03e-07	TssBiv	promoter
chr21	42009700	42011100	ZBTB21		no	0.765971	7.03e-07	TssA	promoter
chr21	42009700	42011100	ZNF295-AS1		no	0.765971	7.03e-07	TssA	promoter
chr12	52281900	52289300	KRT81		no	-0.223554	7.22e-07	EnhA1	enhancer
chr6	35920400	35921900	SRPK1		no	0.618511	7.47e-07	TssA	promoter
chr17	80146100	80148000	EIF4A3		no	0.410873	7.93e-07	TssA	promoter
chr15	38251300	38254000	SPRED1		no	0.541803	8.19e-07	TssA	promoter
chr8	144255200	144262200	SCX		no	-0.373613	8.19e-07	TssA	promoter
chr4	41256200	41257900	UCHL1		yes	0.187791	8.2e-07	TssA	promoter
chr4	41256200	41257900	UCHL1-AS1		no	0.187791	8.2e-07	TssA	promoter
chr19	570400	573100	BSG		no	0.370388	8.24e-07	TssA	promoter
chr3	183697100	183698400	YEATS2		no	0.882695	8.25e-07	TssA	promoter
chr20	17530500	17532400	DSTN		no	0.744035	8.33e-07	TssA	promoter
chr3	107430900	107432700	CCDC54		no	0.491094	8.53e-07	TssA	promoter
chr6	3067900	3069600	RIPK1		no	0.512351	8.77e-07	TssA	promoter
chr6	160519500	160521200	LPAL2		no	0.508903	8.83e-07	TssA	promoter
chr19	40284700	40286500	AKT2		no	0.594535	8.84e-07	TssA	promoter
chr20	5609600	5611500	GPCPD1		no	0.88798	9.04e-07	TssA	promoter
chr6	1609100	1610400	FOXC1		no	0.930212	9.46e-07	TssBiv	promoter
chr17	40120700	40124200	MSL1		no	0.452015	9.6e-07	TssA	promoter
chr8	101204700	101206700	ZNF706		no	0.613506	9.8e-07	TssA	promoter
chr17	20155300	20156600	SPECC1		no	0.713246	1.03e-06	TssA	promoter
chr20	2651400	2653300	NOP56		no	0.244318	1.09e-06	TssA	promoter
chr10	35336100	35337300	CCNY		no	0.681499	1.1e-06	TssA	promoter
chr22	49917800	49919200	ALG12		no	0.820108	1.12e-06	TssA	promoter
chr22	49917800	49919200	CRELD2		no	0.820108	1.12e-06	TssA	promoter
chr8	25183000	25186800	DOCK5		no	0.323453	1.12e-06	TssA	promoter
chr7	76301800	76305000	HSPB1		no	0.598912	1.13e-06	TssA	promoter
chr8	28411400	28412700	ZNF395		no	0.653797	1.19e-06	TssA	promoter
chr8	544400	546000	TDRP		no	0.833928	1.21e-06	TssA	promoter
chr3	141401100	141403600	ZBTB38		no	0.554603	1.22e-06	TssA	promoter
chr17	63445600	63447100	CYB561		no	0.657123	1.25e-06	TssA	promoter
chr2	164621000	164622200	GRB14		no	0.849893	1.25e-06	TssA	promoter
chr3	69012700	69014900	EOGT		no	0.644971	1.32e-06	TssA	promoter
chr10	103395800	103397300	PDCD11		no	-0.526901	1.4e-06	TssA	promoter
chr10	103395800	103397300	USMG5		no	-0.526901	1.4e-06	TssA	promoter
chr20	63707200	63708700	ARFRP1		no	0.646175	1.41e-06	TssA	promoter
chr20	63707200	63708700	ZGPAT		no	0.646175	1.41e-06	TssA	promoter
chr7	55365200	55366900	LANCL2		no	0.421081	1.42e-06	TssA	promoter
chr2	230712100	230713500	CAB39		no	1.09477	1.44e-06	TssA	promoter
chr4	183097700	183099700	WWC2		no	0.77163	1.48e-06	TssA	promoter
chr4	183097700	183099700	WWC2-AS2		no	0.77163	1.48e-06	TssA	promoter
chr7	5529900	5533500	ACTB		no	0.958151	1.48e-06	TssA	promoter
chr12	40697700	40698900	CNTN1		no	1.08316	1.5e-06	TssA	promoter
chr19	42282600	42284600	CIC		no	0.710376	1.5e-06	TssA	promoter
chr17	16214800	16216900	NCOR1		no	0.344258	1.52e-06	TssA	promoter
chr17	16214800	16216900	PIGL		no	0.344258	1.52e-06	TssA	promoter
chr8	144464900	144466400	CYHR1		no	0.640151	1.52e-06	TssA	promoter
chr8	144464900	144466400	KIFC2		no	0.640151	1.52e-06	TssA	promoter
chr20	62181900	62183700	MTG2		no	0.372195	1.53e-06	TssA	promoter
chr22	37750200	37753400	H1F0		no	0.533479	1.58e-06	EnhA1	enhancer
chr16	19409800	19411800	TMC5		no	0.43874	1.58e-06	TssA	promoter
chr5	179549800	179551600	RUFY1		no	0.627077	1.61e-06	TssA	promoter
chr2	24359900	24361500	ITSN2		no	0.543133	1.62e-06	TssA	promoter
chr15	75842400	75845100	UBE2Q2		no	0.435538	1.65e-06	TssA	promoter
chr5	132227200	132228700	P4HA2		no	0.704308	1.68e-06	TssA	promoter
chr3	53194300	53196900	PRKCD		no	-0.686215	1.74e-06	EnhA2	enhancer
chr12	106138300	106140100	NUAK1		no	0.726232	1.81e-06	TssA	promoter
chr2	231705800	231709300	PTMA		no	0.440718	1.81e-06	TssA	promoter
chr11	804800	807000	PIDD1		no	0.507603	1.88e-06	TssA	promoter
chr3	53269300	53271000	TKT		no	-0.865208	2.01e-06	EnhA1	enhancer
chr5	138352500	138354200	KDM3B		no	0.79013	2.08e-06	TssA	promoter
chr17	40120700	40124200	MSL1		no	0.360072	2.08e-06	TssA	promoter
chr20	53592000	53594900	ZNF217		no	0.461594	2.24e-06	TssA	promoter
chr19	51364500	51368800	CLDND2		no	-0.421516	2.29e-06	TssA	promoter
chr19	51364500	51368800	ETFB		no	-0.421516	2.29e-06	TssA	promoter
chr19	51364500	51368800	CLDND2		no	-0.421516	2.29e-06	TssA	promoter
chr19	51364500	51368800	ETFB		no	-0.421516	2.29e-06	TssA	promoter
chr7	121395800	121397100	FAM3C		no	1.23175	2.3e-06	TssA	promoter
chr6	108559200	108561500	FOXO3		no	0.498743	2.39e-06	TssA	promoter
chr16	970300	971800	LMF1		no	0.576853	2.44e-06	TssA	promoter
chr11	67352300	67358400	POLD4		no	-0.33576	2.48e-06	TssA	promoter
chr17	39199500	39200800	RPL19		no	-0.452233	2.48e-06	TssA	promoter
chr5	178130000	178131600	RMND5B		no	0.428474	2.53e-06	TssA	promoter
chr8	144094000	144105800	CYC1		no	0.333644	2.53e-06	TssA	promoter
chr8	144094000	144105800	MAF1		no	0.333644	2.53e-06	TssA	promoter
chr8	144094000	144105800	SHARPIN		no	0.333644	2.53e-06	TssA	promoter
chr17	82228300	82233500	SLC16A3		no	0.38201	2.69e-06	TssA	promoter
chr7	111561000	111563200	IMMP2L		no	0.403064	2.77e-06	TssA	promoter
chr8	102863300	102865400	AZIN1		no	0.47822	2.78e-06	TssA	promoter
chr8	102863300	102865400	AZIN1-AS1		no	0.47822	2.78e-06	TssA	promoter
chrX	153598600	153599900	FAM58A		no	0.703085	2.86e-06	TssA	promoter
chr17	20008300	20010700	SPECC1		no	0.486341	2.87e-06	TssA	promoter
chr8	123273700	123275000	ZHX1		no	0.558247	2.9e-06	TssA	promoter
chr8	123273700	123275000	ZHX1-C8orf76		no	0.558247	2.9e-06	TssA	promoter
chr8	123273700	123275000	ZHX1		no	0.558247	2.9e-06	TssA	promoter
chr8	123273700	123275000	ZHX1-C8orf76		no	0.558247	2.9e-06	TssA	promoter
chr8	47734000	47739800	CEBPD		no	0.453767	2.91e-06	TssA	promoter
chr2	231705800	231709300	PTMA		no	0.264208	2.91e-06	TssA	promoter
chr2	176637000	176638700	LINC01116		no	0.495635	2.96e-06	TssA	promoter
chr2	176637000	176638700	LINC01117		no	0.495635	2.96e-06	TssA	promoter
chr10	102641600	102647100	TRIM8		no	0.260713	3.02e-06	TssA	promoter
chr7	98878100	98879800	TRRAP		no	0.590516	3.02e-06	TssA	promoter
chr20	62926100	62927800	DIDO1		no	0.467718	3.04e-06	TssA	promoter
chr7	2402900	2404100	CHST12		no	0.805392	3.04e-06	TssA	promoter
chr9	85804700	85806000	AGTPBP1		no	1.00031	3.32e-06	TssA	promoter
chr19	29605500	29607000	POP4		no	-0.323463	3.68e-06	TssA	promoter
chr1	178541600	178543800	C1orf220		no	0.734121	3.88e-06	TssA	promoter
chr2	19347400	19349000	OSR1		no	-0.394802	4.03e-06	TssA	promoter
chr10	79981100	79982900	SFTPD		no	0.488814	4.04e-06	TssA	promoter
chr17	81418800	81421900	BAHCC1		no	-0.512611	4.17e-06	TssA	promoter
chr7	23472800	23475200	IGF2BP3		no	0.244734	4.26e-06	TssA	promoter
chrX	132216700	132218800	RAP2C		no	0.443738	4.27e-06	TssA	promoter
chrX	132216700	132218800	RAP2C-AS1		no	0.443738	4.27e-06	TssA	promoter
chr16	27312700	27314500	IL4R		no	0.826945	4.27e-06	TssA	promoter
chr16	68310200	68311700	PRMT7		no	-0.374729	4.33e-06	TssA	promoter
chr16	68310200	68311700	SLC7A6OS		no	-0.374729	4.33e-06	TssA	promoter
chr11	69293400	69299300	MYEOV		no	-0.204121	4.43e-06	TssA	promoter
chr12	11648200	11650600	ETV6		no	0.539326	4.44e-06	TssA	promoter
chr12	89708400	89710400	ATP2B1		no	0.570517	4.45e-06	TssA	promoter
chr12	89708400	89710400	LINC00936		no	0.570517	4.45e-06	TssA	promoter
chr7	131109100	131111400	LINC-PINT		no	-0.552929	4.5e-06	TssA	promoter
chr7	131109100	131111400	MKLN1		no	-0.552929	4.5e-06	TssA	promoter
chr7	139034500	139036800	ZC3HAV1L		no	0.283589	4.5e-06	TssA	promoter
chr18	63366600	63368400	KDSR		no	0.532068	4.57e-06	TssA	promoter
chr13	48232500	48233800	ITM2B		no	0.753085	4.73e-06	TssA	promoter
chr22	37559800	37562500	CDC42EP1		no	0.432075	4.74e-06	TssA	promoter
chr16	57808800	57811300	KIFC3		no	-0.281402	4.8e-06	EnhA1	enhancer
chr14	64337600	64339600	ESR2		no	-0.51107	4.93e-06	TssA	promoter
chr6	26520300	26522700	HCG11		no	0.299401	4.93e-06	TssA	promoter
chr17	81395200	81397600	BAHCC1		no	0.552335	4.94e-06	TssA	promoter
chr17	43777900	43779700	C17orf105		no	0.266235	4.95e-06	TssA	promoter
chr17	43777900	43779700	DUSP3		no	0.266235	4.95e-06	TssA	promoter
chr10	96585700	96587500	TM9SF3		no	1.05237	4.98e-06	TssA	promoter
chr17	42608900	42610700	FAM134C		no	-0.467626	5.02e-06	TssA	promoter
chr17	42608900	42610700	TUBG1		no	-0.467626	5.02e-06	TssA	promoter
chr6	109093900	109096000	CEP57L1		no	0.347362	5.02e-06	TssA	promoter
chr6	109093900	109096000	SESN1		no	0.347362	5.02e-06	TssA	promoter
chr5	177133000	177135300	NSD1		no	0.499732	5.21e-06	TssA	promoter
chr2	101252100	101253500	CNOT11		no	0.480117	5.22e-06	TssA	promoter
chr2	232549900	232551800	EIF4E2		no	0.309932	5.22e-06	TssA	promoter
chr2	232549900	232551800	TIGD1		no	0.309932	5.22e-06	TssA	promoter
chr19	36053100	36056000	THAP8		no	-0.394171	5.36e-06	TssA	promoter
chr19	36053100	36056000	WDR62		no	-0.394171	5.36e-06	TssA	promoter
chr3	41198700	41200000	CTNNB1		no	0.642163	5.64e-06	TssA	promoter
chr7	42911500	42913100	C7orf25		no	0.632788	5.71e-06	TssA	promoter
chr2	63049300	63051400	OTX1		no	0.398739	5.82e-06	TssBiv	promoter
chr15	65133100	65134600	PDCD7		no	0.706453	6.05e-06	TssA	promoter
chr12	111841400	111842800	MAPKAPK5		no	0.613184	6.09e-06	TssA	promoter
chr12	111841400	111842800	MAPKAPK5-AS1		no	0.613184	6.09e-06	TssA	promoter
chr15	84979800	84982300	PDE8A		no	0.418067	6.09e-06	TssA	promoter
chr15	75577300	75579900	PTPN9		no	0.675187	6.13e-06	TssA	promoter
chr20	36091100	36094700	EPB41L1		no	0.436937	6.13e-06	TssA	promoter
chr17	82097100	82108900	FASN		no	0.370408	6.33e-06	TssA	promoter
chr9	95003500	95005400	C9orf3		no	0.5647	6.36e-06	TssA	promoter
chr9	134641000	134642300	COL5A1		no	0.863788	6.78e-06	TssA	promoter
chr12	104456300	104458400	CHST11		no	0.596226	6.8e-06	TssA	promoter
chr5	77086100	77088000	ZBED3		no	0.610386	6.8e-06	TssA	promoter
chr5	77086100	77088000	ZBED3-AS1		no	0.610386	6.8e-06	TssA	promoter
chr11	65414700	65426000	NEAT1		no	-0.202341	6.84e-06	TssA	promoter
chr12	45726400	45731100	ARID2		no	0.342355	7.08e-06	TssA	promoter
chr12	45726400	45731100	LINC00938		no	0.342355	7.08e-06	TssA	promoter
chr9	37903600	37905700	SLC25A51		no	0.285171	7.23e-06	TssA	promoter
chr2	241508000	241509400	STK25		no	0.804717	7.26e-06	TssA	promoter
chr19	8444200	8445600	HNRNPM		no	0.466552	7.28e-06	TssA	promoter
chr19	17510800	17512800	PGLS		no	0.39406	7.32e-06	TssA	promoter
chr16	1378600	1380400	GNPTG		no	-0.651067	7.61e-06	TssA	promoter
chr9	19229100	19231500	DENND4C		no	0.45144	7.62e-06	TssA	promoter
chr14	64387300	64388800	MTHFD1		no	-0.580788	7.68e-06	TssA	promoter
chr15	74614100	74617300	CLK3		no	0.374035	8.03e-06	TssA	promoter
chr17	66301900	66303400	PRKCA		no	0.524678	8.06e-06	TssA	promoter
chr2	173963500	173966700	SP3		no	0.391718	8.1e-06	TssA	promoter
chr19	18279800	18283200	JUND		no	0.514545	8.27e-06	TssA	promoter
chr11	32892200	32894900	QSER1		no	0.394626	8.34e-06	TssA	promoter
chr6	138403500	138404800	HEBP2		no	0.774774	8.65e-06	TssA	promoter
chr17	74842200	74843300	GRIN2C		no	1.05316	8.87e-06	TssA	promoter
chr10	5070900	5072600	AKR1C3		yes	-1.14999	9.05e-06	EnhA2	enhancer
chr17	50633700	50640100	ABCC3	ALDH3A1	yes	-0.331573	9.05e-06	TssA	linked
chr7	158855900	158857100	WDR60		no	0.853373	9.59e-06	TssA	promoter
chr16	2267200	2269200	RNPS1		no	0.348823	9.63e-06	TssA	promoter
chr6	154732700	154734800	SCAF8		no	0.52336	9.63e-06	TssA	promoter
chr3	156816000	156817800	LINC00886		no	0.349942	1.01e-05	TssA	promoter
chr20	36050100	36051700	NORAD		no	0.346595	1.03e-05	TssA	promoter
chr19	39845600	39847200	FBL		no	-0.466668	1.04e-05	TssA	promoter
chr1	42958300	42959700	SLC2A1		no	0.622272	1.05e-05	TssA	promoter
chr1	42958300	42959700	SLC2A1-AS1		no	0.622272	1.05e-05	TssA	promoter
chr7	100088300	100097100	COPS6		no	-0.448987	1.05e-05	TssA	promoter
chr2	9630100	9631800	YWHAQ		no	0.480907	1.08e-05	TssA	promoter
chr3	101848600	101850000	NFKBIZ		no	1.3219	1.09e-05	TssA	promoter
chr8	144326200	144327700	DGAT1		no	0.925522	1.29e-05	TssA	promoter
chr12	62601600	62604600	LINC01465		no	0.241313	1.3e-05	TssA	promoter
chr12	63843200	63845800	SRGAP1		no	0.472019	1.38e-05	TssA	promoter
chr3	72446600	72447700	RYBP		no	0.929839	1.4e-05	TssA	promoter
chr12	57864800	57866100	CTDSP2		no	0.59528	1.4e-05	TssA	promoter
chr8	103298100	103299600	FZD6		no	0.597745	1.4e-05	TssA	promoter
chr11	8870400	8872100	ST5		no	0.66607	1.42e-05	TssA	promoter
chr16	69327000	69331900	PDF		no	0.404237	1.43e-05	TssA	promoter
chr2	69828700	69830300	GMCL1		no	0.390801	1.45e-05	TssA	promoter
chr21	39313000	39315000	BRWD1-AS1		no	0.385489	1.48e-05	TssA	promoter
chr21	39313000	39315000	BRWD1-IT2		no	0.385489	1.48e-05	TssA	promoter
chr21	39313000	39315000	BRWD1-AS1		no	0.385489	1.48e-05	TssA	promoter
chr21	39313000	39315000	BRWD1-IT2		no	0.385489	1.48e-05	TssA	promoter
chr11	62544800	62548400	AHNAK		no	0.262598	1.48e-05	TssA	promoter
chr20	46089100	46090700	NCOA5		no	0.621783	1.48e-05	TssA	promoter
chr8	90645100	90646900	TMEM64		no	0.518481	1.5e-05	TssA	promoter
chr2	128027000	128028700	SAP130		no	0.578463	1.5e-05	TssA	promoter
chr16	67169100	67171600	NOL3		no	-0.408317	1.51e-05	TssA	promoter
chr10	6144300	6145600	PFKFB3		no	0.653699	1.57e-05	TssA	promoter
chr12	6332300	6342700	TNFRSF1A		no	-0.389177	1.58e-05	TssA	promoter
chr3	170221600	170222900	PRKCI		no	0.656768	1.61e-05	TssA	promoter
chr3	48464600	48470700	TREX1		no	-0.324072	1.62e-05	EnhG1	enhancer
chr2	64453400	64455100	LGALSL		no	0.696057	1.66e-05	TssA	promoter
chr7	151341100	151342300	NUB1		no	0.896583	1.67e-05	TssA	promoter
chr4	186725300	186727400	FAT1		no	0.498727	1.7e-05	TssA	promoter
chr3	39051300	39052700	SCN11A		no	0.496919	1.73e-05	TssA	promoter
chr3	39051300	39052700	WDR48		no	0.496919	1.73e-05	TssA	promoter
chr20	63625600	63629100	GMEB2		no	0.308234	1.77e-05	TssA	promoter
chr5	177453400	177458200	PRR7-AS1		no	0.372771	1.83e-05	TssA	promoter
chr20	21302500	21304300	XRN2		no	0.443639	1.84e-05	TssA	promoter
chr11	64923900	64925200	PPP2R5B		no	0.78646	1.92e-05	TssA	promoter
chr16	57815100	57817500	KIFC3		no	-0.542788	1.92e-05	EnhA2	enhancer
chr2	127701000	127703200	SFT2D3		no	0.714462	1.92e-05	TssA	promoter
chr11	112024000	112026000	DLAT		no	-0.374371	1.92e-05	TssA	promoter
chr8	140633500	140637000	AGO2		no	0.334341	1.92e-05	TssA	promoter
chr7	127391500	127393500	ZNF800		no	0.522384	1.98e-05	TssA	promoter
chr10	103367300	103369200	TAF5		no	0.648201	2.06e-05	TssA	promoter
chr14	73536500	73538500	ACOT2		no	0.58277	2.13e-05	TssA	promoter
chr15	75577300	75580300	PTPN9		no	0.590502	2.15e-05	TssA	promoter
chr7	29988000	29990600	SCRN1		no	0.374076	2.15e-05	TssA	promoter
chr8	70607200	70609100	LACTB2-AS1		no	0.414723	2.18e-05	TssA	promoter
chr8	70607200	70609100	TRAM1		no	0.414723	2.18e-05	TssA	promoter
chr12	51819900	51822400	FIGNL2		no	0.494848	2.18e-05	TssA	promoter
chr12	6941500	6947200	C12orf57		no	-0.225461	2.18e-05	TssA	promoter
chr12	6941500	6947200	PTPN6		no	-0.225461	2.18e-05	TssA	promoter
chr12	6941500	6947200	C12orf57		no	-0.225461	2.18e-05	TssA	promoter
chr12	6941500	6947200	PTPN6		no	-0.225461	2.18e-05	TssA	promoter
chr13	21458900	21460100	ZDHHC20		no	0.474929	2.18e-05	TssA	promoter
chr9	71910800	71912000	ABHD17B		no	0.534869	2.19e-05	TssA	promoter
chr9	71910800	71912000	C9orf85		no	0.534869	2.19e-05	TssA	promoter
chr13	113490200	113491600	DCUN1D2		no	0.858019	2.2e-05	TssA	promoter
chr13	113490200	113491600	TMCO3		no	0.858019	2.2e-05	TssA	promoter
chr7	35694300	35695800	HERPUD2		no	0.404278	2.24e-05	TssA	promoter
chr19	15640100	15641400	CYP4F3		yes	-1.09162	2.25e-05	EnhA2	promoter
chr16	4846600	4848100	GLYR1		no	0.423721	2.25e-05	TssA	promoter
chr16	4846600	4848100	UBN1		no	0.423721	2.25e-05	TssA	promoter
chr10	21525000	21527900	SKIDA1		no	0.278496	2.25e-05	TssA	enhancer
chr15	63041600	63045000	TPM1		no	0.352382	2.28e-05	TssA	promoter
chr9	97982500	97984700	ANP32B		no	0.473811	2.35e-05	TssA	promoter
chr8	98116500	98117900	POP1		no	-0.600569	2.38e-05	TssA	promoter
chr8	98116500	98117900	RIDA		no	-0.600569	2.38e-05	TssA	promoter
chr15	101251500	101252800	CHSY1		no	1.06403	2.38e-05	TssA	promoter
chr2	27134000	27135400	PREB		no	0.637875	2.42e-05	TssA	promoter
chr3	120348600	120350100	LRRC58		no	0.488476	2.48e-05	TssA	promoter
chr4	186723200	186727400	FAT1		no	0.519528	2.57e-05	TssA	promoter
chr3	192917200	192918600	MB21D2		no	0.629174	2.57e-05	TssA	promoter
chr17	4554700	4556200	MYBBP1A		no	-0.411976	2.59e-05	TssA	promoter
chr15	63122000	63123200	LACTB		no	0.768976	2.7e-05	TssA	promoter
chr19	39408900	39414600	PLEKHG2		no	0.276085	2.79e-05	TssA	promoter
chr5	96661300	96663700	CAST		no	0.364422	2.82e-05	TssA	promoter
chr7	55964100	55965300	GBAS		no	0.974171	2.89e-05	TssA	promoter
chr21	29076300	29078400	MAP3K7CL		no	0.359609	2.96e-05	TssA	promoter
chr5	73625400	73626800	ARHGEF28		no	0.319041	3.02e-05	TssA	promoter
chr20	50730500	50732100	PARD6B		no	0.682272	3.03e-05	TssA	promoter
chr10	80204900	80206300	ANXA11		no	0.4166	3.08e-05	TssA	promoter
chr10	80204900	80206300	LINC00857		no	0.4166	3.08e-05	TssA	promoter
chr9	111482400	111484800	KIAA0368	PTGR1	yes	0.474418	3.13e-05	TssA	linked
chr1	231421700	231423500	EGLN1		no	0.897894	3.16e-05	TssA	promoter
chr12	6941500	6947200	C12orf57		no	-0.122832	3.21e-05	TssA	promoter
chr12	6941500	6947200	C12orf57		no	-0.122832	3.21e-05	TssA	promoter
chr1	6701300	6702600	DNAJC11		no	1.68651	3.22e-05	TssA	promoter
chr3	156673600	156675200	TIPARP		no	0.352514	3.26e-05	TssA	promoter
chr3	156673600	156675200	TIPARP-AS1		no	0.352514	3.26e-05	TssA	promoter
chr11	859300	871100	TSPAN4		no	-0.155137	3.36e-05	EnhG1	enhancer
chr12	56448400	56450100	TIMELESS		no	-0.438965	3.45e-05	TssA	promoter
chr6	36985600	36986900	MTCH1		no	0.428332	3.55e-05	TssA	promoter
chr7	30504200	30506100	GGCT		no	-0.452511	3.55e-05	TssA	promoter
chr2	100320300	100323200	LONRF2		no	0.634455	3.66e-05	TssBiv	promoter
chr2	20222800	20226400	SDC1		no	0.388298	3.68e-05	TssA	promoter
chr2	177262900	177266600	NFE2L2		no	0.282695	3.69e-05	TssA	promoter
chr17	82272600	82274500	CSNK1D		no	0.474368	3.76e-05	TssA	promoter
chr9	120928400	120929900	TRAF1		no	0.543443	3.8e-05	TssA	promoter
chr2	55222800	55225200	RPS27A		no	0.245854	3.81e-05	TssA	promoter
chr3	179147900	179149600	PIK3CA		no	0.65131	3.83e-05	TssA	promoter
chr11	695000	697400	DEAF1		no	0.232628	3.88e-05	TssA	promoter
chr11	695000	697400	TMEM80		no	0.232628	3.88e-05	TssA	promoter
chr17	78315400	78317700	SOCS3		no	-0.605876	3.9e-05	EnhA1	enhancer
chr6	34245400	34249800	C6orf1		no	-0.500538	3.91e-05	TssA	promoter
chr2	205681700	205683400	NRP2		no	0.364816	3.97e-05	TssA	promoter
chr21	31731600	31732900	SCAF4		no	0.436966	3.98e-05	TssA	promoter
chr11	33700300	33702100	C11orf91		no	0.331269	4.03e-05	TssA	promoter
chr1	1614800	1616500	MIB2		no	0.637273	4.03e-05	TssA	promoter
chr19	45902200	45903900	MYPOP		no	-0.34036	4.19e-05	TssA	promoter
chr17	15998900	16000500	TTC19		no	0.647027	4.19e-05	TssA	promoter
chr17	15998900	16000500	ZSWIM7		no	0.647027	4.19e-05	TssA	promoter
chr19	33302000	33303900	CEBPA		no	1.13307	4.33e-05	TssBiv	promoter
chr19	33302000	33303900	CEBPA-AS1		no	1.13307	4.33e-05	TssBiv	promoter
chr11	126211000	126212500	FAM118B		no	-0.567969	4.34e-05	TssA	promoter
chr11	126211000	126212500	RPUSD4		no	-0.567969	4.34e-05	TssA	promoter
chr8	140457300	140459200	TRAPPC9		no	0.463662	4.41e-05	TssA	promoter
chr16	31032700	31034900	STX4		no	-0.240518	4.46e-05	TssA	promoter
chr3	123584600	123587100	HACD2		no	0.355159	4.52e-05	TssA	promoter
chr3	123584600	123587100	MYLK-AS1		no	0.355159	4.52e-05	TssA	promoter
chr2	206084000	206087000	INO80D		no	0.476158	4.67e-05	TssA	promoter
chr16	381300	383600	TMEM8A		no	1.03399	4.67e-05	TssA	promoter
chr7	116861800	116863100	CAPZA2		no	0.549075	4.68e-05	TssA	promoter
chr8	80577800	80579200	ZBTB10		no	0.741459	4.74e-05	TssA	promoter
chr17	7233900	7235800	DVL2		no	0.219613	4.86e-05	TssA	promoter
chr17	81386500	81388200	BAHCC1		no	0.374499	4.87e-05	TssA	promoter
chr17	80100700	80102200	GAA		no	0.347024	4.88e-05	TssA	promoter
chr9	20683600	20685500	FOCAD-AS1		no	0.439271	4.88e-05	TssA	promoter
chr14	103562100	103563500	APOPT1		no	0.402614	4.99e-05	TssA	promoter
chr14	103562100	103563500	BAG5		no	0.402614	4.99e-05	TssA	promoter
chr9	111598800	111600500	PTGR1		yes	-0.68391	5.02e-05	TssA	promoter
chr2	64643900	64645400	SERTAD2		no	-0.838723	5.08e-05	TssA	promoter
chr10	15096400	15098900	C10orf111		no	0.222604	5.17e-05	TssA	promoter
chr10	15096400	15098900	RPP38		no	0.222604	5.17e-05	TssA	promoter
chr17	39401100	39403500	FBXL20		no	0.244882	5.44e-05	TssA	promoter
chr10	46283500	46285400	ANTXRL		no	0.35737	5.44e-05	TssA	promoter
chr8	23457000	23458400	ENTPD4		no	0.671436	5.44e-05	TssA	promoter
chr6	13813500	13815300	MCUR1		no	0.574688	5.46e-05	TssA	promoter
chr15	101651700	101654000	TM2D3		no	0.314866	5.6e-05	TssA	promoter
chr10	96831500	96833300	LCOR		no	0.517359	5.61e-05	TssA	promoter
chr17	75152400	75155200	HN1		no	0.428027	5.82e-05	TssA	promoter
chr11	65898700	65901200	FOSL1		no	-0.0101247	5.96e-05	TssA	promoter
chr10	110871100	110873200	PDCD4		no	0.360025	5.96e-05	TssA	promoter
chr10	110871100	110873200	PDCD4-AS1		no	0.360025	5.96e-05	TssA	promoter
chr10	112446400	112447700	VTI1A		no	-0.406157	5.99e-05	TssA	promoter
chr10	112446400	112447700	ZDHHC6		no	-0.406157	5.99e-05	TssA	promoter
chrX	57909100	57911000	ZXDA		no	0.843546	6.06e-05	TssA	promoter
chr16	87383700	87385100	FBXO31		no	0.67488	6.08e-05	TssA	promoter
chr8	41577400	41578800	GPAT4		no	0.570545	6.17e-05	TssA	promoter
chr16	89816100	89817700	FANCA		no	0.409579	6.33e-05	TssA	promoter
chr16	89816100	89817700	SPIRE2		no	0.409579	6.33e-05	TssA	promoter
chr17	78168100	78177800	SYNGR2		no	-0.345377	6.33e-05	TssA	promoter
chr6	79077200	79079200	PHIP		no	0.464294	6.84e-05	TssA	promoter
chr8	100212500	100213700	SPAG1		no	0.677143	6.9e-05	TssA	promoter
chr2	32062900	32064500	SPAST		no	0.256274	7.11e-05	TssA	promoter
chr8	127734200	127739700	MYC		no	-0.317617	7.11e-05	TssA	promoter
chr21	36698100	36699800	SIM2	CBR1	yes	0.482236	7.16e-05	TssBiv	linked
chr7	100088200	100090200	COPS6		no	-0.326697	7.35e-05	TssA	promoter
chr16	89246000	89248200	ZNF778		no	0.471753	7.37e-05	TssA	promoter
chr11	760000	768400	PDDC1	TALDO1	yes	-0.36242	7.37e-05	EnhG2	linked
chr4	186723100	186725400	FAT1		no	0.382581	7.46e-05	TssA	promoter
chr16	2513100	2514400	ATP6V0C		no	0.534406	7.53e-05	TssA	promoter
chr3	53160600	53161800	PRKCD		no	0.892655	7.81e-05	TssA	promoter
chr17	82450100	82451500	C17orf62		no	0.473658	7.83e-05	TssA	promoter
chr16	2968800	2976800	PAQR4		no	-0.477	8.12e-05	TssA	promoter
chr10	87093600	87096400	FAM35A		no	0.376682	8.12e-05	TssA	promoter
chr10	87093600	87096400	GLUD1		no	0.376682	8.12e-05	TssA	promoter
chr2	102618900	102620000	SLC9A2		no	1.1381	8.34e-05	TssBiv	promoter
chr19	487700	489600	ODF3L2		no	0.611316	8.35e-05	TssA	promoter
chr22	18969800	18971100	DGCR5		no	0.777842	8.36e-05	TssA	promoter
chr19	48496400	48500300	LMTK3		no	0.28021	8.43e-05	EnhBiv	enhancer
chr19	48496700	48502400	LMTK3		no	0.288356	8.45e-05	EnhA1	enhancer
chr21	43342700	43345000	LINC00322		no	-0.0917782	8.58e-05	EnhA1	enhancer
chr6	84761900	84765600	TBX18		no	0.382939	8.74e-05	TssA	promoter
chr20	54167400	54175600	CYP24A1		no	-0.468519	8.88e-05	TssA	promoter
chr17	32927600	32928600	TMEM98		no	1.13133	8.89e-05	TssA	promoter
chr15	85379800	85381500	AKAP13		no	0.420912	9.32e-05	TssA	promoter
chr6	41920600	41922000	BYSL		no	-0.877591	9.37e-05	TssA	promoter
chr6	41920600	41922000	MED20		no	-0.877591	9.37e-05	TssA	promoter
chr20	6005100	6006700	CRLS1		no	0.699351	9.46e-05	TssA	promoter
chr20	6005100	6006700	MCM8-AS1		no	0.699351	9.46e-05	TssA	promoter
chr6	142946200	142948300	HIVEP2		no	0.695865	9.75e-05	TssA	promoter
chr22	29305700	29307600	GAS2L1		no	0.552341	9.86e-05	TssA	promoter
chr15	43132800	43134300	TMEM62		no	0.7311	9.88e-05	TssA	promoter
chr20	3407000	3408700	C20orf194		no	0.782979	0.000102	TssA	promoter
chr20	5119000	5121000	PCNA-AS1		no	-0.376172	0.000102	TssA	promoter
chr8	127733800	127739700	CASC11		no	-0.28041	0.000104	TssA	promoter
chr8	127733800	127739700	MYC		no	-0.28041	0.000104	TssA	promoter
chr8	95024200	95025600	TP53INP1		no	0.338459	0.000105	TssA	promoter
chr2	46915100	46916600	TTC7A		no	-0.366385	0.000106	TssA	promoter
chr4	673700	675100	ATP5I		no	0.463906	0.000107	TssA	promoter
chr4	673700	675100	MYL5		no	0.463906	0.000107	TssA	promoter
chr7	148698000	148699300	CUL1		no	0.668833	0.000107	TssA	promoter
chr16	29594300	29596500	SMG1P2		no	0.380932	0.000108	TssA	promoter
chr12	88141500	88142900	CEP290		no	-0.339888	0.000109	TssA	promoter
chr12	88141500	88142900	TMTC3		no	-0.339888	0.000109	TssA	promoter
chr21	43342700	43345100	LINC00322		no	-0.124608	0.000111	EnhA1	enhancer
chr10	33333500	33338100	NRP1		no	0.289432	0.000112	TssA	promoter
chr12	50084600	50086300	SMARCD1		no	0.376013	0.000114	TssA	promoter
chr3	9842600	9844700	RPUSD3		no	-0.356947	0.000114	TssA	promoter
chr13	27953000	27955300	LINC00543		no	0.464891	0.000115	TssBiv	promoter
chr20	23048200	23051100	THBD		no	0.248857	0.000115	TssA	promoter
chr6	149316800	149318200	SUMO4		no	0.570173	0.000115	TssA	promoter
chr8	144786100	144788900	ZNF34		no	0.0449535	0.000116	TssA	promoter
chr7	106111400	106113000	SYPL1		no	0.358237	0.000119	TssA	promoter
chr7	6729100	6730500	PMS2CL		no	0.502735	0.000121	TssA	promoter
chr11	71786700	71788700	FAM86C1		no	0.127951	0.000122	TssA	promoter
chr5	55533900	55535800	PLPP1		no	0.377246	0.000124	TssA	promoter
chr5	55533900	55535800	RNF138P1		no	0.377246	0.000124	TssA	promoter
chr5	55533900	55535800	PLPP1		no	0.377246	0.000124	TssA	promoter
chr5	55533900	55535800	RNF138P1		no	0.377246	0.000124	TssA	promoter
chr19	4443200	4449500	UBXN6		no	-0.396811	0.000127	EnhA2	enhancer
chr8	54457100	54458600	SOX17		no	0.409686	0.000128	TssBiv	promoter
chr22	37844000	37845200	EIF3L		no	0.63939	0.000129	TssA	promoter
chr1	234478500	234479900	TARBP1		no	0.865612	0.000129	TssA	promoter
chr9	128946900	128948800	DOLK		no	-0.34395	0.000129	TssA	promoter
chr9	128946900	128948800	NUP188		no	-0.34395	0.000129	TssA	promoter
chr11	67299600	67304100	SSH3		no	0.28033	0.00013	TssA	promoter
chr1	40861900	40863200	CITED4		no	1.74484	0.00013	TssA	promoter
chr2	120905100	120913600	GLI2		no	-0.282778	0.00013	TssA	promoter
chr19	10501500	10504100	KEAP1		no	0.214864	0.00013	TssA	promoter
chr2	100320400	100323200	LONRF2		no	0.497399	0.000134	TssBiv	promoter
chr2	233565500	233567600	USP40	UGT1A6	yes	-0.485349	0.000137	TssA	linked
chr16	73047000	73049000	ZFHX3		no	0.484286	0.000139	TssA	promoter
chr17	50627400	50629000	ABCC3		no	-0.833393	0.00014	EnhA2	enhancer
chr10	4825500	4827300	AKR1E2		no	0.432657	0.00014	TssA	promoter
chr17	31901200	31902500	UTP6		no	-0.301897	0.000142	TssA	promoter
chr11	33038700	33041100	TCP11L1		no	0.309274	0.000142	TssA	promoter
chr17	2392200	2394500	MNT		no	0.349821	0.000143	TssA	promoter
chr9	130042600	130044500	GPR107		no	0.563897	0.000143	TssA	promoter
chr10	132065200	132066600	JAKMIP3		yes	-1.03785	0.000145	TssA	promoter
chr16	57091000	57093200	CPNE2		no	0.726049	0.000145	TssA	promoter
chr5	151080100	151081800	TNIP1		no	0.34684	0.000146	TssA	promoter
chr6	158818000	158820000	EZR		no	0.52599	0.000147	TssA	promoter
chr6	158818000	158820000	EZR-AS1		no	0.52599	0.000147	TssA	promoter
chr7	131556000	131557400	PODXL		no	0.418868	0.000147	TssBiv	promoter
chr6	26232500	26235600	HIST1H1D		no	-0.260977	0.00015	TssA	promoter
chr5	39073500	39075600	RICTOR		no	0.374806	0.000152	TssA	promoter
chr2	97995200	97996800	TMEM131		no	0.694422	0.000152	TssA	promoter
chr11	47407700	47409100	SLC39A13		no	0.595578	0.000154	TssA	promoter
chr5	1523300	1525000	SDHAP3		no	0.629026	0.000155	TssA	promoter
chrX	15492800	15494200	PIR		no	-1.30419	0.000155	TssA	promoter
chrX	15492800	15494200	PIR		no	-1.30419	0.000155	TssA	promoter
chr19	13153800	13156900	IER2		no	0.275174	0.000156	TssA	promoter
chr11	65539700	65542200	SCYL1		no	0.441161	0.000157	TssA	promoter
chr14	37591200	37593800	FOXA1		no	0.358642	0.000161	TssBiv	promoter
chr14	37591200	37593800	TTC6		no	0.358642	0.000161	TssBiv	promoter
chr3	129277900	129279400	HMCES		no	0.478122	0.000161	TssA	promoter
chr14	21510700	21512000	METTL3		no	-0.585001	0.000162	TssA	promoter
chr10	119205700	119208200	GRK5		no	1.61411	0.000166	TssA	promoter
chr10	119205700	119208200	GRK5-IT1		no	1.61411	0.000166	TssA	promoter
chr10	119205700	119208200	GRK5		no	1.61411	0.000166	TssA	promoter
chr10	119205700	119208200	GRK5-IT1		no	1.61411	0.000166	TssA	promoter
chr14	64503100	64505800	ZBTB1		no	0.31168	0.000168	TssA	promoter
chr14	64503100	64505800	ZBTB25		no	0.31168	0.000168	TssA	promoter
chr16	233800	235500	FAM234A		no	0.200974	0.000169	TssA	promoter
chr14	55128500	55131000	LGALS3		no	0.335799	0.000171	TssA	promoter
chr17	19235700	19238800	EPN2		no	0.483671	0.000173	TssA	promoter
chr2	43223400	43228900	LINC01126		no	0.204953	0.000173	TssA	promoter
chr2	43223400	43228900	ZFP36L2		no	0.204953	0.000173	TssA	promoter
chr20	44884900	44886700	YWHAB		no	0.585037	0.000174	TssA	promoter
chr6	33787500	33789900	LEMD2		no	0.666281	0.000175	TssA	promoter
chr2	69012500	69014800	ANTXR1		no	0.488229	0.000179	TssA	promoter
chr11	746700	748100	TALDO1		yes	0.20318	0.000184	TssA	promoter
chr3	49093500	49095500	QRICH1		no	0.489834	0.000187	TssA	promoter
chr17	1997400	1998800	RTN4RL1		no	0.848103	0.000192	TssA	promoter
chr11	62600800	62602800	MTA2		no	0.377022	0.000193	TssA	promoter
chr5	65924400	65927100	ERBIN		no	0.341688	0.000194	TssA	promoter
chr16	11850900	11852400	RSL1D1		no	-0.367807	0.000195	TssA	promoter
chr19	44845500	44848400	NECTIN2		no	0.484031	0.000195	TssA	promoter
chr8	100309200	100310900	RNF19A		no	0.242163	0.000197	TssA	promoter
chr1	183021900	183024800	LAMC1		no	0.60286	0.000198	TssA	promoter
chr5	142108000	142109500	NDFIP1		no	0.571399	0.000198	TssA	promoter
chr19	29941700	29942900	URI1		no	0.584903	0.000198	TssA	promoter
chr17	76353000	76354700	PRPSAP1		no	0.282385	0.000204	TssA	promoter
chr20	5112300	5114400	TMEM230		no	-0.438847	0.000204	TssA	promoter
chr15	99564700	99566600	MEF2A		no	0.480275	0.000204	TssA	promoter
chr9	37800000	37801500	DCAF10		no	0.477516	0.000205	TssA	promoter
chr9	127611500	127612800	STXBP1		no	0.605517	0.000209	TssA	promoter
chr17	42832500	42834200	PSME3		no	-0.257228	0.000209	TssA	promoter
chr17	73231700	73233300	C17orf80		no	-0.304467	0.000209	TssA	promoter
chr17	73231700	73233300	FAM104A		no	-0.304467	0.000209	TssA	promoter
chr17	78359600	78360900	SOCS3		no	0.698938	0.00021	TssA	promoter
chr12	109096900	109098700	UNG		no	-0.657725	0.00021	TssA	promoter
chr19	10113100	10117000	P2RY11		no	-0.334769	0.000212	EnhA1	enhancer
chr2	120012300	120013700	EPB41L5		no	0.363318	0.000212	TssA	promoter
chr1	27959100	27960600	XKR8		no	0.425017	0.000212	TssA	promoter
chrX	130059900	130061300	RAB33A		no	0.601474	0.000214	TssA	promoter
chr2	68252000	68253400	PPP3R1		no	-0.27941	0.000214	TssA	promoter
chr19	40662300	40665600	NUMBL		no	-0.535476	0.000216	TssA	promoter
chr7	149261200	149262800	ZNF783		no	0.567019	0.000216	TssA	promoter
chr1	117366300	117367900	MAN1A2		no	0.644079	0.000218	TssA	promoter
chr20	50929200	50933100	ADNP-AS1		no	0.275577	0.000223	TssA	promoter
chr17	78341300	78342600	SOCS3		no	0.591758	0.000223	TssA	promoter
chr5	115544300	115545600	FEM1C		no	0.229302	0.000225	TssA	promoter
chr1	221742200	221743700	DUSP10		no	0.569274	0.000225	TssA	promoter
chr17	18257400	18259500	FLII		no	0.270793	0.000225	TssA	promoter
chr17	18257400	18259500	MIEF2		no	0.270793	0.000225	TssA	promoter
chr5	122844900	122846200	SNX24		no	0.529963	0.000225	TssA	promoter
chr15	25438300	25439800	UBE3A		no	0.440601	0.000228	TssA	promoter
chr3	172038900	172040300	FNDC3B		no	0.39397	0.000229	TssA	promoter
chr9	37464300	37467300	ZBTB5		no	-0.273718	0.000231	TssA	promoter
chr19	38691800	38694300	ACTN4		no	-0.341495	0.000236	EnhG2	enhancer
chr10	133393600	133395100	MTG1		no	0.375344	0.000236	TssA	promoter
chr5	136028200	136029600	TGFBI		no	0.239133	0.000236	TssA	promoter
chr9	79569800	79572200	TLE4		no	-0.381764	0.000236	TssA	promoter
chr2	158456300	158458800	CCDC148		no	0.498247	0.000237	TssA	promoter
chr2	158456300	158458800	PKP4		no	0.498247	0.000237	TssA	promoter
chr1	93447400	93449400	FNBP1L		no	0.490871	0.000237	TssA	promoter
chr16	57797100	57804200	KIFC3		no	-0.192974	0.000238	TssA	promoter
chr19	13842500	13844300	NANOS3		no	0.529775	0.000239	TssA	promoter
chr11	106076800	106078200	AASDHPPT		no	-0.211802	0.00024	TssA	promoter
chr11	106076800	106078200	KBTBD3		no	-0.211802	0.00024	TssA	promoter
chr5	157575200	157576400	ADAM19		no	0.551825	0.00024	TssA	promoter
chr17	74747800	74749200	SLC9A3R1		no	0.473076	0.000245	TssA	promoter
chr9	129166500	129168900	IER5L		no	-0.749646	0.000249	EnhA1	enhancer
chr6	71420300	71421700	LINC00472		no	0.466389	0.00025	TssA	promoter
chr6	71420300	71421700	LINC01626		no	0.466389	0.00025	TssA	promoter
chr19	13153800	13157200	IER2		no	0.223757	0.00025	EnhA1	enhancer
chr5	112418600	112421100	EPB41L4A		no	0.540045	0.000253	TssBiv	promoter
chr5	112418600	112421100	EPB41L4A-AS2		no	0.540045	0.000253	TssBiv	promoter
chr16	23556500	23558100	EARS2		no	0.469189	0.000264	TssA	promoter
chr16	23556500	23558100	UBFD1		no	0.469189	0.000264	TssA	promoter
chr11	910200	911600	CHID1		no	0.335841	0.000269	TssA	promoter
chr12	51813900	51815000	FIGNL2		no	0.871534	0.00028	TssA	promoter
chr6	71288100	71289200	OGFRL1		no	1.038	0.000281	TssA	promoter
chr12	31073100	31074800	DDX11		no	-0.489462	0.000283	TssA	promoter
chr12	31073100	31074800	DDX11-AS1		no	-0.489462	0.000283	TssA	promoter
chr5	139560600	139562500	UBE2D2		no	0.234549	0.000286	TssA	promoter
chr20	24992000	24993600	APMAP		no	-0.362607	0.00029	TssA	promoter
chr19	4443200	4449500	UBXN6		no	-0.399222	0.000291	EnhA2	enhancer
chr2	218658400	218660300	BCS1L		no	-0.381069	0.000294	TssA	promoter
chr2	218658400	218660300	ZNF142		no	-0.381069	0.000294	TssA	promoter
chr14	100585800	100587700	BEGAIN		no	0.464932	0.000299	TssA	promoter
chr16	27202800	27204500	KDM8		no	-0.331501	0.000299	TssA	promoter
chr18	62525700	62527500	ZCCHC2		no	0.523652	0.000299	TssA	promoter
chr14	49598000	49600900	LRR1		no	-0.400643	0.000303	TssA	promoter
chr9	4661600	4664000	PLPP6		no	0.431825	0.000305	TssA	promoter
chr12	120194100	120196300	GCN1		no	0.0988896	0.000306	TssA	promoter
chr6	158559400	158561300	TMEM181		no	0.399486	0.000307	TssA	promoter
chr14	103120500	103124700	LINC00677		no	0.243514	0.000307	TssA	promoter
chr14	103120500	103124700	TNFAIP2		no	0.243514	0.000307	TssA	promoter
chr19	36100100	36112300	OVOL3		no	-0.309444	0.000307	EnhG1	enhancer
chr4	56434600	56436700	PAICS		no	-0.496845	0.000307	TssA	promoter
chr4	56434600	56436700	PPAT		no	-0.496845	0.000307	TssA	promoter
chr10	121974100	121975900	NSMCE4A		no	0.471807	0.000312	TssA	promoter
chr2	39436600	39438000	MAP4K3		no	0.455096	0.000313	TssA	promoter
chr14	22597700	22599600	ABHD4		yes	-0.800129	0.000316	TssA	promoter
chr1	174021600	174023100	RC3H1		no	0.608447	0.000318	TssA	promoter
chr1	1324000	1325500	CPSF3L		no	0.501665	0.00032	TssA	promoter
chr1	1324000	1325500	CPTP		no	0.501665	0.00032	TssA	promoter
chr12	25250300	25251600	KRAS		no	0.514801	0.00032	TssA	promoter
chr5	78984200	78985900	ARSB		no	0.682696	0.000322	TssA	promoter
chr7	44573300	44578300	DDX56		no	-0.262308	0.000322	TssA	promoter
chr11	808700	810600	PIDD1	TALDO1	yes	0.206809	0.000323	TssA	promoter
chr11	808700	810600	RPLP2	TALDO1	yes	0.206809	0.000323	TssA	promoter
chr8	8701300	8702600	CLDN23		no	0.560003	0.000323	TssA	linked
chr17	81487300	81489200	ACTG1		no	0.263119	0.000323	TssA	linked
chr3	93979400	93980900	ARL13B		no	-0.473648	0.000329	TssA	promoter
chr17	82212200	82214400	CCDC57		no	0.360628	0.000331	TssA	promoter
chr10	58512400	58514500	BICC1		no	0.520425	0.000332	TssA	promoter
chr9	69759300	69760700	PTAR1		no	0.431429	0.000335	TssA	promoter
chr10	17616800	17618100	HACD1		no	0.544143	0.000336	TssA	promoter
chr15	59130200	59139200	CCNB2		no	0.330669	0.000336	EnhG1	enhancer
chr10	124916100	124917400	ZRANB1		no	0.62321	0.000337	TssA	promoter
chr7	150404300	150406000	ZNF775		no	0.481869	0.000339	TssA	promoter
chr5	179697800	179699500	CBY3		no	0.0425053	0.000341	TssA	promoter
chr7	128455100	128456500	HILPDA		no	-0.441132	0.000341	TssA	promoter
chr18	79987900	79989200	HSBP1L1		no	0.518979	0.000341	TssA	promoter
chr15	68276700	68278900	FEM1B		no	0.247613	0.000345	TssA	promoter
chr12	76029600	76033800	PHLDA1		no	0.265422	0.000346	TssA	promoter
chr20	17568700	17571400	BFSP1		no	0.280372	0.000348	TssA	promoter
chr20	17568700	17571400	DSTN		no	0.280372	0.000348	TssA	promoter
chr20	63685400	63693300	TNFRSF6B		no	-0.268696	0.000356	EnhA2	enhancer
chr17	43841900	43843000	CD300LG		no	-1.36621	0.000356	TssA	promoter
chr20	63685400	63693300	TNFRSF6B		no	-0.238077	0.000356	EnhA2	enhancer
chr7	5045200	5046500	RBAK		no	0.64375	0.000356	TssA	promoter
chr7	5045200	5046500	RBAK-RBAKDN		no	0.64375	0.000356	TssA	promoter
chr7	5045200	5046500	RBAK		no	0.64375	0.000356	TssA	promoter
chr7	5045200	5046500	RBAK-RBAKDN		no	0.64375	0.000356	TssA	promoter
chr12	6430000	6431300	CD27		no	-1.18891	0.000359	TssA	promoter
chr17	68511200	68513300	WIPI1		no	0.42687	0.000359	TssA	promoter
chr15	67188400	67199600	IQCH		no	-0.421187	0.000362	EnhA1	enhancer
chr22	46052200	46055500	PRR34		no	0.410073	0.000362	TssA	promoter
chr22	46052200	46055500	PRR34-AS1		no	0.410073	0.000362	TssA	promoter
chr9	130712200	130713300	ABL1		no	0.373692	0.000369	TssA	promoter
chrX	153928000	153929400	ARHGAP4	G6PD	yes	0.593182	0.00037	TssA	linked
chr15	39580300	39582300	THBS1		no	-0.325035	0.000379	TssA	promoter
chr7	148699400	148700500	CUL1		no	0.723612	0.00038	TssA	promoter
chrX	119398600	119400000	SLC25A43		no	0.253397	0.00038	TssA	promoter
chr2	65430300	65433300	SPRED2		no	0.38657	0.000384	TssA	promoter
chr17	75940500	75942200	FBF1		no	0.47551	0.000385	TssA	promoter
chr3	169764400	169765800	TERC		no	0.343561	0.000386	TssA	promoter
chrX	30888900	30889900	TAB3		no	1.05723	0.000388	TssA	promoter
chr5	138752600	138755000	CTNNA1		no	0.49665	0.000394	TssA	promoter
chr6	150865400	150867100	MTHFD1L		no	0.525732	0.000395	TssA	promoter
chr1	113929000	113930300	HIPK1		no	0.654197	0.000396	TssA	promoter
chr1	113929000	113930300	HIPK1-AS1		no	0.654197	0.000396	TssA	promoter
chr19	11505000	11507200	ZNF653		no	0.424122	0.000396	TssA	promoter
chr14	67240500	67242600	MPP5		no	0.375838	0.000403	TssA	promoter
chr9	113274900	113276400	CDC26		no	-0.390263	0.000412	TssA	promoter
chr9	113274900	113276400	PRPF4		no	-0.390263	0.000412	TssA	promoter
chr3	149970500	149971900	PFN2		no	0.482138	0.000415	TssA	promoter
chr11	120335700	120337000	ARHGEF12		no	0.479816	0.000415	TssA	promoter
chr14	81169800	81171400	GTF2A1		no	-0.340992	0.000416	TssA	promoter
chr10	103966500	103967800	SLK		no	0.516483	0.000421	TssA	promoter
chr11	65889900	65895000	CCDC85B		no	-0.624659	0.000423	TssA	promoter
chr2	3518400	3520300	RNASEH1		no	0.331062	0.000424	TssA	promoter
chr3	128152700	128154400	EEFSEC		no	0.500348	0.000424	TssA	promoter
chr3	128152700	128154400	RUVBL1		no	0.500348	0.000424	TssA	promoter
chr15	22785600	22787300	NIPA1		no	0.340558	0.00043	TssA	promoter
chr19	11558600	11560000	ELOF1		no	-0.344884	0.000435	TssA	promoter
chrX	3814400	3817000	PRKX		no	0.203339	0.000435	TssA	promoter
chr16	21519800	21522700	SLC7A5P2		no	1.21469	0.000438	TssA	promoter
chr13	114313800	114315000	CHAMP1		no	0.753128	0.000441	TssA	promoter
chr12	12723100	12726400	APOLD1		no	0.342482	0.000442	TssA	promoter
chr5	143402400	143406200	NR3C1		no	0.311298	0.000445	TssA	promoter
chr2	120933300	120936500	GLI2		no	-0.31303	0.000445	EnhA2	enhancer
chr14	65411200	65413400	FUT8		no	0.309301	0.000448	TssA	promoter
chr14	65411200	65413400	FUT8-AS1		no	0.309301	0.000448	TssA	promoter
chr9	36257300	36259500	GNE		no	0.262953	0.000452	TssA	promoter
chr10	86710500	86712500	BMPR1A		no	0.461016	0.000452	TssA	promoter
chr20	63685400	63693300	TNFRSF6B		no	-0.208093	0.000453	EnhA2	enhancer
chr2	85327200	85329000	TGOLN2		no	-0.280416	0.000458	TssA	promoter
chr8	42540700	42542900	SLC20A2		no	0.429234	0.000471	TssA	promoter
chr8	42540700	42542900	SMIM19		no	0.429234	0.000471	TssA	promoter
chr17	81294600	81296800	SLC38A10		no	0.292599	0.000479	TssA	promoter
chr18	24013500	24015400	TTC39C-AS1	CABYR	yes	0.423235	0.00048	TssA	linked
chr15	74937500	74938800	COX5A		no	0.40639	0.000482	TssA	promoter
chr12	123151000	123153000	PITPNM2		no	0.349644	0.000482	TssA	promoter
chr8	144797000	144799600	ZNF517		no	0.40671	0.000484	TssA	promoter
chr6	134174300	134176400	HMGA1P7		no	0.300904	0.000498	TssA	promoter
chr11	6682700	6684200	MRPL17		no	-0.452615	0.0005	TssA	promoter
chr21	36989500	36990900	HLCS		no	0.772304	0.000501	TssA	promoter
chr2	37230900	37232300	CEBPZ		no	-0.431957	0.000502	TssA	promoter
chr2	37230900	37232300	NDUFAF7		no	-0.431957	0.000502	TssA	promoter
chr1	246723600	246725400	SCCPDH		no	0.439484	0.000507	TssA	promoter
chr14	104677000	104683100	INF2		no	-0.277696	0.000507	TssA	promoter
chr17	82051700	82064300	GPS1		no	-0.23922	0.000509	TssA	promoter
chr17	82051700	82064300	RFNG		no	-0.23922	0.000509	TssA	promoter
chr8	61720900	61722500	ASPH		yes	-0.959477	0.000512	EnhA1	enhancer
chr9	4984000	4985900	JAK2		no	0.29289	0.000516	TssA	promoter
chr14	49766800	49771600	KLHDC2		no	0.298093	0.000516	TssA	promoter
chr4	52658600	52660100	USP46		no	0.77974	0.000516	TssA	promoter
chr4	52658600	52660100	USP46-AS1		no	0.77974	0.000516	TssA	promoter
chr7	74656600	74659000	GTF2I		no	0.342307	0.000518	TssA	promoter
chr4	39697400	39698800	UBE2K		no	-0.386827	0.000519	TssA	promoter
chr12	16346900	16349500	MGST1		yes	-0.723127	0.00052	TssA	promoter
chr2	239274200	239276400	MGC16025		no	-0.668259	0.000532	TssA	promoter
chr16	57284100	57285400	PLLP		no	0.889342	0.000536	TssBiv	promoter
chr5	139273300	139274800	MATR3		no	-0.547552	0.000536	TssA	promoter
chr5	139273300	139274800	SNHG4		no	-0.547552	0.000536	TssA	promoter
chr5	139273300	139274800	MATR3		no	-0.547552	0.000536	TssA	promoter
chr5	139273300	139274800	SNHG4		no	-0.547552	0.000536	TssA	promoter
chr3	33113300	33115200	CRTAP		no	0.414325	0.000549	TssA	promoter
chr15	59129800	59139200	CCNB2		no	0.259553	0.000561	EnhG1	enhancer
chr14	104985200	104986300	C14orf79		no	0.278992	0.000562	TssA	promoter
chr19	45404500	45413100	CD3EAP		no	-0.305775	0.000563	TssA	promoter
chr19	45404500	45413100	PPP1R13L		no	-0.305775	0.000563	TssA	promoter
chr10	99781800	99783300	ABCC2		yes	-0.905779	0.000564	TssA	promoter
chr16	2147600	2154900	RAB26		no	0.052756	0.000565	TssA	promoter
chr16	2147600	2154900	TRAF7		no	0.052756	0.000565	TssA	promoter
chr12	120291400	120294000	SIRT4		no	-0.37914	0.000566	TssA	promoter
chr16	88705800	88707800	CTU2		no	0.409437	0.000566	TssA	promoter
chr16	88705800	88707800	RNF166		no	0.409437	0.000566	TssA	promoter
chr10	13347600	13349200	SEPHS1		no	0.497178	0.00057	TssA	promoter
chr3	30605800	30608200	TGFBR2		no	0.386249	0.000575	TssA	promoter
chr5	52799400	52801500	ITGA1		no	-0.396553	0.00058	TssA	promoter
chr15	52678700	52680300	FAM214A		no	0.572085	0.000588	TssA	promoter
chr13	19863000	19865600	ZMYM5		no	0.231233	0.000589	TssA	promoter
chr10	69318000	69319400	HK1		no	0.666532	0.000591	TssA	promoter
chr12	47705300	47706700	RPAP3		no	0.466262	0.000595	TssA	promoter
chr5	112706700	112708500	APC		no	-0.256697	0.000596	TssA	promoter
chr19	6530200	6531600	TNFSF9		no	0.69401	0.000596	TssBiv	promoter
chr10	73167400	73168800	ECD		no	0.360749	0.000596	TssA	promoter
chr10	73167400	73168800	FAM149B1		no	0.360749	0.000596	TssA	promoter
chr21	46458000	46459400	DIP2A		no	0.419429	0.000598	TssA	promoter
chr1	180154100	180155500	QSOX1		no	0.33697	0.000605	TssA	promoter
chr9	137604400	137605900	ARRDC1		no	0.891174	0.000606	TssA	promoter
chr9	36400200	36401600	RNF38		no	0.500743	0.000615	TssA	promoter
chr19	35994400	35995900	SDHAF1		no	0.456312	0.000622	TssA	promoter
chr17	50688200	50698400	ANKRD40		no	-0.284583	0.000629	EnhG2	enhancer
chr8	43139300	43141900	HGSNAT		no	0.416297	0.000639	TssA	promoter
chr8	22603800	22606300	CCAR2		no	0.0715154	0.000639	TssA	promoter
chr2	127293400	127294900	ERCC3		no	0.23277	0.000665	TssA	promoter
chr17	50667300	50669400	ABCC3		no	-0.327473	0.000681	EnhA1	enhancer
chr5	132962400	132964600	AFF4		no	0.323487	0.000681	TssA	promoter
chr2	11343100	11346200	ROCK2		no	0.443005	0.00069	TssA	promoter
chr22	19854200	19856400	C22orf29		no	-0.310227	0.0007	TssA	promoter
chr22	19854200	19856400	GNB1L		no	-0.310227	0.0007	TssA	promoter
chr22	19854200	19856400	C22orf29		no	-0.310227	0.0007	TssA	promoter
chr22	19854200	19856400	GNB1L		no	-0.310227	0.0007	TssA	promoter
chr3	49013900	49019800	NDUFAF3		no	0.297185	0.000703	TssA	promoter
chr4	6782900	6784300	KIAA0232		no	0.712365	0.000706	TssA	promoter
chr6	53547500	53549100	GCLC		yes	-0.898738	0.000711	TssA	promoter
chr22	40636200	40637600	MKL1		no	0.421389	0.000716	TssA	promoter
chr9	116566500	116567800	ASTN2-AS1		no	-1.23964	0.00072	EnhA1	enhancer
chr11	47564800	47566300	CELF1		no	0.141927	0.000739	TssA	promoter
chr11	47564800	47566300	PTPMT1		no	0.141927	0.000739	TssA	promoter
chr15	89574800	89576100	TICRR		no	0.294002	0.00074	TssA	promoter
chr20	45833100	45835400	SNX21		no	0.353926	0.00074	TssA	promoter
chr20	45833100	45835400	TNNC2		no	0.353926	0.00074	TssA	promoter
chr22	32474000	32475700	FBXO7		no	0.462349	0.000742	TssA	promoter
chr11	65013000	65015200	ARL2		no	0.311199	0.000748	TssA	promoter
chr11	65013000	65015200	ARL2-SNX15		no	0.311199	0.000748	TssA	promoter
chr11	65013000	65015200	ARL2		no	0.311199	0.000748	TssA	promoter
chr11	65013000	65015200	ARL2-SNX15		no	0.311199	0.000748	TssA	promoter
chr6	156776500	156779000	ARID1B		no	0.467604	0.000748	TssA	promoter
chr4	55345500	55346900	SRD5A3		no	0.556881	0.000765	TssA	promoter
chr1	232949900	232951300	NTPCR		no	-0.167465	0.000767	TssA	promoter
chr20	31602200	31606100	ID1		no	0.180094	0.000767	TssA	promoter
chr12	15881600	15883100	STRAP		no	-0.252882	0.000767	TssA	promoter
chr19	4066200	4067800	ZBTB7A		no	0.897326	0.00077	TssA	promoter
chr3	150545900	150547300	EIF2A		no	0.325294	0.000773	TssA	promoter
chr17	29589000	29593700	ANKRD13B		no	-0.242234	0.000788	TssA	promoter
chr17	29589000	29593700	GIT1		no	-0.242234	0.000788	TssA	promoter
chr13	51451200	51453900	INTS6		no	0.272594	0.000792	TssA	promoter
chr13	51451200	51453900	INTS6-AS1		no	0.272594	0.000792	TssA	promoter
chr12	57632000	57633900	B4GALNT1		no	-0.708469	0.000793	TssBiv	promoter
chr16	30417300	30419500	ZNF771		no	0.441225	0.000794	TssA	promoter
chrX	49039500	49040700	TFE3		no	-1.02882	0.000795	TssA	promoter
chr12	124385500	124394300	FAM101A		no	0.296268	0.000816	TssA	promoter
chr2	120913800	120915900	GLI2		no	-0.42205	0.000816	EnhA1	enhancer
chr18	75208100	75210300	TSHZ1		no	0.633632	0.000819	TssA	promoter
chr18	75208100	75210300	ZADH2		no	0.633632	0.000819	TssA	promoter
chr20	5126100	5127400	CDS2		no	0.646938	0.000822	TssA	promoter
chr20	5126100	5127400	PCNA		no	0.646938	0.000822	TssA	promoter
chr10	133378700	133379800	PAOX		no	1.01656	0.000828	TssA	promoter
chr3	93973200	93974600	PROS1		no	0.777163	0.00083	TssA	promoter
chr9	91361300	91362600	AUH		no	0.436026	0.000841	TssA	promoter
chr17	81710200	81712900	SLC25A10		no	0.268309	0.000859	TssA	promoter
chr11	6480700	6482200	ARFIP2		no	-0.42987	0.000861	TssA	promoter
chr11	6480700	6482200	TIMM10B		no	-0.42987	0.000861	TssA	promoter
chr17	78840300	78842100	USP36		no	0.366098	0.000863	TssA	promoter
chr12	71663100	71665100	THAP2		no	-0.159491	0.000864	TssA	promoter
chr12	71663100	71665100	ZFC3H1		no	-0.159491	0.000864	TssA	promoter
chr17	77087900	77089400	SEC14L1		no	-0.243104	0.000864	TssA	promoter
chr17	77087900	77089400	SNHG20		no	-0.243104	0.000864	TssA	promoter
chr17	77087900	77089400	SEC14L1		no	-0.243104	0.000864	TssA	promoter
chr17	77087900	77089400	SNHG20		no	-0.243104	0.000864	TssA	promoter
chr11	61891100	61892200	FADS3		no	0.655878	0.000883	TssA	promoter
chr8	38756200	38757900	TACC1		no	0.411112	0.000889	TssA	promoter
chr9	129166400	129168800	IER5L		no	-0.461419	0.000892	EnhA2	enhancer
chr17	19346000	19348800	MAPK7		no	-0.332376	0.000893	EnhA1	enhancer
chr12	123250200	123252100	MPHOSPH9		no	-0.284017	0.000902	EnhA2	enhancer
chr6	109440000	109441400	PPIL6		no	0.482454	0.000904	TssA	promoter
chr6	109440000	109441400	SMPD2		no	0.482454	0.000904	TssA	promoter
chr14	37582700	37585600	FOXA1		no	0.456038	0.000909	TssBiv	promoter
chr10	135800	137100	ZMYND11		no	0.657239	0.000912	TssA	promoter
chr18	36067000	36068300	RPRD1A		no	-0.451711	0.000914	TssA	promoter
chr11	69048100	69049500	TPCN2		no	1.02087	0.000921	TssA	promoter
chr7	36366700	36367900	ANLN		no	0.914349	0.000941	TssA	promoter
chr2	9206200	9208300	ASAP2		no	0.823156	0.000944	TssA	promoter
chr17	64262700	64264000	TEX2		no	0.438308	0.000951	TssA	promoter
chr17	13017300	13018800	ELAC2		no	0.310738	0.000954	TssA	promoter
chr9	128656200	128657900	WDR34		no	0.535543	0.000979	TssA	promoter
chr9	136991200	136993400	C9orf142		no	0.196528	0.000979	TssA	promoter
chr8	100720900	100723400	PABPC1		no	0.292452	0.000982	TssA	promoter
chr5	87412400	87413700	CCNH		no	-0.17907	0.000982	TssA	promoter
chr10	125822700	125824000	BCCIP		no	0.247359	0.000982	TssA	promoter
chr10	125822700	125824000	UROS		no	0.247359	0.000982	TssA	promoter
chr2	64767300	64768900	SERTAD2		no	0.511122	0.000991	TssA	promoter
chr7	101814300	101816300	CUX1		no	0.484126	0.000991	TssA	promoter
chr7	32956600	32958600	FKBP9		no	0.713067	0.000991	TssA	promoter
chr12	95788900	95792200	NTN4		no	0.368304	0.001	TssA	promoter
chr7	92446700	92448400	GATAD1		no	0.587946	0.00100667	TssA	promoter
chr5	113512900	113514300	YTHDC2		no	0.330838	0.00101361	TssA	promoter
chr16	29789900	29791700	KIF22		no	-0.248412	0.00101404	TssA	promoter
chr14	52950600	52952500	FERMT2		no	0.34428	0.00102405	TssA	promoter
chr1	212432300	212433500	NENF		no	0.738933	0.00103323	TssA	promoter
chr16	84227800	84229300	KCNG4		no	-0.907556	0.0010427	EnhA2	enhancer
chr13	45340200	45342000	TPT1		no	0.279179	0.00104579	TssA	promoter
chr13	45340200	45342000	TPT1-AS1		no	0.279179	0.00104579	TssA	promoter
chr11	13338000	13340000	ARNTL		no	-0.808418	0.00104619	TssA	promoter
chr15	90183500	90185900	SEMA4B		no	0.248113	0.00104905	TssA	promoter
chr17	16352000	16354000	CENPV		no	0.502416	0.00104905	TssA	promoter
chr8	144060100	144061400	OPLAH		no	0.580234	0.00105119	TssA	promoter
chr22	46052200	46055500	PRR34		no	0.304803	0.00106163	TssA	promoter
chr22	46052200	46055500	PRR34-AS1		no	0.304803	0.00106163	TssA	promoter
chr14	68977300	68980300	ACTN1		no	0.361402	0.00108292	TssA	promoter
chr14	68977300	68980300	ACTN1-AS1		no	0.361402	0.00108292	TssA	promoter
chr17	50682900	50688200	ANKRD40		no	-0.259259	0.00108359	EnhA1	enhancer
chr17	49414300	49415700	PHB		no	-0.478018	0.00108683	TssA	promoter
chr15	74872300	74874200	SCAMP2		no	-0.253768	0.0010929	TssA	promoter
chr7	157138200	157139400	UBE3C		no	0.514693	0.0010929	TssA	promoter
chr10	73729800	73731300	BMS1P4		no	-0.237289	0.001098	TssA	promoter
chr10	73729800	73731300	GLUD1P3		no	-0.237289	0.001098	TssA	promoter
chr12	30754300	30755700	CAPRIN2		no	0.499007	0.00110094	TssA	promoter
chr10	91908000	91909700	FGFBP3		no	0.623427	0.00110226	TssA	promoter
chr12	6765000	6767000	PTMS		no	0.874532	0.00111983	TssA	promoter
chr17	38852900	38854500	RPL23		no	-0.262333	0.00112569	TssA	promoter
chr10	94545000	94546400	HELLS		no	-0.405801	0.00112569	TssA	promoter
chr8	15539600	15541000	TUSC3		no	0.493034	0.00112569	TssA	promoter
chr18	31101500	31103100	DSC2		no	0.308733	0.00112891	TssA	promoter
chr18	31101500	31103100	DSCAS		no	0.308733	0.00112891	TssA	promoter
chr7	75091400	75093700	GTF2IRD2B		no	0.865088	0.00113419	TssA	promoter
chr6	84772400	84776100	TBX18		no	0.400159	0.00115778	TssBiv	promoter
chr9	136864300	136867000	EDF1		no	0.529294	0.00115861	TssA	promoter
chr14	105300300	105302000	PACS2		no	0.451968	0.00115865	TssA	promoter
chr8	28493600	28494900	FZD3		no	0.436665	0.00116896	TssBiv	promoter
chr16	3456500	3459800	NAA60		no	0.354122	0.00117088	TssA	promoter
chr8	32546900	32549900	NRG1-IT3		no	0.329141	0.00117956	TssA	promoter
chr2	190879900	190881800	GLS		no	0.285246	0.00119233	TssA	promoter
chr20	49615200	49616700	PTGIS		no	-0.668004	0.00119642	EnhA1	enhancer
chr6	73523100	73524500	EEF1A1		no	0.493597	0.00119642	TssA	promoter
chr11	65779400	65781400	AP5B1		no	0.426555	0.00119757	TssA	promoter
chr16	2751300	2753200	SRRM2		no	0.462151	0.00120515	TssA	promoter
chr16	2751300	2753200	SRRM2-AS1		no	0.462151	0.00120515	TssA	promoter
chr2	233853900	233855400	HJURP	UGT1A6	yes	-0.602514	0.00121672	TssA	linked
chr9	93450400	93454200	FAM120A		no	0.23709	0.00122938	TssA	promoter
chr9	93450400	93454200	FAM120AOS		no	0.23709	0.00122938	TssA	promoter
chr16	57535400	57537200	CCDC102A		no	0.460877	0.00124048	TssA	promoter
chr11	34050900	34054200	CAPRIN1		no	0.245117	0.00124364	TssA	promoter
chr17	79812700	79813900	CBX8		no	0.65	0.00124364	TssBiv	promoter
chr18	3246700	3248400	MYL12A		no	0.466524	0.00124364	TssA	promoter
chr19	47607500	47611000	GLTSCR1		no	0.193912	0.00124956	TssA	promoter
chr19	42219500	42221600	DEDD2		no	-0.316131	0.00124965	TssA	promoter
chr19	42219500	42221600	ZNF526		no	-0.316131	0.00124965	TssA	promoter
chr9	128253900	128260300	SWI5		no	-0.219901	0.0012526	TssA	promoter
chr22	41412800	41414700	TOB2		no	0.371882	0.0012526	TssA	promoter
chr19	12734300	12735500	C19orf43		no	0.412609	0.00126758	TssA	promoter
chr19	48362600	48364900	SYNGR4		no	-0.338185	0.00126809	TssA	promoter
chr19	48362600	48364900	TMEM143		no	-0.338185	0.00126809	TssA	promoter
chr2	174682000	174683700	WIPF1		no	0.440609	0.00127454	TssA	promoter
chr19	37906000	37907900	SIPA1L3		no	0.312896	0.00127934	TssA	promoter
chr19	37906000	37907900	WDR87		no	0.312896	0.00127934	TssA	promoter
chr12	52151200	52153000	KRT80		no	0.437743	0.00128718	EnhA1	enhancer
chrX	152830200	152831500	CETN2		no	-0.320848	0.00129232	TssA	promoter
chrX	152830200	152831500	NSDHL		no	-0.320848	0.00129232	TssA	promoter
chrX	39688300	39689700	LINC01282		no	0.495799	0.00131018	TssA	promoter
chr12	569400	572800	NINJ2		no	-0.225358	0.00131463	TssA	promoter
chr10	133308200	133309700	ZNF511		no	0.877757	0.00132675	TssA	promoter
chr4	7067400	7068800	GRPEL1		no	0.36166	0.00133017	TssA	promoter
chr17	67244500	67246000	HELZ		no	0.529556	0.00133486	TssA	promoter
chr5	60944400	60945900	ERCC8		no	-0.591183	0.00133486	TssA	promoter
chr5	60944400	60945900	NDUFAF2		no	-0.591183	0.00133486	TssA	promoter
chr12	94459200	94460700	CEP83		no	-0.381498	0.00134373	TssA	promoter
chr12	94459200	94460700	CEP83-AS1		no	-0.381498	0.00134373	TssA	promoter
chr16	66603400	66607000	CMTM3		no	0.33445	0.00134848	TssA	promoter
chr12	12266500	12268000	LRP6		no	0.489953	0.00135955	TssA	promoter
chr17	82417900	82419200	HEXDC		no	0.538637	0.00135955	TssA	promoter
chr17	82417900	82419200	OGFOD3		no	0.538637	0.00135955	TssA	promoter
chr19	39444800	39446300	SUPT5H		no	-0.127201	0.00135955	TssA	promoter
chr20	2655100	2661400	NOP56		no	-0.320545	0.00135955	EnhA1	enhancer
chr16	57818100	57819600	KIFC3		no	-0.407178	0.00138841	EnhA2	enhancer
chr5	178209300	178216700	HNRNPAB		no	-0.36053	0.00138976	EnhG1	enhancer
chr14	22766000	22767400	OXA1L		no	-0.380924	0.00139876	TssA	promoter
chr14	35403700	35405800	NFKBIA		no	0.366034	0.00140302	TssA	promoter
chr15	74956100	74959300	RPP25		no	0.111506	0.00140302	TssA	promoter
chr19	8320700	8322200	NDUFA7		no	-0.256426	0.00140886	TssA	promoter
chr19	8320700	8322200	RPS28		no	-0.256426	0.00140886	TssA	promoter
chr11	78079200	78080600	NDUFC2		no	-0.263299	0.00142191	TssA	promoter
chr11	78079200	78080600	NDUFC2-KCTD14		no	-0.263299	0.00142191	TssA	promoter
chr11	78079200	78080600	NDUFC2		no	-0.263299	0.00142191	TssA	promoter
chr11	78079200	78080600	NDUFC2-KCTD14		no	-0.263299	0.00142191	TssA	promoter
chr1	32724700	32726000	KIAA1522		no	-0.973979	0.00142665	EnhA2	enhancer
chr7	55132400	55134500	EGFR-AS1		no	0.404983	0.00142665	EnhA2	enhancer
chr15	91021900	91023300	VPS33B		no	-0.2546	0.00143892	TssA	promoter
chr16	57753100	57763900	KATNB1		no	-0.384033	0.00143958	EnhA1	enhancer
chr2	100818000	100821900	NPAS2		no	0.2977	0.00144208	TssA	promoter
chr17	47530400	47532700	NPEPPS		no	0.585355	0.00144215	TssA	promoter
chr16	28553200	28554900	SGF29		no	-0.329516	0.00145048	TssA	promoter
chr2	156341100	156343200	NR4A2		no	0.269262	0.00145048	TssA	promoter
chr2	240461700	240470200	PP14571		no	-0.370082	0.00145726	EnhA1	enhancer
chr2	29115000	29118600	CLIP4		no	-0.632213	0.00146455	EnhA1	enhancer
chr14	54564700	54567600	SAMD4A		no	0.67242	0.00146717	TssA	promoter
chr9	37119800	37121000	ZCCHC7		no	0.448115	0.001469	TssA	promoter
chr17	5438000	5439900	C1QBP		no	0.49561	0.001469	TssA	promoter
chr19	36686500	36688200	LINC01534		no	-0.227589	0.001469	TssA	promoter
chr12	49188100	49189900	TUBA1A		no	0.355464	0.00147023	TssA	promoter
chr17	74775600	74777100	NAT9		no	-0.401295	0.00147023	TssA	promoter
chr17	74775600	74777100	TMEM104		no	-0.401295	0.00147023	TssA	promoter
chr4	2008500	2010200	NELFA		no	0.410749	0.0014749	TssA	promoter
chr12	112418200	112419800	PTPN11		no	0.383582	0.00149331	TssA	promoter
chr12	112418200	112419800	RPL6		no	0.383582	0.00149331	TssA	promoter
chr15	43791000	43792900	SERF2-C15ORF63		no	-0.376027	0.00149331	TssA	promoter
chr9	85940400	85942100	NAA35		no	0.373735	0.00149951	TssA	promoter
chr6	166382600	166383700	MPC1		no	0.992941	0.00150057	TssA	promoter
chr16	3456800	3459800	NAA60		no	0.435051	0.00151368	TssA	promoter
chr19	43754000	43756300	SMG9		no	-0.300743	0.00151923	TssA	promoter
chr4	184733500	184734800	CENPU		no	-0.875743	0.00152131	TssA	promoter
chr11	66615400	66617600	RBM14		no	-0.222377	0.00152414	TssA	promoter
chr11	66615400	66617600	RBM14-RBM4		no	-0.222377	0.00152414	TssA	promoter
chr11	66615400	66617600	RBM14		no	-0.222377	0.00152414	TssA	promoter
chr11	66615400	66617600	RBM14-RBM4		no	-0.222377	0.00152414	TssA	promoter
chr12	89351900	89355200	DUSP6		no	0.259679	0.00152479	TssA	promoter
chr12	95548200	95549500	USP44		no	0.675567	0.00152623	TssBiv	promoter
chr7	128530700	128533000	METTL2B		no	1.34339	0.00152852	TssA	promoter
chr11	119017600	119019300	RPS25		no	-0.295953	0.00154926	TssA	promoter
chr11	119017600	119019300	TRAPPC4		no	-0.295953	0.00154926	TssA	promoter
chr19	40464500	40466300	BLVRB		no	-0.722873	0.0015557	TssA	promoter
chr19	40464500	40466300	SPTBN4		no	-0.722873	0.0015557	TssA	promoter
chr15	81000200	81002700	MESDC1		no	0.296295	0.00156644	TssA	promoter
chr11	17353200	17354600	NCR3LG1		no	0.478952	0.00157216	TssA	promoter
chr16	89827100	89829000	SPIRE2		no	0.516811	0.00157719	TssA	promoter
chr4	158722700	158724100	PPID		no	-0.434901	0.00157719	TssA	promoter
chr7	16420000	16422300	ISPD		no	0.381042	0.00157719	TssA	promoter
chr9	129173400	129179100	IER5L		no	0.595358	0.00158211	TssA	promoter
chr3	58007600	58009600	FLNB		no	-0.0680111	0.00158773	TssA	promoter
chr2	241698500	241702700	ING5		no	0.632416	0.00159118	TssA	promoter
chr8	80170800	80172200	TPD52		no	0.472957	0.00160207	TssA	promoter
chr6	10411700	10415800	TFAP2A-AS1		no	0.247307	0.00161661	TssBiv	promoter
chr11	63768600	63769700	C11orf95		no	1.19652	0.00162051	TssA	promoter
chr19	34676600	34678400	SCGB1B2P		no	0.290147	0.00163538	TssA	promoter
chr19	34676600	34678400	ZNF302		no	0.290147	0.00163538	TssA	promoter
chr19	58228100	58229600	ZNF544		no	-0.496778	0.00164083	TssA	promoter
chr2	65227100	65228700	ACTR2		no	0.489018	0.00166645	TssA	promoter
chr16	85552900	85554600	GINS2		no	0.579063	0.0016892	TssA	promoter
chr22	50582300	50583700	CHKB		no	0.376996	0.0016892	TssA	promoter
chr22	50582300	50583700	CHKB-CPT1B		no	0.376996	0.0016892	TssA	promoter
chr22	50582300	50583700	CHKB-AS1		no	0.376996	0.0016892	TssA	promoter
chr22	50582300	50583700	CHKB		no	0.376996	0.0016892	TssA	promoter
chr22	50582300	50583700	CHKB-CPT1B		no	0.376996	0.0016892	TssA	promoter
chr3	20039700	20041600	KAT2B		no	0.602412	0.00169408	TssA	promoter
chr17	30599400	30601500	SH3GL1P2		no	0.228688	0.00169446	TssA	promoter
chr7	44986000	44987500	SNHG15		no	-0.397419	0.0017318	TssA	promoter
chr17	17204600	17206200	PLD6		no	0.21885	0.00176501	TssA	promoter
chr19	4007000	4008200	PIAS4		no	0.664751	0.00179052	TssA	promoter
chr14	102362300	102363600	CINP		no	0.462868	0.00179605	TssA	promoter
chr14	102362300	102363600	TECPR2		no	0.462868	0.00179605	TssA	promoter
chr22	28741300	28743100	CHEK2		no	-0.492075	0.00184029	TssA	promoter
chr22	28741300	28743100	HSCB		no	-0.492075	0.00184029	TssA	promoter
chr11	94128200	94130100	PANX1		no	0.420506	0.00185727	TssA	promoter
chr19	53536900	53538800	ZNF331		no	-0.311846	0.00185727	TssA	promoter
chr5	135033900	135035200	C5orf66		no	0.612096	0.00187384	TssBiv	promoter
chr5	135033900	135035200	PITX1		no	0.612096	0.00187384	TssBiv	promoter
chr9	33522800	33525500	ANKRD18B		no	0.225845	0.00188893	TssA	promoter
chr17	78377900	78379300	PGS1		no	0.381003	0.00192363	TssA	promoter
chr8	144408700	144410800	CPSF1		no	0.283723	0.00193746	TssA	promoter
chr10	80453500	80454800	TSPAN14		no	0.538788	0.00194042	TssA	promoter
chr9	83956000	83957700	C9orf64		no	-0.30427	0.00194327	TssA	promoter
chr11	776800	778300	PDDC1	TALDO1	yes	0.329243	0.00194979	TssA	linked
chr19	2228700	2237400	PLEKHJ1		no	0.208906	0.00198857	TssA	promoter
chr19	41352000	41355000	TGFB1		no	0.193034	0.00199535	TssA	promoter
chr2	171433400	171435400	DCAF17		no	0.184205	0.00199727	TssA	promoter
chr2	171433400	171435400	METTL8		no	0.184205	0.00199727	TssA	promoter
chr8	66612800	66614300	MYBL1		no	0.368731	0.00202162	TssA	promoter
chr21	15064400	15066700	NRIP1		no	0.3733	0.0020254	TssA	promoter
chr8	80485600	80487300	ZBTB10		no	0.463961	0.0020307	TssA	promoter
chr12	4320400	4321800	TIGAR		no	-0.317107	0.00203175	TssA	promoter
chr11	93197200	93198700	SLC36A4		no	0.430069	0.00205485	TssA	promoter
chr20	23361000	23363600	GZF1		no	0.308482	0.00205485	TssA	promoter
chr9	16726300	16728100	BNC2		no	0.466718	0.00205657	TssA	promoter
chr11	68009100	68017700	ALDH3B1		no	-0.0985925	0.002067	TssA	promoter
chr8	42391100	42392500	DKK4		no	0.478842	0.00208092	TssA	promoter
chr8	42391100	42392500	VDAC3		no	0.478842	0.00208092	TssA	promoter
chr9	137112600	137117100	DPP7		no	0.302068	0.0021021	TssA	promoter
chr11	6603000	6605200	ILK		no	-0.420825	0.0021021	TssA	promoter
chr11	6603000	6605200	RRP8		no	-0.420825	0.0021021	TssA	promoter
chr2	113324300	113326100	PAX8		no	-0.368615	0.00211533	TssA	promoter
chr12	53005600	53007800	EIF4B		no	-0.400083	0.0021155	TssA	promoter
chr10	73771400	73774400	FUT11		no	0.296674	0.0021155	TssA	promoter
chr12	47774600	47789000	RAPGEF3		no	-0.249131	0.00212276	EnhA1	enhancer
chr9	76393200	76395200	RFK		no	0.295663	0.00212564	TssA	promoter
chr11	58577700	58580500	LPXN		no	0.346183	0.00212564	TssA	promoter
chr11	58577700	58580500	ZFP91		no	0.346183	0.00212564	TssA	promoter
chr11	58577700	58580500	ZFP91-CNTF		no	0.346183	0.00212564	TssA	promoter
chr11	58577700	58580500	ZFP91		no	0.346183	0.00212564	TssA	promoter
chr11	58577700	58580500	ZFP91-CNTF		no	0.346183	0.00212564	TssA	promoter
chr9	98118500	98120000	TRIM14		no	0.419168	0.0021297	TssA	promoter
chr8	140463900	140465500	TRAPPC9		no	-0.0527437	0.00214791	TssA	promoter
chr15	75335300	75336800	COMMD4		no	-0.439858	0.00215113	TssA	promoter
chr17	68290800	68292900	SLC16A6		no	0.433383	0.00218466	TssBiv	promoter
chr2	64858700	64860600	SERTAD2		no	0.417302	0.00219112	TssA	promoter
chr5	10562700	10564800	ANKRD33B		no	0.280254	0.00219118	TssA	promoter
chr5	73565000	73566400	ANKRA2		no	-0.460534	0.00219395	TssA	promoter
chr5	73565000	73566400	UTP15		no	-0.460534	0.00219395	TssA	promoter
chr2	237690800	237693000	LRRFIP1		no	0.351516	0.00219463	TssA	promoter
chr1	168178300	168180000	TIPRL		no	-0.360293	0.00219825	TssA	promoter
chr15	67063800	67067800	SMAD3		no	0.190036	0.00221492	TssA	promoter
chr13	52449800	52451500	VPS36		no	0.731097	0.00222129	TssA	promoter
chr7	98399800	98401700	BAIAP2L1		no	0.496802	0.00222129	TssA	promoter
chr7	116524000	116527300	CAV1		no	-0.301104	0.00223678	TssA	promoter
chr16	84648000	84649200	KLHL36		no	0.8397	0.00224656	TssA	promoter
chr19	18588200	18590800	C19orf60		no	0.188877	0.00224656	TssA	promoter
chr20	36773100	36775100	DSN1		no	-0.379904	0.00227088	TssA	promoter
chr2	60880500	60882200	LINC01185		no	-0.3325	0.00227295	TssA	promoter
chr2	60880500	60882200	REL		no	-0.3325	0.00227295	TssA	promoter
chr9	136806600	136808600	CCDC183-AS1		no	0.498655	0.00229795	TssA	promoter
chr9	136806600	136808600	RABL6		no	0.498655	0.00229795	TssA	promoter
chrX	40097400	40099800	BCOR		no	0.659997	0.00229795	TssA	promoter
chr10	101693200	101696300	FBXW4		no	0.359965	0.00229795	TssA	promoter
chr11	68009100	68017700	ALDH3B1		no	-0.16096	0.0023025	TssA	promoter
chr12	110500700	110502900	RAD9B		no	-0.293632	0.00234847	TssA	promoter
chr12	110500700	110502900	VPS29		no	-0.293632	0.00234847	TssA	promoter
chr7	105521200	105523100	PUS7		no	0.480371	0.00235906	TssA	promoter
chr17	81422200	81424000	BAHCC1		no	-0.623315	0.00236971	EnhA2	enhancer
chr5	119070300	119072000	DMXL1		no	0.436134	0.00238585	TssA	promoter
chr11	68009100	68017700	ALDH3B1		no	-0.120046	0.00241783	TssA	promoter
chr19	32674700	32676300	ANKRD27		no	0.307051	0.00244065	TssA	promoter
chr19	32674700	32676300	RGS9BP		no	0.307051	0.00244065	TssA	promoter
chr16	228500	230300	LUC7L		no	0.347107	0.00244384	TssA	promoter
chr17	4806400	4807900	PLD2		no	0.306434	0.00244698	TssA	promoter
chr5	41924400	41926000	FBXO4		no	0.395645	0.00244965	TssA	promoter
chr12	57771100	57773400	METTL1		no	-0.39376	0.00245495	TssA	promoter
chr12	57771100	57773400	METTL21B		no	-0.39376	0.00245495	TssA	promoter
chr2	191244900	191246800	MYO1B		no	0.595288	0.00245598	TssA	promoter
chr10	124801000	124802500	FAM175B		no	0.542214	0.00246129	TssA	promoter
chr14	104815300	104816800	LINC00638		no	0.208659	0.00246362	TssA	promoter
chr16	57244200	57246400	ARL2BP		no	0.390301	0.00246362	TssA	promoter
chr5	468700	473800	PP7080		no	0.23942	0.00247055	TssA	promoter
chr2	68157100	68158500	PNO1		no	-0.512827	0.00249335	TssA	promoter
chr2	68157100	68158500	WDR92		no	-0.512827	0.00249335	TssA	promoter
chr1	108691500	108693200	PRPF38B		no	-0.300591	0.00250018	TssA	promoter
chr14	103711300	103716100	XRCC3		no	0.806787	0.00250771	TssA	promoter
chr14	103711300	103716100	ZFYVE21		no	0.806787	0.00250771	TssA	promoter
chr16	87853200	87856100	SLC7A5		no	-0.222213	0.00254265	TssA	promoter
chr1	16498600	16499800	CROCCP3		no	0.737391	0.00256012	TssA	promoter
chr4	94451200	94452500	PDLIM5		no	0.434176	0.00256201	TssA	promoter
chr5	32312600	32313800	MTMR12		no	0.681277	0.00256236	TssA	promoter
chr12	20367900	20370700	PDE3A		no	0.425898	0.00258204	TssBiv	promoter
chr3	150407500	150409700	TSC22D2		no	0.193683	0.00258204	TssA	promoter
chr14	34714000	34715400	CFL2		no	0.45589	0.00259431	TssA	promoter
chr18	3622000	3625700	DLGAP1-AS2		no	-0.340066	0.00261039	TssA	promoter
chr2	23940000	23941200	UBXN2A		no	0.586591	0.00261039	TssA	promoter
chr10	125718700	125720200	EDRF1		no	-0.335655	0.00261055	TssA	promoter
chr10	125718700	125720200	FLJ37035		no	-0.335655	0.00261055	TssA	promoter
chr19	49928100	49930700	ATF5		no	-0.277854	0.00264443	TssA	promoter
chr19	49928100	49930700	IL4I1		no	-0.277854	0.00264443	TssA	promoter
chr19	49928100	49930700	NUP62		no	-0.277854	0.00264443	TssA	promoter
chr19	49928100	49930700	IL4I1		no	-0.277854	0.00264443	TssA	promoter
chr19	49928100	49930700	NUP62		no	-0.277854	0.00264443	TssA	promoter
chr3	125594900	125596300	OSBPL11		no	0.439942	0.00266979	TssA	promoter
chr5	62305500	62306800	KIF2A		no	0.312204	0.00272943	TssA	promoter
chr8	23287300	23295600	R3HCC1		no	-0.560972	0.00272943	TssA	promoter
chr9	35071700	35073800	VCP		no	0.192134	0.00273048	TssA	promoter
chr2	42168500	42170400	EML4		no	-0.388215	0.00274059	TssA	promoter
chr11	57637600	57639000	YPEL4		no	0.471597	0.00275767	TssA	promoter
chr12	32398800	32400800	FGD4		no	0.451915	0.00277449	TssA	promoter
chr10	79347000	79348800	PPIF		no	0.62303	0.00280482	TssA	promoter
chr8	144109000	144110200	WDR97		no	0.385325	0.00282298	TssA	promoter
chr21	34888000	34890700	LINC01426	CBR1	yes	0.343065	0.00283037	TssBiv	linked
chr11	818400	828400	CRACR2B		no	0.235344	0.00283175	TssA	promoter
chr11	818400	828400	PNPLA2		no	0.235344	0.00283175	TssA	promoter
chr11	818400	828400	CRACR2B		no	0.235344	0.00283175	TssA	promoter
chr11	818400	828400	PNPLA2		no	0.235344	0.00283175	TssA	promoter
chr12	7439800	7440900	CD163L1		no	0.724646	0.0028435	TssA	promoter
chr5	61330500	61332700	ZSWIM6		no	0.41358	0.0028435	TssA	promoter
chr6	34236100	34238700	HMGA1		no	-0.445593	0.00284444	TssA	promoter
chr16	21598900	21600200	METTL9		no	0.677082	0.00285216	TssA	promoter
chr16	626900	632300	WFIKKN1		no	-0.270804	0.00286799	EnhA1	enhancer
chr5	176447200	176448900	FAF2		no	-0.288859	0.00287838	TssA	promoter
chr9	96654500	96655900	AAED1		no	0.514504	0.0029191	TssA	promoter
chr12	132083100	132084800	EP400NL		no	0.402218	0.00292876	TssA	promoter
chrX	11757700	11759200	MSL3		no	0.541317	0.00293548	TssA	promoter
chr16	30901700	30902900	CTF1		no	0.66922	0.00294858	TssA	promoter
chr11	44949100	44951300	TP53I11		no	0.406291	0.00295256	TssA	promoter
chr7	101084700	101086200	TRIM56		no	-0.18689	0.00296497	TssA	promoter
chr7	66653200	66655200	KCTD7		no	0.303479	0.00297716	TssA	promoter
chr5	784200	786700	ZDHHC11B		no	0.418389	0.00299325	TssA	promoter
chr12	132142800	132144800	DDX51		no	0.706484	0.00300605	TssA	promoter
chr12	132142800	132144800	NOC4L		no	0.706484	0.00300605	TssA	promoter
chr6	36027000	36028400	MAPK14		no	0.859263	0.00304738	TssA	promoter
chr6	111482700	111484900	REV3L		no	0.335791	0.00305076	TssA	promoter
chr6	111482700	111484900	TRAF3IP2-AS1		no	0.335791	0.00305076	TssA	promoter
chr16	69744200	69747000	NOB1		no	-0.439607	0.00307948	EnhG1	enhancer
chr20	57709500	57711300	NKILA		no	0.366277	0.00307948	TssA	promoter
chr20	57709500	57711300	PMEPA1		no	0.366277	0.00307948	TssA	promoter
chr5	32443300	32445500	ZFR		no	0.38662	0.00307948	TssA	promoter
chr8	70401500	70405300	NCOA2		no	0.440701	0.00310325	TssA	promoter
chr1	904200	905500	SAMD11		no	0.648641	0.00311129	TssA	promoter
chr19	36214000	36215800	ZNF146		no	-0.168773	0.00311129	TssA	promoter
chr19	36214000	36215800	ZNF565		no	-0.168773	0.00311129	TssA	promoter
chr1	173476600	173478300	PRDX6		no	0.28914	0.00311129	TssA	promoter
chr3	149811900	149813800	RNF13		no	-0.322145	0.00311492	TssA	promoter
chr11	130069100	130070300	APLP2		no	0.714085	0.00312095	TssA	promoter
chr12	52143200	52145900	KRT80		no	-0.403737	0.00313006	EnhA2	enhancer
chr22	41091000	41092800	EP300		no	0.430795	0.00313088	TssA	promoter
chrX	24148800	24150400	ZFX		no	0.646637	0.0031482	TssA	promoter
chrX	24148800	24150400	ZFX-AS1		no	0.646637	0.0031482	TssA	promoter
chr22	41446100	41449300	TOB2		no	0.230721	0.00321339	TssA	promoter
chr12	118103000	118105300	VSIG10		no	0.258582	0.0032223	TssA	promoter
chr16	83807200	83808500	HSBP1		no	0.692902	0.00323157	TssA	promoter
chr16	48609500	48610700	N4BP1		no	0.664927	0.00325219	TssA	promoter
chr14	75660400	75661900	C14orf1		no	-0.741727	0.0033121	TssA	promoter
chr14	75660400	75661900	TTLL5		no	-0.741727	0.0033121	TssA	promoter
chr6	27019200	27021000	LINC00240		no	-0.522904	0.0033121	TssA	promoter
chr19	49849000	49864000	PTOV1-AS1		no	0.0486891	0.00336632	TssA	promoter
chr12	120120100	120122300	RAB35		no	-0.560296	0.003382	EnhA2	enhancer
chr17	81344100	81346800	TMEM105		no	0.193145	0.003382	TssA	promoter
chr2	233479600	233480900	USP40	UGT1A6	yes	-0.697013	0.00338625	EnhG1	linked
chr2	43995500	43996800	LRPPRC		no	0.341374	0.00339413	TssA	promoter
chr14	102138600	102140500	HSP90AA1		no	-0.366263	0.00340014	TssA	promoter
chr14	102138600	102140500	WDR20		no	-0.366263	0.00340014	TssA	promoter
chr3	67653900	67655300	SUCLG2		no	0.40924	0.00340677	TssA	promoter
chr3	67653900	67655300	SUCLG2-AS1		no	0.40924	0.00340677	TssA	promoter
chr15	101276900	101278900	VIMP		no	0.26656	0.00341178	TssA	promoter
chr16	30334200	30336200	SMG1P5		no	0.31141	0.00341178	TssA	promoter
chr10	119650600	119652000	BAG3		no	0.445421	0.00341178	TssA	promoter
chr17	81976800	81978300	ASPSCR1		no	0.416719	0.00341178	TssA	promoter
chr13	51583800	51585400	WDFY2		no	0.419987	0.00341498	TssA	promoter
chr9	129549200	129551200	NTMT1		no	0.485875	0.00345669	TssA	promoter
chr19	17932200	17933400	CCDC124		no	-0.517391	0.00354406	TssA	promoter
chr9	113409900	113411300	C9orf43		no	-0.340432	0.00354476	TssA	promoter
chr9	113409900	113411300	POLE3		no	-0.340432	0.00354476	TssA	promoter
chr13	110913900	110915900	ANKRD10		no	0.364639	0.00354476	TssA	promoter
chr4	55394900	55396400	TMEM165		no	0.705484	0.00357688	TssA	promoter
chr14	67359400	67360900	ATP6V1D		no	-0.311163	0.0035865	TssA	promoter
chr14	67359400	67360900	EIF2S1		no	-0.311163	0.0035865	TssA	promoter
chr1	31296200	31297600	SNRNP40		no	-0.381173	0.00358928	TssA	promoter
chr1	31296200	31297600	ZCCHC17		no	-0.381173	0.00358928	TssA	promoter
chr9	74951700	74953900	C9orf40		no	0.27277	0.00359802	TssA	promoter
chr9	74951700	74953900	C9orf41-AS1		no	0.27277	0.00359802	TssA	promoter
chr5	72847300	72849200	TNPO1		no	-0.245935	0.00363157	TssA	promoter
chr14	103091000	103092400	EXOC3L4		no	0.587942	0.00364195	TssA	promoter
chrX	40097500	40099800	BCOR		no	0.336493	0.00369329	TssA	promoter
chr2	86622400	86624800	RNF103		no	0.387992	0.00370357	TssA	promoter
chr6	34243700	34249800	C6orf1		no	-0.469078	0.00375665	TssA	promoter
chr2	189783400	189785100	ORMDL1		no	-0.288359	0.00376006	TssA	promoter
chr2	189783400	189785100	PMS1		no	-0.288359	0.00376006	TssA	promoter
chr6	142945900	142948300	HIVEP2		no	0.664575	0.00376208	TssA	promoter
chr7	134448200	134449400	AKR1B1		yes	-1.1004	0.00380476	EnhG2	enhancer
chr18	48975500	48976600	SMAD7		no	0.757693	0.00386747	TssA	promoter
chr14	59481600	59485200	JKAMP		no	-0.426772	0.00387233	TssA	promoter
chr14	59481600	59485200	L3HYPDH		no	-0.426772	0.00387233	TssA	promoter
chr18	36128800	36130600	ELP2		no	-0.421588	0.00389061	TssA	promoter
chr18	36128800	36130600	SLC39A6		no	-0.421588	0.00389061	TssA	promoter
chr15	84569600	84571800	LINC00933		no	0.315861	0.00389594	TssA	promoter
chr15	84569600	84571800	UBE2Q2P1		no	0.315861	0.00389594	TssA	promoter
chr19	55257900	55260200	PPP6R1		no	0.276965	0.00389646	TssA	promoter
chr17	18314400	18315900	SMCR8		no	-0.286426	0.00391307	TssA	promoter
chr17	18314400	18315900	TOP3A		no	-0.286426	0.00391307	TssA	promoter
chr16	31458300	31460400	ARMC5		no	0.348944	0.00398678	TssA	promoter
chr22	38569700	38570900	DMC1		no	-0.486954	0.00398678	TssA	promoter
chr9	122827600	122829300	PDCL		no	-0.376103	0.00401002	TssA	promoter
chr2	195656500	195658900	SLC39A10		no	0.396286	0.00401696	TssA	promoter
chr9	38391900	38393300	ALDH1B1		no	-0.636672	0.00404786	TssA	promoter
chr9	83537800	83539400	FRMD3		no	0.359834	0.00404786	TssBiv	promoter
chr19	39435300	39436800	RPS16		no	-0.257951	0.00404786	TssA	promoter
chr17	28356800	28358300	POLDIP2		no	0.177453	0.0040769	TssA	promoter
chr17	28356800	28358300	TMEM199		no	0.177453	0.0040769	TssA	promoter
chr3	38164600	38166200	OXSR1		no	0.333331	0.00409092	TssA	promoter
chr4	54064000	54065400	CHIC2		no	0.401116	0.00409278	TssA	promoter
chr20	58691900	58693300	NPEPL1		no	0.530859	0.00409874	TssA	promoter
chr22	30968400	30969900	MORC2		no	0.647021	0.00412776	TssA	promoter
chr22	30968400	30969900	TUG1		no	0.647021	0.00412776	TssA	promoter
chr19	57190700	57192100	ZNF264		no	0.389282	0.00413926	TssA	promoter
chr11	73305800	73310200	ARHGEF17		no	0.141207	0.00414145	TssA	promoter
chr7	155643500	155645800	RBM33		no	0.238346	0.00414164	TssA	promoter
chr1	27725200	27726400	FAM76A		no	0.503615	0.00415791	TssA	promoter
chr2	200810800	200812500	BZW1		no	0.246694	0.00415983	TssA	promoter
chr3	86990600	86992000	VGLL3		no	0.605329	0.00417708	TssA	promoter
chr2	29114400	29118400	CLIP4		no	0.0290759	0.00418102	TssA	promoter
chrX	15674200	15676100	CA5BP1		no	-0.267456	0.00419508	TssA	promoter
chrX	15674200	15676100	TMEM27		no	-0.267456	0.00419508	TssA	promoter
chr8	30081900	30083800	SARAF		no	0.261987	0.00420217	TssA	promoter
chr5	149729600	149732100	PPARGC1B		no	0.0434429	0.00423043	TssA	promoter
chr16	68084000	68085800	NFATC3		no	0.366031	0.00423783	TssA	promoter
chr5	55225900	55228000	MCIDAS		no	0.0198645	0.00423783	TssBiv	promoter
chr12	49740700	49742700	TMBIM6		no	-0.270081	0.0042507	TssA	promoter
chr20	50292100	50293400	LINC01270		no	-0.906568	0.00427938	EnhA1	enhancer
chr2	233421200	233423000	DGKD		no	-0.55328	0.00428877	EnhG2	enhancer
chr17	45149900	45154500	HEXIM1		no	0.44803	0.00430717	EnhA1	enhancer
chr21	43770900	43775400	CSTB		no	-0.453226	0.00430803	EnhG1	enhancer
chr2	207528400	207530500	CREB1		no	0.285156	0.00434519	TssA	promoter
chr8	21919000	21921000	XPO7		no	0.510361	0.00435943	TssA	promoter
chr18	3652300	3653600	DLGAP1-AS2		no	-0.808995	0.00443052	TssA	promoter
chr17	51152800	51154100	NME1		no	-0.36418	0.00444692	TssA	promoter
chr17	51152800	51154100	NME1-NME2		no	-0.36418	0.00444692	TssA	promoter
chr17	51152800	51154100	NME1		no	-0.36418	0.00444692	TssA	promoter
chr17	51152800	51154100	NME1-NME2		no	-0.36418	0.00444692	TssA	promoter
chr9	94165600	94167300	MIRLET7DHG		no	0.485948	0.00445173	TssA	promoter
chr17	45135100	45138500	ACBD4		no	-0.000624	0.00445596	TssA	promoter
chr12	116737500	116738800	C12orf49		no	0.514061	0.00446372	TssA	promoter
chr12	116737500	116738800	RNFT2		no	0.514061	0.00446372	TssA	promoter
chr16	1766400	1774500	EME2		no	0.163216	0.00446372	TssA	promoter
chr16	1766400	1774500	MRPS34		no	0.163216	0.00446372	TssA	promoter
chr16	1766400	1774500	NME3		no	0.163216	0.00446372	TssA	promoter
chr16	1766400	1774500	MRPS34		no	0.163216	0.00446372	TssA	promoter
chr16	1766400	1774500	NME3		no	0.163216	0.00446372	TssA	promoter
chr3	119204000	119207900	B4GALT4-AS1		no	-0.142582	0.00446372	TssA	promoter
chr4	8440000	8441500	ACOX3		no	0.549642	0.00446372	TssA	promoter
chr4	8440000	8441500	TRMT44		no	0.549642	0.00446372	TssA	promoter
chr2	131092800	131094200	FAM168B		no	0.514166	0.0044706	TssA	promoter
chr17	58691800	58693300	RAD51C		no	-0.401027	0.00454685	TssA	promoter
chr17	58691800	58693300	TEX14		no	-0.401027	0.00454685	TssA	promoter
chr17	61926800	61928800	INTS2		no	-0.259842	0.00454685	TssA	promoter
chr3	27482700	27485000	SLC4A7		no	0.695928	0.00462255	TssA	promoter
chr10	43395700	43399200	HNRNPF		no	0.169413	0.00463713	TssA	promoter
chr17	81526900	81533100	FSCN2		no	-0.0561133	0.00465075	EnhA1	enhancer
chr20	34111100	34113000	EIF2S2		no	0.24346	0.00467438	TssA	promoter
chr14	101475400	101477900	LINC00524		no	-0.26545	0.0046858	TssA	promoter
chr12	20367600	20370700	PDE3A		no	0.512127	0.00473348	TssA	promoter
chr2	183123700	183125600	NUP35		no	-0.432764	0.00473348	TssA	promoter
chr4	184649000	184650300	CASP3		no	0.242676	0.00474069	TssA	promoter
chr4	184649000	184650300	PRIMPOL		no	0.242676	0.00474069	TssA	promoter
chr6	149863700	149864800	LRP11		no	0.828552	0.00474069	TssA	promoter
chr6	149863700	149864800	RAET1E-AS1		no	0.828552	0.00474069	TssA	promoter
chr11	119120700	119122000	HINFP		no	-0.419199	0.00474069	TssA	promoter
chr12	49322200	49323800	TROAP		no	-0.301604	0.00475259	TssA	promoter
chr19	5689600	5698700	RPL36		no	-0.230012	0.00475259	TssA	promoter
chr20	44965700	44967100	STK4		no	-0.304913	0.00478002	TssA	promoter
chr20	44965700	44967100	STK4-AS1		no	-0.304913	0.00478002	TssA	promoter
chr9	37591900	37593400	TOMM5		no	-0.0614025	0.0047867	TssA	promoter
chr16	5096600	5098400	EEF2KMT		no	0.289041	0.0047867	TssA	promoter
chr9	15510200	15511600	PSIP1		no	0.530558	0.00479128	TssA	promoter
chr14	49861000	49864100	NEMF		no	0.360913	0.00486575	TssA	promoter
chr11	65121600	65123000	FAU		no	-0.312448	0.00486969	TssA	promoter
chr11	65121600	65123000	MRPL49		no	-0.312448	0.00486969	TssA	promoter
chr2	207768600	207771100	FZD5		no	0.550524	0.00486969	TssA	promoter
chr8	86507900	86509500	RMDN1		no	-0.298933	0.00488759	TssA	promoter
chr1	209784000	209785300	C1orf74		no	-0.298874	0.00490384	TssA	promoter
chrX	40157700	40159100	BCOR		no	0.376545	0.0049184	TssA	promoter
chr8	38230500	38232300	DDHD2		no	0.25509	0.00493099	TssA	promoter
chr17	28318400	28319700	TMEM97		no	-0.523338	0.00494478	TssA	promoter
chr12	52143200	52149400	KRT80		no	-0.217495	0.00494823	EnhA1	enhancer
chr18	9135200	9137800	ANKRD12		no	0.257799	0.0049833	TssA	promoter
chr18	9135200	9137800	NDUFV2-AS1		no	0.257799	0.0049833	TssA	promoter
chr1	179954000	179955400	CEP350		no	0.470165	0.0049833	TssA	promoter
chrX	104165700	104167100	FAM199X		no	0.364688	0.00498501	TssA	promoter
chr12	28189700	28191500	CCDC91		no	0.267635	0.00500785	TssA	promoter
chr7	140923800	140925500	BRAF		no	0.591097	0.00504583	TssA	promoter
chr11	59106200	59107800	FAM111B		no	-0.449495	0.00508552	TssA	promoter
chr3	51988200	51991900	RPL29		no	0.0802087	0.00509132	EnhG1	enhancer
chr17	46922300	46923800	GOSR2		no	-0.344773	0.00509448	TssA	promoter
chr9	114610900	114612100	C9orf91		no	0.74173	0.00509608	TssA	promoter
chr9	124867700	124869900	ARPC5L		no	0.180079	0.00511054	TssA	promoter
chr11	65040100	65041900	SAC3D1		no	0.337405	0.00511054	TssA	promoter
chr1	44029400	44031900	SLC6A9		no	0.318615	0.00511513	TssA	promoter
chr2	237474600	237476400	MLPH		no	0.400192	0.00511623	TssA	promoter
chr2	130370800	130373400	PTPN18		no	0.272519	0.00518644	TssA	promoter
chr7	75994000	75995900	TMEM120A		no	0.475996	0.00518644	TssA	promoter
chr9	137578100	137580200	DPH7		no	0.245807	0.00520829	TssA	promoter
chr6	43516400	43517700	POLR1C		no	-0.24992	0.00520829	TssA	promoter
chr6	43516400	43517700	YIPF3		no	-0.24992	0.00520829	TssA	promoter
chr5	163459300	163461200	HMMR		no	-0.249397	0.00521307	TssA	promoter
chr5	163459300	163461200	NUDCD2		no	-0.249397	0.00521307	TssA	promoter
chr5	75610600	75612700	ANKDD1B		no	0.304143	0.0052231	TssA	promoter
chr7	66492900	66494400	GS1-124K5.4		no	-0.286895	0.00522876	TssA	promoter
chr2	63840200	63842400	UGP2		no	-0.171348	0.00526158	TssA	promoter
chr2	63840200	63842400	WDPCP		no	-0.171348	0.00526158	TssA	promoter
chr6	26055600	26057200	HIST1H1C		no	-0.260252	0.00530749	TssA	promoter
chr3	124729600	124731200	UMPS		no	-0.35638	0.0053585	TssA	promoter
chr5	172282500	172284700	UBTD2		no	0.597934	0.0053585	TssA	promoter
chr16	89971700	89973500	AFG3L1P		no	0.302886	0.00540379	TssA	promoter
chr16	89971700	89973500	CENPBD1		no	0.302886	0.00540379	TssA	promoter
chr14	68788900	68790800	ZFP36L1		no	-0.308961	0.00541008	TssA	promoter
chr4	101345900	101348800	FLJ20021		no	0.342001	0.00541008	TssA	promoter
chr4	101345900	101348800	PPP3CA		no	0.342001	0.00541008	TssA	promoter
chr11	61160800	61162400	VPS37C		no	0.515864	0.00541343	TssA	promoter
chr20	651800	654000	SRXN1		yes	-0.484682	0.00541831	TssA	promoter
chr18	48951700	48953600	SMAD7		no	0.449991	0.00541831	TssA	promoter
chr11	18393700	18395200	LDHA		no	-0.24318	0.00541831	TssA	promoter
chr14	104993200	104994300	C14orf79		no	-0.631389	0.00546311	TssA	promoter
chr17	75236300	75243700	MRPS7		no	-0.293891	0.00549693	TssA	promoter
chr7	116952800	116954500	ST7		no	0.511349	0.005566	TssA	promoter
chr7	116952800	116954500	ST7-OT4		no	0.511349	0.005566	TssA	promoter
chr7	116952800	116954500	ST7-AS1		no	0.511349	0.005566	TssA	promoter
chr7	116952800	116954500	ST7		no	0.511349	0.005566	TssA	promoter
chr7	116952800	116954500	ST7-OT4		no	0.511349	0.005566	TssA	promoter
chr2	231513800	231515100	LINC00471		no	-0.406	0.00557922	TssA	promoter
chr21	43770800	43774100	CSTB		no	-0.446334	0.00558651	EnhA1	enhancer
chr1	236394800	236396000	EDARADD		no	0.735642	0.00561538	TssBiv	promoter
chr10	103350400	103351800	PCGF6		no	0.293	0.00567933	TssA	promoter
chr14	73057700	73059200	RBM25		no	-0.299963	0.00570067	TssA	promoter
chr2	241314500	241316500	HDLBP		no	0.197644	0.00570067	TssA	promoter
chr2	241314500	241316500	2024-09-02		no	0.197644	0.00570067	TssA	promoter
chr14	31024900	31027500	AP4S1		no	0.288314	0.0057202	TssA	promoter
chr14	31024900	31027500	STRN3		no	0.288314	0.0057202	TssA	promoter
chr19	37654300	37656500	ZFP30		no	-0.282176	0.00572443	TssA	promoter
chr7	152436000	152437400	FABP5P3		no	0.811598	0.00575835	TssA	promoter
chr7	152436000	152437400	KMT2C		no	0.811598	0.00575835	TssA	promoter
chr20	43656800	43658300	MYBL2		no	-0.372157	0.00578295	TssA	promoter
chr17	40499000	40502300	TNS4		no	-0.264921	0.00582946	TssA	promoter
chr8	66112500	66115400	TRIM55		no	0.423184	0.00584048	TssA	promoter
chr20	3887700	3890100	PANK2		no	0.28324	0.00584048	TssA	promoter
chr5	173941600	173942600	C5orf47		no	0.795976	0.00585079	EnhA1	enhancer
chr16	69703400	69705700	NQO1		yes	-0.770733	0.00587074	EnhG1	enhancer
chr20	4249100	4250400	ADRA1D		no	0.703758	0.00591308	TssA	promoter
chr14	77376500	77377900	SAMD15		no	0.601762	0.00593405	TssA	promoter
chr14	77376500	77377900	TMED8		no	0.601762	0.00593405	TssA	promoter
chr17	7884900	7888200	CHD3		no	0.425188	0.00593405	TssA	promoter
chr17	7884900	7888200	NAA38		no	0.425188	0.00593405	TssA	promoter
chr2	55048500	55051400	RTN4		no	0.27372	0.00595184	TssA	promoter
chr16	75147800	75149600	ZFP1		no	0.418483	0.00596912	TssA	promoter
chr7	2522600	2524800	LFNG		no	0.2168	0.00597325	EnhA1	enhancer
chr4	128060500	128061800	LARP1B		no	0.53498	0.00600576	TssA	promoter
chr2	102736100	102737700	MFSD9		no	-0.313517	0.00602816	TssA	promoter
chr2	102736100	102737700	TMEM182		no	-0.313517	0.00602816	TssA	promoter
chr16	67934500	67948100	LCAT		no	-0.0469019	0.00602895	EnhA2	enhancer
chr16	67934500	67948100	PSMB10		no	-0.0469019	0.00602895	EnhA2	enhancer
chr9	125199700	125201500	RABEPK		no	-0.420172	0.00604256	TssA	promoter
chr10	70381400	70383400	LRRC20		no	-0.42751	0.00606365	TssA	promoter
chr3	9362300	9364000	SRGAP3		no	-0.412287	0.0061005	TssA	promoter
chr3	9362300	9364000	THUMPD3		no	-0.412287	0.0061005	TssA	promoter
chr10	124461300	124462600	LHPP		no	0.773295	0.00612551	TssA	promoter
chr15	40952500	40954000	CHAC1		no	0.454298	0.00615033	TssA	promoter
chr1	29230300	29231700	MECR		no	-0.466328	0.00617213	TssA	promoter
chr7	130896700	130898700	KLF14		no	-0.503659	0.00618438	EnhG2	enhancer
chr15	74889300	74891200	MPI		no	-0.310516	0.00621565	TssA	promoter
chr2	186693300	186694700	FAM171B		no	0.598075	0.00621565	TssA	promoter
chr1	227542100	227543400	ZNF678		no	0.543805	0.00625962	TssA	promoter
chr11	45917300	45919600	PEX16		no	-0.0474302	0.00633495	TssA	promoter
chr14	75132000	75133100	NEK9		no	0.496826	0.00636959	TssA	promoter
chr18	21704100	21705500	ABHD3		no	0.516736	0.00638444	TssA	promoter
chr16	22436200	22438400	RRN3P3		no	0.292249	0.00641662	TssA	promoter
chr16	22436200	22438400	SMG1P1		no	0.292249	0.00641662	TssA	promoter
chr8	11807500	11809000	FDFT1		no	0.250621	0.00646618	TssA	promoter
chr6	26025800	26027900	HIST1H4B		no	-0.15561	0.00647232	TssA	promoter
chr2	99154100	99155800	LIPT1		no	-0.287312	0.00648701	TssA	promoter
chr2	99154100	99155800	TSGA10		no	-0.287312	0.00648701	TssA	promoter
chr2	199457600	199460500	SATB2-AS1		no	0.183002	0.00649444	TssA	promoter
chr6	99514900	99516700	USP45		no	0.249763	0.0065046	TssA	promoter
chr10	96042800	96044900	CCNJ		no	0.262976	0.00659752	TssA	promoter
chr6	42563300	42564900	UBR2		no	-0.159593	0.00659752	TssA	promoter
chr5	179791900	179797900	LTC4S		no	0.216726	0.00661623	TssA	promoter
chr8	19013200	19015100	PSD3		no	0.387596	0.00661886	TssA	promoter
chr4	39527000	39528900	UGDH		yes	-0.367569	0.00663099	TssA	promoter
chr4	39527000	39528900	UGDH-AS1		no	-0.367569	0.00663099	TssA	promoter
chr4	109729500	109730900	PLA2G12A		no	0.271228	0.00663674	TssA	promoter
chr6	2970700	2972500	SERPINB6		no	0.48526	0.00665009	TssA	promoter
chr2	38749900	38752200	SRSF7		no	-0.211176	0.00666482	TssA	promoter
chr17	81832500	81833900	MCRIP1		no	0.279229	0.00668305	TssA	promoter
chr17	81832500	81833900	PPP1R27		no	0.279229	0.00668305	TssA	promoter
chr17	81832500	81833900	MCRIP1		no	0.279229	0.00668305	TssA	promoter
chr17	81832500	81833900	PPP1R27		no	0.279229	0.00668305	TssA	promoter
chr12	123711100	123713000	ATP6V0A2		no	0.364562	0.00669672	TssA	promoter
chr17	67378200	67379500	PITPNC1		no	0.585278	0.00673199	TssA	promoter
chr15	62389800	62391300	TLN2		no	-0.33097	0.0067896	TssA	promoter
chr8	94822500	94823900	INTS8		no	0.335854	0.00679915	TssA	promoter
chr12	32106000	32107800	BICD1		no	0.22142	0.00681023	TssA	promoter
chr5	134465200	134467400	CDKN2AIPNL		no	-0.263196	0.00684677	TssA	promoter
chr11	64222600	64228100	TRPT1		no	0.06492	0.00688861	TssA	promoter
chr14	55026500	55027800	SOCS4		no	-0.489459	0.00696424	TssA	promoter
chr14	55026500	55027800	WDHD1		no	-0.489459	0.00696424	TssA	promoter
chr1	205121600	205122800	RBBP5		no	-0.465838	0.0069915	TssA	promoter
chr10	62804200	62806500	ADO		no	0.440446	0.00702789	TssA	promoter
chr9	37421900	37423400	GRHPR		no	-0.438289	0.00706219	TssA	promoter
chr3	184248300	184250200	ALG3		no	-0.507035	0.00707632	TssA	promoter
chr3	184248300	184250200	ECE2		no	-0.507035	0.00707632	TssA	promoter
chr7	47575700	47584500	TNS3		no	-0.216821	0.00707632	TssA	promoter
chr2	127810500	127811900	WDR33		no	-0.303895	0.00708114	TssA	promoter
chr19	46786000	46789300	SLC1A5		no	-0.132259	0.00711098	TssA	promoter
chr14	73713300	73715000	PNMA1		no	0.367641	0.00713196	TssA	promoter
chrX	15789800	15791100	ZRSR2		no	-0.413283	0.0071394	TssA	promoter
chr14	49692300	49694100	KLHDC1		no	0.49986	0.00716474	TssA	promoter
chr14	103528400	103529900	TRMT61A		no	0.361199	0.00716546	TssA	promoter
chr6	37058800	37060400	FGD2		no	-0.534091	0.00726853	EnhA1	enhancer
chr6	42451600	42453900	TRERF1		no	0.184353	0.00726853	TssA	promoter
chr19	12953000	12957900	GADD45GIP1		no	0.203705	0.00727395	TssA	promoter
chr22	29602900	29604200	NF2		no	0.33989	0.00731011	TssA	promoter
chr7	149873200	149874600	ATP6V0E2		no	0.444131	0.00731011	TssA	promoter
chr7	149873200	149874600	ATP6V0E2-AS1		no	0.444131	0.00731011	TssA	promoter
chr18	50967300	50968700	ELAC1		no	0.689438	0.0074037	TssA	promoter
chr6	166998600	166999800	FGFR1OP		no	0.457022	0.00745151	TssA	promoter
chr11	66592400	66593800	CCDC87		no	-0.296118	0.00745216	TssA	promoter
chr11	66592400	66593800	CCS		no	-0.296118	0.00745216	TssA	promoter
chr9	133029900	133031300	GTF3C5		no	-0.255818	0.00752205	TssA	promoter
chr15	67520400	67522400	C15orf61		no	0.152924	0.00752205	TssA	promoter
chr15	67520400	67522400	IQCH-AS1		no	0.152924	0.00752205	TssA	promoter
chr3	24494200	24496500	THRB		no	0.188352	0.00758464	TssBiv	promoter
chr3	24494200	24496500	THRB-AS1		no	0.188352	0.00758464	TssBiv	promoter
chr10	3128300	3131000	PITRM1-AS1		no	-0.359337	0.00760248	EnhG1	enhancer
chr5	138032100	138033800	FAM13B		no	-0.301964	0.00768302	TssA	promoter
chrX	12974200	12976600	TMSB4X		no	0.229942	0.00774147	TssA	promoter
chr8	91069500	91070900	OTUD6B		no	-0.398332	0.00780179	TssA	promoter
chr8	91069500	91070900	OTUD6B-AS1		no	-0.398332	0.00780179	TssA	promoter
chr14	105486100	105492400	C14orf80		no	0.163511	0.00780468	TssA	promoter
chr14	105486100	105492400	CRIP1		no	0.163511	0.00780468	TssA	promoter
chr14	105486100	105492400	C14orf80		no	0.163511	0.00780468	TssA	promoter
chr14	105486100	105492400	CRIP1		no	0.163511	0.00780468	TssA	promoter
chr16	2222800	2224700	E4F1		no	0.244118	0.00780468	TssA	promoter
chr21	38804800	38806600	ETS2		no	0.40283	0.00780468	TssA	promoter
chr4	173167500	173169700	GALNT7		no	0.347118	0.00780468	TssA	promoter
chr17	80219700	80221000	SGSH		no	0.538218	0.00781592	TssA	promoter
chr17	80219700	80221000	SLC26A11		no	0.538218	0.00781592	TssA	promoter
chr16	11586300	11588000	LITAF		no	0.556132	0.00782487	TssA	promoter
chr12	105330000	105331200	C12orf75		no	0.553453	0.00784397	TssA	promoter
chr5	151020000	151021600	GPX3		no	-0.299253	0.00786369	TssA	promoter
chr17	1455700	1457900	MYO1C		no	0.344674	0.00794526	TssA	promoter
chr19	49512400	49513800	FCGRT		no	0.458189	0.00804043	TssA	promoter
chr2	181891200	181893500	SSFA2		no	0.182845	0.00806047	TssA	promoter
chr20	34955000	34956600	GSS		no	-0.196218	0.00810271	TssA	promoter
chr20	34955000	34956600	MYH7B		no	-0.196218	0.00810271	TssA	promoter
chrX	47144100	47146200	NDUFB11		no	-0.245801	0.00814167	TssA	promoter
chrX	47144100	47146200	RBM10		no	-0.245801	0.00814167	TssA	promoter
chr11	9460000	9461900	ZNF143		no	0.104178	0.00820478	TssA	promoter
chr18	811700	813500	YES1		no	0.472016	0.00827456	TssA	promoter
chr8	99012500	99014000	VPS13B		no	-0.230393	0.00830781	TssA	promoter
chr10	71963400	71966100	CHST3		no	0.301029	0.00831001	TssA	promoter
chr9	78235300	78236800	CEP78		no	0.128867	0.00832432	TssA	promoter
chr19	10332700	10335500	RAVER1		no	-0.250004	0.00841214	TssA	promoter
chr19	1272300	1276200	C19orf24		no	0.142677	0.00841387	TssA	promoter
chr14	88384900	88386400	SPATA7		no	-0.21526	0.00843003	TssA	promoter
chr8	94894300	94896800	CCNE2		no	-0.137396	0.00846845	TssA	promoter
chr8	94894300	94896800	NDUFAF6		no	-0.137396	0.00846845	TssA	promoter
chr3	149751900	149753300	COMMD2		no	-0.379772	0.00848507	TssA	promoter
chr9	87497000	87499400	DAPK1		no	0.360372	0.00856451	TssA	promoter
chr15	59145100	59146800	CCNB2		no	0.446129	0.00856451	EnhG1	enhancer
chr17	6640100	6642500	KIAA0753		no	-0.187677	0.00856451	TssA	promoter
chr17	6640100	6642500	TXNDC17		no	-0.187677	0.00856451	TssA	promoter
chr2	37671000	37673500	CDC42EP3		no	0.541521	0.00856451	TssA	promoter
chr5	141617800	141620000	DIAPH1		no	0.289431	0.00856934	TssA	promoter
chr20	56391700	56393000	AURKA		no	-0.343823	0.00857896	TssA	promoter
chr20	56391700	56393000	CSTF1		no	-0.343823	0.00857896	TssA	promoter
chr2	197704600	197706000	MARS2		no	-0.226949	0.00858557	TssA	promoter
chr11	62760800	62762100	POLR2G		no	-0.46599	0.00859708	TssA	promoter
chr5	173887600	173888900	CPEB4		no	0.673135	0.00859708	TssA	promoter
chr17	16438200	16440500	LRRC75A-AS1		no	-0.0172058	0.0086015	TssA	promoter
chr16	58391800	58393500	GINS3		no	-0.477761	0.00863859	TssA	promoter
chr2	111119700	111121500	BCL2L11		no	0.394758	0.00874549	TssA	promoter
chrX	151974100	151975500	GABRE		no	0.302556	0.00879276	TssA	promoter
chr4	70687700	70689000	UTP3		no	-0.230416	0.00888271	TssA	promoter
chr15	80403600	80405700	ARNT2		no	0.608683	0.00888684	TssBiv	promoter
chr21	32611900	32613600	C21orf59		no	-0.269955	0.00891907	TssA	promoter
chr8	101126000	101127700	FLJ42969		no	0.359936	0.00891907	TssA	promoter
chr2	53786200	53787700	ASB3		no	-0.295405	0.00894781	TssA	promoter
chr2	53786200	53787700	ERLEC1		no	-0.295405	0.00894781	TssA	promoter
chr16	8797000	8798400	PMM2		no	-0.341825	0.00895081	TssA	promoter
chr16	8797000	8798400	TMEM186		no	-0.341825	0.00895081	TssA	promoter
chr10	119079400	119081700	EIF3A		no	0.064344	0.0089652	TssA	promoter
chr15	42548000	42549500	HAUS2		no	-0.422041	0.00898787	TssA	promoter
chr15	42548000	42549500	LRRC57		no	-0.422041	0.00898787	TssA	promoter
chr4	39458300	39459600	LIAS	UGDH	yes	-0.409868	0.0090312	TssA	linked
chr4	39458300	39459600	RPL9	UGDH	yes	-0.409868	0.0090312	TssA	linked
chr8	66666600	66668000	C8orf44		no	-0.258278	0.00904359	TssA	promoter
chr8	66666600	66668000	C8orf44-SGK3		no	-0.258278	0.00904359	TssA	promoter
chr8	66666600	66668000	C8orf44		no	-0.258278	0.00904359	TssA	promoter
chr8	66666600	66668000	C8orf44-SGK3		no	-0.258278	0.00904359	TssA	promoter
chr8	66666600	66668000	VCPIP1		no	-0.258278	0.00904359	TssA	promoter
chr10	117136600	117138700	VAX1		no	0.623631	0.00907914	TssBiv	promoter
chr17	44829600	44831600	GJC1		no	0.388254	0.00910394	TssA	promoter
chr11	67393300	67394900	RAD9A		no	-0.360989	0.00920349	TssA	promoter
chr11	317900	320200	IFITM3		no	0.585607	0.00920349	TssA	promoter
chr5	77076400	77077800	ZBED3-AS1		no	0.533021	0.00923289	TssA	promoter
chr7	128790700	128792100	CCDC136		no	0.672285	0.00926985	TssBiv	promoter
chr3	24494200	24496500	THRB		no	0.322495	0.0092944	TssA	promoter
chr3	24494200	24496500	THRB-AS1		no	0.322495	0.0092944	TssA	promoter
chr19	12668600	12671500	WDR83OS		no	-0.306846	0.00934376	TssA	promoter
chr2	112054500	112056900	TMEM87B		no	0.268164	0.00935568	TssA	promoter
chr2	112583400	112585600	CHCHD5		no	-0.25577	0.00936032	TssA	promoter
chr8	101025600	101028200	FLJ42969		no	-0.18534	0.00936691	TssA	promoter
chr17	49360700	49362600	ZNF652		no	0.499149	0.0094295	TssA	promoter
chr12	104063700	104065200	GLT8D2		no	0.362696	0.00946443	TssA	promoter
chr12	104063700	104065200	HCFC2		no	0.362696	0.00946443	TssA	promoter
chr2	38875300	38876700	DHX57		no	-0.508175	0.00946443	TssA	promoter
chr2	38875300	38876700	MORN2		no	-0.508175	0.00946443	TssA	promoter
chr7	100705200	100706700	POP7		no	-0.308914	0.00947796	TssA	promoter
chr3	3179100	3180500	CRBN		no	0.405752	0.00954139	TssA	promoter
chr17	45135100	45138500	ACBD4		no	-0.0584612	0.00956418	EnhA1	enhancer
chr14	76151200	76152600	GPATCH2L		no	-0.299251	0.00959657	TssA	promoter
chr12	121536300	121539200	KDM2B		no	0.285592	0.00959892	TssA	promoter
chr6	41931600	41942800	BYSL		no	-0.389315	0.00963897	EnhA1	enhancer
chr8	144373200	144374600	ADCK5		no	-0.251321	0.00965681	TssA	promoter
chr3	57227000	57228300	APPL1		no	0.379597	0.00966401	TssA	promoter
chr3	57227000	57228300	HESX1		no	0.379597	0.00966401	TssA	promoter
chr6	52419600	52421500	EFHC1		no	-0.308591	0.00967321	TssA	promoter
chr10	28532000	28534100	WAC		no	0.281153	0.00967488	TssA	promoter
chr10	28532000	28534100	WAC-AS1		no	0.281153	0.00967488	TssA	promoter
chr2	71067500	71069400	NAGK		no	-0.201198	0.00967488	TssA	promoter
chr10	17643400	17644700	STAM		no	-0.349543	0.0096965	TssA	promoter
chr10	17643400	17644700	STAM-AS1		no	-0.349543	0.0096965	TssA	promoter
chr8	61708500	61710300	ASPH		yes	-0.665006	0.00975334	TssA	promoter
chr12	42144300	42146200	GXYLT1		no	0.399264	0.00976734	TssA	promoter
chr17	45260000	45265700	SPATA32		no	-0.333007	0.00977455	EnhG1	enhancer
chr10	58267300	58269900	CISD1		no	-0.327204	0.00977496	TssA	promoter
chr10	58267300	58269900	IPMK		no	-0.327204	0.00977496	TssA	promoter
chr12	51269400	51271700	SMAGP		no	0.323795	0.00984804	TssA	promoter
chr6	52994800	52996000	GSTA4		no	0.743671	0.00986333	TssA	promoter
chr6	52994800	52996000	RN7SK		no	0.743671	0.00986333	TssA	promoter
chr6	144284400	144287700	UTRN		no	0.293543	0.00987447	TssA	promoter
chr2	200305600	200307100	SPATS2L		no	0.648062	0.00990058	TssA	promoter
chr9	130053100	130054700	FNBP1		no	-0.409572	0.00993238	TssA	promoter
chr9	130053100	130054700	GPR107		no	-0.409572	0.00993238	TssA	promoter
chr2	131104500	131106000	PLEKHB2		no	-0.277175	0.0100611	TssA	promoter
chr20	37378200	37381300	SRC		no	-0.339008	0.0100771	EnhA1	enhancer
chr3	33096400	33097900	GLB1		no	0.454463	0.0100771	TssA	promoter
chr3	33096400	33097900	TMPPE		no	0.454463	0.0100771	TssA	promoter
chr3	33096400	33097900	GLB1		no	0.454463	0.0100771	TssA	promoter
chr3	33096400	33097900	TMPPE		no	0.454463	0.0100771	TssA	promoter
chr8	80029300	80031400	MRPS28		no	-0.255735	0.0101288	TssA	promoter
chr7	135210900	135212200	WDR91		no	0.382618	0.0101444	TssA	promoter
chr14	22980200	22983600	AJUBA		no	0.282587	0.0101568	TssA	promoter
chr21	36059700	36061300	SETD4		no	-0.42713	0.0101812	TssA	promoter
chr5	17215700	17218200	BASP1		no	0.608056	0.0101813	TssA	promoter
chr3	48300600	48302200	NME6		no	0.301879	0.0101834	TssA	promoter
chr16	23640700	23642100	DCTN5		no	-0.436199	0.0101923	TssA	promoter
chr16	23640700	23642100	PALB2		no	-0.436199	0.0101923	TssA	promoter
chr10	101817000	101819500	KCNIP2-AS1		no	-0.156387	0.0101923	TssA	promoter
chr10	101817000	101819500	MGEA5		no	-0.156387	0.0101923	TssA	promoter
chr4	1869400	1871700	WHSC1		no	0.225793	0.0102331	TssA	promoter
chr17	4996900	4999700	INCA1		no	0.284023	0.0102455	TssA	promoter
chr17	4996900	4999700	KIF1C		no	0.284023	0.0102455	TssA	promoter
chr15	59139300	59141900	CCNB2		no	0.495519	0.0102591	EnhG1	enhancer
chr8	61758900	61762500	ASPH		yes	-0.526214	0.0102723	EnhA2	enhancer
chr13	95300900	95302500	ABCC4		no	0.379833	0.0103563	TssA	promoter
chr15	67188400	67199600	IQCH		no	-0.352462	0.0104146	EnhG1	enhancer
chr2	74197800	74199800	MTHFD2		no	0.183732	0.0104146	TssA	promoter
chr7	128409200	128410800	IMPDH1		no	0.456533	0.0104146	TssA	promoter
chr2	171921800	171923100	HAT1		no	-0.340398	0.0104383	TssA	promoter
chr2	240461700	240470200	PP14571		no	-0.182036	0.0104383	EnhA1	enhancer
chr4	122826000	122827200	FGF2		no	0.610677	0.0104383	TssA	promoter
chr9	6007100	6009500	KIAA2026		no	0.314438	0.0104988	TssA	promoter
chr2	3574500	3576000	RPS7		no	0.348643	0.0105085	TssA	promoter
chr12	106357100	106358700	POLR3B		no	-0.317063	0.0105149	TssA	promoter
chr15	63371800	63373000	CA12		no	-0.820064	0.0105913	EnhA1	enhancer
chr10	13099400	13100700	CCDC3		no	0.332059	0.0105925	TssA	promoter
chr10	13099400	13100700	OPTN		no	0.332059	0.0105925	TssA	promoter
chr1	202926400	202928000	KLHL12		no	-0.219842	0.0106731	TssA	promoter
chr1	15616700	15617900	DDI2		no	0.685213	0.0106761	TssA	promoter
chr15	92903600	92905000	CHD2		no	0.229112	0.0106774	TssA	promoter
[truncated: 9,055 more rows]
