# Supplementary material for: NRF2 supports non-small cell lung cancer growth independently of CBP/p300-enhanced glutathione synthesis
Source: EMBO Rep. 2025 May 14;26(12):3106–37. doi: 10.1038/s44319-025-00463-z (PMC12187939; doi:10.1038/s44319-025-00463-z)
Supplement: Supplementary file 12 — Source data Fig. 2 [file 44319_2025_463_MOESM12_ESM.zip › Figure 2/Figure_2D.csv]

DiffBind_H3K27ac_Chr	DiffBind_H3K27ac_Start	DiffBind_H3K27ac_End	DiffBind_Conc	DiffBind_Conc_siNRF2	DiffBind_Conc_control	DiffBind_Fold	DiffBind_p.value	DiffBind_FDR	DiffBind_Peak_Overlaps_ProSeq_shNRF2_Responsive_Peak	ProSeq_Classification	NRF2 Signature Gene
chr2	233699821	233700221	7.098450274	3.424093028	8.040813574	-4.394787363	4.83E-25	2.46E-20	yes	enhancer	UGT1A6
chr10	5019919	5020319	6.748133327	3.954110288	7.640187473	-3.434041211	6.76E-16	6.90E-12	yes	enhancer	AKR1C2
chr4	138235831	138236231	6.297007568	4.207841215	7.116662305	-2.819088117	4.22E-11	1.03E-07	yes	enhancer	SLC7A11
chr5	175873280	175873680	6.05060336	3.632992	6.908850354	-2.998017936	2.58E-10	3.76E-07	yes	enhancer	CPLX2
chr5	175854974	175855374	7.422299764	5.50581342	8.217319507	-2.528114882	1.32E-08	9.21E-06	yes	enhancer	CPLX2
chr17	19752850	19753250	7.729756007	6.622315135	8.348824725	-1.670770539	2.14E-07	7.39E-05	yes	enhancer	ALDH3A1
chr5	175871796	175872196	6.15768942	4.131337269	6.968769947	-2.564497431	3.87E-07	1.13E-04	yes	enhancer	CPLX2
chr6	53548383	53548783	5.701392982	4.154079095	6.430709503	-2.1582259	3.43E-06	5.37E-04	yes	enhancer	GCLC
chr10	5010486	5010886	4.535935198	2.310698863	5.372777358	-3.100333277	5.64E-06	7.79E-04	yes	enhancer	AKR1C2
chr10	5014732	5015132	4.512170287	2.572972356	5.310626176	-2.589759859	6.26E-06	8.46E-04	yes	enhancer	AKR1C2
chr8	61721433	61721833	7.549378737	6.292783863	8.210644348	-1.808030026	6.58E-06	8.60E-04	yes	enhancer	ASPH
chr5	175842721	175843121	5.992263428	4.527748464	6.703884015	-1.979767131	5.74E-05	0.004195892	yes	enhancer	CPLX2
chr6	53547505	53547905	4.870575007	3.195117727	5.624977798	-2.146050729	7.75E-05	0.005153997	yes	enhancer	GCLC
chr10	132065666	132066066	5.40115318	4.112900784	6.070681888	-1.778143788	2.09E-04	0.010347483	yes	enhancer	JAKMIP3
chr10	5015325	5015725	4.652055819	3.378201822	5.317854658	-1.582458597	9.48E-04	0.029195383	yes	enhancer	AKR1C2
chr12	104286029	104286429	7.276013042	5.687075092	8.013772413	-2.231504955	8.01E-09	6.00E-06	yes	linked	TXNRD1
chr17	81923707	81924107	6.204706415	3.972658853	7.042361969	-2.863234619	2.16E-10	3.43E-07	yes	linked	MAFG
chr17	81922858	81923258	4.460624107	1.815040506	5.340479985	-2.931680474	1.21E-05	0.001367555	yes	linked	MAFG
chr5	179820279	179820679	7.65071823	6.85802499	8.159384754	-1.230096706	1.32E-04	0.007573835	yes	linked	SQSTM1
chr17	81927872	81928272	4.16305022	2.343618574	4.942660794	-1.909942937	0.001145521	0.033077419	yes	linked	MAFG
chr19	15935103	15935503	5.403743975	1.947357727	6.336484601	-3.928556302	1.24E-11	3.71E-08	yes	promoter	CYP4F11
chr20	653631	654031	5.789518463	3.33590504	6.651431827	-3.066785543	3.28E-10	4.33E-07	yes	promoter	SRXN1
chr9	110257038	110257438	6.875278588	5.051590918	7.655590404	-2.47364876	4.00E-10	4.86E-07	yes	promoter	TXN
chr2	219217698	219218098	5.587543991	3.199440773	6.442709764	-2.946538693	7.14E-09	5.51E-06	yes	promoter	ABCB6
chr10	4962530	4962930	3.881078913	0.358619527	4.816898439	-3.549644342	2.54E-06	4.21E-04	yes	promoter	AKR1C1
chr2	233690594	233690994	4.077119746	1.739113212	4.926892135	-2.799773263	1.02E-05	0.001184303	yes	promoter	UGT1A6
chr2	233689907	233690307	3.509146784	0.400279283	4.423011248	-3.547439849	2.24E-05	0.002113976	yes	promoter	UGT1A6
chr10	4964360	4964760	3.392409199	0	4.338960163	-3.529407542	3.37E-05	0.002841799	yes	promoter	AKR1C1
chr4	87975156	87975556	5.711271245	4.331250432	6.403508048	-1.895758551	4.19E-05	0.003330052	yes	promoter	SPP1
chr20	652571	652971	5.622299159	4.15526568	6.334476418	-1.958623309	4.42E-05	0.003465959	yes	promoter	SRXN1
chr16	69727045	69727445	7.731410659	6.838446341	8.278854065	-1.375217186	5.17E-05	0.003888566	yes	promoter	NQO1
chr14	22598838	22599238	5.714211245	4.333743061	6.406554407	-1.85780639	7.42E-05	0.00500569	yes	promoter	ABHD4
chr1	10398214	10398614	5.809054471	4.471437002	6.491022204	-1.833744036	1.01E-04	0.00627715	yes	promoter	PGD
chr19	15640470	15640870	4.667571272	2.798434872	5.455223354	-2.227974355	1.11E-04	0.006666726	yes	promoter	CYP4F3
chr10	5004320	5004720	4.971340573	3.401641771	5.705233952	-1.957836059	1.61E-04	0.008578404	yes	promoter	AKR1C2
chr19	48963977	48964377	8.015622506	7.139195191	8.556924526	-1.314047668	1.69E-04	0.008919715	yes	promoter	FTL
chr10	4998591	4998991	5.259655198	3.884873217	5.950643469	-1.846140936	2.15E-04	0.010558764	yes	promoter	AKR1C2
chr1	222547345	222547745	5.730863622	4.448748593	6.39880819	-1.721514684	2.26E-04	0.010895233	yes	promoter	HHIPL2
chr21	36069431	36069831	5.710101594	4.486663047	6.362463467	-1.630928794	3.52E-04	0.015025805	yes	promoter	CBR1
chr6	83431320	83431720	6.508230872	5.662640205	7.037819042	-1.245474587	4.17E-04	0.016927378	yes	promoter	ME1
chr12	104215856	104216256	6.181657572	5.155785236	6.775142096	-1.416966486	5.01E-04	0.019173591	yes	promoter	TXNRD1
chr11	20363951	20364351	6.148220963	5.18211734	6.721705353	-1.357921221	5.35E-04	0.019985432	yes	promoter	HTATIP2
chr16	83952766	83953166	5.708910471	4.464214692	6.367010533	-1.594926665	5.71E-04	0.020817822	yes	promoter	OSGIN1
chr18	24137335	24137735	2.646251749	0	3.554204605	-2.952225703	6.37E-04	0.022505521	yes	promoter	CABYR
chr11	76770128	76770528	8.239531895	7.37896511	8.774852168	-1.145893294	0.001086297	0.032090849	yes	promoter	TSKU
chr4	41256980	41257380	4.910214494	3.706285309	5.557214482	-1.46729732	0.001353794	0.03697664	yes	promoter	UCHL1
chr2	142131262	142131662	2.901584827	0	3.803552854	-2.27802546	0.00172019	0.043275473	yes	promoter	KYNU
chr7	134593572	134593972	6.994717964	3.356557734	7.935586454	-4.362075939	2.76E-23	7.04E-19	NA	other	NA
chr9	111601907	111602307	6.21678175	2.682814227	7.153122615	-4.068391362	1.40E-16	1.79E-12	NA	other	NA
chr5	72843647	72844047	5.898127012	2.348794542	6.835157195	-4.166883174	6.24E-15	4.55E-11	NA	other	NA
chr2	75239426	75239826	5.647816757	1.76695503	6.598001179	-4.570871737	3.54E-14	2.26E-10	NA	other	NA
chr14	26281668	26282068	5.907712348	2.333141699	6.845858281	-4.157563273	1.68E-13	8.58E-10	NA	other	NA
chrX	30283763	30284163	6.930912502	4.87053166	7.746690606	-2.738196968	1.19E-12	5.53E-09	NA	other	NA
chr17	43839971	43840371	6.105869204	3.450086746	6.986607393	-3.463790266	1.71E-12	7.28E-09	NA	other	NA
chr10	4941297	4941697	5.796282395	2.204897346	6.735160444	-3.972810988	3.08E-12	1.21E-08	NA	other	NA
chr1	234369960	234370360	5.325802711	0.389217883	6.302053226	-4.938297975	3.97E-12	1.45E-08	NA	other	NA
chr16	15977339	15977739	5.401360932	0	6.401360932	-6.712184156	8.57E-12	2.91E-08	NA	other	NA
chr4	6732374	6732774	6.15540465	3.764613422	7.010853995	-3.101614671	1.20E-11	3.71E-08	NA	other	NA
chr1	93964076	93964476	5.76281639	2.758383559	6.670002024	-3.460148026	2.99E-11	8.06E-08	NA	other	NA
chr1	61746723	61747123	5.10258345	0.870313049	6.063683769	-4.401545744	3.10E-11	8.06E-08	NA	other	NA
chr17	46100798	46101198	5.48803858	2.523507931	6.392533256	-3.583490721	3.16E-11	8.06E-08	NA	other	NA
chr2	72271460	72271860	5.954780246	2.951637561	6.86188011	-3.847280948	9.32E-11	2.16E-07	NA	other	NA
chr20	3312568	3312968	4.961098401	0	5.961098401	-6.304788398	1.33E-10	2.82E-07	NA	other	NA
chr5	10420975	10421375	4.924379296	0	5.924379296	-6.278612039	1.51E-10	2.89E-07	NA	other	NA
chr2	27015971	27016371	5.15932552	1.863428831	6.083941766	-3.790499044	1.53E-10	2.89E-07	NA	other	NA
chr1	179060984	179061384	5.220090081	0	6.204156614	-5.227894558	1.60E-10	2.92E-07	NA	other	NA
chr2	19786228	19786628	5.027111065	1.358619527	5.969234776	-3.939205617	1.75E-10	3.03E-07	NA	other	NA
chr16	10625824	10626224	5.284707829	1.859426651	6.215947082	-3.775995155	1.78E-10	3.03E-07	NA	other	NA
chr7	134448610	134449010	6.0835207	3.490842994	6.958689159	-3.205465098	2.05E-10	3.37E-07	NA	other	NA
chr5	175874224	175874624	5.515198784	3.001161209	6.383043879	-3.2276376	2.22E-10	3.43E-07	NA	other	NA
chr5	39755729	39756129	6.006636086	3.258352353	6.895075164	-3.326093249	2.48E-10	3.73E-07	NA	other	NA
chr17	60469476	60469876	5.21737859	1.611308546	6.156888796	-3.901889775	2.70E-10	3.82E-07	NA	other	NA
chr9	72857874	72858274	7.317797592	5.722592532	8.056803	-2.244369426	3.23E-10	4.33E-07	NA	other	NA
chr8	61876600	61877000	4.91795847	0.611308546	5.881038711	-4.385912742	3.31E-10	4.33E-07	NA	other	NA
chr7	141662814	141663214	4.940675083	0.08982006	5.915458771	-4.771196828	3.60E-10	4.48E-07	NA	other	NA
chr2	28803022	28803422	5.033195319	0	6.016882403	-5.089112435	4.62E-10	5.48E-07	NA	other	NA
chr12	28035707	28036107	5.009416046	1.077974589	5.96134562	-4.38368723	5.24E-10	6.00E-07	NA	other	NA
chr10	103816693	103817093	4.682380213	0	5.682380213	-6.06911109	5.31E-10	6.00E-07	NA	other	NA
chr7	139914091	139914491	4.976847025	1.620796907	5.904620178	-4.030205604	5.44E-10	6.00E-07	NA	other	NA
chr3	170506369	170506769	4.929017876	1.230471018	5.872358582	-3.957559121	5.53E-10	6.00E-07	NA	other	NA
chr2	9552276	9552676	5.658798486	3.328029609	6.507774366	-2.941764826	7.20E-10	7.65E-07	NA	other	NA
chr7	81499447	81499847	5.781640964	3.155926458	6.659758358	-3.188160454	8.17E-10	8.51E-07	NA	other	NA
chr20	14214060	14214460	4.618260398	0	5.618260398	-5.994181324	9.21E-10	9.39E-07	NA	other	NA
chr6	41961816	41962216	5.033585164	1.161240619	5.98346944	-4.036534672	9.62E-10	9.62E-07	NA	other	NA
chr11	103625575	103625975	6.085613087	4.114580798	6.888781872	-2.679246038	1.05E-09	1.03E-06	NA	other	NA
chr5	69046514	69046914	4.755797215	1.039910902	5.699828124	-4.181655941	1.46E-09	1.41E-06	NA	other	NA
chr1	197178544	197178944	4.482546157	0	5.482546157	-5.877818875	1.91E-09	1.81E-06	NA	other	NA
chr16	15885868	15886268	5.173453851	0	6.168539403	-5.742493683	2.19E-09	2.03E-06	NA	other	NA
chr19	38070676	38071076	5.221340752	2.111978724	6.135235635	-3.948562997	2.27E-09	2.07E-06	NA	other	NA
chr2	25516623	25517023	4.801888798	0.400279283	5.76734927	-4.814030019	2.65E-09	2.37E-06	NA	other	NA
chr4	99447032	99447432	4.386659532	0	5.386659532	-5.800188559	2.90E-09	2.55E-06	NA	other	NA
chr2	213251814	213252214	4.676669318	0.58511579	5.633724375	-4.155408084	3.77E-09	3.17E-06	NA	other	NA
chr2	37215125	37215525	4.991523896	1.881117914	5.905482958	-3.473924627	3.80E-09	3.17E-06	NA	other	NA
chr4	6892836	6893236	6.228967304	4.252886109	7.032872651	-2.598185906	3.85E-09	3.17E-06	NA	other	NA
chr11	112302300	112302700	4.832875068	1.95487961	5.73125314	-3.679985563	6.12E-09	4.95E-06	NA	other	NA
chr11	10490621	10491021	4.787163589	0	5.767796996	-4.829614754	7.28E-09	5.54E-06	NA	other	NA
chr15	65598379	65598779	4.734856364	0	5.72149639	-5.07490139	8.33E-09	6.16E-06	NA	other	NA
chr8	128065545	128065945	5.061617866	1.447520067	6.001470823	-3.82602071	1.19E-08	8.57E-06	NA	other	NA
chr5	78727657	78728057	4.986426912	2.56629307	5.844934089	-3.108333506	1.19E-08	8.57E-06	NA	other	NA
chr5	113531796	113532196	4.202081843	0	5.202081843	-5.599159336	1.30E-08	9.21E-06	NA	other	NA
chr19	39960709	39961109	5.338267764	2.850475232	6.203569907	-3.003246089	1.66E-08	1.14E-05	NA	other	NA
chr16	113410	113810	5.419799953	2.59827161	6.313969267	-3.229539694	1.67E-08	1.14E-05	NA	other	NA
chr12	6430113	6430513	6.900932255	5.197507035	7.660466311	-2.318810794	1.73E-08	1.15E-05	NA	other	NA
chr19	50933783	50934183	4.091300882	0	5.091300882	-5.52524495	1.74E-08	1.15E-05	NA	other	NA
chr12	21638765	21639165	5.045984039	2.196271047	5.942276212	-3.227756328	1.78E-08	1.16E-05	NA	other	NA
chr6	118896228	118896628	5.556846427	3.361452227	6.390073692	-2.752023028	1.92E-08	1.24E-05	NA	other	NA
chr8	27683749	27684149	4.590234246	0.126605832	5.557164837	-4.393874094	1.96E-08	1.25E-05	NA	other	NA
chr1	65159198	65159598	4.656953712	1.191652224	5.590118439	-4.144863073	2.08E-08	1.31E-05	NA	other	NA
chr7	139472115	139472515	4.079038694	0	5.079038694	-5.502191036	2.10E-08	1.31E-05	NA	other	NA
chr4	15149442	15149842	6.127627015	4.072706255	6.942659832	-2.677930462	2.54E-08	1.56E-05	NA	other	NA
chr1	78003033	78003433	5.921946829	3.808084251	6.744858329	-2.726038753	2.58E-08	1.56E-05	NA	other	NA
chr7	24456668	24457068	4.596024606	1.509649001	5.508493785	-3.579871994	2.68E-08	1.61E-05	NA	other	NA
chr10	121910618	121911018	5.323911177	2.931852546	6.179494023	-2.956986479	2.88E-08	1.71E-05	NA	other	NA
chr3	136786603	136787003	5.378153382	3.049041119	6.226946326	-2.846267895	3.15E-08	1.85E-05	NA	other	NA
chr3	9871055	9871455	4.733499786	1.838516329	5.63310983	-3.690731582	3.35E-08	1.94E-05	NA	other	NA
chr7	32879598	32879998	4.747091395	1.327358117	5.678059278	-3.650564704	3.38E-08	1.94E-05	NA	other	NA
chr14	35050200	35050600	4.693013226	0	5.686152112	-5.306715057	3.49E-08	1.98E-05	NA	other	NA
chr17	55090344	55090744	4.548095326	0	5.52521047	-4.613021673	3.57E-08	2.00E-05	NA	other	NA
chr16	46976306	46976706	4.445834106	0	5.421253852	-4.540229946	4.08E-08	2.23E-05	NA	other	NA
chr9	6102036	6102436	3.880617662	4.880617662	0	5.364709189	4.12E-08	2.23E-05	NA	other	NA
chr13	24220765	24221165	3.914669517	0	4.914669517	-5.360354852	4.22E-08	2.25E-05	NA	other	NA
chr11	85299209	85299609	5.172994358	2.366330171	6.066026007	-3.208512934	4.24E-08	2.25E-05	NA	other	NA
chr14	43707139	43707539	4.478136129	0	5.462159716	-4.842485462	4.34E-08	2.28E-05	NA	other	NA
chr1	204647286	204647686	4.852158701	2.234411672	5.729571616	-3.477243412	4.44E-08	2.31E-05	NA	other	NA
chr2	183059383	183059783	4.494937381	1.052071729	5.427029565	-3.667598415	4.48E-08	2.31E-05	NA	other	NA
chr9	35923923	35924323	4.41025566	0.848457481	5.347839485	-3.730576581	4.70E-08	2.40E-05	NA	other	NA
chrX	77936852	77937252	5.254970968	3.055574243	6.088687958	-2.768750567	4.96E-08	2.49E-05	NA	other	NA
chr14	91030040	91030440	3.899995909	0	4.899995909	-5.350213133	4.97E-08	2.49E-05	NA	other	NA
chr2	72745410	72745810	4.438326734	0	5.421900779	-4.792205485	5.77E-08	2.85E-05	NA	other	NA
chr1	109719384	109719784	4.391452112	0	5.363031736	-4.476270828	5.89E-08	2.89E-05	NA	other	NA
chr7	76373356	76373756	5.599159375	3.686207472	6.39363875	-2.557562796	5.96E-08	2.90E-05	NA	other	NA
chr15	53307709	53308109	5.166678047	2.418663469	6.055095484	-3.149349081	6.03E-08	2.90E-05	NA	other	NA
chr6	116055434	116055834	5.254276775	3.172441039	6.072952587	-2.747079537	6.18E-08	2.95E-05	NA	other	NA
chr12	20275364	20275764	3.872935781	0	4.872935781	-5.318246429	6.40E-08	3.02E-05	NA	other	NA
chr4	8303598	8303998	4.645526423	1.523507931	5.560196073	-3.598131869	6.59E-08	3.08E-05	NA	other	NA
chr10	22042820	22043220	4.99410069	1.815040506	5.912174097	-3.478309575	7.20E-08	3.34E-05	NA	other	NA
chr18	49477152	49477552	4.613144078	1.327358117	5.537215965	-3.519036174	7.57E-08	3.45E-05	NA	other	NA
chr10	4956690	4957090	4.98962951	2.789670723	5.823415148	-2.921066991	7.59E-08	3.45E-05	NA	other	NA
chr8	17256088	17256488	4.389734801	0.594777408	5.336806161	-4.188604262	7.71E-08	3.45E-05	NA	other	NA
chr10	75185145	75185545	3.827582804	0	4.827582804	-5.266722306	7.96E-08	3.53E-05	NA	other	NA
chr12	40566586	40566986	3.78030925	0	4.78030925	-5.248868749	8.81E-08	3.87E-05	NA	other	NA
chr2	227388555	227388955	6.447562344	4.538868289	7.241388722	-2.480875276	8.91E-08	3.88E-05	NA	other	NA
chr6	87723488	87723888	5.714663988	3.536654162	6.545746412	-2.703418041	9.72E-08	4.20E-05	NA	other	NA
chr6	16687255	16687655	5.081488041	2.483416058	5.957143045	-3.001389008	9.92E-08	4.25E-05	NA	other	NA
chr3	29683643	29684043	4.870152487	1.964052868	5.770560298	-3.266655819	1.09E-07	4.58E-05	NA	other	NA
chr8	134551497	134551897	3.737313196	0	4.737313196	-5.200598645	1.12E-07	4.67E-05	NA	other	NA
chr2	23790860	23791260	4.436860058	0	5.427741198	-5.081129697	1.20E-07	4.97E-05	NA	other	NA
chr5	32760358	32760758	6.06106513	4.277487615	6.834671427	-2.387070519	1.21E-07	4.97E-05	NA	other	NA
chr10	77827560	77827960	3.706427311	0	4.706427311	-5.180881425	1.22E-07	4.97E-05	NA	other	NA
chr11	110312036	110312436	4.631985187	1.750942539	5.530585389	-3.36790153	1.23E-07	4.97E-05	NA	other	NA
chr3	148643554	148643954	4.485366073	1.358619527	5.400323306	-3.397047853	1.24E-07	4.97E-05	NA	other	NA
chr15	55403703	55404103	5.651480089	3.847999826	6.428440878	-2.424260222	1.29E-07	5.11E-05	NA	other	NA
chr1	167548681	167549081	3.759390044	0	4.759390044	-5.206254746	1.32E-07	5.17E-05	NA	other	NA
chr2	179344498	179344898	4.348357322	0.870313049	5.282123481	-3.664157102	1.36E-07	5.26E-05	NA	other	NA
chr6	52725206	52725606	4.906482441	2.238895818	5.788233394	-3.057991073	1.36E-07	5.26E-05	NA	other	NA
chr8	119580219	119580619	3.692631712	0	4.692631712	-5.169884225	1.38E-07	5.29E-05	NA	other	NA
chr15	71055450	71055850	4.320582648	0.812034287	5.255766148	-3.927487617	1.41E-07	5.29E-05	NA	other	NA
chr10	31242833	31243233	3.671337384	0	4.671337384	-5.151303251	1.42E-07	5.30E-05	NA	other	NA
chr11	748306	748706	5.669658535	3.886126209	6.443257154	-2.486623612	1.48E-07	5.47E-05	NA	other	NA
chr12	32422895	32423295	3.652786277	0	4.652786277	-5.13956444	1.63E-07	5.97E-05	NA	other	NA
chr9	113455222	113455622	4.436830377	1.481525232	5.340691501	-3.410605435	1.73E-07	6.30E-05	NA	other	NA
chr3	120693498	120693898	5.015774952	2.94598712	5.832829592	-2.755190756	1.82E-07	6.52E-05	NA	other	NA
chr14	101962672	101963072	5.528232998	3.744251686	6.301907891	-2.44618536	1.82E-07	6.52E-05	NA	other	NA
chr15	92429497	92429897	4.497405886	1.646355437	5.393797693	-3.520322631	1.83E-07	6.52E-05	NA	other	NA
chr8	129753312	129753712	3.653224553	0	4.653224553	-5.124305475	1.87E-07	6.63E-05	NA	other	NA
chr17	65064446	65064846	4.251008948	0.027646697	5.211865034	-4.592987337	1.90E-07	6.67E-05	NA	other	NA
chr1	225817814	225818214	5.762239533	4.000912909	6.532030907	-2.371490495	1.91E-07	6.67E-05	NA	other	NA
chr1	165651222	165651622	4.402081108	1.242813559	5.318989581	-3.863964631	2.08E-07	7.21E-05	NA	other	NA
chr17	35256968	35257368	4.457772753	1.178862153	5.381472167	-3.474170875	2.16E-07	7.41E-05	NA	other	NA
chr7	50534735	50535135	5.983464325	4.222274556	6.75323202	-2.374810567	2.25E-07	7.60E-05	NA	other	NA
chr10	114605211	114605611	4.789279812	1.943582027	5.685272277	-3.197556362	2.28E-07	7.60E-05	NA	other	NA
chr6	24659110	24659510	5.085224427	2.962698038	5.909263588	-2.685534904	2.29E-07	7.60E-05	NA	other	NA
chr15	68399730	68400130	6.604822923	5.13457401	7.317709175	-2.062338271	2.29E-07	7.60E-05	NA	other	NA
chr3	185959571	185959971	6.35616833	4.595988705	7.125761175	-2.336608462	2.30E-07	7.60E-05	NA	other	NA
chr7	130026071	130026471	4.770108658	1.922816534	5.666220237	-3.185104096	2.34E-07	7.69E-05	NA	other	NA
chr7	105648721	105649121	4.714490148	2.293814296	5.573053165	-3.027054702	2.36E-07	7.73E-05	NA	other	NA
chr2	72214401	72214801	3.666903413	0	4.666903413	-5.068575506	2.77E-07	9.00E-05	NA	other	NA
chr1	165836524	165836924	4.199485535	0.662309206	5.13597099	-3.675122335	2.92E-07	9.44E-05	NA	other	NA
chr20	5160862	5161262	3.548626087	0	4.548626087	-5.035227687	2.99E-07	9.59E-05	NA	other	NA
chr17	79933605	79934005	4.315138167	0.630223273	5.257930157	-4.547409241	3.01E-07	9.59E-05	NA	other	NA
chr6	12137742	12138142	4.883905462	2.500100962	5.738616527	-2.88214546	3.10E-07	9.76E-05	NA	other	NA
chr7	76340768	76341168	4.834588517	2.563835641	5.676785593	-2.851767898	3.12E-07	9.76E-05	NA	other	NA
chr10	87948589	87948989	4.530060965	1.317317162	5.450078414	-3.611485335	3.19E-07	9.91E-05	NA	other	NA
chr20	5080345	5080745	5.345173825	2.754257924	6.220182945	-3.047366	3.25E-07	1.00E-04	NA	other	NA
chr3	9976561	9976961	5.147773599	3.128091931	5.957918397	-2.650701761	3.25E-07	1.00E-04	NA	other	NA
chr15	75389989	75390389	4.151140164	0.027646697	5.109149355	-4.497357264	3.29E-07	1.01E-04	NA	other	NA
chr10	27529558	27529958	3.504533585	0	4.504533585	-5.006948471	3.39E-07	1.03E-04	NA	other	NA
chr8	107104836	107105236	4.228314055	0	5.218836934	-4.913481236	3.44E-07	1.03E-04	NA	other	NA
chr2	128187102	128187502	4.165526466	0	5.145657798	-4.544824917	3.45E-07	1.03E-04	NA	other	NA
chr22	46019134	46019534	3.515740889	0	4.515740889	-5.007839949	3.66E-07	1.09E-04	NA	other	NA
chr12	104219199	104219599	7.51580357	6.01061188	8.236271716	-2.100013804	3.77E-07	1.12E-04	NA	other	NA
chr2	51981925	51982325	3.501857411	0	4.501857411	-4.996197698	3.82E-07	1.13E-04	NA	other	NA
chr22	21607519	21607919	3.555520237	0	4.555520237	-5.008781615	3.87E-07	1.13E-04	NA	other	NA
chr22	35372189	35372589	5.737488015	3.704055309	6.549556415	-2.579334731	4.03E-07	1.17E-04	NA	other	NA
chr11	5280960	5281360	4.884620627	2.071069352	5.778180965	-3.17866217	4.12E-07	1.18E-04	NA	other	NA
chr15	64405542	64405942	4.369853016	1.358619527	5.27748941	-3.281674035	4.15E-07	1.18E-04	NA	other	NA
chr6	13394980	13395380	4.100389945	0	5.069087086	-4.221268085	4.15E-07	1.18E-04	NA	other	NA
chr22	46171328	46171728	3.507332163	0	4.507332163	-4.970633473	4.19E-07	1.19E-04	NA	other	NA
chr5	68555106	68555506	3.465426446	0	4.465426446	-4.964890537	4.59E-07	1.28E-04	NA	other	NA
chr11	12684187	12684587	5.711651779	3.913733556	6.487680556	-2.371010735	4.61E-07	1.28E-04	NA	other	NA
chr9	93486137	93486537	4.08442407	0	5.050377786	-4.199338405	4.61E-07	1.28E-04	NA	other	NA
chr2	31811956	31812356	4.41228071	1.944615209	5.275597996	-3.241280615	4.78E-07	1.31E-04	NA	other	NA
chr20	3914133	3914533	4.402618238	1.196271047	5.322270191	-3.428378541	4.79E-07	1.31E-04	NA	other	NA
chr9	132270072	132270472	4.956888941	2.851026353	5.77875236	-2.804382158	4.81E-07	1.31E-04	NA	other	NA
chr1	28718836	28719236	3.481925866	0	4.481925866	-4.965063191	4.94E-07	1.34E-04	NA	other	NA
chr10	60130243	60130643	3.452314909	0	4.452314909	-4.935857631	4.97E-07	1.34E-04	NA	other	NA
chr2	17355318	17355718	6.3315895	4.615418043	7.093423377	-2.29030764	5.11E-07	1.37E-04	NA	other	NA
chr14	36976517	36976917	5.15421636	3.069481952	5.973279933	-2.618799038	5.14E-07	1.37E-04	NA	other	NA
chr2	26412120	26412520	3.445114524	0	4.445114524	-4.936576946	5.22E-07	1.39E-04	NA	other	NA
chr19	15210602	15211002	5.001675576	2.904593031	5.822381124	-2.762526591	5.26E-07	1.39E-04	NA	other	NA
chr7	5755702	5756102	3.428186183	0	4.428186183	-4.924991613	5.32E-07	1.39E-04	NA	other	NA
chr5	76372567	76372967	5.02507808	2.624228729	5.88158334	-2.823801343	5.38E-07	1.39E-04	NA	other	NA
chr3	9416144	9416544	3.411227749	0	4.411227749	-4.918554397	5.38E-07	1.39E-04	NA	other	NA
chr3	156050706	156051106	3.436524349	0	4.436524349	-4.932433957	5.38E-07	1.39E-04	NA	other	NA
chr2	233857677	233858077	4.757337355	2.436109689	5.605256415	-2.815772203	5.38E-07	1.39E-04	NA	other	NA
chr15	63420347	63420747	4.206626029	0	5.197004883	-4.862339993	5.53E-07	1.40E-04	NA	other	NA
chr5	56441706	56442106	4.832205834	2.10768853	5.71871706	-3.052079322	5.54E-07	1.40E-04	NA	other	NA
chr2	61770503	61770903	4.638435939	1.698558344	5.541227868	-3.21894949	5.60E-07	1.41E-04	NA	other	NA
chr2	162582067	162582467	4.483590008	1.649727067	5.378693851	-3.135350829	5.63E-07	1.41E-04	NA	other	NA
chr4	99723347	99723747	4.232356248	1.0328206	5.151617108	-3.402832237	5.65E-07	1.41E-04	NA	other	NA
chr3	184006148	184006548	3.448270424	0	4.448270424	-4.934326689	5.74E-07	1.43E-04	NA	other	NA
chr12	116492840	116493240	4.92775885	2.271538714	5.808534751	-3.034223616	5.99E-07	1.48E-04	NA	other	NA
chr11	69688732	69689132	4.063016022	0.338902188	5.007371425	-4.133381637	6.06E-07	1.49E-04	NA	other	NA
chr16	53225022	53225422	3.380894115	0	4.380894115	-4.89493768	6.22E-07	1.52E-04	NA	other	NA
chr20	13742210	13742610	3.403955639	0	4.403955639	-4.895306497	6.24E-07	1.52E-04	NA	other	NA
chr1	37486914	37487314	4.375635055	1.719581979	5.256396563	-3.273269032	6.36E-07	1.54E-04	NA	other	NA
chr1	26848961	26849361	5.182381898	3.300806326	5.971996672	-2.586091166	6.59E-07	1.59E-04	NA	other	NA
chr16	89995438	89995838	4.953374901	2.717372454	5.791500778	-2.856019859	6.63E-07	1.59E-04	NA	other	NA
chr4	32002173	32002573	4.199085862	0.848457481	5.126580121	-3.520784806	6.65E-07	1.59E-04	NA	other	NA
chr8	104586080	104586480	3.524705883	0	4.524705883	-4.943871981	6.89E-07	1.64E-04	NA	other	NA
chr9	94937486	94937886	5.997681238	4.360938066	6.744783625	-2.230532113	6.97E-07	1.65E-04	NA	other	NA
chr11	77838773	77839173	3.364614677	0	4.364614677	-4.877371719	7.09E-07	1.67E-04	NA	other	NA
chr3	31369799	31370199	3.39900256	0	4.39900256	-4.872993907	7.10E-07	1.67E-04	NA	other	NA
chr2	202039237	202039637	5.397091523	3.539158289	6.182959075	-2.412524439	7.24E-07	1.69E-04	NA	other	NA
chr7	24477979	24478379	5.394469845	3.136682408	6.235160746	-2.764423522	7.36E-07	1.71E-04	NA	other	NA
chr3	17639418	17639818	6.837508564	5.56467367	7.503041625	-1.855890499	7.36E-07	1.71E-04	NA	other	NA
chr5	65724323	65724723	6.327492826	4.563052451	7.097822212	-2.34013066	7.45E-07	1.72E-04	NA	other	NA
chr13	24911304	24911704	4.065705954	0	5.053900767	-4.75583156	7.65E-07	1.76E-04	NA	other	NA
chr12	79083126	79083526	4.112374005	1.208908378	5.01259338	-3.641134741	7.81E-07	1.79E-04	NA	other	NA
chr17	29357787	29358187	3.367381509	0	4.367381509	-4.859303733	7.84E-07	1.79E-04	NA	other	NA
chr8	128585453	128585853	4.416930936	0.993530116	5.348078337	-3.563978376	7.93E-07	1.79E-04	NA	other	NA
chr5	29795202	29795602	3.327522743	0	4.327522743	-4.849860322	7.96E-07	1.79E-04	NA	other	NA
chr1	192826389	192826789	4.808976368	5.69860281	2.045841534	3.110614123	7.98E-07	1.79E-04	NA	other	NA
chr18	57586835	57587235	4.547619222	2.036370107	5.415196538	-2.974301119	8.00E-07	1.79E-04	NA	other	NA
chr2	72204829	72205229	4.367643484	1.607845816	5.257004264	-3.358168822	8.19E-07	1.82E-04	NA	other	NA
chr19	51350833	51351233	5.005031191	2.739113212	5.84666837	-2.826863861	8.29E-07	1.83E-04	NA	other	NA
chr8	115284548	115284948	3.978378179	0	4.942991408	-4.112066996	8.30E-07	1.83E-04	NA	other	NA
chr15	32850758	32851158	5.373947772	3.080618146	6.218731792	-2.876387727	8.65E-07	1.90E-04	NA	other	NA
chr4	1323481	1323881	3.341458432	4.341458432	0	4.841133817	8.70E-07	1.90E-04	NA	other	NA
chr1	192827508	192827908	4.960890938	5.801236891	2.706054657	2.981970804	8.74E-07	1.91E-04	NA	other	NA
chr17	18723503	18723903	4.416828931	1.785859457	5.295408654	-3.115352115	9.14E-07	1.98E-04	NA	other	NA
chr10	93873478	93873878	3.296620839	0	4.296620839	-4.821361034	9.50E-07	2.05E-04	NA	other	NA
chr3	107868501	107868901	3.300265478	0	4.300265478	-4.817560456	9.51E-07	2.05E-04	NA	other	NA
chr1	241807077	241807477	3.298776255	0	4.298776255	-4.80679577	9.79E-07	2.10E-04	NA	other	NA
chr3	17771140	17771540	3.28893185	0	4.28893185	-4.813692398	9.94E-07	2.12E-04	NA	other	NA
chr4	150072905	150073305	4.00830574	0	4.996019347	-4.705507664	1.00E-06	2.12E-04	NA	other	NA
chr8	128326933	128327333	3.986983949	0.027646697	4.939849284	-4.346384144	1.00E-06	2.12E-04	NA	other	NA
chr19	43438672	43439072	5.458295642	6.267798883	3.443167159	2.591432921	1.02E-06	2.12E-04	NA	other	NA
chr12	85626703	85627103	4.305663309	5.184809255	1.66822949	3.116947969	1.02E-06	2.12E-04	NA	other	NA
chr3	66554046	66554446	3.989384568	0	4.954270036	-4.102634256	1.02E-06	2.12E-04	NA	other	NA
chr8	55901487	55901887	3.364120988	0	4.364120988	-4.838782534	1.02E-06	2.12E-04	NA	other	NA
chr17	47610658	47611058	4.058791582	0	5.025345664	-4.139294872	1.03E-06	2.13E-04	NA	other	NA
chr1	179218014	179218414	3.992522253	0.08982006	4.943468008	-3.863721252	1.16E-06	2.39E-04	NA	other	NA
chr5	175867879	175868279	6.187731491	4.518152927	6.94104065	-2.247764913	1.16E-06	2.39E-04	NA	other	NA
chr2	223042461	223042861	4.218968537	1.400279283	5.112921527	-3.50872317	1.18E-06	2.41E-04	NA	other	NA
chr8	132346498	132346898	3.916036949	0	4.889713783	-4.32071736	1.18E-06	2.41E-04	NA	other	NA
chr1	28471613	28472013	4.485887184	1.59827161	5.384964819	-3.171465393	1.22E-06	2.48E-04	NA	other	NA
chr9	33619341	33619741	4.250548411	1.338902188	5.151351826	-3.569178947	1.23E-06	2.48E-04	NA	other	NA
chr2	39875021	39875421	3.33222223	0	4.33222223	-4.809147408	1.23E-06	2.48E-04	NA	other	NA
chr16	16068914	16069314	3.260928419	0	4.260928419	-4.775725725	1.24E-06	2.49E-04	NA	other	NA
chr10	122864871	122865271	4.07661952	0.848457481	4.997510945	-3.405320427	1.24E-06	2.49E-04	NA	other	NA
chr2	38827698	38828098	4.479382459	1.143401185	5.40611774	-3.477728837	1.27E-06	2.52E-04	NA	other	NA
chr14	91614259	91614659	3.979165205	0	4.967894598	-4.685364673	1.27E-06	2.52E-04	NA	other	NA
chr3	196279387	196279787	4.151238728	1.052071729	5.064504253	-3.326667928	1.30E-06	2.57E-04	NA	other	NA
chr4	51853029	51853429	4.348452103	0.780831106	5.286292831	-3.629308997	1.33E-06	2.62E-04	NA	other	NA
chr17	53142837	53143237	3.255306497	0	4.255306497	-4.772106285	1.33E-06	2.62E-04	NA	other	NA
chr2	233557114	233557514	6.078888461	4.598392017	6.794021439	-2.07783926	1.39E-06	2.71E-04	NA	other	NA
chr3	151792504	151792904	5.417933223	3.25115099	6.247614894	-2.62808779	1.39E-06	2.71E-04	NA	other	NA
chr9	120403694	120404094	6.705192014	5.002599737	7.464574943	-2.261168832	1.42E-06	2.74E-04	NA	other	NA
chr8	70173093	70173493	3.21989703	0	4.21989703	-4.749091363	1.43E-06	2.76E-04	NA	other	NA
chr2	227654335	227654735	4.758981716	2.312026813	5.620224566	-2.834906132	1.46E-06	2.80E-04	NA	other	NA
chr10	79317721	79318121	3.207274577	0	4.207274577	-4.726608533	1.49E-06	2.86E-04	NA	other	NA
chr5	175858368	175858768	4.912536582	2.490489311	5.771240786	-2.808207069	1.50E-06	2.86E-04	NA	other	NA
chr12	107696025	107696425	4.365313265	1.727186089	5.244519779	-3.083819278	1.54E-06	2.92E-04	NA	other	NA
chr18	70907827	70908227	4.043901091	0	5.010104083	-4.121230612	1.62E-06	3.06E-04	NA	other	NA
chr1	173330652	173331052	3.185768341	0	4.185768341	-4.719343715	1.65E-06	3.11E-04	NA	other	NA
chr3	29606017	29606417	3.913119839	0.027646697	4.863466004	-4.272042135	1.68E-06	3.15E-04	NA	other	NA
chr15	90979686	90980086	4.700519776	2.361452227	5.550408558	-2.821590443	1.74E-06	3.25E-04	NA	other	NA
chr17	41645557	41645957	4.417261891	1.937039477	5.281821062	-2.937672367	1.75E-06	3.25E-04	NA	other	NA
chr14	34843258	34843658	4.639949912	2.135027949	5.506917516	-2.883142441	1.82E-06	3.37E-04	NA	other	NA
chr17	48897960	48898360	3.903372028	0	4.890154429	-4.595558693	1.83E-06	3.37E-04	NA	other	NA
chr3	141538518	141538918	3.198657191	4.198657191	0	4.698394092	1.84E-06	3.37E-04	NA	other	NA
chr3	190032133	190032533	4.676151603	2.488607738	5.508413907	-2.751053199	1.86E-06	3.41E-04	NA	other	NA
chr2	62501504	62501904	3.87582131	0	4.851496599	-4.260007922	1.89E-06	3.42E-04	NA	other	NA
chr1	196078744	196079144	3.989948224	0.662309206	4.916247592	-3.473012535	1.89E-06	3.42E-04	NA	other	NA
chr7	75937862	75938262	5.858173547	3.807800392	6.672583176	-2.564427607	1.89E-06	3.42E-04	NA	other	NA
chr19	40920435	40920835	4.18855291	0.295404279	5.139167106	-3.764437792	1.94E-06	3.48E-04	NA	other	NA
chr11	18329147	18329547	4.499119296	1.837404271	5.380367607	-2.975412162	1.94E-06	3.48E-04	NA	other	NA
chr1	26237574	26237974	4.686747373	2.624873403	5.502728728	-2.710694514	1.97E-06	3.52E-04	NA	other	NA
chr2	215771635	215772035	3.863516682	0	4.849927099	-4.587646441	1.97E-06	3.52E-04	NA	other	NA
chr1	200639691	200640091	5.642171746	4.161558203	6.357330286	-2.106265135	1.98E-06	3.52E-04	NA	other	NA
chr1	39615106	39615506	3.319895067	0	4.319895067	-4.745703393	2.02E-06	3.57E-04	NA	other	NA
chr8	6909594	6909994	4.888355184	2.868867219	5.698472736	-2.553454835	2.04E-06	3.58E-04	NA	other	NA
chr3	17432124	17432524	4.123703068	1.071069352	5.034035234	-3.282025709	2.04E-06	3.58E-04	NA	other	NA
chr17	72566505	72566905	3.145161686	0	4.145161686	-4.67768917	2.08E-06	3.64E-04	NA	other	NA
chr7	134606029	134606429	4.421949223	0.848457481	5.360047875	-3.648037419	2.09E-06	3.64E-04	NA	other	NA
chr1	227043694	227044094	3.827773189	0	4.799773076	-4.233936501	2.15E-06	3.73E-04	NA	other	NA
chr19	33292982	33293382	4.316933238	1.311469663	5.224187337	-3.211307282	2.18E-06	3.76E-04	NA	other	NA
chr4	82985197	82985597	3.882067881	0	4.845585596	-4.010761812	2.21E-06	3.80E-04	NA	other	NA
chr5	31149161	31149561	3.114779158	0	4.114779158	-4.652482773	2.21E-06	3.80E-04	NA	other	NA
chr4	101230800	101231200	4.342703598	2.135932775	5.177318856	-2.927926807	2.26E-06	3.86E-04	NA	other	NA
chr8	71831457	71831857	5.316780161	3.150144881	6.146443416	-2.669669639	2.27E-06	3.86E-04	NA	other	NA
chr6	138944748	138945148	4.036465595	0.295404279	4.981483379	-3.694865647	2.30E-06	3.92E-04	NA	other	NA
chr8	128283102	128283502	3.127186706	0	4.127186706	-4.655618953	2.31E-06	3.92E-04	NA	other	NA
chr5	88108880	88109280	4.246978153	1.616060527	5.125553323	-3.100702684	2.36E-06	3.98E-04	NA	other	NA
chr19	46913700	46914100	4.067531576	1.379599772	4.951007121	-3.167069155	2.40E-06	4.03E-04	NA	other	NA
chr10	77356508	77356908	3.076087382	4.076087382	0	4.643786791	2.41E-06	4.04E-04	NA	other	NA
chr14	56339686	56340086	3.180412619	0	4.180412619	-4.6514277	2.53E-06	4.21E-04	NA	other	NA
chr5	175857619	175858019	4.862379143	2.988060671	5.65085125	-2.587967208	2.55E-06	4.21E-04	NA	other	NA
chr17	39485930	39486330	4.440980747	2.016906886	5.299893316	-2.877951482	2.55E-06	4.21E-04	NA	other	NA
chr11	34427017	34427417	5.424898277	3.51727656	6.218559846	-2.421351362	2.63E-06	4.33E-04	NA	other	NA
chr6	131102359	131102759	4.082413472	5.017938356	0.566415876	3.665000564	2.67E-06	4.38E-04	NA	other	NA
chr15	95684925	95685325	4.256532922	1.774314128	5.121288445	-2.966442066	2.72E-06	4.45E-04	NA	other	NA
chr5	139270979	139271379	3.896144483	0.327358117	4.834036497	-3.578449454	2.83E-06	4.61E-04	NA	other	NA
chr10	31129064	31129464	3.792451732	0	4.766666944	-4.208993614	2.93E-06	4.75E-04	NA	other	NA
chr9	120641912	120642312	3.903290866	0.126605832	4.849674908	-3.74639248	2.93E-06	4.75E-04	NA	other	NA
chr9	137481990	137482390	3.115248361	0	4.115248361	-4.627417739	2.97E-06	4.80E-04	NA	other	NA
chr7	30308397	30308797	3.922217322	0.812034287	4.836162683	-3.528457394	3.07E-06	4.92E-04	NA	other	NA
chr9	110919913	110920313	6.360099208	4.678851204	7.11557411	-2.257367961	3.14E-06	5.02E-04	NA	other	NA
chr3	124263091	124263491	3.81871705	0	4.778602106	-4.509623008	3.16E-06	5.03E-04	NA	other	NA
chr7	151241015	151241415	3.08141194	0	4.08141194	-4.584770938	3.17E-06	5.03E-04	NA	other	NA
chr17	27573868	27574268	3.769378841	0	4.756336198	-4.499296396	3.25E-06	5.15E-04	NA	other	NA
chr10	5099086	5099486	5.057002223	2.943582027	5.879855938	-2.540667697	3.34E-06	5.28E-04	NA	other	NA
chr4	6855720	6856120	4.40338054	1.611308546	5.295282993	-3.085673616	3.36E-06	5.29E-04	NA	other	NA
chr12	64795965	64796365	4.193391579	1.603066655	5.068347203	-3.038038611	3.40E-06	5.33E-04	NA	other	NA
chr22	44870088	44870488	4.047046531	1.369917109	4.92960968	-3.353610432	3.48E-06	5.43E-04	NA	other	NA
chr18	23546480	23546880	3.020595089	0	4.020595089	-4.568382824	3.49E-06	5.43E-04	NA	other	NA
chr4	94961228	94961628	4.014900958	0.891842458	4.929633952	-3.320830731	3.54E-06	5.47E-04	NA	other	NA
chr16	18803914	18804314	3.759444188	0.027646697	4.704100904	-4.126734593	3.55E-06	5.47E-04	NA	other	NA
chr1	44532169	44532569	4.242265618	1.126605832	5.156546921	-3.32541285	3.55E-06	5.47E-04	NA	other	NA
chr19	34226224	34226624	3.935819481	0.83444434	4.84922172	-3.53752597	3.61E-06	5.54E-04	NA	other	NA
chr11	95985432	95985832	3.876559073	0.052071729	4.824722297	-3.75225095	3.65E-06	5.58E-04	NA	other	NA
chr7	2956799	2957199	3.026130628	0	4.026130628	-4.567567506	3.66E-06	5.58E-04	NA	other	NA
chr9	109098153	109098553	4.660421838	2.003453508	5.541262179	-2.978623542	3.68E-06	5.60E-04	NA	other	NA
chr17	48520324	48520724	4.852481015	3.00297643	5.636995351	-2.558061039	3.75E-06	5.69E-04	NA	other	NA
chr1	100050106	100050506	4.078435345	1.620796907	4.94075238	-3.105300686	3.77E-06	5.69E-04	NA	other	NA
chr5	142597876	142598276	5.071758062	3.049041119	5.882329257	-2.51846382	3.79E-06	5.69E-04	NA	other	NA
chr15	44384770	44385170	3.073836294	0	4.073836294	-4.576059938	3.80E-06	5.69E-04	NA	other	NA
chr16	15879233	15879633	6.382862552	4.739359997	7.131256416	-2.192055595	3.81E-06	5.69E-04	NA	other	NA
chr8	128584551	128584951	5.327026929	3.084829192	6.165886667	-2.686196997	3.81E-06	5.69E-04	NA	other	NA
chr14	37655437	37655837	4.038356954	1.215185773	4.932651233	-3.838745886	3.82E-06	5.69E-04	NA	other	NA
chr7	87370797	87371197	3.145415662	0	4.145415662	-4.600053924	3.90E-06	5.80E-04	NA	other	NA
chr5	74343523	74343923	3.833921253	0	4.791896747	-3.930188524	3.93E-06	5.81E-04	NA	other	NA
chr7	17042676	17043076	3.715148709	0	4.700079457	-4.44373936	3.93E-06	5.81E-04	NA	other	NA
chr4	74682856	74683256	5.28876545	3.464873382	6.069110884	-2.352087941	3.95E-06	5.82E-04	NA	other	NA
chr1	89938546	89938946	3.031645008	0	4.031645008	-4.558817867	4.04E-06	5.94E-04	NA	other	NA
chr9	5043471	5043871	3.046068828	0	4.046068828	-4.559732205	4.09E-06	5.99E-04	NA	other	NA
chr17	76659522	76659922	3.841914248	0	4.804388806	-3.931852403	4.14E-06	6.05E-04	NA	other	NA
chr19	40690875	40691275	5.613420696	3.837682365	6.385690818	-2.323574682	4.22E-06	6.16E-04	NA	other	NA
chr15	75123485	75123885	4.169345706	1.358619527	5.062689503	-3.080850039	4.28E-06	6.22E-04	NA	other	NA
chr3	129687297	129687697	3.880838106	0.63703423	4.802606157	-3.377947306	4.30E-06	6.24E-04	NA	other	NA
chr8	106082736	106083136	5.549594968	3.660105809	6.340448219	-2.395691575	4.37E-06	6.32E-04	NA	other	NA
chr3	99648446	99648846	3.023682531	4.023682531	0	4.555796407	4.46E-06	6.43E-04	NA	other	NA
chr11	78100817	78101217	4.012710926	1.013309109	4.919561634	-3.190053679	4.54E-06	6.52E-04	NA	other	NA
chr2	189534756	189535156	3.683045347	0	4.652058657	-4.094734131	4.60E-06	6.59E-04	NA	other	NA
chr12	19514941	19515341	5.425253574	3.221700244	6.25947753	-2.642699515	4.78E-06	6.81E-04	NA	other	NA
chr15	26767289	26767689	5.20447799	3.38794477	5.983609624	-2.334971935	4.79E-06	6.81E-04	NA	other	NA
chr18	76476714	76477114	4.944348044	2.809789528	5.769940643	-2.562521564	4.80E-06	6.81E-04	NA	other	NA
chr17	76446280	76446680	5.769500482	4.08522644	6.525533608	-2.225250645	4.89E-06	6.93E-04	NA	other	NA
chr7	29494134	29494534	2.98319662	0	3.98319662	-4.514508892	4.97E-06	7.03E-04	NA	other	NA
chr7	104963778	104964178	3.005460289	0	4.005460289	-4.504174155	5.05E-06	7.12E-04	NA	other	NA
chr12	108420009	108420409	3.042390277	0	4.042390277	-4.520796247	5.43E-06	7.63E-04	NA	other	NA
chr10	113788625	113789025	5.245053714	3.071069352	6.075635331	-2.62322473	5.45E-06	7.63E-04	NA	other	NA
chr12	132393808	132394208	5.200918778	3.460569303	5.967049857	-2.327754478	5.51E-06	7.69E-04	NA	other	NA
chr12	112006058	112006458	2.939797226	0	3.939797226	-4.466140318	5.56E-06	7.74E-04	NA	other	NA
chr1	233197781	233198181	2.965786604	0	3.965786604	-4.476126792	5.58E-06	7.74E-04	NA	other	NA
chr11	12502963	12503363	2.95676421	0	3.95676421	-4.46748752	5.58E-06	7.74E-04	NA	other	NA
chr21	37455259	37455659	3.645524551	0	4.616947858	-4.079533077	5.67E-06	7.82E-04	NA	other	NA
chr1	185484107	185484507	3.659604903	0	4.614739116	-4.372604236	5.76E-06	7.92E-04	NA	other	NA
chr2	209472688	209473088	4.17013067	0.993530116	5.088060229	-3.315122803	5.81E-06	7.97E-04	NA	other	NA
chr12	88299579	88299979	4.932926344	2.68671943	5.772259114	-2.663636159	5.89E-06	8.06E-04	NA	other	NA
chr2	38716546	38716946	4.262266173	1.930467122	5.111355695	-2.908752059	5.99E-06	8.17E-04	NA	other	NA
chr10	118959346	118959746	4.167402699	1.167728415	5.074271578	-3.368474452	6.14E-06	8.35E-04	NA	other	NA
chr20	24745951	24746351	3.73187647	0.013309109	4.676013331	-3.628376954	6.23E-06	8.45E-04	NA	other	NA
chr11	88357295	88357695	3.715850955	0.052071729	4.657781451	-3.614104037	6.28E-06	8.46E-04	NA	other	NA
chr12	6735913	6736313	4.406562944	2.296777007	5.228941183	-2.795909339	6.31E-06	8.46E-04	NA	other	NA
chr11	942289	942689	2.900214684	0	3.900214684	-4.442781353	6.34E-06	8.46E-04	NA	other	NA
chr17	43407412	43407812	2.900214684	0	3.900214684	-4.442781353	6.34E-06	8.46E-04	NA	other	NA
chr7	108415811	108416211	2.900214684	0	3.900214684	-4.442781353	6.34E-06	8.46E-04	NA	other	NA
chr10	5272010	5272410	3.834626464	0	4.784113451	-3.703012943	6.37E-06	8.47E-04	NA	other	NA
chr1	225917443	225917843	2.899232302	0	3.899232302	-4.43686567	6.38E-06	8.47E-04	NA	other	NA
chr4	8228344	8228744	4.200885315	0.973476184	5.121734291	-3.330001633	6.41E-06	8.47E-04	NA	other	NA
chr6	4942439	4942839	4.147941805	1.358619527	5.039630094	-3.055014296	6.41E-06	8.47E-04	NA	other	NA
chr15	63135493	63135893	2.939376657	3.939376657	0	4.446064654	6.51E-06	8.56E-04	NA	other	NA
chr20	17583037	17583437	4.184233548	1.739113212	5.045291057	-2.917718078	6.53E-06	8.56E-04	NA	other	NA
chr17	29726182	29726582	2.871389752	3.871389752	0	4.450248728	6.53E-06	8.56E-04	NA	other	NA
chr11	134929935	134930335	3.847903105	4.77449809	0.514612276	3.484354841	6.70E-06	8.74E-04	NA	other	NA
chr2	227415407	227415807	5.054359757	3.239023927	5.833293205	-2.382590141	6.72E-06	8.74E-04	NA	other	NA
chr17	45948800	45949200	4.954832574	3.04119516	5.749416873	-2.448657795	6.88E-06	8.92E-04	NA	other	NA
chr2	233745861	233746261	6.380210071	5.05354231	7.059464464	-1.872745169	7.00E-06	9.05E-04	NA	other	NA
chr5	175883426	175883826	3.656735295	0	4.611778772	-4.334870651	7.05E-06	9.10E-04	NA	other	NA
chr10	7257318	7257718	2.926920342	0	3.926920342	-4.436927226	7.06E-06	9.10E-04	NA	other	NA
chr16	58178984	58179384	2.968079683	0	3.968079683	-4.439685053	7.09E-06	9.11E-04	NA	other	NA
chr17	69777504	69777904	2.915708979	0	3.915708979	-4.417240285	7.17E-06	9.17E-04	NA	other	NA
chr10	5006287	5006687	5.143644286	3.404391325	5.909582309	-2.297819088	7.19E-06	9.17E-04	NA	other	NA
chr16	84972768	84973168	3.612676887	0	4.566303616	-4.327928549	7.19E-06	9.17E-04	NA	other	NA
chr8	100882149	100882549	3.953580159	1.09663634	4.850409809	-3.30232638	7.24E-06	9.21E-04	NA	other	NA
chr20	50617064	50617464	3.002591652	0	4.002591652	-4.456985961	7.28E-06	9.24E-04	NA	other	NA
chr17	19762212	19762612	3.635794862	0.066031053	4.573729858	-3.998866172	7.40E-06	9.35E-04	NA	other	NA
chr14	55814558	55814958	3.761722567	0.671469048	4.674433964	-3.547987421	7.41E-06	9.35E-04	NA	other	NA
chr1	10400912	10401312	5.447705826	3.504532623	6.246756778	-2.40597386	7.62E-06	9.57E-04	NA	other	NA
chr2	223538128	223538528	3.625395964	0	4.580044425	-3.776569615	7.62E-06	9.57E-04	NA	other	NA
chr11	28343555	28343955	6.443814273	5.070512516	7.134448756	-1.949723323	7.75E-06	9.71E-04	NA	other	NA
chr2	208253386	208253786	3.819594405	0.295404279	4.755492615	-3.474271547	7.82E-06	9.77E-04	NA	other	NA
chr1	32937256	32937656	2.89107432	0	3.89107432	-4.412334311	7.88E-06	9.81E-04	NA	other	NA
chr10	34198284	34198684	2.850817622	0	3.850817622	-4.401742063	7.90E-06	9.81E-04	NA	other	NA
chr3	36114343	36114743	2.856481796	0	3.856481796	-4.390809562	7.91E-06	9.81E-04	NA	other	NA
chr19	44913512	44913912	3.563954135	0	4.548905188	-4.303244583	7.94E-06	9.83E-04	NA	other	NA
chr17	43556044	43556444	5.233863315	3.179167574	6.048865349	-2.497933267	8.00E-06	9.88E-04	NA	other	NA
chr4	28177024	28177424	4.079526326	1.628938412	4.941135443	-2.92556038	8.11E-06	9.99E-04	NA	other	NA
chr17	37276392	37276792	2.9283132	0	3.9283132	-4.408918827	8.16E-06	0.001003019	NA	other	NA
chr2	169895411	169895811	3.592807982	0	4.576397497	-4.301671476	8.20E-06	0.001005644	NA	other	NA
chr10	97399738	97400138	2.847059194	0	3.847059194	-4.386935204	8.23E-06	0.001007	NA	other	NA
chr1	246306817	246307217	3.595802213	0.027646697	4.53366647	-3.977766661	8.27E-06	0.00100849	NA	other	NA
chr7	135511778	135512178	3.603772066	0.066031053	4.540282932	-3.959522614	8.37E-06	0.001018308	NA	other	NA
chr11	134926037	134926437	4.676342806	5.460683632	2.827914822	2.570524807	8.45E-06	0.001026235	NA	other	NA
chr11	15969577	15969977	5.139977656	3.219303169	5.935635737	-2.411288953	8.52E-06	0.00103073	NA	other	NA
chr15	43441094	43441494	4.689400947	2.76267566	5.485977501	-2.464823524	8.53E-06	0.00103073	NA	other	NA
chr3	12750093	12750493	4.497548165	2.384416843	5.320364135	-2.594118304	8.60E-06	0.001036181	NA	other	NA
chr2	234994536	234994936	3.764082563	0	4.710991077	-3.635466567	8.68E-06	0.00104391	NA	other	NA
chr20	22419118	22419518	2.840790514	0	3.840790514	-4.372190357	8.70E-06	0.00104391	NA	other	NA
chr3	25581821	25582221	5.333428334	3.307749433	6.144414642	-2.461914463	8.91E-06	0.001066791	NA	other	NA
chr8	39017224	39017624	3.566058012	0	4.53584604	-3.997378175	9.08E-06	0.001084478	NA	other	NA
chr14	32657144	32657544	3.001722765	0	4.001722765	-4.43077279	9.25E-06	0.001102238	NA	other	NA
chr18	74282016	74282416	2.849548795	0	3.849548795	-4.362740504	9.50E-06	0.001129751	NA	other	NA
chr10	77909842	77910242	5.395423561	3.396767136	6.202586442	-2.457788255	9.67E-06	0.001142656	NA	other	NA
chr1	235442924	235443324	5.31528164	3.819645105	6.033698647	-2.13355239	9.69E-06	0.001142656	NA	other	NA
chr15	68352611	68353011	3.733702128	0	4.688606809	-3.809227996	9.72E-06	0.001142656	NA	other	NA
chr2	24809506	24809906	4.025300488	1.40976096	4.902517467	-3.083379522	9.78E-06	0.001146144	NA	other	NA
chr5	175847874	175848274	4.856430755	2.366330171	5.721958573	-2.856991801	9.81E-06	0.001147032	NA	other	NA
chr14	28303471	28303871	4.54303297	5.358011091	2.488511998	2.798207498	9.92E-06	0.001158123	NA	other	NA
chr18	58054196	58054596	3.587063516	0	4.539845849	-4.26541985	1.02E-05	0.00118449	NA	other	NA
chr15	89772766	89773166	3.499369562	0	4.481854361	-4.235656415	1.06E-05	0.001222851	NA	other	NA
chr3	121651471	121651871	2.796245123	0	3.796245123	-4.325630957	1.07E-05	0.0012312	NA	other	NA
chr6	137681257	137681657	5.066665578	2.763824654	5.912526015	-2.698946633	1.07E-05	0.001233346	NA	other	NA
chr12	131987090	131987490	2.787744954	0	3.787744954	-4.335420205	1.09E-05	0.00125516	NA	other	NA
chr2	70777685	70778085	2.790811015	0	3.790811015	-4.318758296	1.10E-05	0.001265821	NA	other	NA
chr20	50292661	50293061	6.013536074	4.376669363	6.76066213	-2.186483309	1.12E-05	0.001285873	NA	other	NA
chr12	52336909	52337309	4.063804942	1.161240619	4.963959752	-3.078355573	1.17E-05	0.001333378	NA	other	NA
chr6	17703306	17703706	4.549628915	2.125972253	5.408498615	-2.769500336	1.18E-05	0.001341538	NA	other	NA
chr9	131707464	131707864	4.084248128	1.327358117	4.973376896	-2.987622346	1.19E-05	0.001346162	NA	other	NA
chr7	148793700	148794100	2.776791604	0	3.776791604	-4.318809422	1.19E-05	0.00134833	NA	other	NA
chr17	40153304	40153704	2.756954002	0	3.756954002	-4.296857834	1.21E-05	0.001367555	NA	other	NA
chr10	62769604	62770004	3.611511288	0	4.567387532	-3.738813253	1.22E-05	0.001375017	NA	other	NA
chr2	68218602	68219002	2.779881007	0	3.779881007	-4.299566443	1.22E-05	0.001375017	NA	other	NA
chr3	94671213	94671613	2.751369574	0	3.751369574	-4.290800261	1.25E-05	0.001397698	NA	other	NA
chr2	205734609	205735009	4.709137048	2.954366774	5.477791113	-2.345349784	1.26E-05	0.001406138	NA	other	NA
chr15	72339863	72340263	4.707870634	2.991221983	5.469790147	-2.354550947	1.26E-05	0.001409434	NA	other	NA
chr6	160238784	160239184	4.162723785	5.015530686	1.796768486	2.8086253	1.27E-05	0.001418927	NA	other	NA
chr22	44059324	44059724	4.826603262	2.692864949	5.652090431	-2.543727953	1.28E-05	0.001424322	NA	other	NA
chr10	99708503	99708903	3.535058309	0	4.486077775	-4.217110386	1.29E-05	0.001427033	NA	other	NA
chr4	176879240	176879640	3.779801318	0.295404279	4.713865243	-3.436632924	1.30E-05	0.001434257	NA	other	NA
chr22	31585705	31586105	2.98327873	0	3.98327873	-4.329466435	1.30E-05	0.00143987	NA	other	NA
chr17	1438496	1438896	2.774384793	0	3.774384793	-4.286805266	1.31E-05	0.001446244	NA	other	NA
chr5	169856717	169857117	2.746856051	0	3.746856051	-4.285729951	1.32E-05	0.00144696	NA	other	NA
chr12	70053064	70053464	2.741504198	0	3.741504198	-4.290400285	1.32E-05	0.001447562	NA	other	NA
chr20	444700	445100	2.75354549	0	3.75354549	-4.289345406	1.34E-05	0.001463761	NA	other	NA
chr10	88651446	88651846	4.218207465	5.066383937	1.894662267	2.794710473	1.36E-05	0.001484519	NA	other	NA
chr9	120684251	120684651	5.68675095	4.209621044	6.401147974	-2.044743309	1.38E-05	0.001502289	NA	other	NA
chr12	56818631	56819031	2.753815056	0	3.753815056	-4.287689059	1.40E-05	0.001521399	NA	other	NA
chr22	35377027	35377427	5.718078125	4.127864545	6.456091645	-2.148145354	1.47E-05	0.001587713	NA	other	NA
chr15	32849744	32850144	5.425533027	3.070740165	6.277135785	-2.761706318	1.47E-05	0.001587713	NA	other	NA
chr16	19926775	19927175	2.720400677	0	3.720400677	-4.259170312	1.47E-05	0.001587713	NA	other	NA
chr6	135812373	135812773	2.711938855	0	3.711938855	-4.260087877	1.47E-05	0.001587713	NA	other	NA
chr1	171913060	171913460	6.535909678	5.312553752	7.188249037	-1.759382905	1.48E-05	0.001590483	NA	other	NA
chr18	30915555	30915955	4.37936072	2.165105055	5.214882486	-2.689228235	1.50E-05	0.001604484	NA	other	NA
chr1	67883436	67883836	2.693172346	3.693172346	0	4.269244351	1.50E-05	0.001604484	NA	other	NA
chr14	50146085	50146485	3.463349324	0	4.427201336	-3.881256272	1.50E-05	0.001604893	NA	other	NA
chr10	110417159	110417559	4.384680006	1.796517054	5.259439723	-2.973770516	1.51E-05	0.001606483	NA	other	NA
chr8	38347363	38347763	3.543673332	0	4.497390815	-3.684484436	1.51E-05	0.001611894	NA	other	NA
chr10	28873910	28874310	2.838488221	0	3.838488221	-4.268073891	1.52E-05	0.001613979	NA	other	NA
chr3	144114539	144114939	2.713555404	0	3.713555404	-4.244990819	1.54E-05	0.00162595	NA	other	NA
chr1	21638320	21638720	6.286139995	4.9764424	6.961138006	-1.849374974	1.57E-05	0.001652004	NA	other	NA
chr4	90496214	90496614	2.703427109	0	3.703427109	-4.250522289	1.57E-05	0.001652004	NA	other	NA
chr6	3001603	3002003	4.603618994	2.35086745	5.443720795	-2.615851427	1.59E-05	0.001673427	NA	other	NA
chr15	39455276	39455676	2.721512652	0	3.721512652	-4.250122231	1.60E-05	0.00167385	NA	other	NA
chr1	227431657	227432057	4.237377213	1.947357727	5.081784759	-2.734286695	1.61E-05	0.001684958	NA	other	NA
chr6	42028615	42029015	3.464973893	0	4.428867101	-3.871266114	1.61E-05	0.001684958	NA	other	NA
chr8	118881720	118882120	2.731297142	0	3.731297142	-4.255974865	1.63E-05	0.001696811	NA	other	NA
chr1	28395428	28395828	2.713057368	0	3.713057368	-4.247285253	1.63E-05	0.001696811	NA	other	NA
chr8	75267050	75267450	3.831730293	1.039910902	4.72361309	-3.177768353	1.64E-05	0.001702267	NA	other	NA
chr17	67963115	67963515	3.791101768	0.687148996	4.704663316	-3.232888541	1.64E-05	0.001702267	NA	other	NA
chr7	84144472	84144872	4.692350838	2.079820999	5.569300153	-2.910134192	1.65E-05	0.001705959	NA	other	NA
chr15	91536477	91536877	5.522156562	3.67684196	6.305994774	-2.366471083	1.66E-05	0.001714276	NA	other	NA
chr22	48467867	48468267	3.696869229	0	4.641196282	-3.549650538	1.67E-05	0.001718455	NA	other	NA
chr1	77590782	77591182	3.391322797	0	4.374349649	-4.147010804	1.67E-05	0.001718455	NA	other	NA
chr13	114045032	114045432	3.589922401	0	4.545122965	-3.705156465	1.68E-05	0.00172463	NA	other	NA
chr6	125005930	125006330	3.370599814	0	4.353379631	-4.131523065	1.69E-05	0.001727063	NA	other	NA
chr5	176676294	176676694	2.706677497	0	3.706677497	-4.22169807	1.69E-05	0.001727063	NA	other	NA
chr7	26183793	26184193	3.733388275	0	4.679133395	-3.5755274	1.69E-05	0.001727063	NA	other	NA
chr8	22430113	22430513	2.769730478	0	3.769730478	-4.261693597	1.70E-05	0.001727839	NA	other	NA
chr15	50210610	50211010	3.781282978	0.870313049	4.682038245	-3.095946824	1.70E-05	0.001731512	NA	other	NA
chr11	70382140	70382540	3.469870036	0	4.433887112	-3.877715736	1.71E-05	0.001735404	NA	other	NA
chr14	81199236	81199636	3.438348543	0	4.385909647	-4.142931292	1.74E-05	0.001765264	NA	other	NA
chr16	55836562	55836962	2.700671885	0	3.700671885	-4.233731467	1.75E-05	0.001765615	NA	other	NA
chr1	75672898	75673298	3.477135819	0	4.444981552	-3.892742183	1.76E-05	0.001772163	NA	other	NA
chr1	43783610	43784010	4.431504298	2.309897297	5.255424156	-2.686437133	1.77E-05	0.001778035	NA	other	NA
chr8	106011440	106011840	2.70089463	0	3.70089463	-4.212380922	1.77E-05	0.001778628	NA	other	NA
chr1	12356120	12356520	3.873096342	1.364279377	4.740439632	-2.964282777	1.81E-05	0.001808291	NA	other	NA
chr17	8543492	8543892	3.612889757	0.338902188	4.536321316	-3.641740754	1.81E-05	0.001808291	NA	other	NA
chr3	17635394	17635794	5.54118586	3.987559497	6.271801714	-2.095855191	1.83E-05	0.001825867	NA	other	NA
chr7	46370040	46370440	2.68061187	0	3.68061187	-4.204282384	1.84E-05	0.001827955	NA	other	NA
chr6	116034514	116034914	5.293467276	3.727394947	6.026624972	-2.12685256	1.84E-05	0.001828457	NA	other	NA
chr8	104665138	104665538	3.463053168	0	4.426897666	-3.86471273	1.87E-05	0.001848006	NA	other	NA
chr13	35379071	35379471	2.685337125	0	3.685337125	-4.195702887	1.89E-05	0.001865608	NA	other	NA
chr8	96271530	96271930	2.842126895	0	3.842126895	-4.25186635	1.91E-05	0.001882831	NA	other	NA
chr2	183285098	183285498	4.025022152	4.887063476	1.570134176	2.87995347	1.91E-05	0.001882831	NA	other	NA
chr3	158127780	158128180	3.359319862	0	4.340007105	-4.110741513	1.92E-05	0.001882831	NA	other	NA
chr19	15358870	15359270	3.545937739	0.013309109	4.482218173	-3.441678068	1.92E-05	0.001884591	NA	other	NA
chr18	56374147	56374547	3.846730423	0.295404279	4.783849487	-3.449328888	1.94E-05	0.001901901	NA	other	NA
chr12	27751569	27751969	4.465242377	2.434155792	5.27698406	-2.667504767	1.95E-05	0.001904699	NA	other	NA
chr5	175730028	175730428	3.89656307	0.295404279	4.835862604	-3.492464843	1.97E-05	0.001917544	NA	other	NA
chr18	8615482	8615882	2.667143209	0	3.667143209	-4.196673497	1.97E-05	0.001919416	NA	other	NA
chr1	231386894	231387294	2.627762432	3.627762432	0	4.199391996	2.00E-05	0.001945256	NA	other	NA
chr3	23692397	23692797	2.644033031	0	3.644033031	-4.181480204	2.01E-05	0.001946457	NA	other	NA
chrX	150200478	150200878	4.979425361	5.734384606	3.300965983	2.228062818	2.02E-05	0.001951024	NA	other	NA
chr3	71140775	71141175	4.160018248	2.205759408	4.960718703	-2.633240229	2.02E-05	0.001951024	NA	other	NA
chr4	177308615	177309015	6.548884504	5.153666386	7.244711592	-1.922540164	2.08E-05	0.002001966	NA	other	NA
chr14	54335804	54336204	4.691624636	2.911284047	5.464680234	-2.303579432	2.08E-05	0.002004612	NA	other	NA
chr5	59308982	59309382	3.936454223	1.317317162	4.813990349	-3.011400725	2.11E-05	0.002023834	NA	other	NA
chr10	74917605	74918005	3.554584746	0.630223273	4.456288934	-3.80264101	2.12E-05	0.002028314	NA	other	NA
chr7	73774829	73775229	3.398384636	0	4.344444955	-4.097634035	2.13E-05	0.002033695	NA	other	NA
chr17	29784781	29785181	3.509776665	0.338902188	4.427370337	-3.576407788	2.14E-05	0.002040973	NA	other	NA
chr1	10415479	10415879	6.284156038	5.07866727	6.931588065	-1.741288384	2.17E-05	0.002069824	NA	other	NA
chr2	44130755	44131155	3.524063836	0.338902188	4.442492958	-3.582975064	2.18E-05	0.002069824	NA	other	NA
chr14	90599500	90599900	2.743304266	0	3.743304266	-4.176951697	2.18E-05	0.00207419	NA	other	NA
chr3	106115354	106115754	4.823978223	2.135027949	5.707539409	-2.979243047	2.19E-05	0.002079297	NA	other	NA
chr17	48521822	48522222	5.72131364	4.35358746	6.410611454	-1.999288732	2.22E-05	0.002101169	NA	other	NA
chr8	85861576	85861976	3.739957522	0.848457481	4.639316215	-3.059449371	2.25E-05	0.002113976	NA	other	NA
chr20	1761460	1761860	2.614237131	3.614237131	0	4.161475285	2.25E-05	0.002113976	NA	other	NA
chr2	25537610	25538010	2.682263884	0	3.682263884	-4.159861699	2.25E-05	0.002113976	NA	other	NA
chr7	105402437	105402837	2.689889019	0	3.689889019	-4.182390001	2.26E-05	0.002113976	NA	other	NA
chr14	93317655	93318055	5.042062707	3.383139484	5.793376096	-2.227500215	2.28E-05	0.002136486	NA	other	NA
chr15	79329139	79329539	3.727180001	0.295404279	4.658735541	-3.346516704	2.29E-05	0.002136486	NA	other	NA
chr8	130514264	130514664	4.711083335	2.538578231	5.541480523	-2.546566094	2.31E-05	0.002157009	NA	other	NA
chr2	189549097	189549497	4.669214857	2.279727745	5.524526697	-2.739874557	2.32E-05	0.002157235	NA	other	NA
chr12	104873640	104874040	2.606502574	0	3.606502574	-4.14736665	2.33E-05	0.00216295	NA	other	NA
chr11	2988506	2988906	2.674496534	0	3.674496534	-4.176638482	2.33E-05	0.00216295	NA	other	NA
chr12	56941560	56941960	5.49986321	4.03412037	6.211755345	-1.989710417	2.36E-05	0.00218393	NA	other	NA
chr4	121155373	121155773	2.607705857	0	3.607705857	-4.145978068	2.41E-05	0.002224121	NA	other	NA
chr3	5349259	5349659	3.731597359	0.58511579	4.647744238	-3.17712253	2.42E-05	0.002224121	NA	other	NA
chrX	45011425	45011825	2.658747884	3.658747884	0	4.143782611	2.42E-05	0.002224121	NA	other	NA
chr7	108650429	108650829	3.386306722	0	4.348149443	-3.796600504	2.42E-05	0.002224121	NA	other	NA
chr20	364336	364736	5.082058653	3.49342784	5.819756792	-2.189271323	2.43E-05	0.002224121	NA	other	NA
chr15	31752817	31753217	4.744072715	3.123549367	5.488046491	-2.221778329	2.46E-05	0.002253426	NA	other	NA
chr8	104585335	104585735	2.802563865	0	3.802563865	-4.198125423	2.47E-05	0.002256854	NA	other	NA
chr20	41643691	41644091	3.54584595	0.620796907	4.447598604	-3.355868161	2.48E-05	0.00226048	NA	other	NA
chr20	23013417	23013817	2.678447835	0	3.678447835	-4.163863103	2.51E-05	0.002279126	NA	other	NA
chr8	103980077	103980477	2.678447835	0	3.678447835	-4.163863103	2.51E-05	0.002279126	NA	other	NA
chr2	236712396	236712796	2.601511467	0	3.601511467	-4.135110734	2.53E-05	0.002292989	NA	other	NA
chr2	147829372	147829772	3.67213692	0.419180729	4.594413266	-3.306793199	2.54E-05	0.002292989	NA	other	NA
chr4	139607143	139607543	5.734358674	4.440621573	6.405295909	-1.855783121	2.56E-05	0.002306532	NA	other	NA
chr3	195697850	195698250	3.782524319	1.500803545	4.625983781	-2.941694376	2.56E-05	0.002307889	NA	other	NA
chr11	72806941	72807341	5.555366675	3.259167347	6.400476299	-2.70034322	2.57E-05	0.002307889	NA	other	NA
chr4	23260629	23261029	2.615070919	0	3.615070919	-4.136772874	2.61E-05	0.002342324	NA	other	NA
chr3	114274917	114275317	3.402172603	0	4.364438162	-3.78536563	2.61E-05	0.002342418	NA	other	NA
chr22	21108502	21108902	3.906532405	1.348794542	4.77850089	-2.976486111	2.66E-05	0.002376605	NA	other	NA
chr7	24733138	24733538	3.580256152	0	4.519796749	-3.438413212	2.66E-05	0.002376605	NA	other	NA
chr6	145241342	145241742	2.595290366	0	3.595290366	-4.122393639	2.69E-05	0.002394221	NA	other	NA
chr2	158619347	158619747	3.33003835	0	4.27342983	-4.03411744	2.70E-05	0.002402099	NA	other	NA
chr1	10424297	10424697	3.37908233	0	4.340730929	-3.779713697	2.70E-05	0.002402099	NA	other	NA
chr19	38864512	38864912	5.056379603	3.600355781	5.766114603	-2.105931098	2.72E-05	0.002411543	NA	other	NA
chr12	51773801	51774201	2.578544465	0	3.578544465	-4.11426217	2.73E-05	0.002411895	NA	other	NA
chr7	116231962	116232362	4.126108224	1.937039477	4.958558427	-2.638865378	2.73E-05	0.002411895	NA	other	NA
chr4	186404228	186404628	3.336310205	0	4.318673293	-4.02859336	2.73E-05	0.002411895	NA	other	NA
chr21	39095400	39095800	2.638517622	0	3.638517622	-4.108866374	2.74E-05	0.002414394	NA	other	NA
chr2	127413752	127414152	4.935001247	3.292330655	5.683236541	-2.190617063	2.77E-05	0.002437902	NA	other	NA
chr2	54613778	54614178	5.222016677	3.683123772	5.949589148	-2.123890611	2.78E-05	0.002441635	NA	other	NA
chr16	72848268	72848668	5.976291079	4.29340885	6.732067624	-2.197184643	2.80E-05	0.002455605	NA	other	NA
chr18	45803431	45803831	5.234302232	6.000588285	3.493071825	2.288353514	2.85E-05	0.002486548	NA	other	NA
chr1	81811789	81812189	3.841180779	1.013309109	4.735831767	-2.975294657	2.85E-05	0.002486548	NA	other	NA
chr17	60186940	60187340	2.574309432	0	3.574309432	-4.102986308	2.86E-05	0.002488817	NA	other	NA
chr15	35000369	35000769	2.575539857	0	3.575539857	-4.100280058	2.96E-05	0.002579534	NA	other	NA
chr14	75605513	75605913	4.17840383	1.750942539	5.037663959	-2.797171506	2.99E-05	0.002595481	NA	other	NA
chr10	8725527	8725927	2.665187188	0	3.665187188	-4.115245983	3.02E-05	0.00261329	NA	other	NA
chr21	15749722	15750122	5.223581383	3.488253507	5.988826927	-2.199411907	3.02E-05	0.00261329	NA	other	NA
chr13	34867551	34867951	4.131336698	1.937039477	4.964429477	-2.630402043	3.02E-05	0.00261329	NA	other	NA
chr6	34664177	34664577	5.138083164	3.121423	5.947802482	-2.439812032	3.08E-05	0.002655455	NA	other	NA
chr10	89475068	89475468	2.621442842	0	3.621442842	-4.085268391	3.11E-05	0.002671005	NA	other	NA
chr7	33980374	33980774	3.386991481	4.352952116	0	3.776619238	3.11E-05	0.002671005	NA	other	NA
chr12	102898611	102899011	3.617337351	0	4.558443869	-3.456045738	3.16E-05	0.002704393	NA	other	NA
chr8	102738623	102739023	4.52348533	2.639370184	5.313498404	-2.330695917	3.19E-05	0.002729448	NA	other	NA
chr4	23631365	23631765	2.598793442	0	3.598793442	-4.071254532	3.22E-05	0.002748847	NA	other	NA
chr10	29310299	29310699	2.534581278	0	3.534581278	-4.062439403	3.26E-05	0.002780834	NA	other	NA
chr20	10511293	10511693	6.740311149	5.397317846	7.423601646	-1.877959492	3.27E-05	0.002785721	NA	other	NA
chr9	83013039	83013439	3.686541213	4.578121753	0.898600229	2.993653041	3.29E-05	0.002796605	NA	other	NA
chr2	45617141	45617541	3.657111033	0.448533927	4.576890597	-3.260244211	3.30E-05	0.002796605	NA	other	NA
chr11	66835740	66836140	2.560051275	0	3.560051275	-4.05829225	3.31E-05	0.00280153	NA	other	NA
chr2	168060968	168061368	3.26325106	0	4.244692082	-3.978809269	3.31E-05	0.002802896	NA	other	NA
chr1	31910629	31911029	3.284215755	0	4.245312621	-3.718809241	3.37E-05	0.002841799	NA	other	NA
chr6	11008559	11008959	4.651493431	5.392143474	3.047966208	2.178474021	3.38E-05	0.002844379	NA	other	NA
chr14	33916853	33917253	3.520380448	0.052071729	4.453687612	-3.387348392	3.49E-05	0.002920447	NA	other	NA
chr16	29604856	29605256	4.537475889	2.691229779	5.321464612	-2.375428473	3.51E-05	0.002927442	NA	other	NA
chr8	123877807	123878207	3.478622776	0.052071729	4.40992399	-3.359606441	3.52E-05	0.002927442	NA	other	NA
chr4	94489000	94489400	2.501385697	3.501385697	0	4.055094751	3.52E-05	0.002927442	NA	other	NA
chr1	160813222	160813622	3.305489535	0	4.247889875	-3.962225612	3.53E-05	0.002927442	NA	other	NA
chr1	16620824	16621224	3.251935042	0	4.212139375	-3.686074667	3.53E-05	0.002927442	NA	other	NA
chr14	100988978	100989378	7.004156331	7.615238401	5.922834482	1.607887361	3.53E-05	0.002927442	NA	other	NA
chr1	160451898	160452298	2.518391456	0	3.518391456	-4.045554117	3.54E-05	0.002930429	NA	other	NA
chr6	9710809	9711209	4.360195341	2.230471018	5.185165567	-2.480848997	3.56E-05	0.002938937	NA	other	NA
chr8	21604299	21604699	2.517865244	3.517865244	0	4.044381331	3.56E-05	0.002938937	NA	other	NA
chr7	38950255	38950655	2.55489656	0	3.55489656	-4.043825676	3.62E-05	0.002981189	NA	other	NA
chr13	75485863	75486263	3.871728241	1.373999824	4.737999073	-2.753487414	3.69E-05	0.003039002	NA	other	NA
chr9	120394006	120394406	2.526225608	0	3.526225608	-4.041410981	3.72E-05	0.003047416	NA	other	NA
chr21	46500350	46500750	4.213215851	2.156236772	5.028529999	-2.506499628	3.72E-05	0.003047416	NA	other	NA
chr1	202029419	202029819	4.793965784	2.9975239	5.56974647	-2.310450575	3.73E-05	0.003047416	NA	other	NA
chr15	75047284	75047684	3.295696374	0	4.277552725	-3.984050064	3.73E-05	0.003047416	NA	other	NA
chr1	200364374	200364774	5.711272021	3.92038241	6.486117018	-2.254056353	3.77E-05	0.003070831	NA	other	NA
chr3	78138697	78139097	2.524186126	3.524186126	0	4.051371793	3.77E-05	0.003070831	NA	other	NA
chr12	40565692	40566092	3.260505908	0	4.201043873	-3.936010599	3.86E-05	0.003133533	NA	other	NA
chr1	224543192	224543592	2.54075038	3.54075038	0	4.021358364	3.87E-05	0.003133533	NA	other	NA
chr17	27980424	27980824	2.54075038	3.54075038	0	4.021358364	3.87E-05	0.003133533	NA	other	NA
chr11	67120767	67121167	2.574552565	0	3.574552565	-4.02023296	3.88E-05	0.003143816	NA	other	NA
chr5	77426965	77427365	2.48531785	3.48531785	0	4.020997128	3.93E-05	0.003177185	NA	other	NA
chr7	134562545	134562945	7.693201381	6.674872394	8.284222159	-1.520992389	3.95E-05	0.003189015	NA	other	NA
chr12	47245462	47245862	3.742166369	1.013309109	4.629032206	-2.898037965	3.99E-05	0.00321772	NA	other	NA
chr12	16524119	16524519	3.184731533	0	4.162915464	-3.932998682	4.00E-05	0.003220456	NA	other	NA
chr5	159094606	159095006	4.304656549	2.120208239	5.136536725	-2.624208186	4.03E-05	0.003238875	NA	other	NA
chr2	39424909	39425309	2.579467151	0	3.579467151	-4.027974081	4.10E-05	0.003281432	NA	other	NA
chr12	28130887	28131287	3.546602878	4.44129112	0.71823935	3.140640989	4.11E-05	0.003281432	NA	other	NA
chr7	106378022	106378422	2.603018189	0	3.603018189	-4.04232887	4.12E-05	0.003287098	NA	other	NA
chr7	149495044	149495444	3.249281878	0	4.189345648	-3.93384851	4.15E-05	0.003309535	NA	other	NA
chr15	70127937	70128337	2.492748853	0	3.492748853	-3.99809882	4.19E-05	0.003330052	NA	other	NA
chr21	32131728	32132128	3.325011835	0	4.268956321	-3.468616969	4.21E-05	0.003330052	NA	other	NA
chr12	124867530	124867930	4.237141161	1.826265721	5.094690913	-2.701360369	4.21E-05	0.003330052	NA	other	NA
chr16	50334161	50334561	2.540756748	0	3.540756748	-4.003613532	4.21E-05	0.003330052	NA	other	NA
chr20	13681578	13681978	4.537387853	2.518440553	5.347429332	-2.395712709	4.34E-05	0.003423072	NA	other	NA
chr4	121156257	121156657	3.792365118	1.230471018	4.664718702	-2.797819469	4.36E-05	0.003436454	NA	other	NA
chr14	100994030	100994430	4.152080753	4.989898628	1.918669627	2.589387601	4.37E-05	0.003442139	NA	other	NA
chr3	40300065	40300465	2.600541795	0	3.600541795	-3.998598758	4.40E-05	0.003454389	NA	other	NA
chr2	233756067	233756467	6.552556946	5.428273323	7.176676796	-1.628494131	4.42E-05	0.003465959	NA	other	NA
chr6	42971128	42971528	4.167374484	2.367100997	4.943798437	-2.441580542	4.46E-05	0.003487752	NA	other	NA
chr5	126814907	126815307	3.444523965	0.400279283	4.354316515	-3.447663968	4.50E-05	0.003515735	NA	other	NA
chr2	59237065	59237465	2.51083355	0	3.51083355	-3.993031674	4.52E-05	0.00352378	NA	other	NA
chr12	50569892	50570292	4.065712558	1.770056563	4.910760589	-2.600467252	4.58E-05	0.00356815	NA	other	NA
chr8	127567269	127567669	3.884147203	1.723990905	4.712996449	-2.896688122	4.59E-05	0.003570233	NA	other	NA
chr15	43813099	43813499	4.09064768	2.123549367	4.893240505	-2.525086428	4.62E-05	0.00358829	NA	other	NA
chr11	74611584	74611984	3.232225726	0	4.189703666	-3.638254718	4.63E-05	0.00358829	NA	other	NA
chr3	99651208	99651608	2.464873382	3.464873382	0	3.990213709	4.65E-05	0.003598978	NA	other	NA
chr5	96259229	96259629	4.299652683	2.129300074	5.129781124	-2.610116235	4.66E-05	0.003598978	NA	other	NA
chr17	42473472	42473872	2.437452665	3.437452665	0	3.977643445	4.67E-05	0.003598978	NA	other	NA
chr2	217431787	217432187	3.271395105	0	4.230028483	-3.636740072	4.76E-05	0.003668079	NA	other	NA
chr8	54629678	54630078	2.433787934	3.433787934	0	3.971085408	4.79E-05	0.003681006	NA	other	NA
chr14	90513929	90514329	3.660247014	0.611308546	4.570341897	-3.064180559	4.87E-05	0.00374259	NA	other	NA
chr4	88191365	88191765	3.531591647	0.63703423	4.431170984	-2.994250585	4.91E-05	0.003763854	NA	other	NA
chr11	28632736	28633136	5.432086638	6.120457046	4.068213253	1.961335711	4.92E-05	0.003763854	NA	other	NA
chr12	120580999	120581399	2.454283719	0	3.454283719	-3.951643382	4.94E-05	0.003778894	NA	other	NA
chr11	20406495	20406895	2.457551477	0	3.457551477	-3.948225069	4.95E-05	0.003779591	NA	other	NA
chr7	116465860	116466260	6.478324873	5.040395621	7.183996116	-1.969809353	4.98E-05	0.003797964	NA	other	NA
chr15	76319940	76320340	3.458009867	0.126605832	4.384506299	-3.284611817	5.01E-05	0.003809359	NA	other	NA
chr13	79402270	79402670	2.45695672	0	3.45695672	-3.957313306	5.04E-05	0.003827777	NA	other	NA
chr7	36207809	36208209	3.964682435	1.504532623	4.827250711	-2.72628035	5.05E-05	0.003834382	NA	other	NA
chr8	105849254	105849654	2.450676014	0	3.450676014	-3.939188726	5.12E-05	0.003873505	NA	other	NA
chr5	139700559	139700959	2.511481753	0	3.511481753	-3.956380004	5.13E-05	0.003874338	NA	other	NA
chr3	119191928	119192328	3.834170618	1.481525232	4.685540532	-2.778227987	5.15E-05	0.003886931	NA	other	NA
chr8	19194152	19194552	2.491442561	3.491442561	0	3.949476228	5.18E-05	0.003888566	NA	other	NA
chr12	98401541	98401941	6.663791552	5.214890369	7.371934363	-1.962991366	5.18E-05	0.003888566	NA	other	NA
chr15	35874540	35874940	3.688838218	1.185271362	4.555674857	-2.910062334	5.19E-05	0.003888566	NA	other	NA
chr11	71962527	71962927	5.132678634	3.319989844	5.911173276	-2.235711492	5.20E-05	0.003891341	NA	other	NA
chr4	140229042	140229442	3.37597313	0.013309109	4.304085011	-3.25303827	5.20E-05	0.003891536	NA	other	NA
chr10	92821819	92822219	6.287130621	4.911151922	6.978404592	-1.893015228	5.23E-05	0.003907853	NA	other	NA
chr20	25508022	25508422	5.618351675	4.417495978	6.264498489	-1.745947199	5.31E-05	0.003956452	NA	other	NA
chr12	92421387	92421787	2.528317847	3.528317847	0	3.939889028	5.38E-05	0.004003948	NA	other	NA
chr17	42928847	42929247	3.843824332	1.230471018	4.720846942	-2.837894916	5.41E-05	0.004014836	NA	other	NA
chr2	180656106	180656506	3.387425554	4.305358972	0.210759069	3.399061397	5.41E-05	0.004014836	NA	other	NA
chr3	129908006	129908406	4.969996883	3.239023927	5.734471516	-2.229649538	5.42E-05	0.004014836	NA	other	NA
chr4	155854902	155855302	3.442893056	0	4.376252629	-3.30467799	5.44E-05	0.004023906	NA	other	NA
chr3	173938102	173938502	3.49204764	0.856511606	4.371027642	-3.05134541	5.45E-05	0.004024965	NA	other	NA
chr6	17311629	17312029	4.414781185	2.381628919	5.226810563	-2.392707852	5.55E-05	0.004090352	NA	other	NA
chr1	42822837	42823237	3.392105648	0	4.336684054	-3.46861315	5.62E-05	0.004131796	NA	other	NA
chr12	102899296	102899696	3.098259508	0	4.077435631	-3.835397305	5.70E-05	0.004180268	NA	other	NA
chr2	45024882	45025282	2.436826	0	3.436826	-3.911365197	5.71E-05	0.004180268	NA	other	NA
chr6	138723028	138723428	2.436826	0	3.436826	-3.911365197	5.71E-05	0.004180268	NA	other	NA
chr3	81743440	81743840	6.170411866	4.770532415	6.867330839	-1.901884245	5.79E-05	0.004228158	NA	other	NA
chr17	19734290	19734690	3.177111958	0	4.132908423	-3.583596119	5.80E-05	0.004228158	NA	other	NA
chr8	122988463	122988863	2.42435071	3.42435071	0	3.917034008	5.81E-05	0.004230734	NA	other	NA
chr6	54336335	54336735	2.406760835	3.406760835	0	3.921672715	5.87E-05	0.004269141	NA	other	NA
chr15	32873670	32874070	3.073310583	0	4.052120781	-3.82444933	5.94E-05	0.004300991	NA	other	NA
chr10	5008284	5008684	6.666701463	5.560144821	7.285502876	-1.610808095	5.94E-05	0.004300991	NA	other	NA
chr1	191701994	191702394	3.371078339	0	4.314826989	-3.453121027	5.94E-05	0.004300991	NA	other	NA
chr5	143334653	143335053	3.307874741	0	4.246965392	-3.391574404	5.97E-05	0.004316137	NA	other	NA
chr14	50741232	50741632	3.308239852	0	4.249432534	-3.392392114	5.98E-05	0.004317864	NA	other	NA
chr5	159879080	159879480	4.036092215	1.649727067	4.89107432	-2.660788817	5.99E-05	0.004319561	NA	other	NA
chr8	73340872	73341272	5.075593135	3.500100962	5.810657181	-2.036544243	6.01E-05	0.004330434	NA	other	NA
chr12	64969036	64969436	5.634625118	3.864690246	6.405900559	-2.217227911	6.10E-05	0.004387234	NA	other	NA
chr10	92644253	92644653	4.90289219	3.359007056	5.631500072	-2.053452588	6.17E-05	0.004433191	NA	other	NA
chr2	46385998	46386398	3.398418504	0.338902188	4.309190898	-3.392180025	6.21E-05	0.004452839	NA	other	NA
chr12	112877193	112877593	2.459479536	0	3.459479536	-3.887094399	6.22E-05	0.004452839	NA	other	NA
chr2	69582160	69582560	2.494307849	0	3.494307849	-3.892943355	6.23E-05	0.004452839	NA	other	NA
chr14	90388640	90389040	2.511227755	0	3.511227755	-3.922865566	6.24E-05	0.004457497	NA	other	NA
chr1	178418390	178418790	2.390720527	3.390720527	0	3.892336826	6.25E-05	0.004457497	NA	other	NA
chr3	121980007	121980407	3.053757399	0	4.029850818	-3.800393235	6.26E-05	0.004460122	NA	other	NA
chr3	33360194	33360594	3.520117146	4.414462253	0.696277206	2.949308325	6.28E-05	0.004467399	NA	other	NA
chr15	68401023	68401423	4.357459036	2.401756215	5.15837328	-2.44635134	6.31E-05	0.00448107	NA	other	NA
chr3	125351806	125352206	2.447059265	0	3.447059265	-3.884386933	6.36E-05	0.00450911	NA	other	NA
chr3	32542090	32542490	2.428489582	0	3.428489582	-3.877258525	6.40E-05	0.004530381	NA	other	NA
chr16	79970827	79971227	2.410442604	0	3.410442604	-3.888148803	6.44E-05	0.004545204	NA	other	NA
chr2	7180382	7180782	4.702564085	2.712943224	5.508430158	-2.415606113	6.44E-05	0.004545204	NA	other	NA
chr10	75186386	75186786	4.268278466	1.922816534	5.118866702	-2.586896676	6.53E-05	0.004602331	NA	other	NA
chr2	166091545	166091945	3.081163873	0	4.057710829	-3.789172367	6.61E-05	0.004645948	NA	other	NA
chr15	42956519	42956919	2.429244521	0	3.429244521	-3.886034055	6.61E-05	0.004645948	NA	other	NA
chr4	39025780	39026180	6.021883694	4.805869544	6.672215957	-1.739696461	6.63E-05	0.004650278	NA	other	NA
chr12	93791118	93791518	2.5019809	3.5019809	0	3.892258727	6.64E-05	0.004650278	NA	other	NA
chr17	13594444	13594844	2.488912349	0	3.488912349	-3.880359123	6.66E-05	0.004655773	NA	other	NA
chr6	53984453	53984853	3.288282119	4.229197244	0	3.403502194	6.68E-05	0.004667706	NA	other	NA
chr1	239228902	239229302	3.317488937	0	4.256992744	-3.388006526	6.71E-05	0.004680958	NA	other	NA
chr3	160134112	160134512	4.519874983	2.561374019	5.32120281	-2.347811697	6.73E-05	0.004688037	NA	other	NA
chr20	36167832	36168232	4.781085268	3.25198586	5.506613901	-2.185913456	6.74E-05	0.004689374	NA	other	NA
chr13	102369425	102369825	2.422841735	0	3.422841735	-3.867636676	6.76E-05	0.00469853	NA	other	NA
chr20	44204480	44204880	5.623284514	4.407820914	6.273465743	-1.804200128	6.78E-05	0.004703187	NA	other	NA
chr19	33804527	33804927	6.230405002	4.542105251	6.987178618	-2.158875114	6.79E-05	0.004703187	NA	other	NA
chr1	89943385	89943785	3.240912119	0	4.181421504	-3.360077823	6.81E-05	0.004712035	NA	other	NA
chr19	40921707	40922107	4.9453901	3.569636578	5.636610336	-1.958995557	6.82E-05	0.004712035	NA	other	NA
chr9	87878808	87879208	4.299997547	2.523507931	5.072396093	-2.284617289	6.88E-05	0.004748045	NA	other	NA
chr15	96273345	96273745	2.360423722	3.360423722	0	3.860364351	6.90E-05	0.004756723	NA	other	NA
chr4	39515562	39515962	7.248050438	6.293121445	7.817670843	-1.439103094	6.93E-05	0.004765417	NA	other	NA
chr11	59572320	59572720	2.406299617	0	3.406299617	-3.855147813	6.93E-05	0.004765417	NA	other	NA
chr20	6500854	6501254	2.393375853	3.393375853	0	3.869689958	6.98E-05	0.00478848	NA	other	NA
chr16	50264275	50264675	3.125883546	0	4.060472038	-3.768929225	7.05E-05	0.004820319	NA	other	NA
chr10	7360283	7360683	2.365305138	3.365305138	0	3.866805142	7.05E-05	0.004820319	NA	other	NA
chr11	69420699	69421099	5.236653086	3.760620446	5.950809786	-2.018472049	7.05E-05	0.004820319	NA	other	NA
chr7	3921968	3922368	2.396819305	0	3.396819305	-3.847421229	7.14E-05	0.004868743	NA	other	NA
chr12	57119694	57120094	2.656785544	0	3.656785544	-3.884468345	7.14E-05	0.004868743	NA	other	NA
chr19	35844995	35845395	2.402569744	0	3.402569744	-3.83937451	7.26E-05	0.004939933	NA	other	NA
chr13	44015744	44016144	2.472931225	0	3.472931225	-3.869991697	7.30E-05	0.004965425	NA	other	NA
chr6	34839822	34840222	3.295773071	0.369917109	4.197582574	-3.325918199	7.32E-05	0.004968829	NA	other	NA
chr2	159069666	159070066	3.518970727	1.208908378	4.365643173	-2.977779323	7.37E-05	0.004990843	NA	other	NA
chr16	63066866	63067266	2.399945329	0	3.399945329	-3.853575653	7.40E-05	0.005002969	NA	other	NA
chr3	123386183	123386583	3.217496416	0	4.15619625	-3.776946787	7.42E-05	0.00500569	NA	other	NA
chr6	158284431	158284831	4.371934462	2.287870557	5.190908419	-2.421850808	7.45E-05	0.005016062	NA	other	NA
chr6	53983621	53984021	3.467477548	4.388076886	0.244487781	3.244413217	7.50E-05	0.005031669	NA	other	NA
chr9	129954887	129955287	2.39619897	0	3.39619897	-3.846509611	7.50E-05	0.005031669	NA	other	NA
chr4	5758307	5758707	2.423366096	3.423366096	0	3.841646328	7.51E-05	0.005031669	NA	other	NA
chr4	160026707	160027107	3.376260598	0.358619527	4.284319631	-3.032095087	7.56E-05	0.005061629	NA	other	NA
chr1	197024085	197024485	2.36095228	0	3.36095228	-3.831779574	7.59E-05	0.00506948	NA	other	NA
chr2	72199306	72199706	2.348648628	0	3.348648628	-3.824377179	7.70E-05	0.005136446	NA	other	NA
chr7	45436226	45436626	3.053455052	4.027489142	0	3.773013951	7.74E-05	0.005153997	NA	other	NA
chr17	15981923	15982323	3.258307048	0	4.197384391	-3.350139893	7.76E-05	0.005153997	NA	other	NA
chr12	88132314	88132714	3.408279419	0.856511606	4.279692619	-2.971260792	7.76E-05	0.005153997	NA	other	NA
chr11	70402610	70403010	3.074829534	0	4.007005554	-3.736363366	7.81E-05	0.005180862	NA	other	NA
chr11	86790931	86791331	2.352164329	0	3.352164329	-3.816240693	7.86E-05	0.005203071	NA	other	NA
chr5	95773787	95774187	3.090721684	0	4.069787927	-3.769336583	7.94E-05	0.005248401	NA	other	NA
chr2	70687014	70687414	3.056577744	0	4.032718242	-3.741985926	8.02E-05	0.005296991	NA	other	NA
chr5	10504069	10504469	3.991587463	1.823282826	4.821459788	-2.657647733	8.03E-05	0.005298303	NA	other	NA
chr11	28009311	28009711	4.209065466	2.306961434	5.001876782	-2.335265167	8.05E-05	0.005303765	NA	other	NA
chr14	91149416	91149816	3.121400769	0	4.100910614	-3.773570532	8.06E-05	0.005305246	NA	other	NA
chr13	90918554	90918954	3.410656732	0.856511606	4.282291352	-2.970190501	8.09E-05	0.005318293	NA	other	NA
chrX	1086986	1087386	3.129077052	4.072798763	0	3.767589072	8.23E-05	0.005404353	NA	other	NA
chr10	65891442	65891842	3.012558495	0	3.987953437	-3.732863484	8.25E-05	0.005408796	NA	other	NA
chr6	1055666	1056066	2.441217161	0	3.441217161	-3.832850458	8.31E-05	0.005441738	NA	other	NA
chr8	29464286	29464686	5.561259227	3.758383559	6.338118909	-2.240546364	8.34E-05	0.005449791	NA	other	NA
chr4	161936222	161936622	2.993576669	3.971312084	0	3.719290845	8.38E-05	0.005464518	NA	other	NA
chr7	33034849	33035249	4.818952863	2.955729447	5.60566508	-2.303603726	8.38E-05	0.005464518	NA	other	NA
chr1	145782011	145782411	5.419250088	3.876527614	6.147617215	-1.98731457	8.43E-05	0.005486907	NA	other	NA
chr2	241584499	241584899	3.420371674	0.419180729	4.32734163	-3.027600806	8.45E-05	0.005495021	NA	other	NA
chr9	109023244	109023644	2.321566311	3.321566311	0	3.798640828	8.47E-05	0.005503919	NA	other	NA
chr1	53325831	53326231	5.330392459	3.89972958	6.034414127	-1.912573541	8.49E-05	0.005510491	NA	other	NA
chr18	3384615	3385015	2.988512087	0	3.963489875	-3.703587877	8.66E-05	0.005610537	NA	other	NA
chr14	20218923	20219323	2.379974338	0	3.379974338	-3.790626949	8.69E-05	0.005623118	NA	other	NA
chr12	1776395	1776795	3.227447411	4.161558203	0	3.296844308	8.80E-05	0.005684463	NA	other	NA
chr3	151543708	151544108	3.912703824	0.973476184	4.81545044	-2.989245669	8.81E-05	0.005690023	NA	other	NA
chr5	103271911	103272311	3.707451369	1.0328206	4.589802419	-2.832274038	8.87E-05	0.005716079	NA	other	NA
chr1	214102489	214102889	3.618226803	4.523041861	0.649006795	3.040660499	8.88E-05	0.005716079	NA	other	NA
chr4	87865943	87866343	4.037852981	1.870313049	4.867629569	-2.467776097	8.90E-05	0.005720698	NA	other	NA
chr17	15638279	15638679	4.168413997	2.0328206	4.994139526	-2.444645169	8.92E-05	0.005721571	NA	other	NA
chr10	32583057	32583457	2.415527023	0	3.415527023	-3.808146769	8.92E-05	0.005721571	NA	other	NA
chr10	30612012	30612412	3.884770805	1.518440553	4.737617974	-2.616115021	8.95E-05	0.005733522	NA	other	NA
chr16	72024798	72025198	2.378369204	0	3.378369204	-3.797866376	8.96E-05	0.005733522	NA	other	NA
chr6	85112654	85113054	2.337330509	0	3.337330509	-3.776723864	9.03E-05	0.005764132	NA	other	NA
chr8	128428125	128428525	2.337330509	0	3.337330509	-3.776723864	9.03E-05	0.005764132	NA	other	NA
chr5	33271754	33272154	3.190601609	4.112219999	0	3.48632043	9.06E-05	0.005777544	NA	other	NA
chr11	114562772	114563172	4.1622871	4.940189871	2.353159752	2.398649343	9.09E-05	0.005789941	NA	other	NA
chr7	68731035	68731435	5.048773737	3.511851916	5.775936201	-2.04396557	9.23E-05	0.005863789	NA	other	NA
chr10	62512301	62512701	5.114155762	5.81225892	3.709199854	1.885892357	9.24E-05	0.005863789	NA	other	NA
chr17	41212457	41212857	5.402716565	4.10301954	6.075176761	-1.803785692	9.25E-05	0.005863789	NA	other	NA
chr11	61972005	61972405	6.670334005	5.68894911	7.249037709	-1.469619187	9.26E-05	0.005863789	NA	other	NA
chr1	182795817	182796217	2.306082902	0	3.306082902	-3.763166682	9.36E-05	0.005921462	NA	other	NA
chrX	4669166	4669566	5.386856044	4.09314102	6.057787623	-1.845301811	9.38E-05	0.005921462	NA	other	NA
chr18	31250831	31251231	4.121385788	2.111058745	4.930209985	-2.410379755	9.38E-05	0.005921462	NA	other	NA
chr12	58508840	58509240	3.513005259	4.416263846	0.566415876	3.05066159	9.49E-05	0.005983962	NA	other	NA
chr2	72204041	72204441	3.895350159	1.975191891	4.690929675	-2.601839636	9.58E-05	0.006034151	NA	other	NA
chr1	17545186	17545586	3.66621543	1.394759184	4.508493785	-2.69871542	9.71E-05	0.006099577	NA	other	NA
chr17	65634236	65634636	4.912379568	3.289358789	5.656837807	-2.046534151	9.72E-05	0.006099577	NA	other	NA
chr8	23092786	23093186	5.080735979	5.750694933	3.790811015	1.864595052	9.72E-05	0.006099577	NA	other	NA
chr6	157316849	157317249	2.298444309	0	3.298444309	-3.750602912	9.75E-05	0.006105747	NA	other	NA
chr8	81266289	81266689	2.331674715	0	3.331674715	-3.764295153	9.76E-05	0.006105747	NA	other	NA
chr5	39119568	39119968	4.036036929	2.222848639	4.814614447	-2.427112166	9.86E-05	0.00616276	NA	other	NA
chr11	92888751	92889151	2.329856008	0	3.329856008	-3.749874102	9.91E-05	0.006181322	NA	other	NA
chr18	26618272	26618672	3.215855791	0	4.155300755	-3.311548889	9.92E-05	0.006181322	NA	other	NA
chr2	57862551	57862951	4.94293505	5.648566998	3.505179414	1.94428041	1.01E-04	0.006262001	NA	other	NA
chr3	123272677	123273077	2.323358788	0	3.323358788	-3.737529171	1.01E-04	0.006275679	NA	other	NA
chr5	10719152	10719552	2.328425442	3.328425442	0	3.739427612	1.01E-04	0.006280465	NA	other	NA
chr3	155791105	155791505	2.417783075	0	3.417783075	-3.751165241	1.02E-04	0.006292646	NA	other	NA
chr5	52892370	52892770	3.232998923	0.369917109	4.130282552	-3.247875405	1.02E-04	0.006292646	NA	other	NA
chr10	61063918	61064318	5.410821046	3.986816904	6.113322099	-1.887595405	1.02E-04	0.006331349	NA	other	NA
chr8	128035506	128035906	5.662582271	4.433298921	6.316532613	-1.744471549	1.03E-04	0.006358111	NA	other	NA
chr2	195623415	195623815	2.41124237	3.41124237	0	3.74226684	1.03E-04	0.006359193	NA	other	NA
chr10	78624106	78624506	3.495655818	4.397703356	0.566415876	3.03013331	1.04E-04	0.006378283	NA	other	NA
chr11	64091709	64092109	4.554125388	2.902649618	5.304033418	-2.188703428	1.04E-04	0.00640545	NA	other	NA
chr2	47299886	47300286	2.308224237	0	3.308224237	-3.724933462	1.04E-04	0.00642006	NA	other	NA
chr10	87705287	87705687	2.972608996	0	3.949875151	-3.658921657	1.05E-04	0.006469643	NA	other	NA
chr7	28984478	28984878	3.327449628	0	4.255116087	-3.162088175	1.06E-04	0.006473068	NA	other	NA
chr7	111230457	111230857	2.324472633	3.324472633	0	3.726529469	1.06E-04	0.006473068	NA	other	NA
chr5	181133354	181133754	4.853677772	3.27223669	5.58993805	-2.097143689	1.06E-04	0.006487507	NA	other	NA
chr11	109028115	109028515	2.268126669	3.268126669	0	3.728904585	1.06E-04	0.006503181	NA	other	NA
chr11	84564244	84564644	6.458942773	5.339040012	7.08175617	-1.606741644	1.07E-04	0.006504558	NA	other	NA
chr1	70409162	70409562	2.393064809	0	3.393064809	-3.735443136	1.07E-04	0.006504558	NA	other	NA
chr3	152376292	152376692	4.971745863	3.396881966	5.706683226	-2.078308898	1.07E-04	0.006538573	NA	other	NA
chr12	12231004	12231404	2.277845278	0	3.277845278	-3.716090968	1.08E-04	0.006580197	NA	other	NA
chr3	17183742	17184142	2.363720391	0	3.363720391	-3.737790225	1.08E-04	0.006580197	NA	other	NA
chr11	77602589	77602989	5.221528219	3.868677871	5.907228227	-1.839869734	1.09E-04	0.006589494	NA	other	NA
chr12	7060642	7061042	3.789359991	1.389217883	4.64579127	-2.627474851	1.09E-04	0.006591868	NA	other	NA
chr9	111613132	111613532	2.281537598	0	3.281537598	-3.710561479	1.09E-04	0.006619	NA	other	NA
chr16	14181851	14182251	4.466618931	5.193930442	2.928980958	2.137128361	1.10E-04	0.006643585	NA	other	NA
chr15	50235985	50236385	3.344445316	0.327358117	4.252467894	-2.985411814	1.10E-04	0.006661052	NA	other	NA
chrX	15254963	15255363	2.336684054	0	3.336684054	-3.729673373	1.11E-04	0.006661052	NA	other	NA
chr8	62523622	62524022	2.390270653	0	3.390270653	-3.715498349	1.11E-04	0.006666726	NA	other	NA
chr11	78424236	78424636	2.367635064	0	3.367635064	-3.730762539	1.13E-04	0.006768271	NA	other	NA
chr5	53601882	53602282	2.258352353	3.258352353	0	3.715121055	1.13E-04	0.006768271	NA	other	NA
chr3	188415259	188415659	2.296288398	0	3.296288398	-3.71494599	1.13E-04	0.006768271	NA	other	NA
chr17	33284346	33284746	2.418677544	3.418677544	0	3.717650339	1.13E-04	0.006768271	NA	other	NA
chr9	128783486	128783886	3.102865671	0.027646697	4.014634127	-3.415058334	1.13E-04	0.006778036	NA	other	NA
chr20	21435846	21436246	2.305491259	3.305491259	0	3.722962133	1.14E-04	0.006836688	NA	other	NA
chr5	101080319	101081096	2.292929233	0	3.292929233	-3.693973085	1.15E-04	0.00688227	NA	other	NA
chr5	143349339	143349739	3.334939999	0.842576856	4.200688659	-3.199800239	1.16E-04	0.006895424	NA	other	NA
chr1	37454825	37455225	4.652719407	3.020495714	5.398954252	-2.173039747	1.16E-04	0.006921772	NA	other	NA
chr5	176481809	176482209	3.377413383	0.594777408	4.268579063	-3.091255809	1.17E-04	0.006958681	NA	other	NA
chr17	70608385	70608785	3.160628095	0	4.097657701	-3.225005022	1.18E-04	0.006987896	NA	other	NA
chr10	110426033	110426433	5.644395237	4.421695404	6.296555762	-1.712949391	1.19E-04	0.007028016	NA	other	NA
chrX	67563790	67564190	4.796569232	2.859426651	5.594716713	-2.307740041	1.19E-04	0.007028016	NA	other	NA
chr12	40667538	40667938	3.370090785	0.878246412	4.235788842	-2.899939421	1.19E-04	0.007035979	NA	other	NA
chr3	124512932	124513332	2.928705243	0	3.902614302	-3.608770707	1.19E-04	0.007035979	NA	other	NA
chr8	127036032	127036432	6.477236236	5.395623849	7.08840819	-1.564178109	1.19E-04	0.007035979	NA	other	NA
chr7	123774890	123775290	2.300806326	3.300806326	0	3.685015369	1.20E-04	0.007055317	NA	other	NA
chr20	8527989	8528389	2.337976674	0	3.337976674	-3.682992108	1.21E-04	0.007088822	NA	other	NA
chr11	63567654	63568054	5.967695289	4.869270195	6.584028477	-1.577809969	1.21E-04	0.007088822	NA	other	NA
chr12	25276433	25276833	3.818753579	1.727186089	4.638727738	-2.492490203	1.21E-04	0.007100645	NA	other	NA
chr14	74682188	74682588	2.26375044	0	3.26375044	-3.68414358	1.22E-04	0.007137118	NA	other	NA
chr1	192974806	192975206	2.316534374	3.316534374	0	3.684318031	1.22E-04	0.007137118	NA	other	NA
chr16	70404494	70404894	3.127994167	0	4.061177075	-3.224927103	1.22E-04	0.007151482	NA	other	NA
chr3	18099313	18099713	5.404150593	6.117948713	3.929753255	1.981601756	1.22E-04	0.0071618	NA	other	NA
chr9	35453845	35454245	2.287765364	0	3.287765364	-3.672105272	1.23E-04	0.007207858	NA	other	NA
chr7	111098364	111098764	2.452745588	3.452745588	0	3.69416558	1.24E-04	0.007212111	NA	other	NA
chr21	45460797	45461197	2.250585339	0	3.250585339	-3.675550228	1.24E-04	0.00721726	NA	other	NA
chr20	44962537	44962937	3.29297014	0.630223273	4.174306944	-3.411589818	1.24E-04	0.007226415	NA	other	NA
chr4	39524031	39524431	4.669066197	2.826655689	5.452434444	-2.208160918	1.24E-04	0.007226415	NA	other	NA
chr22	43826208	43826608	2.285297326	3.285297326	0	3.693847261	1.25E-04	0.007236913	NA	other	NA
chr15	57445862	57446262	3.548001778	1.191652224	4.399773084	-2.95310239	1.25E-04	0.007255197	NA	other	NA
chr10	58967716	58968116	2.320586108	0	3.320586108	-3.68347016	1.28E-04	0.007410092	NA	other	NA
chr10	4957717	4958117	3.733082877	1.161240619	4.606353307	-2.693590183	1.28E-04	0.007410092	NA	other	NA
chr2	239860641	239861041	2.286723766	0	3.286723766	-3.666308245	1.28E-04	0.007410092	NA	other	NA
chr2	102604776	102605176	2.33313038	0	3.33313038	-3.684605978	1.29E-04	0.007421819	NA	other	NA
chr3	72018309	72018709	2.264430407	0	3.264430407	-3.651478126	1.30E-04	0.007522556	NA	other	NA
chr2	74446776	74447176	2.304231624	0	3.304231624	-3.656053647	1.31E-04	0.007525345	NA	other	NA
chr18	32501443	32501843	2.255883769	0	3.255883769	-3.660956685	1.31E-04	0.007525345	NA	other	NA
chr20	22836880	22837280	3.36239549	0.126605832	4.283715649	-3.092998055	1.31E-04	0.007553921	NA	other	NA
chr3	129855586	129855986	5.449425612	3.897070499	6.179780348	-2.031307402	1.32E-04	0.007558477	NA	other	NA
chr17	27566970	27567370	3.543945481	1.385178068	4.372619694	-2.780305333	1.32E-04	0.007569873	NA	other	NA
chr2	217387448	217387848	4.453613918	2.632992	5.23342085	-2.221846386	1.32E-04	0.007572406	NA	other	NA
chr2	38063900	38064300	2.976333388	0	3.903594385	-3.584220808	1.32E-04	0.007573835	NA	other	NA
chr10	65275780	65276180	2.223980011	3.223980011	0	3.647272329	1.34E-04	0.007625201	NA	other	NA
chr14	73700270	73700670	2.223980011	3.223980011	0	3.647272329	1.34E-04	0.007625201	NA	other	NA
chr10	96320000	96320400	2.234663442	0	3.234663442	-3.648596685	1.34E-04	0.00764588	NA	other	NA
chr2	156431104	156431504	5.66734881	4.453347455	6.317128539	-1.729895281	1.36E-04	0.00774152	NA	other	NA
chr4	168816259	168816659	2.375979367	0	3.375979367	-3.669722437	1.37E-04	0.007767965	NA	other	NA
chr13	41719943	41720343	2.225068868	0	3.225068868	-3.636850394	1.37E-04	0.007767965	NA	other	NA
chr5	14237657	14238057	2.32563403	0	3.32563403	-3.663134491	1.37E-04	0.007767965	NA	other	NA
chr3	129908900	129909300	5.289200349	3.952746084	5.970881058	-1.85967568	1.37E-04	0.007768281	NA	other	NA
chr2	233443860	233444260	2.993626228	0	3.943321946	-3.354781409	1.37E-04	0.007774197	NA	other	NA
chr2	227191304	227191704	3.289574441	0.864521016	4.148587609	-3.14358416	1.38E-04	0.007812298	NA	other	NA
chr21	31354291	31354691	2.237776088	3.237776088	0	3.64819326	1.38E-04	0.007814327	NA	other	NA
chr1	189409941	189410341	3.683121333	1.612609197	4.500273871	-2.803154432	1.39E-04	0.007814327	NA	other	NA
chr14	34436958	34437358	2.400838301	0	3.400838301	-3.64758313	1.39E-04	0.007814327	NA	other	NA
chr4	7348339	7348739	3.910193717	4.756865763	1.600134931	2.528129526	1.39E-04	0.007814327	NA	other	NA
chr22	29799005	29799405	5.825268903	4.468460091	6.511930792	-1.829309636	1.39E-04	0.007826747	NA	other	NA
chr2	189836339	189836739	4.444912458	2.271538714	5.275417971	-2.468835513	1.40E-04	0.007880399	NA	other	NA
chr5	62268735	62269135	2.55251503	3.55251503	0	3.667005221	1.40E-04	0.007881437	NA	other	NA
chr3	177809941	177810341	5.123496081	3.802609627	5.801307458	-1.801961156	1.41E-04	0.007914488	NA	other	NA
chr9	89342352	89342752	2.322995492	0	3.322995492	-3.630122255	1.42E-04	0.007963815	NA	other	NA
chr10	72080877	72081277	2.574795656	0	3.574795656	-3.662869089	1.43E-04	0.007963815	NA	other	NA
chr10	7956350	7956750	3.598410221	0.58511579	4.506182772	-2.977702072	1.43E-04	0.007963815	NA	other	NA
chr2	26068591	26068991	5.774869546	4.4576731	6.45175611	-1.772264987	1.43E-04	0.007963815	NA	other	NA
chr14	39203603	39204003	5.620848885	4.489378544	6.24710083	-1.623840278	1.43E-04	0.007963815	NA	other	NA
chr2	109558295	109558695	4.575411545	2.89875492	5.330036806	-2.082656318	1.43E-04	0.007963815	NA	other	NA
chr3	177673495	177673895	2.275957385	0	3.275957385	-3.621346593	1.43E-04	0.007963815	NA	other	NA
chr5	131281737	131282137	2.275957385	0	3.275957385	-3.621346593	1.43E-04	0.007963815	NA	other	NA
chr11	19715036	19715436	3.316817632	4.25497229	0	3.237990231	1.44E-04	0.007963815	NA	other	NA
chr7	100003295	100003695	2.348932922	0	3.348932922	-3.628568593	1.44E-04	0.007963815	NA	other	NA
chr18	11361966	11362366	2.292633686	0	3.292633686	-3.641324037	1.44E-04	0.007963815	NA	other	NA
chr14	68684639	68685039	2.280546246	3.280546246	0	3.625360533	1.44E-04	0.007963815	NA	other	NA
chr9	36336422	36336822	2.476013478	0	3.476013478	-3.647910203	1.44E-04	0.007963815	NA	other	NA
chr3	188123335	188123735	4.403370883	2.490489311	5.19783949	-2.227028703	1.44E-04	0.007972046	NA	other	NA
chr16	54879887	54880287	2.248511364	3.248511364	0	3.639555414	1.45E-04	0.00798011	NA	other	NA
chr8	37870765	37871165	2.248511364	3.248511364	0	3.639555414	1.45E-04	0.00798011	NA	other	NA
chr5	95841854	95842254	2.989061614	0	3.916977763	-3.562034831	1.45E-04	0.007992947	NA	other	NA
chr9	120650052	120650452	3.38639137	0.126605832	4.309044788	-3.126611186	1.47E-04	0.008070882	NA	other	NA
chrX	46268483	46268883	4.79991985	2.86104845	5.598326776	-2.324193136	1.47E-04	0.008070882	NA	other	NA
chr22	31871103	31871503	2.264418698	3.264418698	0	3.612569975	1.48E-04	0.008106109	NA	other	NA
chr8	38058179	38058579	4.949694486	5.742105922	3.050177067	2.327750841	1.48E-04	0.008106109	NA	other	NA
chr1	171441187	171441587	2.256142056	3.256142056	0	3.610268359	1.48E-04	0.008106109	NA	other	NA
chr10	77738270	77738670	2.298256085	3.298256085	0	3.613386387	1.48E-04	0.008106109	NA	other	NA
chr2	202965773	202966173	4.040635389	1.874285184	4.870262915	-2.554348336	1.48E-04	0.008106109	NA	other	NA
chr9	105503892	105504292	2.884699441	0	3.860525218	-3.551806738	1.49E-04	0.008125097	NA	other	NA
chr2	119808660	119809060	2.916682267	0	3.840790514	-3.53150058	1.49E-04	0.008137954	NA	other	NA
chr11	68302763	68303163	4.763161695	3.245866899	5.486204374	-1.948132737	1.50E-04	0.008150927	NA	other	NA
chr10	15461056	15461456	2.910516943	0	3.834291436	-3.539744774	1.50E-04	0.008152569	NA	other	NA
chr3	31704746	31705146	2.87127111	0	3.844110493	-3.540319921	1.53E-04	0.008286211	NA	other	NA
chr5	74316106	74316506	3.307483113	4.203543306	0.460879033	2.874887818	1.53E-04	0.008291039	NA	other	NA
chr1	38015822	38016222	3.596278065	1.236655487	4.448403093	-2.715920761	1.53E-04	0.008295087	NA	other	NA
chr5	121355716	121356116	2.183976132	3.183976132	0	3.600744282	1.54E-04	0.00832538	NA	other	NA
chr5	132095090	132095490	2.183976132	3.183976132	0	3.600744282	1.54E-04	0.00832538	NA	other	NA
chrX	150201330	150201730	4.070196541	4.86777674	2.136825769	2.348458781	1.54E-04	0.008326282	NA	other	NA
chr20	35199950	35200350	4.56125695	5.375752144	2.510260362	2.40992012	1.55E-04	0.008350848	NA	other	NA
chr13	50208924	50209324	5.289020149	3.662090709	6.0342346	-2.018764303	1.55E-04	0.008376535	NA	other	NA
chr1	243939095	243939495	3.420875005	1.066031053	4.272483299	-2.981789484	1.56E-04	0.008393652	NA	other	NA
chr2	100843586	100843986	2.20260355	3.20260355	0	3.594746963	1.56E-04	0.008406948	NA	other	NA
chr1	151086144	151086544	3.207409071	0.052071729	4.124084203	-3.015830605	1.56E-04	0.008408791	NA	other	NA
chr10	74119156	74119556	4.477815981	2.624228729	5.262986933	-2.188589519	1.58E-04	0.008458917	NA	other	NA
chr5	28620669	28621069	2.406572775	0	3.406572775	-3.603135258	1.58E-04	0.00847441	NA	other	NA
chr10	103184333	103184733	3.759288012	1.327358117	4.61900526	-2.599862202	1.59E-04	0.008491542	NA	other	NA
chr12	112059584	112059984	2.912125152	0	3.888409904	-3.532787654	1.59E-04	0.008495766	NA	other	NA
chr7	104224181	104224581	3.166689348	0	4.099369564	-3.176314049	1.59E-04	0.008496785	NA	other	NA
chr10	8726463	8726863	2.310523455	0	3.310523455	-3.610061088	1.60E-04	0.008520312	NA	other	NA
chr11	75365995	75366395	2.182375059	3.182375059	0	3.59270491	1.60E-04	0.00853086	NA	other	NA
chr5	73673414	73673814	6.514231659	5.282345867	7.168886651	-1.70734083	1.60E-04	0.008544144	NA	other	NA
chr7	34453219	34453619	2.219303169	3.219303169	0	3.598357085	1.62E-04	0.008599829	NA	other	NA
chr7	45347488	45347888	2.170827107	3.170827107	0	3.582395865	1.62E-04	0.008600792	NA	other	NA
chr4	74056906	74057306	4.937530425	3.425077145	5.659546374	-1.952187613	1.64E-04	0.00872395	NA	other	NA
chr20	37385850	37386250	4.294209157	2.373999824	5.089796446	-2.220301853	1.65E-04	0.008745505	NA	other	NA
chr20	51687242	51687642	5.335112578	4.065784684	5.999729219	-1.730818942	1.67E-04	0.008822823	NA	other	NA
chr19	16293209	16293609	4.477696054	2.841467925	5.224699739	-2.080591546	1.70E-04	0.008962447	NA	other	NA
chr7	36762897	36763297	3.310343206	0.856511606	4.172278483	-2.819104316	1.71E-04	0.009038371	NA	other	NA
chr9	20511875	20512275	3.132075957	0.630223273	3.998746735	-3.27998528	1.71E-04	0.009038371	NA	other	NA
chr7	142808544	142808944	2.243637376	3.243637376	0	3.561492158	1.72E-04	0.009038371	NA	other	NA
chr7	158802460	158802860	5.624109928	4.085685948	6.351584918	-1.968379097	1.72E-04	0.009066046	NA	other	NA
chr7	82204621	82205021	3.571010739	1.219729982	4.422232492	-2.716402804	1.73E-04	0.009072301	NA	other	NA
chr18	39701921	39702321	3.161711924	4.088253168	0	3.166806203	1.73E-04	0.009072301	NA	other	NA
chr3	12423769	12424169	3.46373727	0.812034287	4.344123354	-2.941098618	1.73E-04	0.009081863	NA	other	NA
chr2	230520379	230520779	4.07328201	4.887063476	2.027476325	2.370913514	1.74E-04	0.009108738	NA	other	NA
chr16	48458064	48458464	3.079928589	4.006762757	0	3.126145632	1.75E-04	0.009144314	NA	other	NA
chr3	31356965	31357365	3.67520724	1.317317162	4.527145145	-2.678146403	1.75E-04	0.009164082	NA	other	NA
chr10	28949090	28949490	3.729715476	0.973476184	4.618792252	-2.760225499	1.76E-04	0.009175027	NA	other	NA
chr1	89937919	89938319	2.877409015	0	3.850364794	-3.501536566	1.76E-04	0.009175027	NA	other	NA
chr3	187040827	187041227	3.041633075	0	3.97311807	-3.110984101	1.77E-04	0.009248155	NA	other	NA
chr3	129927200	129927600	5.759673314	4.660159599	6.376337992	-1.613183873	1.78E-04	0.00928185	NA	other	NA
chr4	150056868	150057268	3.871450281	1.734750329	4.697317827	-2.369111814	1.79E-04	0.009303138	NA	other	NA
chr14	102255497	102255897	4.105161616	2.176526553	4.902027142	-2.382247621	1.79E-04	0.009312428	NA	other	NA
chr11	75100500	75100900	2.813634941	0	3.785356362	-3.464351084	1.80E-04	0.009339695	NA	other	NA
chr15	76805205	76805605	2.184603221	0	3.184603221	-3.543901206	1.82E-04	0.009410304	NA	other	NA
chr9	122002198	122002598	2.184603221	0	3.184603221	-3.543901206	1.82E-04	0.009410304	NA	other	NA
chr1	75539920	75540320	2.222848639	3.222848639	0	3.537236883	1.82E-04	0.009410304	NA	other	NA
chr7	54874989	54875389	2.797518786	3.771984444	0	3.484568822	1.83E-04	0.009443015	NA	other	NA
chr10	121936143	121936543	6.191535656	4.702380544	6.908551913	-1.92814985	1.84E-04	0.009500282	NA	other	NA
chr10	65394863	65395263	4.02563324	1.943582027	4.844337908	-2.349814286	1.84E-04	0.009512107	NA	other	NA
chr15	76328277	76328677	2.871311707	0	3.792928294	-3.465081703	1.85E-04	0.009523025	NA	other	NA
chr1	109791853	109792253	4.86322507	3.103403054	5.63275598	-2.123770914	1.86E-04	0.00958099	NA	other	NA
chr6	74319571	74319971	2.178439701	3.178439701	0	3.525430183	1.87E-04	0.009604188	NA	other	NA
chrX	107574698	107575098	2.139985643	3.139985643	0	3.527587087	1.88E-04	0.009622507	NA	other	NA
chr12	53798063	53798463	2.193581392	0	3.193581392	-3.523709355	1.88E-04	0.009633037	NA	other	NA
chr20	24035395	24035795	2.157881523	0	3.157881523	-3.525263052	1.88E-04	0.009633037	NA	other	NA
chr1	42385314	42385714	2.30785711	0	3.30785711	-3.5340681	1.89E-04	0.009663776	NA	other	NA
chr8	90364131	90364531	2.187172956	3.187172956	0	3.522671414	1.89E-04	0.009663776	NA	other	NA
chr13	44522899	44523299	4.683017158	3.209621044	5.396595491	-1.950264204	1.89E-04	0.009664649	NA	other	NA
chr12	117343026	117343426	4.329839013	5.0672833	2.74248066	2.200396938	1.90E-04	0.009672046	NA	other	NA
chr7	112423034	112423434	4.768651632	2.943582027	5.549190626	-2.173574256	1.91E-04	0.009751845	NA	other	NA
chr19	7629168	7629568	2.202992153	0	3.202992153	-3.516998202	1.92E-04	0.009751845	NA	other	NA
chr14	88829933	88830333	2.833618867	0	3.808565781	-3.446059618	1.92E-04	0.009762237	NA	other	NA
chr2	160933376	160933776	2.245741241	0	3.245741241	-3.535308037	1.92E-04	0.009762237	NA	other	NA
chr3	144590696	144591096	3.034202131	0.066031053	3.938945621	-3.271080859	1.93E-04	0.009762237	NA	other	NA
chr16	23597211	23597611	2.171916114	0	3.171916114	-3.518767569	1.93E-04	0.00977815	NA	other	NA
chr8	131946868	131947268	2.171916114	0	3.171916114	-3.518767569	1.93E-04	0.00977815	NA	other	NA
chr20	13395294	13395694	2.190149128	0	3.190149128	-3.522223572	1.94E-04	0.009813958	NA	other	NA
chr1	9719073	9719473	5.106441487	3.681991158	5.809044703	-1.902150376	1.94E-04	0.009813958	NA	other	NA
chr1	60255551	60255951	3.081025597	0	4.016850924	-3.133222476	1.96E-04	0.009885409	NA	other	NA
chr14	24033237	24033637	4.84134353	2.922816534	5.636674567	-2.252068744	1.96E-04	0.009885409	NA	other	NA
chr17	29375027	29375427	2.160254333	0	3.160254333	-3.501813974	1.98E-04	0.00995048	NA	other	NA
chr9	73066649	73067049	2.147760639	0	3.147760639	-3.502463618	1.98E-04	0.009955272	NA	other	NA
chr11	74460578	74460978	2.221929267	0	3.221929267	-3.507033969	1.98E-04	0.009955272	NA	other	NA
chr15	71780246	71780646	5.39353991	4.112060043	6.061320049	-1.740469393	1.98E-04	0.009955272	NA	other	NA
chr10	104094170	104094570	4.387964612	5.163110821	2.595290366	2.24015662	1.99E-04	0.009955272	NA	other	NA
chr11	11313557	11313957	2.167931901	0	3.167931901	-3.510658717	1.99E-04	0.009958858	NA	other	NA
chrX	36576851	36577251	2.180973339	0	3.180973339	-3.498576803	2.00E-04	0.009978432	NA	other	NA
chr10	33377061	33377461	3.215952203	0.126605832	4.128607	-2.976453778	2.00E-04	0.009978432	NA	other	NA
chr4	124177821	124178221	3.026299563	0	3.982168066	-3.275207812	2.00E-04	0.010006952	NA	other	NA
chr11	75334604	75335004	2.137134373	3.137134373	0	3.497811254	2.01E-04	0.010043813	NA	other	NA
chr8	33104835	33105235	5.353194494	3.942895091	6.052538593	-1.833801921	2.02E-04	0.010089785	NA	other	NA
chr2	68908632	68909032	5.099507468	3.789383217	5.77461326	-1.801386793	2.04E-04	0.010153104	NA	other	NA
chr1	168223493	168223893	2.737068454	3.710431318	0	3.422911762	2.06E-04	0.010255032	NA	other	NA
chr22	26777623	26778023	2.174265972	0	3.174265972	-3.489778172	2.06E-04	0.010255032	NA	other	NA
chr7	12092366	12092766	3.00946927	0	3.939371486	-3.078605087	2.07E-04	0.010255032	NA	other	NA
chr21	29190996	29191396	3.509386952	1.000815675	4.376706577	-2.760343625	2.08E-04	0.010321548	NA	other	NA
chr9	115156871	115157271	4.852638213	5.534406292	3.51582999	1.875039955	2.09E-04	0.010371313	NA	other	NA
chr3	70352021	70352421	3.213047174	0	4.134578989	-3.003393269	2.11E-04	0.010419066	NA	other	NA
chr12	10016997	10017397	2.159523437	0	3.159523437	-3.488157936	2.11E-04	0.010430176	NA	other	NA
chr10	67116257	67116657	2.128091931	3.128091931	0	3.477993771	2.12E-04	0.010465447	NA	other	NA
chrX	41014366	41014766	2.128091931	3.128091931	0	3.477993771	2.12E-04	0.010465447	NA	other	NA
chr7	44679444	44679844	4.330617576	2.455275549	5.11925125	-2.182427955	2.13E-04	0.010504631	NA	other	NA
chr11	18764039	18764439	4.237090535	4.974471799	2.650047889	2.092404243	2.15E-04	0.010558764	NA	other	NA
chr2	38216321	38216721	3.792105086	1.143401185	4.672231623	-2.702309808	2.15E-04	0.010558764	NA	other	NA
chr14	27428016	27428416	3.028464019	0	3.959305439	-3.06118227	2.15E-04	0.01056422	NA	other	NA
chr8	99682570	99682970	3.203602791	0.646355437	4.075525748	-2.911880668	2.16E-04	0.010567549	NA	other	NA
chr1	21721046	21721446	2.194469788	0	3.194469788	-3.485097122	0.000216625	0.010611525	NA	other	NA
chr18	29161107	29161507	2.155050986	3.155050986	0	3.473666595	2.17E-04	0.010620273	NA	other	NA
chr5	134592526	134592926	2.911971104	0	3.864139055	-3.223860977	2.17E-04	0.010633798	NA	other	NA
chr5	143106591	143106991	2.761927794	0	3.735586586	-3.403733882	2.18E-04	0.010655258	NA	other	NA
chr2	200303162	200303562	3.16216192	4.028624243	0.662460445	3.025724727	2.18E-04	0.010655258	NA	other	NA
chr2	28342345	28342745	3.07209343	0	4.007511145	-3.106386058	2.20E-04	0.010730535	NA	other	NA
chr8	47608392	47608792	2.907498489	0	3.859515424	-3.23792346	2.20E-04	0.010730535	NA	other	NA
chr17	12348281	12348681	2.738995573	0	3.709199854	-3.39662864	2.21E-04	0.010741469	NA	other	NA
chr8	48627838	48628238	2.891474642	3.824884897	0	3.431614332	2.21E-04	0.010761316	NA	other	NA
chr11	22680211	22680611	2.918909766	0	3.892639444	-3.409311854	2.23E-04	0.010843417	NA	other	NA
chr8	48076574	48076974	2.143297583	0	3.143297583	-3.455616603	2.24E-04	0.010848242	NA	other	NA
chr11	34783350	34783750	2.136825769	0	3.136825769	-3.462998491	0.000224011	0.010848242	NA	other	NA
chr8	58753706	58754106	2.136825769	0	3.136825769	-3.462998491	0.000224011	0.010848242	NA	other	NA
chr21	16180085	16180485	3.570485272	1.364279377	4.405031896	-2.563336153	2.25E-04	0.010861669	NA	other	NA
chr6	106135446	106135846	2.117901714	0	3.117901714	-3.455537918	2.25E-04	0.010883788	NA	other	NA
chr5	53419059	53419459	5.461117171	6.106145053	4.264279693	1.680330191	2.25E-04	0.010883788	NA	other	NA
chr10	28676898	28677298	2.726557056	0	3.69650063	-3.383199682	2.26E-04	0.010895233	NA	other	NA
chr12	12992444	12992844	3.097975264	0.400279283	3.982269166	-3.034607246	2.26E-04	0.010895233	NA	other	NA
chr5	139701613	139702013	2.326574188	0	3.326574188	-3.468410286	2.27E-04	0.010918235	NA	other	NA
chr3	159654287	159654687	2.80988091	0	3.784408502	-3.409111935	2.28E-04	0.010936311	NA	other	NA
chr6	116866419	116866819	2.164259776	0	3.164259776	-3.447430439	2.29E-04	0.011000986	NA	other	NA
chr11	70311486	70311886	3.120474896	0.013309109	4.0342346	-2.91672161	2.30E-04	0.011025911	NA	other	NA
chr2	183315102	183315502	2.73677027	3.710127577	0	3.39850119	2.30E-04	0.011041499	NA	other	NA
chr12	81267889	81268289	2.146105276	0	3.146105276	-3.443336589	2.31E-04	0.011070005	NA	other	NA
chr14	103050437	103050837	2.144956169	0	3.144956169	-3.445189007	2.33E-04	0.011137878	NA	other	NA
chr11	129638896	129639296	2.993746907	3.903540834	0	3.211433489	2.33E-04	0.011151279	NA	other	NA
chr19	29688243	29688643	2.84355379	0	3.818674127	-3.406019757	2.34E-04	0.011168525	NA	other	NA
chr7	39589237	39589637	2.807645063	3.782290897	0	3.407772373	2.34E-04	0.011177497	NA	other	NA
chr10	92756857	92757257	2.931723067	0	3.884552175	-3.233546757	2.35E-04	0.011177497	NA	other	NA
chrX	85052846	85053246	2.188768715	3.188768715	0	3.440613004	2.35E-04	0.011177497	NA	other	NA
chr8	37612817	37613217	2.235834384	0	3.235834384	-3.453641075	2.35E-04	0.011177497	NA	other	NA
chr9	93113666	93114066	2.949733937	0	3.903157825	-3.239025487	2.36E-04	0.011177497	NA	other	NA
chr3	111936338	111936738	3.941097325	4.75138542	1.92039642	2.514520562	2.36E-04	0.011177497	NA	other	NA
chr3	4416530	4416930	4.414137381	5.156081623	2.804020614	2.06169293	2.36E-04	0.011177497	NA	other	NA
chrX	28403757	28404157	2.108470431	3.108470431	0	3.440665754	2.36E-04	0.011177497	NA	other	NA
chr1	243882057	243882457	2.124875671	0	3.124875671	-3.433279714	2.38E-04	0.011249783	NA	other	NA
chr11	44854821	44855221	2.776558611	3.75064721	0	3.39481563	2.40E-04	0.011329574	NA	other	NA
chr21	17527838	17528238	4.593983973	5.316639068	3.078519133	1.940628347	2.40E-04	0.011345578	NA	other	NA
chr10	69389814	69390214	3.209577438	0.620796907	4.084393149	-2.869552907	2.42E-04	0.011410357	NA	other	NA
chr17	65633529	65633929	4.172060192	2.369147787	4.948926019	-2.157680705	2.43E-04	0.011473268	NA	other	NA
chr6	113464775	113465175	2.698818689	3.665532989	0	3.365240307	2.44E-04	0.011503472	NA	other	NA
chr8	66536033	66536433	3.905453426	4.731878533	1.764399825	2.413649584	2.45E-04	0.011532832	NA	other	NA
chr14	81511065	81511465	2.134743879	0	3.134743879	-3.421216505	2.45E-04	0.011532832	NA	other	NA
chr4	39304521	39304921	3.151097782	0	4.069087086	-2.928814362	2.45E-04	0.011532832	NA	other	NA
chr5	109191193	109191593	2.142558043	0	3.142558043	-3.428787556	2.46E-04	0.011559937	NA	other	NA
chr20	35901735	35902135	3.818607987	2.062553865	4.587485236	-2.350035202	2.46E-04	0.011559937	NA	other	NA
chr12	114611137	114611537	4.244783707	2.381628919	5.031484989	-2.141714988	2.47E-04	0.01157488	NA	other	NA
chr7	138935182	138935582	3.95424554	1.770056563	4.78609366	-2.370346965	2.48E-04	0.011620877	NA	other	NA
chr9	120571511	120571911	2.098726127	0	3.098726127	-3.413494002	2.48E-04	0.011623652	NA	other	NA
chr4	39468977	39469377	4.145655316	2.116859356	4.957077425	-2.288312032	2.49E-04	0.011642524	NA	other	NA
chr1	26405157	26405557	2.083583212	3.083583212	0	3.418949231	2.51E-04	0.011699588	NA	other	NA
chr4	87973237	87973637	4.373174085	2.842022497	5.099132385	-2.111022436	2.53E-04	0.011795912	NA	other	NA
chr12	92078763	92079163	6.290068416	5.107738042	6.931023224	-1.614279733	2.53E-04	0.011795923	NA	other	NA
chr8	142235551	142235951	2.105556127	3.105556127	0	3.408763213	2.54E-04	0.011795923	NA	other	NA
chr7	129110438	129110838	2.155829819	0	3.155829819	-3.408603787	2.54E-04	0.011795923	NA	other	NA
chr7	129720394	129720794	2.155829819	0	3.155829819	-3.408603787	2.54E-04	0.011795923	NA	other	NA
chr10	124105996	124106396	4.515218501	2.490489311	5.326071815	-2.306932629	2.55E-04	0.011838937	NA	other	NA
chr10	97229620	97230020	3.754878072	4.534779704	1.933681696	2.369155217	2.55E-04	0.011838937	NA	other	NA
chr20	660483	660883	2.925324827	0	3.901827336	-3.368698755	2.55E-04	0.011842486	NA	other	NA
chr14	25121817	25122217	2.162623247	0	3.162623247	-3.40127603	2.57E-04	0.011889261	NA	other	NA
chr10	72794570	72794970	2.79835668	0	3.715789062	-3.346344729	2.57E-04	0.011889261	NA	other	NA
chr3	113287238	113287638	5.322145366	3.802324688	6.045722049	-1.919278428	2.57E-04	0.011889261	NA	other	NA
chr12	47155730	47156130	3.062944929	0.400279283	3.94427477	-2.987426718	2.58E-04	0.011909047	NA	other	NA
chr5	10689169	10689569	3.712984845	1.95487961	4.482218173	-2.393357499	2.58E-04	0.011923129	NA	other	NA
chr15	44297172	44297572	4.492243252	2.661872179	5.273651408	-2.1080905	2.60E-04	0.011989072	NA	other	NA
chr12	30418256	30418656	3.450599454	4.322034225	0.898600229	2.662014436	2.60E-04	0.011994826	NA	other	NA
chr11	69336124	69336524	4.268413951	2.635334503	5.014813312	-2.052084829	2.61E-04	0.012031525	NA	other	NA
chr10	69458538	69458938	2.703797361	3.670627659	0	3.339774678	2.66E-04	0.012244011	NA	other	NA
chr2	98457054	98457454	2.096249844	0	3.096249844	-3.391418997	2.67E-04	0.012264321	NA	other	NA
chr12	85804122	85804522	2.823287985	3.753396111	0	3.328778829	2.67E-04	0.01227646	NA	other	NA
chr8	142951648	142952048	2.075923369	3.075923369	0	3.387061082	2.69E-04	0.012322421	NA	other	NA
chr4	57490611	57491011	4.54761073	2.935139312	5.290015719	-1.969188758	2.69E-04	0.012322421	NA	other	NA
chr10	69232766	69233166	3.162205185	0.126605832	4.071438126	-2.893713652	2.69E-04	0.012322421	NA	other	NA
chr13	30308563	30308963	2.686940024	0	3.656037773	-3.313386318	2.70E-04	0.012353678	NA	other	NA
chr6	125845246	125845646	2.205291975	0	3.205291975	-3.385062269	2.71E-04	0.012380405	NA	other	NA
chr1	89907570	89907970	5.481717242	4.19093315	6.151896951	-1.726089066	2.73E-04	0.012442243	NA	other	NA
chr1	147676111	147676511	4.779080158	5.522325983	3.162299759	2.052947418	2.73E-04	0.012450211	NA	other	NA
chrX	45710081	45710481	2.715206306	3.68230088	0	3.313488381	2.74E-04	0.012490698	NA	other	NA
chr8	30316089	30316489	2.343607864	0	3.343607864	-3.391564886	2.75E-04	0.012523967	NA	other	NA
chr1	5597450	5597850	4.050791108	2.0328206	4.860695069	-2.231126922	2.77E-04	0.012606369	NA	other	NA
chr15	69359728	69360128	3.524920263	0.993530116	4.394419061	-2.562182106	2.81E-04	0.012757859	NA	other	NA
chr1	180151120	180151520	2.390355779	3.390355779	0	3.388058539	2.82E-04	0.012816038	NA	other	NA
chr12	102110871	102111271	2.067823776	0	3.067823776	-3.362178302	2.83E-04	0.012857939	NA	other	NA
chr3	34056656	34057056	5.818536304	4.255309588	6.551115166	-1.954752569	2.84E-04	0.012870864	NA	other	NA
chr15	43899807	43900207	2.676338084	0	3.645205428	-3.295286519	2.86E-04	0.01296662	NA	other	NA
chr5	169698268	169698668	2.050797121	3.050797121	0	3.361381871	2.87E-04	0.012989124	NA	other	NA
chr19	34359617	34360017	6.222458675	5.173722772	6.82330736	-1.490838001	2.87E-04	0.012989124	NA	other	NA
chr1	181141472	181141872	3.260583386	1.027646697	4.098344802	-2.822054897	2.88E-04	0.013023917	NA	other	NA
chr1	93957702	93958102	2.147350315	0	3.147350315	-3.357559029	2.89E-04	0.013037124	NA	other	NA
chr12	95230918	95231318	4.160595016	2.376802515	4.934237837	-2.149564816	2.92E-04	0.013146604	NA	other	NA
chr9	112059147	112059547	4.609051509	3.300806326	5.283682312	-1.875021197	2.93E-04	0.013177217	NA	other	NA
chr17	17416317	17416717	4.419204583	3.041678046	5.110847644	-1.94015012	2.93E-04	0.013181415	NA	other	NA
chr13	35855461	35855861	3.185988375	4.081477406	0.34700824	2.745522612	2.94E-04	0.013206153	NA	other	NA
chr15	32853247	32853647	5.213816979	3.641383799	5.948263599	-1.961181053	2.95E-04	0.013222124	NA	other	NA
chr8	66315992	66316392	3.209318343	0.389217883	4.103378917	-2.759084775	2.95E-04	0.013222124	NA	other	NA
chr1	154463168	154463568	4.442302426	2.692864949	5.210026945	-2.052296787	2.95E-04	0.013226789	NA	other	NA
chr9	14148680	14149080	2.07929223	0	3.07929223	-3.3415943	2.95E-04	0.013232351	NA	other	NA
chr11	3950430	3950830	2.729089727	0	3.642336627	-3.284649128	2.97E-04	0.013285411	NA	other	NA
chr6	53437274	53437674	2.072093846	0	3.072093846	-3.340966116	2.98E-04	0.01329935	NA	other	NA
chr8	94814825	94815225	2.072093846	0	3.072093846	-3.340966116	2.98E-04	0.01329935	NA	other	NA
chr9	6566706	6567106	5.313013886	5.962062104	4.101671808	1.69526829	2.98E-04	0.01329935	NA	other	NA
chr14	53696567	53696967	2.651388527	0	3.622928902	-3.278618344	2.98E-04	0.013312363	NA	other	NA
chr12	70507402	70507802	2.980652388	0	3.909104721	-2.999273366	2.99E-04	0.013325943	NA	other	NA
chrX	110135830	110136230	2.101198167	0	3.101198167	-3.33466803	3.01E-04	0.013386231	NA	other	NA
chr19	33274519	33274919	2.82642372	0	3.745492371	-3.287155287	3.01E-04	0.013414447	NA	other	NA
chr3	31364371	31364771	3.13769536	0.842576856	3.982682435	-2.920925188	3.02E-04	0.013414957	NA	other	NA
chr20	4795289	4795689	3.053276867	0.052071729	3.960247769	-2.820396747	3.02E-04	0.013414957	NA	other	NA
chr8	134839393	134839793	3.140175491	0.126605832	4.047966208	-2.855534498	0.000302304	0.013414957	NA	other	NA
chr3	141939858	141940258	2.700538319	3.667292731	0	3.294235546	3.03E-04	0.013414957	NA	other	NA
chr2	69226	69626	3.760510943	1.611308546	4.587974561	-2.334923793	3.03E-04	0.01341826	NA	other	NA
chr3	49218778	49219178	5.017837445	3.610670103	5.716454859	-1.805422541	3.03E-04	0.01341826	NA	other	NA
chr3	123792789	123793189	3.56435212	0.780831106	4.455587125	-2.692400103	3.06E-04	0.01352622	NA	other	NA
chr2	17579300	17579700	2.855140131	0	3.799669086	-3.12830735	3.06E-04	0.0135303	NA	other	NA
chr18	21391253	21391653	2.720889399	3.645720294	0	3.285322475	3.06E-04	0.0135303	NA	other	NA
chr8	19134976	19135376	4.435873021	5.242947732	2.437832973	2.30656152	3.07E-04	0.013532872	NA	other	NA
chr8	130682444	130682844	2.729876234	0	3.699889602	-3.286942393	3.07E-04	0.013544843	NA	other	NA
chr13	67069136	67069536	4.017615062	1.953853756	4.833852986	-2.24580734	3.09E-04	0.013623335	NA	other	NA
chr1	26849622	26850022	2.893835163	0.066031053	3.788481033	-3.090886834	3.11E-04	0.013691436	NA	other	NA
chr21	28089982	28090382	3.417758529	1.20260355	4.253388859	-2.514153869	3.12E-04	0.013699218	NA	other	NA
chrX	65706012	65706412	2.059068275	3.059068275	0	3.321636859	3.12E-04	0.013707238	NA	other	NA
chr14	88388865	88389265	2.714508071	0	3.684196904	-3.258030762	3.14E-04	0.013782821	NA	other	NA
chr10	126440182	126440582	5.020398508	3.77121072	5.679697477	-1.66820144	3.15E-04	0.013804914	NA	other	NA
chr20	36606624	36607024	4.414763504	2.830360826	5.151617108	-1.978335703	3.15E-04	0.013804914	NA	other	NA
chr2	55099911	55100311	3.090637761	0.338902188	3.979353996	-2.97777386	3.16E-04	0.013808124	NA	other	NA
chr17	78034765	78035165	2.047966208	0	3.047966208	-3.31395849	3.16E-04	0.013808124	NA	other	NA
chr6	125004733	125005133	3.30542266	0.327358117	4.210838965	-2.824796867	3.16E-04	0.013808124	NA	other	NA
chr8	121776671	121777071	3.943645581	4.747059548	1.970934889	2.222089749	3.16E-04	0.013808124	NA	other	NA
chr6	35833242	35833642	2.122776453	0	3.122776453	-3.312128967	3.18E-04	0.013878604	NA	other	NA
chr5	54456900	54457300	4.205970987	2.279727745	5.002474532	-2.185874171	3.19E-04	0.013899882	NA	other	NA
chr19	43086640	43087040	3.33254465	4.239242422	0.335433919	2.998000753	3.20E-04	0.013944862	NA	other	NA
chr3	186669385	186669785	2.890450293	0	3.8363459	-3.128415954	3.21E-04	0.013953082	NA	other	NA
chr5	177094693	177095093	3.504433869	1.071069352	4.364297542	-2.535879973	3.22E-04	0.014012944	NA	other	NA
chr2	153963536	153963936	3.835698809	1.295404279	4.706037779	-2.572565823	3.23E-04	0.014035416	NA	other	NA
chr20	45944290	45944690	3.509065451	1.491903521	4.318855497	-2.675269313	3.24E-04	0.014075931	NA	other	NA
chr14	99670519	99670919	2.868172916	0	3.813210343	-3.09369343	3.25E-04	0.014095705	NA	other	NA
chr1	112557500	112557900	2.061350572	0	3.061350572	-3.299433836	3.27E-04	0.014151078	NA	other	NA
chr16	53787321	53787721	2.063106035	0	3.063106035	-3.301657866	3.27E-04	0.01417497	NA	other	NA
chr17	82686975	82687375	6.287136282	5.207837143	6.897591929	-1.513971691	3.28E-04	0.014183952	NA	other	NA
chr1	167229964	167230364	3.666713099	1.838516329	4.447765233	-2.446877856	3.28E-04	0.014190597	NA	other	NA
chr7	111384874	111385274	4.712776085	5.399423571	3.356026644	1.823310847	3.29E-04	0.014226681	NA	other	NA
chr2	151374428	151374828	3.038961181	3.95879412	0	2.945051304	3.35E-04	0.014432298	NA	other	NA
chr2	69566732	69567132	2.800939906	3.76995349	0	3.246337496	3.35E-04	0.014432298	NA	other	NA
chr2	217388471	217388871	4.118544261	2.230471018	4.909176497	-2.118173876	3.37E-04	0.014499619	NA	other	NA
chr6	145749534	145749934	3.31914342	1.077974589	4.157881523	-2.576755449	3.38E-04	0.014551219	NA	other	NA
chr21	39094849	39095249	2.060567797	0	3.060567797	-3.290450353	3.40E-04	0.014604091	NA	other	NA
chr5	263875	264275	2.663847969	0	3.635635478	-3.224993538	3.40E-04	0.014604091	NA	other	NA
chr15	32867047	32867447	4.642392621	3.129300074	5.364544378	-1.917620428	3.40E-04	0.014604091	NA	other	NA
chr9	86146366	86146766	2.971958292	3.856237117	0.274442844	2.895904389	3.43E-04	0.014720409	NA	other	NA
chr15	90949526	90949926	3.468597698	1.167728415	4.314235648	-2.556496639	3.45E-04	0.01479479	NA	other	NA
chr5	175810124	175810524	3.882690666	1.63703423	4.721958573	-2.415303187	3.46E-04	0.01483542	NA	other	NA
chr8	134766138	134766538	2.035081545	3.035081545	0	3.275661634	3.47E-04	0.014846523	NA	other	NA
chr17	65587913	65588313	3.965202164	2.007075916	4.766474659	-2.236127813	3.50E-04	0.014951813	NA	other	NA
chr10	13987740	13988140	2.01234264	3.01234264	0	3.27535086	3.51E-04	0.014969843	NA	other	NA
chr17	48055928	48056328	2.627506867	0	3.595290366	-3.215451071	3.52E-04	0.015001321	NA	other	NA
chr14	60668638	60669038	2.706179461	0	3.617994398	-3.217470116	3.53E-04	0.015058944	NA	other	NA
chr3	63960362	63960762	3.689979987	1.476307955	4.525431257	-2.352239903	3.54E-04	0.015072771	NA	other	NA
chr10	3043984	3044384	2.61901228	0	3.586603376	-3.204317924	3.55E-04	0.015072771	NA	other	NA
chr2	7939773	7940173	5.941469582	6.626052674	4.59319884	1.80386965	3.55E-04	0.015072771	NA	other	NA
chr5	101679738	101680138	3.293568959	1.027646697	4.135206636	-2.789572785	3.55E-04	0.015072771	NA	other	NA
chr4	188437761	188438161	4.208109697	2.539262328	4.96128246	-2.114073936	3.55E-04	0.015072771	NA	other	NA
chr19	40463107	40463507	5.040199086	3.392734103	5.789346686	-1.963109905	3.56E-04	0.015072771	NA	other	NA
chr8	42642988	42643388	2.994864548	0	3.921421133	-2.921555642	3.57E-04	0.015129102	NA	other	NA
chr9	130836852	130837252	2.702201014	0	3.671627398	-3.212527093	3.58E-04	0.015159239	NA	other	NA
chr3	101780555	101780955	4.375774872	2.545386765	5.157185815	-2.095716633	3.59E-04	0.015187172	NA	other	NA
chr8	132393787	132394187	2.952403306	0	3.87400574	-2.91811895	3.60E-04	0.015198562	NA	other	NA
chr1	2451310	2451710	1.999343701	2.999343701	0	3.259297459	3.60E-04	0.015199021	NA	other	NA
chr2	7708064	7708464	1.999343701	2.999343701	0	3.259297459	3.60E-04	0.015199021	NA	other	NA
chr5	73802481	73802881	4.179001189	2.358619527	4.958768501	-2.067638186	3.61E-04	0.015199021	NA	other	NA
chr8	32918345	32918745	3.318107541	0.848457481	4.181621892	-2.515919992	3.63E-04	0.015294054	NA	other	NA
chr20	10565897	10566297	3.499544318	1.213472372	4.343501636	-2.383085253	3.65E-04	0.015338443	NA	other	NA
chr9	122580716	122581116	2.603747632	0	3.570990057	-3.193912691	3.65E-04	0.015339785	NA	other	NA
chr5	146283661	146284061	2.617294241	3.588327969	0	3.201244934	3.66E-04	0.015364912	NA	other	NA
chr6	133254801	133255201	5.3089184	3.721093633	6.046455767	-1.958334311	3.67E-04	0.015387648	NA	other	NA
chr13	44174815	44175215	3.837567598	2.01429356	4.617811368	-2.352237331	3.67E-04	0.015387648	NA	other	NA
chr15	59648973	59649373	2.135487435	0	3.135487435	-3.252126993	3.67E-04	0.015387648	NA	other	NA
chr10	47214628	47215028	3.701358375	1.864521016	4.483821645	-2.561080578	3.68E-04	0.015391777	NA	other	NA
chr2	88735855	88736255	2.032665815	0	3.032665815	-3.247851084	3.69E-04	0.015418128	NA	other	NA
chr17	56222016	56222416	2.594256788	0	3.564635648	-3.190619757	3.69E-04	0.01543616	NA	other	NA
chr3	142652680	142653080	2.910283113	0	3.835064276	-2.912329308	3.70E-04	0.015447428	NA	other	NA
chr2	158505616	158506016	4.061765457	2.575414284	4.778173357	-2.048366136	3.71E-04	0.015490708	NA	other	NA
chr6	56890781	56891181	5.858055101	4.440925077	6.558977279	-1.826367945	3.72E-04	0.015506338	NA	other	NA
chr4	75004045	75004445	2.014131027	0	3.014131027	-3.238937992	3.75E-04	0.015609084	NA	other	NA
chr2	86661386	86661786	2.059592969	0	3.059592969	-3.238908186	3.75E-04	0.015609084	NA	other	NA
chr14	31441972	31442372	5.689495524	4.385353907	6.363086334	-1.695855092	3.79E-04	0.015745455	NA	other	NA
chr13	110908000	110908400	3.407111983	1.242813559	4.236482113	-2.637490311	3.79E-04	0.015745455	NA	other	NA
chr14	73696093	73696493	2.579992133	3.543812691	0	3.181736756	3.80E-04	0.015770507	NA	other	NA
chr3	104368628	104369028	3.277721664	0.671469048	4.154110757	-2.823722164	3.86E-04	0.016030575	NA	other	NA
chr11	10666596	10666996	3.253468348	1.027646697	4.090380576	-2.757890177	3.87E-04	0.016030575	NA	other	NA
chr4	57763074	57763474	2.644857127	0	3.61626708	-3.188655587	3.87E-04	0.016030575	NA	other	NA
chr20	50267345	50267745	3.097889948	0.646355437	3.95959433	-2.730867194	3.87E-04	0.016030575	NA	other	NA
chr9	72564679	72565079	2.715172509	0	3.627552422	-3.173145121	3.89E-04	0.016070392	NA	other	NA
chr1	48917214	48917614	2.923149702	3.865688186	0	3.080065703	3.90E-04	0.016087852	NA	other	NA
chr2	29663055	29663455	3.200998028	4.104942158	0.244487781	2.79465908	3.90E-04	0.016087852	NA	other	NA
chr7	76389028	76389428	5.089857149	3.53082345	5.82158059	-1.920744368	3.90E-04	0.016087852	NA	other	NA
chr6	147510826	147511226	2.611667364	0	3.57909116	-3.162656114	3.92E-04	0.016137281	NA	other	NA
chr18	50240402	50240802	2.001161209	3.001161209	0	3.220033032	3.92E-04	0.016137281	NA	other	NA
chr3	186700381	186700781	2.043182974	0	3.043182974	-3.221147345	3.92E-04	0.016137281	NA	other	NA
chr7	55546622	55547022	4.227332738	2.304019584	5.023391897	-2.163799608	3.94E-04	0.016186271	NA	other	NA
chr8	81605690	81606090	5.364153556	3.789859846	6.098975891	-1.913352732	3.96E-04	0.016247892	NA	other	NA
chr1	225428387	225428787	6.160381101	5.116219648	6.759768711	-1.447550779	3.96E-04	0.016247892	NA	other	NA
chr12	32051165	32051565	4.089164226	4.872022267	2.249898813	2.090302162	3.96E-04	0.016247892	NA	other	NA
chr19	29690734	29691134	3.995183729	2.190781688	4.772298573	-2.10877289	3.96E-04	0.016247892	NA	other	NA
chr11	90746610	90747010	3.289232935	4.172806538	0.600134931	2.641679913	3.97E-04	0.016247892	NA	other	NA
chr22	45268690	45269090	2.096588484	0	3.096588484	-3.215348928	3.98E-04	0.016302148	NA	other	NA
chr1	10409013	10409413	3.788457669	1.957602703	4.569944973	-2.154690508	4.02E-04	0.016452329	NA	other	NA
chr5	32582503	32582903	2.017756418	0	3.017756418	-3.2125681	4.03E-04	0.016469606	NA	other	NA
chr5	132510699	132511099	1.996200155	2.996200155	0	3.206269757	4.04E-04	0.016502872	NA	other	NA
chr17	66288056	66288456	1.995355014	0	2.995355014	-3.201923479	4.07E-04	0.016605279	NA	other	NA
chr11	69080255	69080655	2.071316881	0	3.071316881	-3.212432147	4.08E-04	0.016633963	NA	other	NA
chr19	45110848	45111248	2.041403085	0	3.041403085	-3.19714654	4.12E-04	0.016764913	NA	other	NA
chr3	32541335	32541735	3.492705053	1.213472372	4.335879078	-2.350884472	4.13E-04	0.016810427	NA	other	NA
chr2	152200863	152201263	4.858893333	5.519044286	3.606502574	1.698622886	4.16E-04	0.016899509	NA	other	NA
chr11	35796152	35796552	2.839330103	3.778357584	0	3.000572763	4.20E-04	0.017035736	NA	other	NA
chr3	58272445	58272845	3.140719613	4.023512451	0.460879033	2.657166963	4.20E-04	0.017035736	NA	other	NA
chr5	103262628	103263028	3.99243112	2.245044355	4.759797107	-2.172387396	4.20E-04	0.017035736	NA	other	NA
chr2	45389058	45389458	2.596682841	0	3.567111983	-3.145799125	4.22E-04	0.01707326	NA	other	NA
chr8	41831170	41831570	1.982551367	2.982551367	0	3.191891743	4.22E-04	0.017077934	NA	other	NA
chr11	70482500	70482900	1.991221983	2.991221983	0	3.184523592	4.24E-04	0.017149318	NA	other	NA
chr4	169282988	169283388	2.030087909	3.030087909	0	3.194076674	4.24E-04	0.017149318	NA	other	NA
chr14	68365489	68365889	1.995701801	2.995701801	0	3.191405892	4.25E-04	0.017158973	NA	other	NA
chr5	72293225	72293625	2.05582623	0	3.05582623	-3.190105587	4.25E-04	0.017158973	NA	other	NA
chr7	142036066	142036466	3.369719462	1.360169022	4.178433586	-2.693527269	4.29E-04	0.017279005	NA	other	NA
chr19	45809554	45809954	4.117949953	1.859426651	4.958726743	-2.402006631	4.32E-04	0.017382708	NA	other	NA
chr20	36761183	36761583	3.032985913	0.338902188	3.916977763	-2.859053788	4.34E-04	0.01745913	NA	other	NA
chr1	28949911	28950311	2.787368189	0	3.704150722	-3.134034136	4.34E-04	0.01745913	NA	other	NA
chr10	5033148	5033548	6.654203661	5.713836928	7.218727774	-1.327133482	4.35E-04	0.017466704	NA	other	NA
chr11	62222526	62222926	1.96777544	2.96777544	0	3.176648573	4.35E-04	0.017466704	NA	other	NA
chr8	124742821	124743221	2.112405379	0	3.112405379	-3.174770171	0.00043559	0.017476374	NA	other	NA
chr1	47324084	47324484	3.00623806	0.013309109	3.912656018	-2.727610769	4.37E-04	0.017505368	NA	other	NA
chr14	102123806	102124206	1.95947353	2.95947353	0	3.169181666	4.39E-04	0.017555098	NA	other	NA
chr6	56335649	56336049	1.95947353	2.95947353	0	3.169181666	4.39E-04	0.017555098	NA	other	NA
chr5	134175558	134175958	3.413128054	1.50593314	4.206723989	-2.571846216	4.39E-04	0.017555098	NA	other	NA
chr2	47771524	47771924	1.964562273	2.964562273	0	3.169365798	4.39E-04	0.017555098	NA	other	NA
chr7	67667300	67667700	2.008422518	0	3.008422518	-3.172326752	4.40E-04	0.017575096	NA	other	NA
chr19	46082254	46082654	2.034933983	3.034933983	0	3.175789029	4.42E-04	0.017623697	NA	other	NA
chr5	58094395	58094795	3.376582393	1.0328206	4.226984994	-2.38795523	4.43E-04	0.01765143	NA	other	NA
chr3	175743744	175744144	1.954366774	2.954366774	0	3.162440409	4.45E-04	0.017741701	NA	other	NA
chr11	2076882	2077282	4.538597688	5.278032388	2.941225869	1.995167539	4.46E-04	0.017745408	NA	other	NA
chr1	196373378	196373778	3.10215493	0.358619527	3.990211579	-2.628730656	4.49E-04	0.017866222	NA	other	NA
chr1	183163956	183164356	6.545586938	7.1280192	5.553151138	1.398380664	4.53E-04	0.018022348	NA	other	NA
chr9	34163201	34163601	5.783088293	4.632028449	6.415082546	-1.543566753	4.55E-04	0.018056988	NA	other	NA
chr5	148913645	148914045	3.305997627	4.162002444	0.909924908	2.699685302	4.56E-04	0.018076235	NA	other	NA
chr4	55175685	55176085	2.602145865	3.57287072	0	3.116880245	4.57E-04	0.018133902	NA	other	NA
chr19	42800227	42800627	1.949241877	2.949241877	0	3.149050203	4.58E-04	0.018145747	NA	other	NA
chr5	43336682	43337082	1.949241877	2.949241877	0	3.149050203	4.58E-04	0.018145747	NA	other	NA
chr7	144730021	144730421	2.545913935	0	3.511800559	-3.098404801	4.59E-04	0.018158057	NA	other	NA
chr22	49084353	49084753	1.987724257	0	2.987724257	-3.148593223	4.60E-04	0.018187792	NA	other	NA
chr5	163650319	163650719	1.947357727	2.947357727	0	3.149361571	4.60E-04	0.018187792	NA	other	NA
chr12	70815733	70816133	1.985724762	2.985724762	0	3.153381196	4.61E-04	0.018191993	NA	other	NA
chr4	111512154	111512554	3.486204217	0.891842458	4.361524784	-2.579147347	4.62E-04	0.018205649	NA	other	NA
chr6	125057530	125057930	2.013322201	0	3.013322201	-3.149692941	4.64E-04	0.018247072	NA	other	NA
chr2	40402107	40402507	2.70794874	3.680763341	0	3.129278995	4.64E-04	0.018247072	NA	other	NA
chr20	9999945	10000345	2.119922944	0	3.119922944	-3.148293716	4.65E-04	0.018269232	NA	other	NA
chr7	45435439	45435839	2.952419934	3.867147518	0	2.841201735	4.67E-04	0.018354505	NA	other	NA
chr12	19758983	19759383	3.925521019	2.293814296	4.671656423	-2.043125087	4.68E-04	0.018378053	NA	other	NA
chr2	165357821	165358221	2.622931423	0	3.529334583	-3.092399423	4.69E-04	0.018413541	NA	other	NA
chr5	53354962	53355362	2.586664068	3.50395174	0	3.087378949	4.71E-04	0.018442941	NA	other	NA
chr12	47249548	47249948	4.729797906	3.154293934	5.46486433	-1.898771774	4.71E-04	0.018442941	NA	other	NA
chr11	46930124	46930524	3.404526285	1.0328206	4.257949489	-2.419589881	4.72E-04	0.018468768	NA	other	NA
chr14	92481134	92481534	2.589630555	3.50709308	0	3.096492527	4.72E-04	0.018468768	NA	other	NA
chr5	107783451	107783851	1.976331414	0	2.976331414	-3.13256248	4.74E-04	0.018499047	NA	other	NA
chr2	190528456	190528856	1.999844713	0	2.999844713	-3.132377268	4.74E-04	0.018499047	NA	other	NA
chr14	68695592	68695992	3.423788129	4.270730681	1.111314705	2.417285276	4.76E-04	0.018539047	NA	other	NA
chr7	68321562	68321962	4.042540219	2.219729982	4.822707663	-2.214775475	4.77E-04	0.018550821	NA	other	NA
chr7	132116693	132117093	5.735741354	6.370425	4.575387352	1.581176133	4.77E-04	0.018550821	NA	other	NA
chr2	233708146	233708546	5.735510197	4.695720263	6.333495819	-1.428192704	4.80E-04	0.018643843	NA	other	NA
chr17	4493278	4493678	1.942207827	2.942207827	0	3.128698393	4.81E-04	0.018685205	NA	other	NA
chr2	172021636	172022036	1.973635675	0	2.973635675	-3.128145245	4.82E-04	0.01869151	NA	other	NA
chr1	12380741	12381141	4.731681216	3.063011645	5.4848208	-1.98480583	4.82E-04	0.018692351	NA	other	NA
chr3	33121083	33121483	2.007411798	0	3.007411798	-3.119930785	4.85E-04	0.018804548	NA	other	NA
chr1	245822654	245823054	3.055920664	3.954188322	0.179437325	2.708274589	4.88E-04	0.01886968	NA	other	NA
chr2	158725779	158726179	1.961341934	2.961341934	0	3.118246391	4.88E-04	0.01886968	NA	other	NA
chr3	155416489	155416889	1.961341934	2.961341934	0	3.118246391	4.88E-04	0.01886968	NA	other	NA
chrX	150689471	150689871	2.017739555	3.017739555	0	3.119298595	4.89E-04	0.018891431	NA	other	NA
chr5	180769381	180769781	1.974467053	0	2.974467053	-3.111389411	4.94E-04	0.019054013	NA	other	NA
chr4	188438706	188439106	2.814154244	0.066031053	3.702580414	-2.931423632	4.95E-04	0.019080703	NA	other	NA
chr5	66882697	66883097	6.632696101	5.397539855	7.288234331	-1.616473957	4.95E-04	0.019081872	NA	other	NA
chr3	126184324	126184724	2.089476097	0	3.089476097	-3.117021639	4.96E-04	0.019094598	NA	other	NA
chr5	55773028	55773428	2.579286384	0	3.545962142	-3.061112375	4.97E-04	0.019131042	NA	other	NA
chr19	46760450	46760850	2.022980926	0	3.022980926	-3.10820349	5.00E-04	0.019173591	NA	other	NA
chr22	35371533	35371933	4.002693248	2.372727736	4.748493407	-2.269040347	5.00E-04	0.019173591	NA	other	NA
chr14	54838960	54839360	3.37645577	0.594777408	4.267546387	-2.771898553	5.01E-04	0.019173591	NA	other	NA
chr1	21633414	21633814	4.736247158	3.356557734	5.428405149	-1.767347613	5.01E-04	0.019173591	NA	other	NA
chr2	208637703	208638103	1.950533005	0	2.950533005	-3.104346376	5.01E-04	0.019173591	NA	other	NA
chr5	75680827	75681227	3.368435506	4.213117033	1.076007891	2.376424212	5.02E-04	0.019173591	NA	other	NA
chr21	26405607	26406007	2.761606566	0	3.708422183	-2.958406803	5.02E-04	0.019173591	NA	other	NA
chr3	187227357	187227757	1.951123571	2.951123571	0	3.104339354	5.02E-04	0.019173591	NA	other	NA
chr13	42487299	42487699	1.955729447	2.955729447	0	3.110709262	5.02E-04	0.019173591	NA	other	NA
chr1	93662654	93663054	5.850347866	4.711238325	6.478851107	-1.526283381	5.03E-04	0.019173591	NA	other	NA
chr1	94755815	94756215	1.952428533	0	2.952428533	-3.1040612	5.04E-04	0.019173591	NA	other	NA
chr2	62813972	62814372	1.952428533	0	2.952428533	-3.1040612	5.04E-04	0.019173591	NA	other	NA
chr2	193845322	193845722	1.952428533	0	2.952428533	-3.1040612	5.04E-04	0.019173591	NA	other	NA
chr6	56076006	56076406	1.952428533	0	2.952428533	-3.1040612	5.04E-04	0.019173591	NA	other	NA
chr1	51622852	51623252	4.476641581	2.904593031	5.211010455	-1.978057597	5.07E-04	0.019234811	NA	other	NA
chr20	24034339	24034739	3.407514239	0.711568333	4.291661904	-2.588539761	5.07E-04	0.019234811	NA	other	NA
chr2	113894178	113894578	4.524899813	3.170827107	5.210897196	-1.74658339	5.09E-04	0.019281447	NA	other	NA
chr7	41572557	41572957	3.31871422	0.711568333	4.195183197	-2.548046945	5.09E-04	0.01928744	NA	other	NA
chr11	33372005	33372405	1.937039477	2.937039477	0	3.101396663	5.09E-04	0.01928744	NA	other	NA
chr15	97691362	97691762	2.118094274	3.118094274	0	3.103137273	5.12E-04	0.019349923	NA	other	NA
chr12	27049078	27049478	1.98818258	0	2.98818258	-3.100135484	5.13E-04	0.019385036	NA	other	NA
chr11	10669253	10669653	2.807003008	0.027646697	3.69791139	-2.926181802	5.13E-04	0.019391683	NA	other	NA
chr7	79304056	79304456	2.639611713	3.611094505	0	3.060050845	5.14E-04	0.019401108	NA	other	NA
chr12	92649537	92649937	1.950609397	2.950609397	0	3.099128627	5.14E-04	0.019401108	NA	other	NA
chr5	101103383	101103783	6.735191075	5.487991131	7.393960077	-1.628343471	5.15E-04	0.019417032	NA	other	NA
chr12	52975372	52975772	5.459068787	4.183605169	6.125286925	-1.617750595	5.17E-04	0.019464306	NA	other	NA
chr2	199161026	199161426	2.161257444	3.161257444	0	3.095156089	5.20E-04	0.019562961	NA	other	NA
chr17	65697945	65698345	2.704262272	0	3.648879422	-2.911084046	5.22E-04	0.01962734	NA	other	NA
chr4	15033145	15033545	1.94598712	2.94598712	0	3.084452061	5.24E-04	0.0196755	NA	other	NA
chr1	91282919	91283319	2.698469696	0	3.642859681	-2.906268883	5.27E-04	0.0197907	NA	other	NA
chr8	40737963	40738363	3.189751088	0.327358117	4.086983872	-2.635069861	5.27E-04	0.019793473	NA	other	NA
chr12	28795221	28795621	2.542826951	0	3.512119295	-3.045397564	5.29E-04	0.019817078	NA	other	NA
chr10	77392415	77392815	4.561609988	5.311795035	2.908669826	1.936797555	5.29E-04	0.019817078	NA	other	NA
chr18	58635679	58636079	3.797058622	1.295404279	4.663710194	-2.451721477	5.31E-04	0.019883118	NA	other	NA
chr11	66957083	66957483	2.518595068	0	3.483821645	-3.031595079	5.32E-04	0.019883118	NA	other	NA
chr2	38509205	38509605	3.212860406	0.611308546	4.088828232	-2.485567787	5.32E-04	0.019883118	NA	other	NA
chr18	12628941	12629341	3.003367012	3.949072536	0	2.947326264	5.35E-04	0.019985432	NA	other	NA
chr1	19448982	19449382	2.922209054	3.788818922	0.420985298	2.892565845	5.38E-04	0.020064928	NA	other	NA
chr17	70242528	70242928	3.779634027	2.148210794	4.525714881	-2.238923947	5.38E-04	0.020064928	NA	other	NA
chr2	72198806	72199206	1.926195188	0	2.926195188	-3.070157584	5.39E-04	0.020065791	NA	other	NA
chr4	152898192	152898592	2.023980801	0	3.023980801	-3.077054863	5.39E-04	0.020065791	NA	other	NA
chr12	92597543	92597943	1.916545322	2.916545322	0	3.071791919	5.40E-04	0.020081791	NA	other	NA
chr5	74516536	74516936	1.916545322	2.916545322	0	3.071791919	5.40E-04	0.020081791	NA	other	NA
chr8	88940366	88940766	1.911284047	2.911284047	0	3.070173461	5.42E-04	0.020123732	NA	other	NA
chr2	223026778	223027178	4.333829884	2.808281721	5.058613241	-1.896673807	5.43E-04	0.020133004	NA	other	NA
chr11	68546349	68546749	2.694373641	0	3.632220832	-2.897733439	5.43E-04	0.020133004	NA	other	NA
chr13	45206751	45207151	3.855912557	4.621929457	2.116211714	2.064689368	5.43E-04	0.020141762	NA	other	NA
chrX	104324764	104325164	1.92178748	2.92178748	0	3.067092341	5.46E-04	0.020214912	NA	other	NA
chr7	106717969	106718369	3.244621538	4.128696129	0.54954929	2.543502414	5.46E-04	0.020221488	NA	other	NA
chr17	44444851	44445251	1.989571575	0	2.989571575	-3.066182704	5.49E-04	0.020315282	NA	other	NA
chr10	29326762	29327162	2.077125575	0	3.077125575	-3.063223041	5.50E-04	0.020335947	NA	other	NA
chr11	9463117	9463517	4.689971305	3.31214859	5.381684935	-1.756045965	5.51E-04	0.020360268	NA	other	NA
chr11	62054142	62054542	2.969353379	0.369917109	3.845131122	-2.776070609	5.53E-04	0.020411619	NA	other	NA
chr17	65628580	65628980	4.071809912	2.382391616	4.82878884	-2.087472837	5.54E-04	0.020432773	NA	other	NA
chr3	96672208	96672608	1.976183561	2.976183561	0	3.057643576	5.56E-04	0.020485024	NA	other	NA
chr10	68133614	68134014	1.918470119	2.918470119	0	3.055722262	5.56E-04	0.020485024	NA	other	NA
chr11	87150395	87150795	3.096183526	4.002059711	0.111314705	2.729559302	5.59E-04	0.020567406	NA	other	NA
chr12	74393433	74393833	3.723967815	4.535235506	1.696277206	2.208045119	5.59E-04	0.020567406	NA	other	NA
chr1	201922077	201922477	2.735872476	0	3.675519402	-2.882333412	5.60E-04	0.020584928	NA	other	NA
chr5	79143911	79144311	2.579397971	0	3.482835692	-3.008980252	5.62E-04	0.0206328	NA	other	NA
chr4	160849447	160849847	3.621382786	1.76267566	4.407374128	-2.153423931	5.62E-04	0.0206328	NA	other	NA
chr4	40672711	40673111	5.376848536	4.161926469	6.026881131	-1.563399404	5.63E-04	0.020656994	NA	other	NA
chr9	4832900	4833300	3.924498921	4.685184802	2.214706585	2.005408844	5.65E-04	0.02070838	NA	other	NA
chr4	102076622	102077022	2.943963171	3.844231389	0.039815297	2.653949526	5.67E-04	0.020738154	NA	other	NA
chr2	200319550	200319950	4.415347513	5.12979452	2.937989269	1.834473143	5.68E-04	0.020768693	NA	other	NA
chr8	6644631	6645031	2.494257885	0	3.458885573	-2.999383287	5.69E-04	0.020768693	NA	other	NA
chr7	134515635	134516035	5.03009603	3.731181477	5.702356728	-1.626349468	5.69E-04	0.020768693	NA	other	NA
chr1	230713872	230714272	1.916247592	0	2.916247592	-3.042601472	5.70E-04	0.020806396	NA	other	NA
chr10	7307671	7308071	1.9237053	2.9237053	0	3.043923416	5.70E-04	0.020806396	NA	other	NA
chr2	216373061	216373461	4.182942798	4.938384071	2.501876855	2.183407701	5.73E-04	0.020865825	NA	other	NA
chr8	127766496	127766896	2.819867955	0	3.739646506	-2.760694798	5.75E-04	0.020925754	NA	other	NA
chr2	231180737	231181137	1.930904996	0	2.930904996	-3.036163602	5.77E-04	0.020985051	NA	other	NA
chr3	129195748	129196148	2.676804931	0	3.613873765	-2.872215371	5.77E-04	0.020985051	NA	other	NA
chr5	54090992	54091392	1.955164153	0	2.955164153	-3.035438449	5.78E-04	0.020985051	NA	other	NA
chr8	42525774	42526174	1.955164153	0	2.955164153	-3.035438449	5.78E-04	0.020985051	NA	other	NA
chr3	69900671	69901071	2.651441315	3.623159279	0	3.002867784	5.81E-04	0.021076208	NA	other	NA
chr12	113863249	113863649	2.010243539	0	3.010243539	-3.038973638	5.82E-04	0.021091189	NA	other	NA
chr21	46443032	46443432	1.959408154	0	2.959408154	-3.033061975	5.87E-04	0.02124258	NA	other	NA
chr12	79335190	79335590	2.047526492	0	3.047526492	-3.031413856	5.88E-04	0.021283886	NA	other	NA
chr6	113734945	113735345	1.924264853	0	2.924264853	-3.024993367	5.90E-04	0.021315488	NA	other	NA
chr1	38541339	38541739	1.93415751	0	2.93415751	-3.025387575	5.90E-04	0.021315488	NA	other	NA
chr5	115460919	115461319	5.70577638	6.374400194	4.421033797	1.677255096	5.93E-04	0.021386743	NA	other	NA
chr17	19346900	19347300	5.940813253	4.750196795	6.584100918	-1.567404071	5.93E-04	0.021386743	NA	other	NA
chr7	130356647	130357047	5.0855627	5.760987906	3.774173111	1.680115395	5.93E-04	0.021386743	NA	other	NA
chr17	50933547	50933947	5.678429469	4.319183573	6.365681925	-1.702328469	5.93E-04	0.021386743	NA	other	NA
chr16	66741795	66742195	2.472722355	0	3.440468462	-2.979338993	5.94E-04	0.021389125	NA	other	NA
chr11	129639603	129640003	2.73025835	3.664386475	0	2.88104414	5.97E-04	0.021479507	NA	other	NA
chr10	52256997	52257397	2.01186419	0	3.01186419	-3.02028685	5.97E-04	0.021479507	NA	other	NA
chr16	65975137	65975537	3.096898854	1.046966528	3.911247955	-2.56482368	5.99E-04	0.021542005	NA	other	NA
chr6	43963148	43963548	2.834047097	0	3.754632219	-2.752477859	6.03E-04	0.021641081	NA	other	NA
chr10	92760666	92761066	3.74332949	1.947357727	4.519031113	-2.077718429	6.06E-04	0.021755579	NA	other	NA
chr7	98110352	98110752	4.573872308	3.1867364	5.267795837	-1.702892858	6.07E-04	0.021755579	NA	other	NA
chr12	69569571	69569971	4.762299621	5.556584588	2.850616864	2.149527871	6.07E-04	0.021755579	NA	other	NA
chrX	45711036	45711436	1.919867106	2.919867106	0	3.014865939	6.08E-04	0.021777987	NA	other	NA
chr1	84833615	84834015	2.045205854	3.045205854	0	3.010530027	6.10E-04	0.021840428	NA	other	NA
chr9	98073022	98073422	4.008800555	2.293814296	4.770421595	-2.031588601	6.12E-04	0.021887079	NA	other	NA
chr11	68857924	68858324	3.623840659	1.143401185	4.488421194	-2.395767696	6.13E-04	0.021891535	NA	other	NA
chr4	26568688	26569088	3.242548178	0.848457481	4.098344802	-2.377732718	6.13E-04	0.021891535	NA	other	NA
chr1	29973984	29974384	2.054781247	3.054781247	0	3.007733233	6.14E-04	0.021924908	NA	other	NA
chr4	154579240	154579640	3.24842988	1.215185773	4.060472038	-2.685692332	6.16E-04	0.021958448	NA	other	NA
chr19	13621688	13622088	2.929991673	3.823943726	0.111314705	2.620671459	6.16E-04	0.021966563	NA	other	NA
chr15	68051091	68051491	4.102844384	2.279727745	4.883062254	-2.007712042	6.20E-04	0.022082183	NA	other	NA
chr7	138756454	138756854	2.951810856	3.88191694	0	2.805944692	6.21E-04	0.022082183	NA	other	NA
chr5	151063394	151063794	3.387338551	0.780831106	4.26375044	-2.478042397	6.21E-04	0.02208311	NA	other	NA
chr11	112318253	112318653	4.403905813	2.962698038	5.110318	-1.767572828	6.22E-04	0.022104094	NA	other	NA
chr3	100702625	100703025	1.90427368	0	2.90427368	-2.996906888	6.23E-04	0.022126882	NA	other	NA
chr10	104104679	104105079	1.930308461	2.930308461	0	3.001229522	6.25E-04	0.02217917	NA	other	NA
chr5	63261559	63261959	3.358748169	4.194114612	1.145778063	2.280461943	6.27E-04	0.022222003	NA	other	NA
chr7	18178534	18178934	3.657961291	1.715159538	4.45695672	-2.188945358	6.27E-04	0.022222003	NA	other	NA
chr7	8479978	8480378	1.904593031	2.904593031	0	2.99169471	6.30E-04	0.022325978	NA	other	NA
chr1	223775575	223775975	2.871132865	3.797114149	0	2.758464528	6.31E-04	0.022347204	NA	other	NA
chr22	46514852	46515252	5.232210875	3.854957884	5.923788744	-1.686497459	6.37E-04	0.022505521	NA	other	NA
chr5	175347277	175347677	2.501777654	3.463555702	0	2.962271005	6.38E-04	0.022533188	NA	other	NA
chr2	24111054	24111454	1.991672818	0	2.991672818	-2.98610076	6.39E-04	0.022564374	NA	other	NA
chr20	51650734	51651134	1.889341778	0	2.889341778	-2.981046059	6.44E-04	0.022707479	NA	other	NA
chr18	47945046	47945446	1.89875492	2.89875492	0	2.983310421	6.46E-04	0.0227568	NA	other	NA
chr20	62740081	62740481	3.463290379	4.283404357	1.370670436	2.332495898	6.47E-04	0.0227568	NA	other	NA
chr12	54373710	54374110	2.560053909	0	3.462142936	-2.941845602	6.47E-04	0.0227568	NA	other	NA
chr6	41920146	41920546	3.827653422	2.21119218	4.570837071	-1.974197457	6.48E-04	0.022792078	NA	other	NA
chr20	9179495	9179895	2.493480316	3.461889712	0	2.944790518	6.50E-04	0.022826234	NA	other	NA
chr15	90198170	90198570	3.619152448	1.658966887	4.420728825	-2.3406023	6.53E-04	0.022936836	NA	other	NA
chr22	26645030	26645430	1.919052619	0	2.919052619	-2.972472255	6.54E-04	0.022946395	NA	other	NA
chr19	17097619	17098019	4.052532362	2.562047394	4.769836649	-1.987422852	6.54E-04	0.022946395	NA	other	NA
chr1	164058111	164058511	2.436886948	3.396881966	0	2.93598125	6.58E-04	0.023066131	NA	other	NA
chr1	156399198	156399598	2.579773882	0	3.483237621	-2.942757929	6.60E-04	0.023111708	NA	other	NA
chr1	167819834	167820234	5.273658397	4.206266424	5.880403022	-1.439966909	6.63E-04	0.023218182	NA	other	NA
chr1	181250205	181250605	2.036598005	0	3.036598005	-2.968345406	6.64E-04	0.023232048	NA	other	NA
chr4	141711858	141712258	1.978030463	2.978030463	0	2.96573619	6.67E-04	0.023304648	NA	other	NA
chr1	94927466	94927866	3.923746001	2.052071729	4.711800109	-2.022575073	6.68E-04	0.023318012	NA	other	NA
chr4	176837408	176837808	2.455833504	0	3.419494312	-2.923074638	6.69E-04	0.02334656	NA	other	NA
chr6	74355998	74356398	3.859955092	4.64630113	1.999027836	2.104330648	6.71E-04	0.023414255	NA	other	NA
chr17	67500423	67500823	1.939901339	0	2.939901339	-2.962139088	6.73E-04	0.023465101	NA	other	NA
chr20	10225381	10225781	3.718812913	1.295404279	4.577657121	-2.375887722	6.75E-04	0.023509161	NA	other	NA
chr3	58536820	58537220	2.55949995	0	3.461550069	-2.928310365	6.75E-04	0.023509161	NA	other	NA
chr7	84237870	84238270	1.863428831	2.863428831	0	2.956152465	6.78E-04	0.023590655	NA	other	NA
chr3	162329100	162329500	1.94351021	0	2.94351021	-2.951394872	6.82E-04	0.023706032	NA	other	NA
chr12	101018189	101018589	2.498517695	3.460208119	0	2.930045964	6.83E-04	0.023717362	NA	other	NA
chr2	63408427	63408827	3.327357405	1.0328206	4.172278483	-2.275451642	6.84E-04	0.023742402	NA	other	NA
chr11	88536717	88537117	3.156149682	4.031051774	0.566415876	2.506588297	6.85E-04	0.023751043	NA	other	NA
chr1	204422594	204422994	5.282995336	4.045123473	5.939265032	-1.571041256	6.88E-04	0.023834052	NA	other	NA
chr6	62884592	62884992	3.284540661	1.09663634	4.116847401	-2.390808137	6.88E-04	0.023834052	NA	other	NA
chr3	4417348	4417748	4.463985303	5.198478955	2.891319378	1.905984296	6.88E-04	0.023834052	NA	other	NA
chr20	8047519	8047919	1.893963201	2.893963201	0	2.946607042	6.89E-04	0.023834052	NA	other	NA
chr6	45702499	45702899	1.874285184	2.874285184	0	2.946017738	6.92E-04	0.023927763	NA	other	NA
chr1	243288014	243288414	2.930330768	3.835935605	0	2.808157083	6.97E-04	0.024096798	NA	other	NA
chr20	4217143	4217543	4.188132534	2.411228222	4.960601934	-1.935387096	7.00E-04	0.024179669	NA	other	NA
chr8	20428216	20428616	3.569109832	4.348216467	1.752727712	2.073883769	7.01E-04	0.024183311	NA	other	NA
chr4	138252531	138252931	5.726910614	4.436470004	6.397002084	-1.604174795	7.02E-04	0.024183311	NA	other	NA
chr2	138421493	138421893	3.613728632	4.394809526	1.785356362	2.179871884	7.02E-04	0.024183311	NA	other	NA
chr9	77092703	77093103	1.958940596	0	2.958940596	-2.939127623	7.03E-04	0.024183311	NA	other	NA
chr2	122255639	122256039	2.703378331	3.592267784	0	2.78506119	7.03E-04	0.024183311	NA	other	NA
chr1	45097700	45098100	2.622091612	0	3.563395885	-2.786726438	7.03E-04	0.024183311	NA	other	NA
chr8	26110270	26110670	3.2383213	4.07601567	1.005947799	2.679630131	7.04E-04	0.024198211	NA	other	NA
chr17	69268426	69268826	3.255617338	0.58511579	4.137617003	-2.465078829	7.05E-04	0.024198211	NA	other	NA
chr12	40829806	40830206	4.879984667	3.714565446	5.516124632	-1.573220151	7.06E-04	0.024219039	NA	other	NA
chr22	23888494	23888894	3.62105886	1.774314128	4.405128104	-2.080729165	7.07E-04	0.024219039	NA	other	NA
chr2	38982540	38982940	1.947317241	0	2.947317241	-2.935382292	7.07E-04	0.024219039	NA	other	NA
chr2	157421177	157421577	1.884001596	0	2.884001596	-2.930814547	7.09E-04	0.024294861	NA	other	NA
chr9	116002460	116002860	3.697896017	1.830360826	4.485294028	-2.108751977	7.11E-04	0.02432802	NA	other	NA
chrX	45470428	45470828	1.909055481	0	2.909055481	-2.929417494	7.11E-04	0.024330443	NA	other	NA
chr2	239758460	239758860	3.543903725	1.327358117	4.379701781	-2.227624679	7.12E-04	0.024340773	NA	other	NA
chr11	9716501	9716901	2.504809542	0	3.469698156	-2.904368477	7.15E-04	0.024410924	NA	other	NA
chr8	34857364	34857764	2.546285133	0	3.515651782	-2.90888814	7.18E-04	0.024503666	NA	other	NA
chr5	175861695	175862095	6.903089793	5.923260985	7.481265401	-1.324749204	7.20E-04	0.024559312	NA	other	NA
chr10	91652679	91653079	4.818446332	5.467328824	3.607705857	1.550948784	7.24E-04	0.024674214	NA	other	NA
chr7	119664129	119664529	1.846989571	2.846989571	0	2.921339143	7.25E-04	0.02468679	NA	other	NA
chr1	190168709	190169109	2.781802194	3.718293864	0	2.819462716	7.26E-04	0.024715246	NA	other	NA
chr10	86225346	86225746	1.874253714	0	2.874253714	-2.919248377	7.27E-04	0.024737559	NA	other	NA
chr5	139388495	139388895	3.263445251	1.360169022	4.056437513	-2.512470047	7.30E-04	0.024821622	NA	other	NA
chr4	142719675	142720075	2.435910856	3.39587842	0	2.881867278	7.31E-04	0.024821622	NA	other	NA
chr3	155382693	155383093	1.881282077	2.881282077	0	2.914687543	7.34E-04	0.024923533	NA	other	NA
chr12	95721706	95722106	1.849009374	2.849009374	0	2.912522104	7.35E-04	0.024952732	NA	other	NA
chr14	42141602	42142002	1.876267158	2.876267158	0	2.910598771	7.39E-04	0.025067834	NA	other	NA
chr2	179460027	179460427	4.537279127	5.265004997	2.99764792	1.832410986	7.41E-04	0.025119388	NA	other	NA
chrX	10353014	10353414	1.916729191	0	2.916729191	-2.910290101	7.42E-04	0.025119388	NA	other	NA
chr15	56857439	56857839	3.852379977	4.588817428	2.270055296	1.894637498	7.43E-04	0.025144637	NA	other	NA
chr2	233834658	233835058	3.130199543	0.58511579	4.000988059	-2.38950332	7.46E-04	0.025188234	NA	other	NA
chr4	4443840	4444240	3.228422117	0.891842458	4.078037828	-2.294895121	7.46E-04	0.025188234	NA	other	NA
chr10	80152742	80153142	1.885986523	0	2.885986523	-2.905167646	7.47E-04	0.025191138	NA	other	NA
chr8	11423519	11423919	1.885986523	0	2.885986523	-2.905167646	7.47E-04	0.025191138	NA	other	NA
chr6	169571140	169571540	1.882715524	2.882715524	0	2.90548335	7.49E-04	0.025235842	NA	other	NA
chr10	37732328	37732728	3.014834765	3.905033084	0.244487781	2.577460783	7.50E-04	0.025235842	NA	other	NA
chr12	32290677	32291077	2.823117201	0.630223273	3.656037773	-2.738378712	7.52E-04	0.025235842	NA	other	NA
chr15	98983110	98983510	1.858504923	0	2.858504923	-2.900859494	7.52E-04	0.025235842	NA	other	NA
chr12	38149480	38149880	2.473105364	3.383404585	0	2.869612468	7.52E-04	0.025235842	NA	other	NA
chr8	118788304	118788704	2.745137269	0	3.685178673	-2.794420275	7.52E-04	0.025235842	NA	other	NA
chr1	231388467	231388867	3.729148596	4.45816077	2.183308502	2.013858226	7.53E-04	0.025235842	NA	other	NA
chr1	76999016	76999416	3.059044895	3.934708348	0.460879033	2.447050328	7.53E-04	0.025235842	NA	other	NA
chr1	56490366	56490766	1.959984554	2.959984554	0	2.900366455	7.53E-04	0.025235842	NA	other	NA
chr17	79472960	79473360	7.12070607	6.078193698	7.719565463	-1.386747761	7.54E-04	0.025235842	NA	other	NA
chr22	42717793	42718193	2.957466905	0.338902188	3.834952315	-2.638423542	7.55E-04	0.025235842	NA	other	NA
chr4	148513655	148514055	1.911812425	2.911812425	0	2.898656915	7.55E-04	0.025235842	NA	other	NA
chr7	100244842	100245242	4.277550073	2.897337328	4.969832511	-1.753400939	7.55E-04	0.025235842	NA	other	NA
chr5	61053002	61053402	3.066526935	3.97996412	0	2.648537812	7.56E-04	0.025235842	NA	other	NA
chr9	7320369	7320769	3.418494442	1.523507931	4.210203417	-2.134714813	7.56E-04	0.025235842	NA	other	NA
chr7	108246234	108246634	6.612994625	5.594405432	7.204100674	-1.351753017	7.57E-04	0.02525143	NA	other	NA
chr3	170345093	170345493	2.983929737	0	3.891514551	-2.575870616	7.59E-04	0.025297988	NA	other	NA
chr3	112619221	112619621	3.567211031	1.476307955	4.387096864	-2.143701669	7.59E-04	0.025297988	NA	other	NA
chr17	3809194	3809594	1.870863143	0	2.870863143	-2.895380938	7.61E-04	0.025297988	NA	other	NA
chr2	3807832	3808232	1.870863143	0	2.870863143	-2.895380938	7.61E-04	0.025297988	NA	other	NA
chr21	30207035	30207435	1.870863143	0	2.870863143	-2.895380938	7.61E-04	0.025297988	NA	other	NA
chr9	6852677	6853077	3.428079523	4.283262299	1.039815297	2.356907466	7.62E-04	0.025297988	NA	other	NA
chr14	72801674	72802074	2.476671691	3.387199389	0	2.859411288	7.69E-04	0.025513414	NA	other	NA
chr8	40372889	40373289	6.184558498	5.001448666	6.825733487	-1.503442205	7.69E-04	0.025513414	NA	other	NA
chr18	62460968	62461368	3.62854637	1.611308546	4.438347111	-2.09320629	7.69E-04	0.025513414	NA	other	NA
chr8	133391103	133391503	2.620073503	0	3.561293915	-2.753633586	7.70E-04	0.025523767	NA	other	NA
chr12	54411026	54411426	1.843495468	2.843495468	0	2.887036259	7.72E-04	0.025560925	NA	other	NA
chr2	11149018	11149418	1.882013933	0	2.882013933	-2.882309476	7.77E-04	0.02569977	NA	other	NA
chr3	49421274	49421674	1.882013933	0	2.882013933	-2.882309476	7.77E-04	0.02569977	NA	other	NA
chr9	115261973	115262373	3.969838693	4.776666025	1.973526436	2.185953825	7.79E-04	0.025758205	NA	other	NA
chr2	227450732	227451132	6.542802607	5.455062251	7.155864862	-1.410245931	7.80E-04	0.025764324	NA	other	NA
chr6	54916526	54916926	1.881657455	2.881657455	0	2.882033769	7.81E-04	0.025764324	NA	other	NA
chr3	172348160	172348560	2.409624777	0	3.3720873	-2.848506627	7.84E-04	0.025846909	NA	other	NA
chr15	51228343	51228743	3.290700458	1.20260355	4.110212733	-2.261889783	7.84E-04	0.025848374	NA	other	NA
chr14	103198255	103198655	2.609264652	0	3.550033827	-2.753683918	7.87E-04	0.025914565	NA	other	NA
chr4	23769733	23770133	2.598913443	0	3.539247172	-2.749681135	7.88E-04	0.025946993	NA	other	NA
chr1	180118276	180118676	1.850475232	2.850475232	0	2.874954852	7.92E-04	0.026055203	NA	other	NA
chr9	83444345	83444745	1.898988584	0	2.898988584	-2.871364725	7.95E-04	0.026123353	NA	other	NA
chr10	113326317	113326717	5.170602579	3.943840392	5.823868736	-1.533939528	7.95E-04	0.026123353	NA	other	NA
chr11	86573976	86574376	1.861976082	2.861976082	0	2.870103816	7.96E-04	0.026123353	NA	other	NA
chr7	54969873	54970273	1.861976082	2.861976082	0	2.870103816	7.96E-04	0.026123353	NA	other	NA
chr2	232009028	232009428	1.851522221	0	2.851522221	-2.868256253	7.99E-04	0.026202194	NA	other	NA
chr20	41669831	41670231	2.397370928	0	3.363367119	-2.83723661	8.00E-04	0.02620728	NA	other	NA
chr9	29348853	29349253	1.856511606	2.856511606	0	2.866988859	8.01E-04	0.026211114	NA	other	NA
chr10	33365402	33365802	3.767309041	4.536318022	2.010496503	2.157511186	8.01E-04	0.026211114	NA	other	NA
chr1	193615128	193615528	1.861924628	0	2.861924628	-2.866832522	8.02E-04	0.026211608	NA	other	NA
chr1	3313359	3313759	3.898338683	2.190781688	4.65862087	-1.930418078	8.02E-04	0.026211608	NA	other	NA
chr1	84103089	84103489	4.222956019	2.843495468	4.915059567	-1.746356893	8.02E-04	0.026211608	NA	other	NA
chr20	49615539	49615939	5.433455513	4.274001387	6.067879744	-1.498981431	8.05E-04	0.026293889	NA	other	NA
chr2	171137227	171137627	1.893294269	0	2.893294269	-2.864486752	8.07E-04	0.026343299	NA	other	NA
chr11	21906837	21907237	1.841044263	0	2.841044263	-2.860579403	8.10E-04	0.026417814	NA	other	NA
chr11	45118309	45118709	1.871755887	0	2.871755887	-2.854771862	8.18E-04	0.026608981	NA	other	NA
chr14	32150276	32150676	1.84807774	0	2.84807774	-2.855499975	8.19E-04	0.026608981	NA	other	NA
chr2	162613724	162614124	1.84807774	0	2.84807774	-2.855499975	8.19E-04	0.026608981	NA	other	NA
chr12	78878791	78879191	4.446078137	5.127864545	3.109195647	1.676866028	8.20E-04	0.026608981	NA	other	NA
chr2	8103133	8103533	1.844966936	2.844966936	0	2.85545856	8.21E-04	0.026608981	NA	other	NA
chr6	106557381	106557781	1.844966936	2.844966936	0	2.85545856	8.21E-04	0.026608981	NA	other	NA
chr5	140219120	140219520	2.652004492	3.582370942	0	2.736412862	8.21E-04	0.026608981	NA	other	NA
chr20	5918981	5919381	4.510611407	5.168700809	3.26595549	1.625120277	8.21E-04	0.026608981	NA	other	NA
chr16	19304829	19305229	1.846039927	0	2.846039927	-2.852578942	8.22E-04	0.026608981	NA	other	NA
chr3	117832900	117833300	1.846039927	0	2.846039927	-2.852578942	8.22E-04	0.026608981	NA	other	NA
chr11	59857743	59858143	2.651696479	3.594577179	0	2.75429258	8.22E-04	0.026608981	NA	other	NA
chr22	37762091	37762491	3.285088177	1.0328206	4.125133243	-2.224062152	8.24E-04	0.026658328	NA	other	NA
chr12	79784153	79784553	3.159297707	0.63703423	4.027929448	-2.389482898	8.24E-04	0.026658328	NA	other	NA
chr7	130363752	130364152	2.760539489	3.668654477	0	2.616441116	8.27E-04	0.026710414	NA	other	NA
chr10	33274496	33274896	5.501448293	4.392420289	6.12099627	-1.424818581	8.30E-04	0.026814845	NA	other	NA
chr7	68706386	68706786	6.923618556	5.914109894	7.511736735	-1.333352217	8.31E-04	0.026814845	NA	other	NA
chr14	100439616	100440016	6.103783318	6.700852758	5.066840697	1.411666003	8.32E-04	0.026832573	NA	other	NA
chr6	54493288	54493688	3.134340315	0.611308546	4.003045277	-2.378547916	8.33E-04	0.026856579	NA	other	NA
chr1	211613130	211613530	4.110920086	2.733759775	4.802475863	-1.872562763	8.34E-04	0.026857337	NA	other	NA
chr7	80450535	80450935	3.400643349	0.711568333	4.284215019	-2.484338995	8.34E-04	0.026857337	NA	other	NA
chr3	113501641	113502041	2.467970742	0	3.363367119	-2.815380221	8.35E-04	0.026857337	NA	other	NA
chr7	34523370	34523770	2.586421725	0	3.526225608	-2.722112466	8.40E-04	0.026976113	NA	other	NA
chr1	209039643	209040043	2.392792582	3.351528092	0	2.816592446	8.40E-04	0.026976113	NA	other	NA
chr20	38118008	38118408	1.872843331	2.872843331	0	2.841679613	8.40E-04	0.026976113	NA	other	NA
chr8	128734218	128734618	3.330965501	1.514747297	4.110045014	-2.219411103	8.42E-04	0.02702388	NA	other	NA
chr20	50030019	50030419	4.800700275	3.348404258	5.509603164	-1.707166751	8.43E-04	0.02702388	NA	other	NA
chrX	46979370	46979770	5.033858312	3.893695747	5.662670674	-1.479994556	8.44E-04	0.02702388	NA	other	NA
chr12	42156546	42156946	5.903875671	4.892320522	6.492669412	-1.315411717	8.44E-04	0.02702388	NA	other	NA
chr20	36642571	36642971	2.966663721	0.126605832	3.862233691	-2.53268311	8.45E-04	0.027041235	NA	other	NA
chr6	132445419	132445819	3.038013192	3.949668522	0	2.600302053	8.48E-04	0.027131794	NA	other	NA
chr1	186950839	186951239	3.235568085	4.08522644	0.898600229	2.303080669	8.50E-04	0.027168102	NA	other	NA
chr10	24293108	24293508	2.388194005	0	3.350087275	-2.807218761	8.51E-04	0.027190222	NA	other	NA
chr3	197855083	197855483	1.875756785	0	2.875756785	-2.834648333	8.52E-04	0.027195913	NA	other	NA
chr5	17890686	17891086	2.387831566	0	3.353599476	-2.806682584	8.52E-04	0.027195913	NA	other	NA
chr2	218963727	218964127	3.328646335	1.071069352	4.169312663	-2.240313423	8.54E-04	0.027214275	NA	other	NA
chr6	163312166	163312566	2.779013768	3.63096663	0.420985298	2.697957798	8.56E-04	0.027256548	NA	other	NA
chr22	38743823	38744223	1.923785764	0	2.923785764	-2.83104918	8.57E-04	0.027274011	NA	other	NA
chr17	57536159	57536559	3.580136676	1.589954687	4.386083555	-2.164882637	8.58E-04	0.027289786	NA	other	NA
chrX	130264621	130265021	3.311792914	1.379599772	4.109195647	-2.154651317	8.61E-04	0.02735614	NA	other	NA
chr3	175623615	175624015	1.845520165	2.845520165	0	2.827810182	8.61E-04	0.02735614	NA	other	NA
chr4	80126996	80127396	3.836770727	4.597305141	2.127817577	1.990192528	8.67E-04	0.027516807	NA	other	NA
chr12	47259768	47260168	1.81985725	0	2.81985725	-2.819422871	8.74E-04	0.027706465	NA	other	NA
chr2	195352516	195352916	1.81985725	0	2.81985725	-2.819422871	8.74E-04	0.027706465	NA	other	NA
chr3	151837313	151837713	6.525423964	5.569301696	7.095458905	-1.280165765	8.74E-04	0.027706465	NA	other	NA
chr1	199683767	199684167	1.802609627	2.802609627	0	2.819424059	8.75E-04	0.027706465	NA	other	NA
chr12	92600258	92600658	1.802609627	2.802609627	0	2.819424059	8.75E-04	0.027706465	NA	other	NA
chr10	80272758	80273158	3.082419228	0.864521016	3.918380248	-2.57638525	8.76E-04	0.027710958	NA	other	NA
chr20	14879741	14880141	7.086576493	6.098005775	7.667709023	-1.321060527	8.78E-04	0.027753982	NA	other	NA
chr1	115190099	115190499	3.546449054	1.490489311	4.361623937	-2.090120932	8.82E-04	0.027867387	NA	other	NA
chr12	15931674	15932074	1.86142438	0	2.86142438	-2.813388202	8.84E-04	0.027884521	NA	other	NA
chr12	58950329	58950729	1.86142438	0	2.86142438	-2.813388202	8.84E-04	0.027884521	NA	other	NA
chr2	111168212	111168612	3.903616876	2.042478275	4.689996647	-1.979406031	8.94E-04	0.028191333	NA	other	NA
chr15	99536260	99536660	3.586710083	4.414714603	1.4332428	2.205699158	8.95E-04	0.028208806	NA	other	NA
chr18	48693802	48694202	2.383012165	0	3.344766484	-2.777065761	8.98E-04	0.0282715	NA	other	NA
chr11	120331203	120331603	2.807053665	3.718175588	0	2.598197866	8.99E-04	0.0283108	NA	other	NA
chr7	66047206	66047606	1.796915145	2.796915145	0	2.803020569	9.02E-04	0.0283681	NA	other	NA
chr3	152403091	152403491	1.855579547	0	2.855579547	-2.799615945	9.08E-04	0.028522577	NA	other	NA
chr14	23805909	23806309	1.837574645	0	2.837574645	-2.798828428	9.08E-04	0.028522577	NA	other	NA
chr5	61275581	61275981	1.837574645	0	2.837574645	-2.798828428	9.08E-04	0.028522577	NA	other	NA
chr2	55499828	55500228	3.193705357	1.360169022	3.975630681	-2.415574067	9.09E-04	0.028522577	NA	other	NA
chr1	190679436	190679836	1.939455492	2.939455492	0	2.798025196	9.10E-04	0.028534218	NA	other	NA
chr14	50347438	50347838	3.028605689	0.327358117	3.913195772	-2.426435648	9.10E-04	0.028534218	NA	other	NA
chr11	4686627	4687027	2.989234946	0.338902188	3.86950252	-2.579816808	9.12E-04	0.028542423	NA	other	NA
chr2	232444290	232444690	3.590294264	1.845520165	4.357202605	-2.032705831	9.12E-04	0.028542423	NA	other	NA
chr5	39605434	39605834	4.388200665	3.082336154	5.062228571	-1.662026002	9.13E-04	0.028564929	NA	other	NA
chrX	37455330	37455730	2.832174291	3.718385755	0.111314705	2.452941902	9.18E-04	0.028686507	NA	other	NA
chr8	131481256	131481656	1.888850949	0	2.888850949	-2.792963525	9.18E-04	0.028686507	NA	other	NA
chr15	59543850	59544250	2.988258388	0.126605832	3.885436491	-2.489038017	9.19E-04	0.028686507	NA	other	NA
chr5	143775528	143775928	3.172587494	0.870313049	4.018384043	-2.234427208	9.22E-04	0.028757946	NA	other	NA
chr8	143945396	143945796	1.799006232	2.799006232	0	2.788375407	9.25E-04	0.028822244	NA	other	NA
chr13	35927277	35927677	3.336009306	4.140584882	1.355316236	2.244554978	9.26E-04	0.028822244	NA	other	NA
chr4	84279456	84279856	2.857355064	0.052071729	3.750280384	-2.443880411	9.26E-04	0.028822244	NA	other	NA
chr12	94184165	94184565	2.784766079	0	3.705554025	-2.570543782	9.29E-04	0.028859859	NA	other	NA
chr7	18977655	18978055	2.358409721	3.316135264	0	2.763765528	9.30E-04	0.028859859	NA	other	NA
chr1	89516082	89516482	2.71244881	0	3.625836517	-2.554221937	9.30E-04	0.028859859	NA	other	NA
chr15	63150091	63150491	1.80914591	0	2.80914591	-2.785174792	9.30E-04	0.028859859	NA	other	NA
chr3	183688876	183689276	1.80914591	0	2.80914591	-2.785174792	9.30E-04	0.028859859	NA	other	NA
chr8	102536823	102537223	3.657225837	1.746615337	4.451346402	-1.971724783	9.31E-04	0.028859859	NA	other	NA
chr16	25633922	25634322	1.886869961	0	2.886869961	-2.783782438	9.33E-04	0.028898423	NA	other	NA
chr12	53575406	53575806	3.511831252	0.973476184	4.381987708	-2.353390984	9.33E-04	0.028898423	NA	other	NA
chr7	18176449	18176849	3.583602445	1.296530834	4.427673908	-2.235704452	9.38E-04	0.029031721	NA	other	NA
chr14	85234176	85234576	1.791198097	2.791198097	0	2.779009149	9.42E-04	0.029120077	NA	other	NA
chr10	126204367	126204767	2.632105511	0.027646697	3.508334025	-2.64403994	9.45E-04	0.029173919	NA	other	NA
chrX	154002095	154002495	3.216772579	1.219729982	4.02370452	-2.187217383	9.45E-04	0.029173919	NA	other	NA
chr3	57988570	57988970	1.817497956	2.817497956	0	2.776887636	9.45E-04	0.029173919	NA	other	NA
chr5	74852208	74852608	2.820405213	0	3.734267793	-2.589102896	9.46E-04	0.029173919	NA	other	NA
chr8	91319122	91319522	4.649488909	5.38895744	3.051946171	1.820873255	9.47E-04	0.029173919	NA	other	NA
chr12	122687216	122687616	1.811862051	2.811862051	0	2.776065459	9.47E-04	0.029173919	NA	other	NA
chr2	233519664	233520064	4.191025345	2.899287906	4.861449827	-1.680248178	9.49E-04	0.029195383	NA	other	NA
chr1	225813946	225814346	5.292990309	4.037013957	5.954092185	-1.520202	9.50E-04	0.029210188	NA	other	NA
chr1	16386081	16386481	3.640140903	1.649727067	4.446121158	-2.054532108	9.53E-04	0.029294359	NA	other	NA
chr4	147247184	147247584	6.138786915	4.998640275	6.767594605	-1.445512212	9.57E-04	0.029390225	NA	other	NA
chr6	158057736	158058136	4.192151455	4.921090084	2.646667224	1.766536186	9.57E-04	0.029390225	NA	other	NA
chr3	191066952	191067352	1.806204044	2.806204044	0	2.769494237	9.58E-04	0.029391841	NA	other	NA
chr14	34665855	34666255	2.628223365	3.517518125	0	2.654849042	9.62E-04	0.029491755	NA	other	NA
chr11	86515967	86516367	1.793297481	2.793297481	0	2.765016705	9.65E-04	0.029557903	NA	other	NA
chr8	119204370	119204770	1.793297481	2.793297481	0	2.765016705	9.65E-04	0.029557903	NA	other	NA
chr12	94182975	94183375	2.75451332	0	3.673574712	-2.551027913	9.66E-04	0.029578718	NA	other	NA
chr6	16576489	16576889	3.065358102	0.878246412	3.897567111	-2.323802787	9.68E-04	0.02961544	NA	other	NA
chr12	27619708	27620108	3.364620773	4.185575429	1.265654364	2.099815258	9.69E-04	0.02961544	NA	other	NA
chr6	41966997	41967397	6.686857834	5.759256294	7.246856997	-1.219962619	9.69E-04	0.029616818	NA	other	NA
chr16	71709265	71709665	3.2310784	1.09663634	4.056656034	-2.289219916	9.73E-04	0.029698095	NA	other	NA
chr16	24839431	24839831	5.773108557	4.72779379	6.37286511	-1.345975251	9.74E-04	0.029711504	NA	other	NA
chr3	177969424	177969824	2.58157855	3.508371606	0	2.647049689	9.79E-04	0.029871289	NA	other	NA
chr1	210627668	210628068	1.851018352	0	2.851018352	-2.756234444	9.80E-04	0.0298795	NA	other	NA
chr8	102738005	102738405	3.380707754	1.213472372	4.210446197	-2.140061305	9.89E-04	0.030121879	NA	other	NA
chr10	18667049	18667449	1.903181168	2.903181168	0	2.750352377	9.91E-04	0.030165578	NA	other	NA
chr1	207232789	207233189	1.807052316	0	2.807052316	-2.747683915	9.95E-04	0.030270457	NA	other	NA
chr1	227429341	227429741	4.339761134	3.042960732	5.011482131	-1.605653355	9.98E-04	0.03032463	NA	other	NA
chr7	135160158	135160558	5.23025855	3.8977796	5.910956156	-1.581504314	9.98E-04	0.03032463	NA	other	NA
chr9	6153124	6153524	6.088087757	6.648380907	5.159661496	1.270900527	0.001001042	0.030403288	NA	other	NA
chr17	48850837	48851237	1.793190601	0	2.793190601	-2.743597836	0.001002841	0.030421695	NA	other	NA
chr7	68814336	68814736	1.793190601	0	2.793190601	-2.743597836	0.001002841	0.030421695	NA	other	NA
chr7	39465262	39465662	2.363225155	0	3.328397034	-2.719460387	0.001004099	0.030441748	NA	other	NA
chr12	82461799	82462199	3.125058736	3.997111177	0.566415876	2.362561284	0.001008407	0.030554206	NA	other	NA
chr1	12525454	12525854	4.715764203	3.310683694	5.413896362	-1.664934782	0.00100965	0.030573695	NA	other	NA
chr10	23053111	23053511	2.968852008	0.389217883	3.842835751	-2.341707531	0.001014526	0.030703099	NA	other	NA
chr9	69746168	69746568	1.811236469	0	2.811236469	-2.736154016	0.001016223	0.030736221	NA	other	NA
chr4	40251819	40252219	3.349051619	4.127864545	1.53444339	2.228641007	0.001022208	0.030898911	NA	other	NA
chr2	223734987	223735387	1.869751269	0	2.869751269	-2.73213565	0.001023196	0.030910468	NA	other	NA
chr12	96364057	96364457	2.626015222	0.027646697	3.501696915	-2.609383662	0.001024113	0.03091985	NA	other	NA
chr7	157490171	157490571	4.340842021	2.388689765	5.141230144	-2.02628023	0.001034576	0.031200335	NA	other	NA
chr6	2932445	2932845	1.822855889	0	2.822855889	-2.725236939	0.001035501	0.031200335	NA	other	NA
chr5	126918930	126919330	2.350656514	3.308150869	0	2.708474764	0.001036259	0.031200335	NA	other	NA
chr12	90576625	90577025	1.796245123	0	2.796245123	-2.724707638	0.001036462	0.031200335	NA	other	NA
chrX	37606722	37607122	1.796245123	0	2.796245123	-2.724707638	0.001036462	0.031200335	NA	other	NA
chr1	212488832	212489232	3.72219033	1.722786932	4.529460004	-2.006468696	0.001038754	0.031235145	NA	other	NA
chr9	33807344	33807744	5.078060022	3.971058593	5.696995921	-1.412792337	0.001040538	0.031235145	NA	other	NA
chr2	120287500	120287900	4.686145885	5.398705634	3.217378815	1.747901235	0.001040628	0.031235145	NA	other	NA
chr19	46759808	46760208	2.524132674	0	3.48949408	-2.708078163	0.001040662	0.031235145	NA	other	NA
chr16	86307680	86308080	2.719783204	0	3.636814716	-2.515820504	0.001040822	0.031235145	NA	other	NA
chr3	53269629	53270029	7.218695409	6.45293287	7.716289971	-1.039521732	0.001041294	0.031235145	NA	other	NA
chr19	21848452	21848852	1.801094293	2.801094293	0	2.719431727	0.00104641	0.031351715	NA	other	NA
chr7	36604779	36605179	1.801094293	2.801094293	0	2.719431727	0.00104641	0.031351715	NA	other	NA
chr1	43776116	43776516	1.816852366	0	2.816852366	-2.718306082	0.001048272	0.031352236	NA	other	NA
chr16	28609452	28609852	1.816852366	0	2.816852366	-2.718306082	0.001048272	0.031352236	NA	other	NA
chr4	23290883	23291283	1.816852366	0	2.816852366	-2.718306082	0.001048272	0.031352236	NA	other	NA
chr16	15874974	15875374	4.793501554	3.382758384	5.492948455	-1.632176783	0.001051551	0.031431888	NA	other	NA
chr5	71533102	71533502	2.330449557	0	3.290765058	-2.694757361	0.001052245	0.031433617	NA	other	NA
chr5	17240491	17240891	3.378814901	0.973476184	4.235788842	-2.232256581	0.001052842	0.031433617	NA	other	NA
chr13	77478153	77478553	4.165649631	2.418663469	4.932945511	-1.863815733	0.001053528	0.031435705	NA	other	NA
chr1	223416658	223417058	1.789095653	2.789095653	0	2.714486231	0.001054936	0.031459304	NA	other	NA
chr3	5161425	5161825	2.378692964	3.282719497	0	2.698654436	0.001055988	0.031472273	NA	other	NA
chr12	68405626	68406026	3.375681693	1.230471018	4.202637418	-2.098520236	0.001058728	0.031535498	NA	other	NA
chr1	197307193	197307593	3.772590148	4.544487861	1.999027836	1.907005533	0.001060861	0.031580596	NA	other	NA
chr19	43120013	43120413	2.770066493	3.672909891	0	2.511692651	0.00106596	0.031713858	NA	other	NA
chr14	39376898	39377298	5.583473896	4.393615402	6.226548876	-1.474288362	0.001067272	0.031734369	NA	other	NA
chr13	75716470	75716870	3.626647906	4.382384399	1.943982794	1.983166858	0.001068968	0.0317663	NA	other	NA
chr10	97037587	97037987	2.885583193	0	3.7864194	-2.432793841	0.001069725	0.031770285	NA	other	NA
chr2	227473581	227473981	4.221066089	2.538578231	4.976769879	-1.792929048	0.001074728	0.031900285	NA	other	NA
chr3	65964011	65964411	3.369488033	4.191084596	1.265654364	2.109630271	0.001077427	0.031961797	NA	other	NA
chr1	99170956	99171356	5.517131646	6.167097422	4.302452948	1.532342273	0.001078358	0.031970802	NA	other	NA
chr12	15393071	15393471	3.890630142	4.617309505	2.356026644	1.811350358	0.00108015	0.031986756	NA	other	NA
chr16	12341132	12341532	2.361190168	3.264004905	0	2.681930279	0.001082773	0.032031439	NA	other	NA
chr17	20227745	20228145	2.772062329	0	3.682897078	-2.514187966	0.001082916	0.032031439	NA	other	NA
chr10	30557677	30558077	5.436631136	3.991386449	6.143952832	-1.66660957	0.001083838	0.032040123	NA	other	NA
chr1	85654680	85655080	1.795393815	2.795393815	0	2.697610053	0.001087441	0.032090849	NA	other	NA
chr6	56709406	56709806	1.795393815	2.795393815	0	2.697610053	0.001087441	0.032090849	NA	other	NA
chr10	120943172	120943572	4.063315427	2.263302934	4.839695627	-1.878628752	0.001091762	0.03219973	NA	other	NA
chr11	1203300	1203700	5.263440428	4.155488788	5.882663456	-1.398546191	0.001093783	0.032240662	NA	other	NA
chr4	86963537	86963937	2.728290895	0	3.636289467	-2.498732327	0.001094923	0.032255622	NA	other	NA
chr19	41158888	41159288	2.922756432	0.126605832	3.814975742	-2.404576671	0.001096423	0.03227076	NA	other	NA
chr3	196268244	196268644	2.335823315	0	3.296288398	-2.677023488	0.001096702	0.03227076	NA	other	NA
chr11	127021974	127022374	1.76267566	2.76267566	0	2.692086828	0.001097821	0.032285067	NA	other	NA
chr20	32421292	32421692	1.769134278	0	2.769134278	-2.691810904	0.001098531	0.032287326	NA	other	NA
chr8	66455714	66456114	2.328865005	3.29340885	0	2.680524457	0.001099736	0.032288942	NA	other	NA
chr2	75606514	75606914	2.995113885	3.859700534	0.514612276	2.323164543	0.001100311	0.032288942	NA	other	NA
chr9	117092818	117093218	3.182127032	0.848457481	4.031422666	-2.19817067	0.001101411	0.032288942	NA	other	NA
chr2	75520861	75521261	2.996693741	0.358619527	3.87589563	-2.303827576	0.001101688	0.032288942	NA	other	NA
chr12	114611971	114612371	4.933666944	3.65497378	5.60072459	-1.503821033	0.001101752	0.032288942	NA	other	NA
chrX	141335302	141335702	1.785356362	0	2.785356362	-2.68974047	0.001102482	0.03229176	NA	other	NA
chr1	234849040	234849440	2.918199624	0.358619527	3.790338952	-2.301339322	0.001105516	0.032356374	NA	other	NA
chr21	36382094	36382494	2.322939229	0	3.283044712	-2.66868566	0.001106246	0.032356374	NA	other	NA
chr12	14839226	14839626	1.874827286	2.874827286	0	2.687381002	0.001106685	0.032356374	NA	other	NA
chr14	90512773	90513173	4.149885249	2.343073494	4.92740228	-1.889872961	0.001107867	0.032356374	NA	other	NA
chr17	46043954	46044354	1.806118609	0	2.806118609	-2.68590107	0.001108861	0.032356374	NA	other	NA
chr17	50276896	50277296	1.806118609	0	2.806118609	-2.68590107	0.001108861	0.032356374	NA	other	NA
chr5	72282039	72282439	2.901859851	0.08982006	3.795304393	-2.431093167	0.001109129	0.032356374	NA	other	NA
chr12	50616333	50616733	1.878641573	0	2.878641573	-2.684924013	0.001111048	0.032393814	NA	other	NA
chr19	41757696	41758096	3.105311265	3.985067111	0.460879033	2.32096396	0.001114284	0.032469609	NA	other	NA
chr17	62093163	62093563	3.883729735	4.675812628	1.986333481	2.052903164	0.001116905	0.032527398	NA	other	NA
chr12	100444566	100444966	3.035883447	0.812034287	3.872559424	-2.302577952	0.001120345	0.032574194	NA	other	NA
chr10	119658506	119658906	5.314600023	4.282318656	5.910164435	-1.322035773	0.001121116	0.032574194	NA	other	NA
chr6	41917594	41917994	5.187031675	4.107014015	5.797709976	-1.40338863	0.00112163	0.032574194	NA	other	NA
chr15	49627044	49627444	2.349567189	3.251568486	0	2.662821106	0.001121779	0.032574194	NA	other	NA
chr8	29584059	29584459	3.092431864	0.295404279	3.984719179	-2.367557067	0.001122453	0.032574194	NA	other	NA
chr5	76689719	76690119	3.108353525	4.005694986	0.244487781	2.431709858	0.001122759	0.032574194	NA	other	NA
chr1	178344738	178345138	2.903848383	0.358619527	3.774650493	-2.279000315	0.001128358	0.032711471	NA	other	NA
chr20	45884868	45885268	1.74504	2.74504	0	2.673881356	0.001133195	0.032828685	NA	other	NA
chr12	106369725	106370125	2.740714537	0	3.649527436	-2.49327104	0.001133689	0.032828685	NA	other	NA
chr5	96330893	96331293	2.791253175	0.052071729	3.678957961	-2.367991171	0.001140885	0.033007513	NA	other	NA
chr5	54438869	54439269	2.351753065	0	3.312658214	-2.656336958	0.001141793	0.033007513	NA	other	NA
chr17	36851803	36852203	1.980225588	2.980225588	0	2.667275775	0.001141806	0.033007513	NA	other	NA
chr1	53542000	53542400	4.509513168	2.938418608	5.243689105	-1.724284473	0.001144474	0.033065893	NA	other	NA
chr17	50648931	50649331	3.01515707	0.389217883	3.893294269	-2.343523695	0.001149385	0.033147189	NA	other	NA
chr14	98183257	98183657	2.422163869	3.388953848	0	2.661973137	0.001149723	0.033147189	NA	other	NA
chr9	81126009	81126409	2.779577972	3.640536744	0.335433919	2.451954689	0.001149888	0.033147189	NA	other	NA
chr14	49873705	49874105	2.294266896	3.250040734	0	2.650465261	0.001153001	0.033218159	NA	other	NA
chrX	150161711	150162111	1.774314128	2.774314128	0	2.661746607	0.001156525	0.033283718	NA	other	NA
chr11	28537918	28538318	1.758971	2.758971	0	2.662034969	0.001156972	0.033283718	NA	other	NA
chr15	48417661	48418061	1.789670723	2.789670723	0	2.661920475	0.001157235	0.033283718	NA	other	NA
chr16	54447806	54448206	1.774916145	0	2.774916145	-2.659254013	0.001162241	0.03337545	NA	other	NA
chr2	182435557	182435957	2.563582493	0.027646697	3.433510905	-2.539006184	0.001162591	0.03337545	NA	other	NA
chr15	51982153	51982553	1.758038167	0	2.758038167	-2.659080881	0.001163042	0.03337545	NA	other	NA
chr3	112894342	112894742	3.287992872	1.253384725	4.100224734	-2.15241329	0.001164438	0.033396705	NA	other	NA
chr2	171244962	171245362	1.838488221	0	2.838488221	-2.654697062	0.001171854	0.033571631	NA	other	NA
chr13	36323638	36324038	1.747207588	2.747207588	0	2.652243535	0.001176818	0.033694927	NA	other	NA
chr1	79704140	79704540	2.65773013	0	3.567663028	-2.448073348	0.001178426	0.033722042	NA	other	NA
chr8	141117099	141117499	3.242470997	1.0328206	4.077435631	-2.104773606	0.001179561	0.033735569	NA	other	NA
chr20	56592261	56592661	3.654555776	2.049521387	4.395502453	-1.893021813	0.001185035	0.033855103	NA	other	NA
chr4	82352431	82352831	2.508716277	0	3.445114524	-2.552160807	0.001185661	0.033855103	NA	other	NA
chr2	134927235	134927635	1.795304393	0	2.795304393	-2.646756052	0.001185732	0.033855103	NA	other	NA
chr1	155910402	155910802	4.176681091	2.796915145	4.868857284	-1.625229582	0.001189714	0.033949796	NA	other	NA
chr17	72974839	72975239	1.760531206	2.760531206	0	2.64373975	0.001191667	0.03397596	NA	other	NA
chr3	131353113	131353513	3.065432787	0.013309109	3.97573224	-2.474372803	0.001191964	0.03397596	NA	other	NA
chr5	119274007	119274407	2.674540239	3.606012001	0	2.553899428	0.00119437	0.034025541	NA	other	NA
chr13	80085721	80086121	3.977314342	4.693687655	2.491122384	1.846938909	0.001196826	0.034076466	NA	other	NA
chr12	123352260	123352660	1.901827336	0	2.901827336	-2.638080458	0.001204435	0.034268456	NA	other	NA
chr13	57659832	57660232	1.936453061	0	2.936453061	-2.637560975	0.001204913	0.034268456	NA	other	NA
chr12	49784942	49785342	1.752727712	0	2.752727712	-2.637745458	0.001206297	0.034288699	NA	other	NA
chr6	143409401	143409801	2.537824749	0	3.468374026	-2.548545119	0.001209071	0.034340284	NA	other	NA
chr3	176352787	176353187	3.162263649	1.215185773	3.961897265	-2.421518358	0.0012129	0.034418814	NA	other	NA
chr7	31464133	31464533	2.971449524	3.858160623	0.244487781	2.391893259	0.001218188	0.034549641	NA	other	NA
chr9	37499220	37499620	1.801398067	0	2.801398067	-2.630924346	0.001220925	0.034608044	NA	other	NA
chr9	71647051	71647451	3.626991612	1.63703423	4.432906151	-1.997764591	0.001225284	0.034708276	NA	other	NA
chr11	65150373	65150773	5.665520344	4.598342088	6.272197994	-1.320645526	0.001225823	0.034708276	NA	other	NA
chr14	44170928	44171328	3.145047706	0.826265721	3.992694621	-2.161076228	0.00122651	0.034708469	NA	other	NA
chrX	115960500	115960900	4.224309243	2.658337273	4.957446548	-1.710318658	0.001230483	0.03479148	NA	other	NA
chr14	100982473	100982873	5.231568757	5.957814809	3.699040827	1.749977997	0.001231557	0.03479148	NA	other	NA
chr7	25028081	25028481	2.597598338	3.531750428	0	2.533142049	0.001231621	0.03479148	NA	other	NA
chr8	18381160	18381560	2.990059636	0.419180729	3.863241584	-2.299170642	0.001232173	0.03479148	NA	other	NA
chr11	74806083	74806483	2.737454168	0.630223273	3.559497315	-2.516191765	0.001238973	0.034964126	NA	other	NA
chr1	51621881	51622281	4.337852904	2.962698038	5.028930229	-1.581131381	0.001240993	0.035001759	NA	other	NA
chr8	58104691	58105091	1.760204056	0	2.760204056	-2.618795759	0.001245397	0.035085106	NA	other	NA
chr2	134667312	134667712	2.697974046	3.614237131	0	2.449774749	0.001245629	0.035085106	NA	other	NA
chr2	30665854	30666254	6.614551452	7.204158361	5.600527839	1.307608207	0.001246012	0.035085106	NA	other	NA
chr17	5834451	5834851	3.143730132	3.949420942	1.155325478	2.225846018	0.001247106	0.035096541	NA	other	NA
chr10	7827128	7827528	3.133279924	0.558438685	4.006825397	-2.267223224	0.001248687	0.035121657	NA	other	NA
chr5	77069851	77070251	1.915170165	0	2.915170165	-2.612965111	0.001256237	0.035290615	NA	other	NA
chr3	32227072	32227472	1.742869151	2.742869151	0	2.612623072	0.001256438	0.035290615	NA	other	NA
chr4	78529866	78530266	2.940025507	3.824139037	0.244487781	2.374228732	0.001256771	0.035290615	NA	other	NA
chr17	32247234	32247634	1.776526298	0	2.776526298	-2.612071063	0.001259879	0.035358427	NA	other	NA
chr7	95569840	95570240	2.271799671	0	3.234663442	-2.598389876	0.001262445	0.035392163	NA	other	NA
chr8	26111147	26111547	2.318384172	3.218168122	0	2.598190352	0.001262469	0.035392163	NA	other	NA
chr17	38450272	38450672	2.773317391	0.630223273	3.60000317	-2.507472678	0.001263324	0.035396686	NA	other	NA
chr5	67268922	67269322	2.561417076	0	3.500145887	-2.543789507	0.001265393	0.03542506	NA	other	NA
chr12	80872180	80872580	2.281761272	0	3.244883873	-2.5943478	0.001266104	0.03542506	NA	other	NA
chr1	214506649	214507049	4.787564321	5.425234052	3.616799668	1.466950156	0.001266421	0.03542506	NA	other	NA
chr4	152106413	152106813	3.450007516	1.594777408	4.235442081	-2.097565509	0.001267731	0.035442244	NA	other	NA
chr3	114498959	114499359	4.579007707	3.294891383	5.247469768	-1.508788521	0.001268867	0.035454589	NA	other	NA
chr7	64559068	64559468	3.250047523	1.08982006	4.078905733	-2.069741053	0.001271178	0.035499696	NA	other	NA
chr9	33320796	33321196	5.100493619	3.979370978	5.723671324	-1.410926048	0.001278584	0.03567239	NA	other	NA
chr16	71491945	71492345	2.383417591	0	3.272250738	-2.588496466	0.001278761	0.03567239	NA	other	NA
chrX	41981444	41981844	2.732006387	0	3.649758218	-2.437904008	0.001282428	0.035755137	NA	other	NA
chr8	66531736	66532136	2.332754405	3.233566567	0	2.591481834	0.001284871	0.035803672	NA	other	NA
chrX	11868057	11868457	2.275899257	0	3.234663442	-2.587681817	0.001285616	0.035804849	NA	other	NA
chr14	64699297	64699697	1.73534747	2.73534747	0	2.600147543	0.001286545	0.035811187	NA	other	NA
chr9	6106708	6107108	2.743674371	3.662623182	0	2.460650095	0.001289912	0.035885312	NA	other	NA
chr16	53433930	53434330	1.766021751	0	2.766021751	-2.595823896	0.001293305	0.035946903	NA	other	NA
chr1	116537031	116537431	2.34781502	3.312827197	0	2.586706129	0.001293536	0.035946903	NA	other	NA
chr22	29503952	29504352	2.820473229	0	3.716562774	-2.341482323	0.001296468	0.036008771	NA	other	NA
chr6	150898772	150899172	3.002964481	0.611308546	3.858504923	-2.166427058	0.001297868	0.036023194	NA	other	NA
chr1	45266309	45266709	5.050905683	3.640217924	5.750339749	-1.587809198	0.001299008	0.036023194	NA	other	NA
chr17	44708213	44708613	4.715837404	3.333021681	5.408738004	-1.569267942	0.001299107	0.036023194	NA	other	NA
chr13	95199574	95199974	3.105081608	3.980050307	0.514612276	2.260973211	0.001301998	0.036083755	NA	other	NA
chr5	65982680	65983080	3.571452097	1.863428831	4.331818551	-1.855088228	0.001308756	0.036251337	NA	other	NA
chr6	134787197	134787597	1.785859457	2.785859457	0	2.587402103	0.001310124	0.036260671	NA	other	NA
chr12	78704193	78704593	2.873605315	3.752022315	0.244487781	2.322233409	0.001310515	0.036260671	NA	other	NA
chr12	58529609	58530009	3.911626837	4.606553218	2.520239948	1.682522733	0.001312252	0.036286519	NA	other	NA
chr13	49307940	49308340	1.827914822	0	2.827914822	-2.588106353	0.001312873	0.036286519	NA	other	NA
chr16	70332566	70332966	3.636332744	1.937039477	4.395116101	-1.825880593	0.001316091	0.03635576	NA	other	NA
chr16	51880446	51880846	3.877392039	4.633898273	2.19054746	1.765145762	0.001317727	0.036381242	NA	other	NA
chr17	76805252	76805652	1.744670014	0	2.744670014	-2.584496923	0.001322229	0.036443248	NA	other	NA
chr1	5424305	5424705	1.797487107	2.797487107	0	2.58385544	0.001322936	0.036443248	NA	other	NA
chr5	95901107	95901507	1.797487107	2.797487107	0	2.58385544	0.001322936	0.036443248	NA	other	NA
chr11	100789585	100789985	2.952272558	0.419180729	3.821932357	-2.254086712	0.00132324	0.036443248	NA	other	NA
chr8	23518912	23519312	1.730192686	0	2.730192686	-2.583284626	0.001323546	0.036443248	NA	other	NA
chr3	172857329	172857729	1.772240104	0	2.772240104	-2.582778435	0.001326051	0.036453185	NA	other	NA
chr7	107914109	107914509	1.772240104	0	2.772240104	-2.582778435	0.001326051	0.036453185	NA	other	NA
chr7	143146645	143147045	1.772240104	0	2.772240104	-2.582778435	0.001326051	0.036453185	NA	other	NA
chr9	36503327	36503727	1.739310031	0	2.739310031	-2.581367175	0.001328682	0.036503617	NA	other	NA
chr1	115668795	115669195	3.008973755	0.611308546	3.865145619	-2.148627775	0.001329501	0.036503617	NA	other	NA
chr2	233249338	233249738	1.849561055	2.849561055	0	2.580279366	0.001330033	0.036503617	NA	other	NA
chr21	33579272	33579672	2.899777592	0.327358117	3.773101008	-2.241640183	0.001340077	0.036750151	NA	other	NA
chr12	32051844	32052244	4.079992327	4.766026966	2.725766388	1.680339968	0.001340457	0.036750151	NA	other	NA
chr5	169696638	169697038	5.623820123	6.317818449	4.236367698	1.623347493	0.001345821	0.036877364	NA	other	NA
chr9	120735053	120735453	3.145065586	0.870313049	3.987724257	-2.112885904	0.001348632	0.036923904	NA	other	NA
chr14	50038225	50038625	2.331705229	3.23244269	0	2.561265402	0.001349562	0.036923904	NA	other	NA
chr6	1477361	1477761	2.308945587	3.208048196	0	2.563535016	0.001349691	0.036923904	NA	other	NA
chr10	80289975	80290375	1.81007766	0	2.81007766	-2.570924149	0.001352406	0.036970544	NA	other	NA
chr14	88751210	88751610	2.388250747	0	3.277470338	-2.559450603	0.001352846	0.036970544	NA	other	NA
chr14	34369103	34369503	5.20817267	3.884416779	5.886701163	-1.517361906	0.001354766	0.036983385	NA	other	NA
chr10	113133201	113133601	3.738484209	1.722786932	4.548067721	-1.986112839	0.001357893	0.037048903	NA	other	NA
chr7	19915624	19916024	2.574717625	3.507792267	0	2.481852246	0.00136177	0.03713482	NA	other	NA
chr1	212774727	212775127	1.754901582	0	2.754901582	-2.564000834	0.001364095	0.037174082	NA	other	NA
chr3	150515290	150515690	1.761704188	0	2.761704188	-2.565059868	0.001364668	0.037174082	NA	other	NA
chr4	154612943	154613343	3.664869743	2.020495714	4.413429591	-1.857146602	0.001365758	0.037179203	NA	other	NA
chr2	65545554	65545954	1.761117773	2.761117773	0	2.564443907	0.001366828	0.037179203	NA	other	NA
chr12	65631877	65632277	4.800182689	5.510489261	3.341591419	1.685300797	0.001367043	0.037179203	NA	other	NA
chr8	108351418	108351818	2.273316988	0	3.236220301	-2.55172865	0.001380119	0.037514808	NA	other	NA
chrX	10032638	10033038	4.86484643	3.571415449	5.535705227	-1.50944365	0.001381682	0.037537281	NA	other	NA
chrX	71543777	71544177	1.743462942	2.743462942	0	2.555149517	0.001388996	0.037695834	NA	other	NA
chr2	111946267	111946667	1.790548275	0	2.790548275	-2.554056386	0.001390404	0.037713964	NA	other	NA
chr4	40591634	40592034	2.501135319	0	3.429850812	-2.466254351	0.001392965	0.037762277	NA	other	NA
chr3	35933276	35933676	3.640991891	1.96777544	4.394978439	-1.826117123	0.001393666	0.037762277	NA	other	NA
chr2	8804251	8804651	1.733383394	0	2.733383394	-2.552428584	0.001395949	0.037768352	NA	other	NA
chr7	34530199	34530599	1.733383394	0	2.733383394	-2.552428584	0.001395949	0.037768352	NA	other	NA
chr20	4555761	4556161	5.305290856	5.935577525	4.160092332	1.411504033	0.001396814	0.037768352	NA	other	NA
chr5	106962505	106962905	2.460613649	0	3.3948056	-2.471288512	0.001396853	0.037768352	NA	other	NA
chr5	142839986	142840386	3.70185811	1.870313049	4.483458237	-1.819427444	0.001400232	0.037839659	NA	other	NA
chr2	233495421	233495821	3.138745295	1.375532897	3.908862666	-2.24357911	0.001403829	0.037902166	NA	other	NA
chr9	78382937	78383337	2.80392684	0.013309109	3.695716081	-2.312742184	0.001404032	0.037902166	NA	other	NA
chr14	64324913	64325313	1.761167947	0	2.761167947	-2.547768931	0.001406826	0.037939937	NA	other	NA
chr21	31294468	31294868	1.703456626	2.703456626	0	2.54664117	0.001406919	0.037939937	NA	other	NA
chr17	35254021	35254421	4.232210912	2.724988187	4.953112925	-1.648117632	0.001412976	0.038083139	NA	other	NA
chr3	13338052	13338452	2.65458489	0	3.567663028	-2.381212299	0.001413751	0.038083904	NA	other	NA
chr15	54803445	54803845	2.247058624	0	3.204977916	-2.531612284	0.001421096	0.03824752	NA	other	NA
chr5	53406403	53406803	4.471754991	5.163734275	3.09281666	1.665185107	0.001421325	0.03824752	NA	other	NA
chr1	243798476	243798876	1.709531409	2.709531409	0	2.539590778	0.001423079	0.038249702	NA	other	NA
chr11	35797560	35797960	1.709531409	2.709531409	0	2.539590778	0.001423079	0.038249702	NA	other	NA
chr14	34077773	34078173	5.994602101	4.8307869	6.630281601	-1.393869735	0.001423801	0.038249702	NA	other	NA
chr4	145545541	145545941	4.049905285	4.751090181	2.631634226	1.690845472	0.001424406	0.038249702	NA	other	NA
chr5	143333862	143334262	2.72009516	0	3.627552422	-2.373878725	0.001429613	0.038369314	NA	other	NA
chr14	22391263	22391663	4.59230158	5.241620997	3.379974338	1.531419873	0.001430575	0.038374929	NA	other	NA
chr3	36707381	36707781	3.690022658	2.046004129	4.438514811	-1.790132891	0.001432999	0.038419748	NA	other	NA
chr2	55038496	55038896	2.893489669	0.327358117	3.766234632	-2.199509818	0.0014339	0.038423702	NA	other	NA
chr7	156193035	156193435	2.253038759	0	3.215410059	-2.524960373	0.00143509	0.038435386	NA	other	NA
chr4	74941615	74942015	2.357714114	3.260286312	0	2.5224744	0.001444218	0.038642258	NA	other	NA
chr14	43778818	43779218	3.80865104	2.042478275	4.579279168	-1.780415719	0.00144433	0.038642258	NA	other	NA
chr8	128034740	128035140	5.05731	3.934708348	5.680928864	-1.411930412	0.001446199	0.038671994	NA	other	NA
chr8	141454685	141455085	2.969529095	0.83444434	3.795189303	-2.150280445	0.001451622	0.038731333	NA	other	NA
chr20	8860510	8860910	3.889479107	4.642174046	2.223189801	1.750553705	0.001451897	0.038731333	NA	other	NA
chr6	16439471	16439871	3.25449977	0.993530116	4.095561744	-2.048394684	0.001452027	0.038731333	NA	other	NA
chr8	105518460	105518860	2.258540502	3.221290153	0	2.519478747	0.001452216	0.038731333	NA	other	NA
chr3	33392352	33392752	3.07175238	3.879494944	1.069035965	2.092691457	0.001453626	0.038734067	NA	other	NA
chr3	124620336	124620736	2.653420093	0	3.566425864	-2.363668893	0.001453838	0.038734067	NA	other	NA
chr15	78672216	78672616	1.743695034	0	2.743695034	-2.525186571	0.001454659	0.038735713	NA	other	NA
chr1	179305338	179305738	1.868359434	0	2.868359434	-2.522722244	0.001456554	0.038765917	NA	other	NA
chr15	80160614	80161014	2.467799306	0	3.3948056	-2.445196001	0.001457856	0.038780339	NA	other	NA
chr16	81605289	81605689	1.71558072	2.71558072	0	2.523153981	0.001461696	0.038862225	NA	other	NA
chr6	129630770	129631170	1.737529658	2.737529658	0	2.523013511	0.001465513	0.038941187	NA	other	NA
chr8	82257685	82258085	2.508917802	3.445724446	0	2.470723233	0.001466194	0.038941187	NA	other	NA
chr17	19660568	19660968	1.765487112	0	2.765487112	-2.52074207	0.001466971	0.038941561	NA	other	NA
chr10	110664788	110665188	4.832374043	3.762764767	5.439812767	-1.368658132	0.001468702	0.038967207	NA	other	NA
chr2	54903758	54904158	4.592761372	5.299563651	3.149823842	1.633309752	0.001469725	0.038974071	NA	other	NA
chr20	8756032	8756432	2.82635431	0.126605832	3.710819474	-2.273960822	0.001474072	0.039069024	NA	other	NA
chr4	152681485	152681885	3.02665566	3.910407613	0.335433919	2.377359448	0.001477122	0.039129548	NA	other	NA
chr11	129061526	129061926	3.561093365	4.328891138	1.811236469	1.843675309	0.001478342	0.03914151	NA	other	NA
chr14	55881754	55882154	3.188218112	1.338902188	3.972702052	-2.102661862	0.001479629	0.039155281	NA	other	NA
chr3	120642581	120642981	2.931211878	0.08982006	3.826881935	-2.2892217	0.001480773	0.039165214	NA	other	NA
chr1	168408216	168408616	3.219834503	4.004293975	1.370670436	1.94864606	0.001481711	0.039169703	NA	other	NA
chr21	37658712	37659112	3.651335907	2.121122405	4.377097891	-1.934416802	0.001484633	0.039226625	NA	other	NA
chr1	179551462	179551862	2.313684387	0	3.196783225	-2.506596502	0.00148648	0.039254203	NA	other	NA
chr7	24466589	24466989	2.881128014	0.327358117	3.752727712	-2.197184257	0.001487217	0.039254203	NA	other	NA
chr9	31210767	31211167	1.788427498	0	2.788427498	-2.513685011	0.001488627	0.039271106	NA	other	NA
chr14	29724529	29724929	3.62714237	4.420831099	1.719344007	1.929253551	0.001493011	0.03936638	NA	other	NA
chr17	77411139	77411539	3.08411283	0.848457481	3.922197486	-2.057264393	0.001494525	0.039385956	NA	other	NA
chr16	75045478	75045878	2.297631622	0	3.261162812	-2.503682567	0.001506377	0.039639866	NA	other	NA
chr4	1324735	1325135	2.380789793	3.339175543	0	2.501211889	0.001506507	0.039639866	NA	other	NA
chr10	18681059	18681459	2.385666842	3.290171845	0	2.499431886	0.00150715	0.039639866	NA	other	NA
chr13	113848455	113848855	1.722007778	0	2.722007778	-2.506176818	0.001508047	0.039639866	NA	other	NA
chr9	130068529	130068929	1.722007778	0	2.722007778	-2.506176818	0.001508047	0.039639866	NA	other	NA
chr18	58117559	58117959	2.314556751	0	3.278518636	-2.498263052	0.0015109	0.039694403	NA	other	NA
chr4	138055126	138055526	1.693479677	2.693479677	0	2.503370199	0.001514262	0.039746391	NA	other	NA
chr12	65635050	65635450	3.548365116	4.32097722	1.770625158	1.965666872	0.001514438	0.039746391	NA	other	NA
chr8	9803363	9803763	1.707306425	2.707306425	0	2.499958617	0.001515488	0.039753497	NA	other	NA
chr6	30828177	30828577	5.398236027	4.419844079	5.975923321	-1.211862503	0.00151991	0.039848984	NA	other	NA
chr18	9647985	9648385	4.744497727	3.496592154	5.403454959	-1.422502954	0.001521978	0.039882509	NA	other	NA
chr2	231365397	231365797	5.580135966	4.454185637	6.204751507	-1.349801471	0.001523021	0.039882509	NA	other	NA
chr20	4546506	4546906	4.972262553	5.703250937	3.416820192	1.707948989	0.001523535	0.039882509	NA	other	NA
chr18	57445945	57446345	5.114631732	3.893428243	5.766384005	-1.406143136	0.001524427	0.039885402	NA	other	NA
chr14	75044202	75044602	1.713365053	2.713365053	0	2.494119734	0.001529357	0.039984141	NA	other	NA
chr14	51873540	51873940	4.616077727	5.369659031	2.945038925	1.780347827	0.001529769	0.039984141	NA	other	NA
chr15	63136149	63136549	2.223747196	3.185575429	0	2.4897813	0.001531825	0.039993763	NA	other	NA
chr2	41894468	41894868	1.699543724	0	2.699543724	-2.495693975	0.00153249	0.039993763	NA	other	NA
chr4	38274959	38275359	1.699543724	0	2.699543724	-2.495693975	0.00153249	0.039993763	NA	other	NA
chr12	100189847	100190247	1.750010157	0	2.750010157	-2.495163889	0.001535527	0.04001157	NA	other	NA
chr5	74599139	74599539	1.750010157	0	2.750010157	-2.495163889	0.001535527	0.04001157	NA	other	NA
chr7	35670924	35671324	1.750010157	0	2.750010157	-2.495163889	0.001535527	0.04001157	NA	other	NA
chr12	64061914	64062314	1.707300069	0	2.707300069	-2.492335283	0.001539753	0.040101212	NA	other	NA
chr3	85007628	85008028	2.801640646	0.08982006	3.687107794	-2.269177118	0.001541708	0.040131616	NA	other	NA
chr20	22408274	22408674	3.619106377	1.59827161	4.429413283	-1.94712938	0.001543468	0.040156954	NA	other	NA
chr4	22268466	22268866	1.724778544	0	2.724778544	-2.487791864	0.001548044	0.040255449	NA	other	NA
chr2	126947106	126947506	1.786034825	2.786034825	0	2.488419031	0.001549952	0.040284544	NA	other	NA
chr15	70783252	70783652	5.592189326	6.246379913	4.362019363	1.453388239	0.001550835	0.040286954	NA	other	NA
chr10	97463946	97464346	1.724228398	0	2.724228398	-2.487800867	0.00155175	0.040290204	NA	other	NA
chr18	63742106	63742506	3.514391947	1.750942539	4.284550255	-1.870368782	0.001555564	0.040359254	NA	other	NA
chr22	24466486	24466886	3.618603997	1.476307955	4.445187873	-2.018806904	0.001555993	0.040359254	NA	other	NA
chr12	127083555	127083955	5.251844362	4.032174876	5.903177547	-1.408128641	0.001558651	0.040407652	NA	other	NA
chr4	83548685	83549085	6.403121813	5.453280885	6.970969456	-1.170833046	0.001566764	0.040597339	NA	other	NA
chr1	154995472	154995872	1.732400753	0	2.732400753	-2.478719691	0.001569506	0.040627106	NA	other	NA
chr5	143051111	143051511	1.732400753	0	2.732400753	-2.478719691	0.001569506	0.040627106	NA	other	NA
chr6	147154029	147154429	1.688976367	2.688976367	0	2.47700062	0.001574368	0.040709406	NA	other	NA
chr12	104201464	104201864	1.693451103	0	2.693451103	-2.479967107	0.001574523	0.040709406	NA	other	NA
chr1	232810867	232811267	2.23373961	0	3.191262811	-2.473924445	0.001575081	0.040709406	NA	other	NA
chr9	137745875	137746275	2.517317798	0.066031053	3.378997252	-2.387214023	0.001578312	0.040764209	NA	other	NA
chrX	44012377	44012777	3.182729783	4.000004285	1.111314705	1.984342528	0.0015788	0.040764209	NA	other	NA
chr12	100445433	100445833	3.467365166	1.490489311	4.271386173	-1.893356772	0.001586145	0.040914211	NA	other	NA
chr1	171576082	171576482	1.687897037	0	2.687897037	-2.474898264	0.001586214	0.040914211	NA	other	NA
chr3	64084246	64084646	5.343769761	5.93592524	4.321973114	1.27158832	0.001587957	0.040938465	NA	other	NA
chr10	5585261	5585661	4.137459989	4.814448526	2.81985725	1.550783406	0.001593837	0.041069302	NA	other	NA
chr10	60384764	60385164	2.722981197	3.56874632	0.420985298	2.38951906	0.001595761	0.041098095	NA	other	NA
chr18	8948700	8949100	3.675513335	4.432448512	1.986333481	1.762449988	0.001608605	0.041407983	NA	other	NA
chr3	124772537	124772937	3.207723226	1.013309109	4.040830341	-2.014493727	0.001615995	0.041558146	NA	other	NA
chr3	170144206	170144606	3.038244155	0.812034287	3.875202838	-2.152851701	0.001616069	0.041558146	NA	other	NA
chr9	26244007	26244407	2.293303347	0	3.174668712	-2.45794158	0.001618682	0.041604361	NA	other	NA
chr3	57661497	57661897	2.569768476	0	3.47384674	-2.301440573	0.001622906	0.041691929	NA	other	NA
chr8	28107897	28108297	2.438580686	0	3.371736072	-2.391976539	0.001625997	0.0417503	NA	other	NA
chr7	5995727	5996127	2.977538435	0.295404279	3.860525218	-2.21451741	0.001630282	0.041839267	NA	other	NA
chr14	72642912	72643312	1.681167619	2.681167619	0	2.458005825	0.001631641	0.041853063	NA	other	NA
chr12	123126725	123127125	6.212000568	5.20411264	6.799582824	-1.219904837	0.001632682	0.041858718	NA	other	NA
chr1	41900399	41900799	2.719331791	3.602097197	0.039815297	2.223751232	0.001638449	0.04198547	NA	other	NA
chr3	18080295	18080695	2.422221168	3.347638161	0	2.384744399	0.001649331	0.042240554	NA	other	NA
chr21	35265411	35265811	3.73839926	4.499289043	2.027476325	1.743770636	0.00165006	0.042240554	NA	other	NA
chr11	66891791	66892191	6.714397349	5.964410008	7.205369144	-0.953788575	0.001657497	0.042409626	NA	other	NA
chr2	28661907	28662307	2.299725778	3.198158207	0	2.448394159	0.001659227	0.042411219	NA	other	NA
chr4	40526085	40526485	5.914052826	4.903616623	6.502477352	-1.217938681	0.001659274	0.042411219	NA	other	NA
chr18	62451307	62451707	5.822471503	4.810492732	6.411404927	-1.233938832	0.001660054	0.042411219	NA	other	NA
chr3	9420595	9420995	3.014394335	0.662309206	3.86570344	-2.093751717	0.001662991	0.042450745	NA	other	NA
chr3	96483460	96483860	3.072891528	3.849009374	1.274442844	1.996778857	0.001663266	0.042450745	NA	other	NA
chr12	84492214	84492614	1.676155562	0	2.676155562	-2.445184218	0.001665466	0.042485632	NA	other	NA
chr2	217713200	217713600	1.702802864	0	2.702802864	-2.444879672	0.001669217	0.042560038	NA	other	NA
chr2	8229604	8230004	1.710541752	0	2.710541752	-2.443010004	0.001672807	0.042587674	NA	other	NA
chr4	115687552	115687952	1.710541752	0	2.710541752	-2.443010004	0.001672807	0.042587674	NA	other	NA
chr5	151040559	151040959	1.710541752	0	2.710541752	-2.443010004	0.001672807	0.042587674	NA	other	NA
chrX	16826268	16826668	4.165901019	2.497528054	4.918985244	-1.692260459	0.001673978	0.042596231	NA	other	NA
chr3	161649492	161649892	3.374916676	1.178862153	4.208224839	-1.965967126	0.001676802	0.042646808	NA	other	NA
chr3	69914676	69915076	1.751533017	2.751533017	0	2.439608057	0.001681844	0.042753704	NA	other	NA
chr3	120159732	120160132	2.253891297	0	3.216285118	-2.439092542	0.001685734	0.042831262	NA	other	NA
chr5	10441294	10441694	1.731176831	0	2.731176831	-2.437475908	0.00168922	0.042898437	NA	other	NA
chr13	85665228	85665628	1.701799165	0	2.701799165	-2.433062979	0.001692704	0.042965537	NA	other	NA
chr2	205731919	205732319	3.775883072	2.042478275	4.540788529	-1.735606747	0.001695887	0.043014936	NA	other	NA
chr5	59469803	59470203	2.932588845	0.327358117	3.808886487	-2.156745486	0.001696634	0.043014936	NA	other	NA
chr11	73207067	73207467	2.19200569	3.144476828	0	2.431041506	0.001697932	0.043014936	NA	other	NA
chr2	138267447	138267847	2.814348579	3.704877432	0.039815297	2.208472924	0.001698708	0.043014936	NA	other	NA
chr1	202623100	202623500	2.79309612	0.013309109	3.684038327	-2.235432855	0.001698868	0.043014936	NA	other	NA
chr12	53428281	53428681	3.988531231	4.690880968	2.565187639	1.692854904	0.001701444	0.043058767	NA	other	NA
chr5	134721779	134722179	2.620250397	0	3.531169116	-2.292419163	0.001703318	0.043084824	NA	other	NA
chr9	87713830	87714230	5.984647725	4.959040097	6.578046081	-1.228629953	0.001704569	0.043088459	NA	other	NA
chr17	78986806	78987206	3.576528916	1.930467122	4.325409882	-1.842967269	0.001705152	0.043088459	NA	other	NA
chr3	109158646	109159046	1.676625653	2.676625653	0	2.426710958	0.001707709	0.043116506	NA	other	NA
chr19	6530475	6530875	5.079633563	4.009883396	5.687116344	-1.264072552	0.001707953	0.043116506	NA	other	NA
chr1	151680512	151680912	5.042609645	5.628329133	4.040336295	1.250825497	0.001712539	0.043196565	NA	other	NA
chr12	124633739	124634139	5.181702861	3.982551367	5.827375602	-1.376307702	0.001712818	0.043196565	NA	other	NA
chr2	63734975	63735375	4.022758193	2.624873403	4.719210464	-1.641294271	0.001714205	0.043210156	NA	other	NA
chr2	67561004	67561404	4.60061596	5.268400854	3.319117725	1.467253604	0.00171713	0.043262508	NA	other	NA
chr16	24765010	24765410	1.79172287	0	2.79172287	-2.4185515	0.0017183	0.043270624	NA	other	NA
chr3	15333638	15334038	2.303118069	0	3.185321525	-2.422260036	0.001719348	0.043275473	NA	other	NA
chr12	8157463	8157863	3.686669056	4.471264563	1.83666049	1.783990417	0.00173414	0.043604896	NA	other	NA
chr1	58755462	58755862	3.436052065	4.221076993	1.583373913	1.815503559	0.001738096	0.043682839	NA	other	NA
chr8	9513237	9513637	2.465080531	3.385544128	0	2.360660565	0.001740403	0.043719255	NA	other	NA
chr20	7856738	7857138	2.568418737	3.469773301	0	2.274376018	0.001744836	0.043809053	NA	other	NA
chr4	128321878	128322278	3.3099468	4.087865605	1.500723107	1.837988604	0.001755918	0.044065593	NA	other	NA
chr5	149439575	149439975	4.093099699	2.613686493	4.8079961	-1.58816231	0.001757941	0.044094661	NA	other	NA
chr2	191032620	191033020	2.410866561	0	3.338780481	-2.348496761	0.001759736	0.044117975	NA	other	NA
chr15	34239126	34239526	3.290885564	4.07757534	1.427802988	1.92798395	0.00176209	0.044155281	NA	other	NA
chr3	111695975	111696375	4.060303527	4.76758509	2.61523726	1.695717412	0.00177532	0.04446496	NA	other	NA
chr1	232164304	232164704	2.166175039	3.126427586	0	2.404945746	0.001777292	0.044492512	NA	other	NA
chr2	242080336	242080736	2.92668174	0.327358117	3.802449354	-2.129496543	0.001785409	0.044673763	NA	other	NA
chr9	90326220	90326620	1.679467906	0	2.679467906	-2.403163626	0.001787668	0.044687251	NA	other	NA
chr14	64536819	64537219	4.02225188	2.60957822	4.722145546	-1.560099439	0.0017877	0.044687251	NA	other	NA
chr10	37116318	37116718	2.964517861	0.448533927	3.832549531	-2.144247865	0.001791386	0.044751657	NA	other	NA
chr16	53183683	53184083	3.289615157	1.178862153	4.112120051	-1.931433907	0.001792068	0.044751657	NA	other	NA
chr7	38196935	38197335	3.810199694	2.269348542	4.538178829	-1.713762802	0.001793162	0.044751657	NA	other	NA
chr2	60361315	60361715	1.759003505	0	2.759003505	-2.399989337	0.001793919	0.044751657	NA	other	NA
chr1	46611448	46611848	2.178874599	0	3.139233434	-2.397570008	0.001795125	0.044751657	NA	other	NA
chr4	28351295	28351695	1.689592754	2.689592754	0	2.399834237	0.001795798	0.044751657	NA	other	NA
chr2	172249440	172249840	1.763261356	2.763261356	0	2.397626527	0.00179727	0.044751657	NA	other	NA
chr2	66771674	66772074	1.712780078	0	2.712780078	-2.396750814	0.001797658	0.044751657	NA	other	NA
chr1	97938138	97938538	3.457787219	4.260774527	1.487995802	1.890271909	0.001798291	0.044751657	NA	other	NA
chr12	80087908	80088308	1.690170745	0	2.690170745	-2.394914348	0.00179993	0.044751657	NA	other	NA
chr21	45654659	45655059	1.690170745	0	2.690170745	-2.394914348	0.00179993	0.044751657	NA	other	NA
chr7	12256246	12256646	2.644223901	3.480826677	0.420985298	2.321722322	0.001803742	0.044824563	NA	other	NA
chr3	183959392	183959792	1.708299949	0	2.708299949	-2.396748575	0.001806016	0.044859232	NA	other	NA
chr10	6401250	6401650	6.814837059	5.884937948	7.375654664	-1.134351914	0.00180985	0.044932562	NA	other	NA
chr7	19916322	19916722	1.670410418	2.670410418	0	2.389850036	0.001811161	0.044943223	NA	other	NA
chr10	52539179	52539579	2.172933358	3.124761319	0	2.394187765	0.001813147	0.04497062	NA	other	NA
chr17	39014568	39014968	1.747828898	0	2.747828898	-2.39165529	0.001819298	0.045101256	NA	other	NA
[truncated: 156 more rows]
