# Supplementary material for: NRF2 supports non-small cell lung cancer growth independently of CBP/p300-enhanced glutathione synthesis
Source: EMBO Rep. 2025 May 14;26(12):3106–37. doi: 10.1038/s44319-025-00463-z (PMC12187939; doi:10.1038/s44319-025-00463-z)
Supplement: Supplementary file 12 — Source data Fig. 2 [file 44319_2025_463_MOESM12_ESM.zip › Figure 2/Figure_2E.csv]

gene	color_by	target	SampleID	H3K27ac ChIP signal at PROseq Peak	Depmap Model ID	Cell Line	H3K27ac Antibody	Platform	Run type	NRF2 or KEAP1 Mutant	parent_project	NRF2_dependency	NRF2 Chronos
PGD	promoter	yes	DRP001938_A427	23.35432958722998	ACH-000757	A427	ab4729	Illumina HiSeq 2500	single	no	DRP001938	No	0.080881664
PGD	promoter	yes	DRP001938_A549	13.663722220361231	ACH-000681	A549	ab4729	Illumina HiSeq 2500	single	yes	DRP001938	Yes	-0.847341798
PGD	promoter	yes	DRP001938_ABC-1	6.669803503703296	ACH-000528	ABC-1	ab4729	Illumina HiSeq 2500	single	no	DRP001938	No	-0.180218337
PGD	promoter	yes	DRP001938_NCI-H1299	16.788828125891747	ACH-000510	NCI-H1299	ab4729	Illumina HiSeq 2500	single	no	DRP001938	No	-0.095322447
PGD	promoter	yes	DRP001938_NCI-H1437	23.440746045509975	ACH-000589	NCI-H1437	ab4729	Illumina HiSeq 2500	single	no	DRP001938	Yes	-0.938297075
PGD	promoter	yes	DRP001938_NCI-H1648	9.643761538138756	ACH-000766	NCI-H1648	ab4729	Illumina HiSeq 2500	single	yes	DRP001938	Yes	-0.585667026
PGD	promoter	yes	DRP001938_NCI-H1650	5.519040553328635	ACH-000035	NCI-H1650	ab4729	Illumina HiSeq 2500	single	no	DRP001938	No	-0.198131675
PGD	promoter	yes	DRP001938_NCI-H1703	10.77374033826382	ACH-000747	NCI-H1703	ab4729	Illumina HiSeq 2500	single	no	DRP001938	No	-0.374121796
PGD	promoter	yes	DRP001938_NCI-H1975	6.016251230760054	ACH-000587	NCI-H1975	ab4729	Illumina HiSeq 2500	single	no	DRP001938	No	-0.047414874
PGD	promoter	yes	DRP001938_NCI-H2126	4.880320568809907	ACH-000785	NCI-H2126	ab4729	Illumina HiSeq 2500	single	yes	DRP001938	No	-0.362298287
PGD	promoter	yes	DRP001938_NCI-H322	3.825072194904751	ACH-000837	NCI-H322	ab4729	Illumina HiSeq 2500	single	yes	DRP001938	Yes	-0.615712222
PGD	promoter	yes	DRP001938_PC-14	10.672745340665182	ACH-000030	PC-14	ab4729	Illumina HiSeq 2500	single	no	DRP001938	No	-0.397123711
PGD	promoter	yes	DRP001938_RERF-LC-Ad1	2.2128783913011905	ACH-000791	RERF-LC-Ad1	ab4729	Illumina HiSeq 2500	single	no	DRP001938	No	-0.087000608
PGD	promoter	yes	DRP001938_RERF-LC-Ad2	1.1749204232481871	ACH-000774	RERF-LC-Ad2	ab4729	Illumina HiSeq 2500	single	no	DRP001938	No	-0.186314455
PGD	promoter	yes	DRP001938_VMRC-LCD	6.917323553283582	ACH-001233	VMRC-LCD	ab4729	Illumina HiSeq 2500	single	no	DRP001938	No	-0.053529944
PGD	promoter	yes	GSE66992-H2009	9.068410034	ACH-000886	H2009	ab4729	Illumina MiSeq	single	no	GSE66992	No	-0.114417073
PGD	promoter	yes	GSE66992-HCC95	26.54140464146932	ACH-000454	HCC95	ab4729	Illumina MiSeq	single	no	GSE66992	Yes	-0.762134849
PGD	promoter	yes	SRP074852_NCI-H1299-EGFP_NEO	7.120496553292145	ACH-000510	NCI-H1299-EGFP	ab4729	Illumina HiSeq 2000	single	no	SRP074852	No	-0.095322447
PGD	promoter	yes	SRP092083_A549	6.239952868	ACH-000681	A549	ab4729	Illumina HiSeq 2500	single	yes	SRP092083	Yes	-0.847341798
PGD	promoter	yes	SRP092083_NCI-H3122	1.2200513810793558	ACH-000337	NCI-H3122	ab4729	Illumina HiSeq 2500	single	no	SRP092083	No	-0.179972347
PGD	promoter	yes	SRP102097_A549	27.967025264974737	ACH-000681	A549	ab4729	NextSeq 500	single	yes	SRP102097	Yes	-0.847341798
PGD	promoter	yes	SRP221711_Calu-1	6.841178906957309	ACH-000511	Calu-1	ab4729	NextSeq 500	paired	yes	SRP221711	No	-0.323065399
PGD	promoter	yes	SRP221711_EBC-1	14.17762571	ACH-000563	EBC-1	ab4729	NextSeq 500	paired	yes	SRP221711	No	-0.193585536
PGD	promoter	yes	SRP221711_HARA	6.341666222350403	ACH-000843	HARA	ab4729	NextSeq 500	paired	no	SRP221711	No	-0.228650316
PGD	promoter	yes	SRP221711_HCC2450	9.555853543345131	ACH-000975	HCC2450	ab4729	NextSeq 500	paired	yes	SRP221711	No	-0.109811844
PGD	promoter	yes	SRP221711_KNS62	9.991653486975917	ACH-000858	KNS62	ab4729	NextSeq 500	paired	no	SRP221711	No	-0.135338912
PGD	promoter	yes	SRP221711_LK2	7.909526671	ACH-000769	LK2	ab4729	NextSeq 500	paired	yes	SRP221711	Yes	-1.541860168
PGD	promoter	yes	SRP221711_NCI-H2887	5.138483407	ACH-000251	NCI-H2887	ab4729	NextSeq 500	paired	no	SRP221711	Yes	-0.738570681
PGD	promoter	yes	SRP241932_A549_ATCC	12.187199045489232	ACH-000681	A549	ab4729	Illumina HiSeq 4000	single	yes	SRP241932	Yes	-0.847341798
PGD	promoter	yes	SRP241932_EKVX	2.5051631145576634	ACH-000706	EKVX	ab4729	Illumina HiSeq 4000	single	no	SRP241932	No	-0.363008587
PGD	promoter	yes	SRP241932_HOP-62	3.032154010395209	ACH-000861	HOP-62	ab4729	Illumina HiSeq 4000	single	no	SRP241932	No	-0.331100563
PGD	promoter	yes	SRP241932_NCI-H226	4.388179391254981	ACH-000367	NCI-H226	ab4729	Illumina HiSeq 4000	single	no	SRP241932	No	-0.294693668
PGD	promoter	yes	SRP241932_NCI-H23	3.402026937626857	ACH-000900	NCI-H23	ab4729	Illumina HiSeq 4000	single	yes	SRP241932	No	-0.294997937
PGD	promoter	yes	SRP241932_NCI-H460	6.562033516019583	ACH-000463	NCI-H460	ab4729	Illumina HiSeq 4000	single	yes	SRP241932	Yes	-1.174022556
PGD	promoter	yes	SRP241932_NCI-H522	3.92993757	ACH-000343	NCI-H522	ab4729	Illumina HiSeq 4000	single	no	SRP241932	No	-0.091841847
PGD	promoter	yes	SRP273625_NCI-H1299	12.78461536474041	ACH-000510	NCI-H1299	ab4729	Illumina HiSeq 2500	single	no	SRP273625	No	-0.095322447
PGD	promoter	yes	SRP315743_NCI-H1299	20.28230035124335	ACH-000510	NCI-H1299	ab4729	Illumina HiSeq 2500	single	no	SRP315743	No	-0.095322447
PGD	promoter	yes	SRP321882_NCI-H441	4.241117038427615	ACH-000638	NCI-H441	ab4729	NextSeq 500	paired	no	SRP321882	No	-0.071317897
PGD	promoter	yes	SRP333136_NCI-H2087	1.5703247851299984	ACH-000841	NCI-H2087	ab4729	Illumina HiSeq 4000	paired	no	SRP333136	No	-0.29232443
PRDX1	promoter	yes	DRP001938_A427	31.219889147263984	ACH-000757	A427	ab4729	Illumina HiSeq 2500	single	no	DRP001938	No	0.080881664
PRDX1	promoter	yes	DRP001938_A549	17.773189516484738	ACH-000681	A549	ab4729	Illumina HiSeq 2500	single	yes	DRP001938	Yes	-0.847341798
PRDX1	promoter	yes	DRP001938_ABC-1	11.097841774483037	ACH-000528	ABC-1	ab4729	Illumina HiSeq 2500	single	no	DRP001938	No	-0.180218337
PRDX1	promoter	yes	DRP001938_NCI-H1299	18.878302051560706	ACH-000510	NCI-H1299	ab4729	Illumina HiSeq 2500	single	no	DRP001938	No	-0.095322447
PRDX1	promoter	yes	DRP001938_NCI-H1437	20.558569596767427	ACH-000589	NCI-H1437	ab4729	Illumina HiSeq 2500	single	no	DRP001938	Yes	-0.938297075
PRDX1	promoter	yes	DRP001938_NCI-H1648	12.227194712516589	ACH-000766	NCI-H1648	ab4729	Illumina HiSeq 2500	single	yes	DRP001938	Yes	-0.585667026
PRDX1	promoter	yes	DRP001938_NCI-H1650	18.85431552948349	ACH-000035	NCI-H1650	ab4729	Illumina HiSeq 2500	single	no	DRP001938	No	-0.198131675
PRDX1	promoter	yes	DRP001938_NCI-H1703	15.79692416028834	ACH-000747	NCI-H1703	ab4729	Illumina HiSeq 2500	single	no	DRP001938	No	-0.374121796
PRDX1	promoter	yes	DRP001938_NCI-H1975	18.679955572995272	ACH-000587	NCI-H1975	ab4729	Illumina HiSeq 2500	single	no	DRP001938	No	-0.047414874
PRDX1	promoter	yes	DRP001938_NCI-H2126	12.108610620776812	ACH-000785	NCI-H2126	ab4729	Illumina HiSeq 2500	single	yes	DRP001938	No	-0.362298287
PRDX1	promoter	yes	DRP001938_NCI-H322	3.1696031655205616	ACH-000837	NCI-H322	ab4729	Illumina HiSeq 2500	single	yes	DRP001938	Yes	-0.615712222
PRDX1	promoter	yes	DRP001938_PC-14	9.697495346	ACH-000030	PC-14	ab4729	Illumina HiSeq 2500	single	no	DRP001938	No	-0.397123711
PRDX1	promoter	yes	DRP001938_RERF-LC-Ad1	2.8617789092505417	ACH-000791	RERF-LC-Ad1	ab4729	Illumina HiSeq 2500	single	no	DRP001938	No	-0.087000608
PRDX1	promoter	yes	DRP001938_RERF-LC-Ad2	2.382729012768285	ACH-000774	RERF-LC-Ad2	ab4729	Illumina HiSeq 2500	single	no	DRP001938	No	-0.186314455
PRDX1	promoter	yes	DRP001938_VMRC-LCD	6.409972474675879	ACH-001233	VMRC-LCD	ab4729	Illumina HiSeq 2500	single	no	DRP001938	No	-0.053529944
PRDX1	promoter	yes	GSE66992-H2009	13.804534769296646	ACH-000886	H2009	ab4729	Illumina MiSeq	single	no	GSE66992	No	-0.114417073
PRDX1	promoter	yes	GSE66992-HCC95	15.641755173683167	ACH-000454	HCC95	ab4729	Illumina MiSeq	single	no	GSE66992	Yes	-0.762134849
PRDX1	promoter	yes	SRP074852_NCI-H1299-EGFP_NEO	17.77433794272483	ACH-000510	NCI-H1299-EGFP	ab4729	Illumina HiSeq 2000	single	no	SRP074852	No	-0.095322447
PRDX1	promoter	yes	SRP092083_A549	5.784925314518444	ACH-000681	A549	ab4729	Illumina HiSeq 2500	single	yes	SRP092083	Yes	-0.847341798
PRDX1	promoter	yes	SRP092083_NCI-H3122	3.939616350446428	ACH-000337	NCI-H3122	ab4729	Illumina HiSeq 2500	single	no	SRP092083	No	-0.179972347
PRDX1	promoter	yes	SRP102097_A549	22.07218944417513	ACH-000681	A549	ab4729	NextSeq 500	single	yes	SRP102097	Yes	-0.847341798
PRDX1	promoter	yes	SRP221711_Calu-1	11.843025083273648	ACH-000511	Calu-1	ab4729	NextSeq 500	paired	yes	SRP221711	No	-0.323065399
PRDX1	promoter	yes	SRP221711_EBC-1	12.781779181083044	ACH-000563	EBC-1	ab4729	NextSeq 500	paired	yes	SRP221711	No	-0.193585536
PRDX1	promoter	yes	SRP221711_HARA	17.085888228698344	ACH-000843	HARA	ab4729	NextSeq 500	paired	no	SRP221711	No	-0.228650316
PRDX1	promoter	yes	SRP221711_HCC2450	21.26795157337189	ACH-000975	HCC2450	ab4729	NextSeq 500	paired	yes	SRP221711	No	-0.109811844
PRDX1	promoter	yes	SRP221711_KNS62	18.48426959263837	ACH-000858	KNS62	ab4729	NextSeq 500	paired	no	SRP221711	No	-0.135338912
PRDX1	promoter	yes	SRP221711_LK2	26.680132470945516	ACH-000769	LK2	ab4729	NextSeq 500	paired	yes	SRP221711	Yes	-1.541860168
PRDX1	promoter	yes	SRP221711_NCI-H2887	16.455013599369803	ACH-000251	NCI-H2887	ab4729	NextSeq 500	paired	no	SRP221711	Yes	-0.738570681
PRDX1	promoter	yes	SRP241932_A549_ATCC	15.364257110158604	ACH-000681	A549	ab4729	Illumina HiSeq 4000	single	yes	SRP241932	Yes	-0.847341798
PRDX1	promoter	yes	SRP241932_EKVX	8.355208463519812	ACH-000706	EKVX	ab4729	Illumina HiSeq 4000	single	no	SRP241932	No	-0.363008587
PRDX1	promoter	yes	SRP241932_HOP-62	3.7374705066482226	ACH-000861	HOP-62	ab4729	Illumina HiSeq 4000	single	no	SRP241932	No	-0.331100563
PRDX1	promoter	yes	SRP241932_NCI-H226	5.004264722168446	ACH-000367	NCI-H226	ab4729	Illumina HiSeq 4000	single	no	SRP241932	No	-0.294693668
PRDX1	promoter	yes	SRP241932_NCI-H23	12.735553631950827	ACH-000900	NCI-H23	ab4729	Illumina HiSeq 4000	single	yes	SRP241932	No	-0.294997937
PRDX1	promoter	yes	SRP241932_NCI-H460	25.348650986512503	ACH-000463	NCI-H460	ab4729	Illumina HiSeq 4000	single	yes	SRP241932	Yes	-1.174022556
PRDX1	promoter	yes	SRP241932_NCI-H522	17.87466319210593	ACH-000343	NCI-H522	ab4729	Illumina HiSeq 4000	single	no	SRP241932	No	-0.091841847
PRDX1	promoter	yes	SRP273625_NCI-H1299	11.491710719476142	ACH-000510	NCI-H1299	ab4729	Illumina HiSeq 2500	single	no	SRP273625	No	-0.095322447
PRDX1	promoter	yes	SRP315743_NCI-H1299	23.18209396	ACH-000510	NCI-H1299	ab4729	Illumina HiSeq 2500	single	no	SRP315743	No	-0.095322447
PRDX1	promoter	yes	SRP321882_NCI-H441	5.910583756	ACH-000638	NCI-H441	ab4729	NextSeq 500	paired	no	SRP321882	No	-0.071317897
PRDX1	promoter	yes	SRP333136_NCI-H2087	2.585050792899183	ACH-000841	NCI-H2087	ab4729	Illumina HiSeq 4000	paired	no	SRP333136	No	-0.29232443
LRP8	promoter	yes	DRP001938_A427	19.224878534829173	ACH-000757	A427	ab4729	Illumina HiSeq 2500	single	no	DRP001938	No	0.080881664
LRP8	promoter	yes	DRP001938_A549	7.743863059749206	ACH-000681	A549	ab4729	Illumina HiSeq 2500	single	yes	DRP001938	Yes	-0.847341798
LRP8	promoter	yes	DRP001938_ABC-1	3.467237844	ACH-000528	ABC-1	ab4729	Illumina HiSeq 2500	single	no	DRP001938	No	-0.180218337
LRP8	promoter	yes	DRP001938_NCI-H1299	20.95398668654141	ACH-000510	NCI-H1299	ab4729	Illumina HiSeq 2500	single	no	DRP001938	No	-0.095322447
LRP8	promoter	yes	DRP001938_NCI-H1437	12.720046599482496	ACH-000589	NCI-H1437	ab4729	Illumina HiSeq 2500	single	no	DRP001938	Yes	-0.938297075
LRP8	promoter	yes	DRP001938_NCI-H1648	8.196972207472875	ACH-000766	NCI-H1648	ab4729	Illumina HiSeq 2500	single	yes	DRP001938	Yes	-0.585667026
LRP8	promoter	yes	DRP001938_NCI-H1650	3.592191770838595	ACH-000035	NCI-H1650	ab4729	Illumina HiSeq 2500	single	no	DRP001938	No	-0.198131675
LRP8	promoter	yes	DRP001938_NCI-H1703	6.7329983928073105	ACH-000747	NCI-H1703	ab4729	Illumina HiSeq 2500	single	no	DRP001938	No	-0.374121796
LRP8	promoter	yes	DRP001938_NCI-H1975	13.59582368145567	ACH-000587	NCI-H1975	ab4729	Illumina HiSeq 2500	single	no	DRP001938	No	-0.047414874
LRP8	promoter	yes	DRP001938_NCI-H2126	7.1988817984834315	ACH-000785	NCI-H2126	ab4729	Illumina HiSeq 2500	single	yes	DRP001938	No	-0.362298287
LRP8	promoter	yes	DRP001938_NCI-H322	1.3172827284706965	ACH-000837	NCI-H322	ab4729	Illumina HiSeq 2500	single	yes	DRP001938	Yes	-0.615712222
LRP8	promoter	yes	DRP001938_PC-14	3.530264495	ACH-000030	PC-14	ab4729	Illumina HiSeq 2500	single	no	DRP001938	No	-0.397123711
LRP8	promoter	yes	DRP001938_RERF-LC-Ad1	2.0729653749112726	ACH-000791	RERF-LC-Ad1	ab4729	Illumina HiSeq 2500	single	no	DRP001938	No	-0.087000608
LRP8	promoter	yes	DRP001938_RERF-LC-Ad2	0.5008630593147407	ACH-000774	RERF-LC-Ad2	ab4729	Illumina HiSeq 2500	single	no	DRP001938	No	-0.186314455
LRP8	promoter	yes	DRP001938_VMRC-LCD	2.505110068864719	ACH-001233	VMRC-LCD	ab4729	Illumina HiSeq 2500	single	no	DRP001938	No	-0.053529944
LRP8	promoter	yes	GSE66992-H2009	9.787019672940175	ACH-000886	H2009	ab4729	Illumina MiSeq	single	no	GSE66992	No	-0.114417073
LRP8	promoter	yes	GSE66992-HCC95	24.615196282267572	ACH-000454	HCC95	ab4729	Illumina MiSeq	single	no	GSE66992	Yes	-0.762134849
LRP8	promoter	yes	SRP074852_NCI-H1299-EGFP_NEO	12.152978231988511	ACH-000510	NCI-H1299-EGFP	ab4729	Illumina HiSeq 2000	single	no	SRP074852	No	-0.095322447
LRP8	promoter	yes	SRP092083_A549	2.8257704516293707	ACH-000681	A549	ab4729	Illumina HiSeq 2500	single	yes	SRP092083	Yes	-0.847341798
LRP8	promoter	yes	SRP092083_NCI-H3122	1.3913537726175218	ACH-000337	NCI-H3122	ab4729	Illumina HiSeq 2500	single	no	SRP092083	No	-0.179972347
LRP8	promoter	yes	SRP102097_A549	16.776958762951384	ACH-000681	A549	ab4729	NextSeq 500	single	yes	SRP102097	Yes	-0.847341798
LRP8	promoter	yes	SRP221711_Calu-1	13.174238613565764	ACH-000511	Calu-1	ab4729	NextSeq 500	paired	yes	SRP221711	No	-0.323065399
LRP8	promoter	yes	SRP221711_EBC-1	35.04292074084282	ACH-000563	EBC-1	ab4729	NextSeq 500	paired	yes	SRP221711	No	-0.193585536
LRP8	promoter	yes	SRP221711_HARA	10.58612908232587	ACH-000843	HARA	ab4729	NextSeq 500	paired	no	SRP221711	No	-0.228650316
LRP8	promoter	yes	SRP221711_HCC2450	8.484981787220635	ACH-000975	HCC2450	ab4729	NextSeq 500	paired	yes	SRP221711	No	-0.109811844
LRP8	promoter	yes	SRP221711_KNS62	18.93030124784399	ACH-000858	KNS62	ab4729	NextSeq 500	paired	no	SRP221711	No	-0.135338912
LRP8	promoter	yes	SRP221711_LK2	17.545540822406608	ACH-000769	LK2	ab4729	NextSeq 500	paired	yes	SRP221711	Yes	-1.541860168
LRP8	promoter	yes	SRP221711_NCI-H2887	10.490928127911626	ACH-000251	NCI-H2887	ab4729	NextSeq 500	paired	no	SRP221711	Yes	-0.738570681
LRP8	promoter	yes	SRP241932_A549_ATCC	22.703638704538346	ACH-000681	A549	ab4729	Illumina HiSeq 4000	single	yes	SRP241932	Yes	-0.847341798
LRP8	promoter	yes	SRP241932_EKVX	2.6599773343751827	ACH-000706	EKVX	ab4729	Illumina HiSeq 4000	single	no	SRP241932	No	-0.363008587
LRP8	promoter	yes	SRP241932_HOP-62	3.293697318096956	ACH-000861	HOP-62	ab4729	Illumina HiSeq 4000	single	no	SRP241932	No	-0.331100563
LRP8	promoter	yes	SRP241932_NCI-H226	2.0636263037721316	ACH-000367	NCI-H226	ab4729	Illumina HiSeq 4000	single	no	SRP241932	No	-0.294693668
LRP8	promoter	yes	SRP241932_NCI-H23	8.086998871747186	ACH-000900	NCI-H23	ab4729	Illumina HiSeq 4000	single	yes	SRP241932	No	-0.294997937
LRP8	promoter	yes	SRP241932_NCI-H460	9.948706459085146	ACH-000463	NCI-H460	ab4729	Illumina HiSeq 4000	single	yes	SRP241932	Yes	-1.174022556
LRP8	promoter	yes	SRP241932_NCI-H522	2.1729135223914837	ACH-000343	NCI-H522	ab4729	Illumina HiSeq 4000	single	no	SRP241932	No	-0.091841847
LRP8	promoter	yes	SRP273625_NCI-H1299	6.425653389200159	ACH-000510	NCI-H1299	ab4729	Illumina HiSeq 2500	single	no	SRP273625	No	-0.095322447
LRP8	promoter	yes	SRP315743_NCI-H1299	35.25026068112285	ACH-000510	NCI-H1299	ab4729	Illumina HiSeq 2500	single	no	SRP315743	No	-0.095322447
LRP8	promoter	yes	SRP321882_NCI-H441	3.9875366515669177	ACH-000638	NCI-H441	ab4729	NextSeq 500	paired	no	SRP321882	No	-0.071317897
LRP8	promoter	yes	SRP333136_NCI-H2087	1.7895262269050844	ACH-000841	NCI-H2087	ab4729	Illumina HiSeq 4000	paired	no	SRP333136	No	-0.29232443
GCLM	promoter	yes	DRP001938_A427	10.931200224417228	ACH-000757	A427	ab4729	Illumina HiSeq 2500	single	no	DRP001938	No	0.080881664
GCLM	promoter	yes	DRP001938_A549	6.977952705363433	ACH-000681	A549	ab4729	Illumina HiSeq 2500	single	yes	DRP001938	Yes	-0.847341798
GCLM	promoter	yes	DRP001938_ABC-1	3.5561333560720687	ACH-000528	ABC-1	ab4729	Illumina HiSeq 2500	single	no	DRP001938	No	-0.180218337
GCLM	promoter	yes	DRP001938_NCI-H1299	17.700061889086967	ACH-000510	NCI-H1299	ab4729	Illumina HiSeq 2500	single	no	DRP001938	No	-0.095322447
GCLM	promoter	yes	DRP001938_NCI-H1437	18.14740107875069	ACH-000589	NCI-H1437	ab4729	Illumina HiSeq 2500	single	no	DRP001938	Yes	-0.938297075
GCLM	promoter	yes	DRP001938_NCI-H1648	3.1449278538777277	ACH-000766	NCI-H1648	ab4729	Illumina HiSeq 2500	single	yes	DRP001938	Yes	-0.585667026
GCLM	promoter	yes	DRP001938_NCI-H1650	12.895828780601764	ACH-000035	NCI-H1650	ab4729	Illumina HiSeq 2500	single	no	DRP001938	No	-0.198131675
GCLM	promoter	yes	DRP001938_NCI-H1703	23.57222205320519	ACH-000747	NCI-H1703	ab4729	Illumina HiSeq 2500	single	no	DRP001938	No	-0.374121796
GCLM	promoter	yes	DRP001938_NCI-H1975	6.849369580721615	ACH-000587	NCI-H1975	ab4729	Illumina HiSeq 2500	single	no	DRP001938	No	-0.047414874
GCLM	promoter	yes	DRP001938_NCI-H2126	9.441182557503382	ACH-000785	NCI-H2126	ab4729	Illumina HiSeq 2500	single	yes	DRP001938	No	-0.362298287
GCLM	promoter	yes	DRP001938_NCI-H322	1.777675986735026	ACH-000837	NCI-H322	ab4729	Illumina HiSeq 2500	single	yes	DRP001938	Yes	-0.615712222
GCLM	promoter	yes	DRP001938_PC-14	5.902204371710618	ACH-000030	PC-14	ab4729	Illumina HiSeq 2500	single	no	DRP001938	No	-0.397123711
GCLM	promoter	yes	DRP001938_RERF-LC-Ad1	3.337412385163484	ACH-000791	RERF-LC-Ad1	ab4729	Illumina HiSeq 2500	single	no	DRP001938	No	-0.087000608
GCLM	promoter	yes	DRP001938_RERF-LC-Ad2	2.380919140718421	ACH-000774	RERF-LC-Ad2	ab4729	Illumina HiSeq 2500	single	no	DRP001938	No	-0.186314455
GCLM	promoter	yes	DRP001938_VMRC-LCD	4.597794932006508	ACH-001233	VMRC-LCD	ab4729	Illumina HiSeq 2500	single	no	DRP001938	No	-0.053529944
GCLM	promoter	yes	GSE66992-H2009	8.112884631991387	ACH-000886	H2009	ab4729	Illumina MiSeq	single	no	GSE66992	No	-0.114417073
GCLM	promoter	yes	GSE66992-HCC95	12.86982309238116	ACH-000454	HCC95	ab4729	Illumina MiSeq	single	no	GSE66992	Yes	-0.762134849
GCLM	promoter	yes	SRP074852_NCI-H1299-EGFP_NEO	12.410997542922562	ACH-000510	NCI-H1299-EGFP	ab4729	Illumina HiSeq 2000	single	no	SRP074852	No	-0.095322447
GCLM	promoter	yes	SRP092083_A549	4.125671925628395	ACH-000681	A549	ab4729	Illumina HiSeq 2500	single	yes	SRP092083	Yes	-0.847341798
GCLM	promoter	yes	SRP092083_NCI-H3122	1.253633993330456	ACH-000337	NCI-H3122	ab4729	Illumina HiSeq 2500	single	no	SRP092083	No	-0.179972347
GCLM	promoter	yes	SRP102097_A549	14.091088847865816	ACH-000681	A549	ab4729	NextSeq 500	single	yes	SRP102097	Yes	-0.847341798
GCLM	promoter	yes	SRP221711_Calu-1	6.745723757902781	ACH-000511	Calu-1	ab4729	NextSeq 500	paired	yes	SRP221711	No	-0.323065399
GCLM	promoter	yes	SRP221711_EBC-1	22.816263908863068	ACH-000563	EBC-1	ab4729	NextSeq 500	paired	yes	SRP221711	No	-0.193585536
GCLM	promoter	yes	SRP221711_HARA	6.448959906332148	ACH-000843	HARA	ab4729	NextSeq 500	paired	no	SRP221711	No	-0.228650316
GCLM	promoter	yes	SRP221711_HCC2450	6.6946674352010085	ACH-000975	HCC2450	ab4729	NextSeq 500	paired	yes	SRP221711	No	-0.109811844
GCLM	promoter	yes	SRP221711_KNS62	8.075039860707742	ACH-000858	KNS62	ab4729	NextSeq 500	paired	no	SRP221711	No	-0.135338912
GCLM	promoter	yes	SRP221711_LK2	3.7398856660599513	ACH-000769	LK2	ab4729	NextSeq 500	paired	yes	SRP221711	Yes	-1.541860168
GCLM	promoter	yes	SRP221711_NCI-H2887	7.891691738284364	ACH-000251	NCI-H2887	ab4729	NextSeq 500	paired	no	SRP221711	Yes	-0.738570681
GCLM	promoter	yes	SRP241932_A549_ATCC	4.711095662693182	ACH-000681	A549	ab4729	Illumina HiSeq 4000	single	yes	SRP241932	Yes	-0.847341798
GCLM	promoter	yes	SRP241932_EKVX	2.421181347876787	ACH-000706	EKVX	ab4729	Illumina HiSeq 4000	single	no	SRP241932	No	-0.363008587
GCLM	promoter	yes	SRP241932_HOP-62	3.637884792029858	ACH-000861	HOP-62	ab4729	Illumina HiSeq 4000	single	no	SRP241932	No	-0.331100563
GCLM	promoter	yes	SRP241932_NCI-H226	4.50083823	ACH-000367	NCI-H226	ab4729	Illumina HiSeq 4000	single	no	SRP241932	No	-0.294693668
GCLM	promoter	yes	SRP241932_NCI-H23	8.197552181	ACH-000900	NCI-H23	ab4729	Illumina HiSeq 4000	single	yes	SRP241932	No	-0.294997937
GCLM	promoter	yes	SRP241932_NCI-H460	8.009141136189301	ACH-000463	NCI-H460	ab4729	Illumina HiSeq 4000	single	yes	SRP241932	Yes	-1.174022556
GCLM	promoter	yes	SRP241932_NCI-H522	3.8639057281611064	ACH-000343	NCI-H522	ab4729	Illumina HiSeq 4000	single	no	SRP241932	No	-0.091841847
GCLM	promoter	yes	SRP273625_NCI-H1299	2.4316975213267495	ACH-000510	NCI-H1299	ab4729	Illumina HiSeq 2500	single	no	SRP273625	No	-0.095322447
GCLM	promoter	yes	SRP315743_NCI-H1299	27.27315729570295	ACH-000510	NCI-H1299	ab4729	Illumina HiSeq 2500	single	no	SRP315743	No	-0.095322447
GCLM	promoter	yes	SRP321882_NCI-H441	5.163054416170308	ACH-000638	NCI-H441	ab4729	NextSeq 500	paired	no	SRP321882	No	-0.071317897
GCLM	promoter	yes	SRP333136_NCI-H2087	2.078843464553997	ACH-000841	NCI-H2087	ab4729	Illumina HiSeq 4000	paired	no	SRP333136	No	-0.29232443
HHIPL2	promoter	yes	DRP001938_A427	0.5725671743286981	ACH-000757	A427	ab4729	Illumina HiSeq 2500	single	no	DRP001938	No	0.080881664
HHIPL2	promoter	yes	DRP001938_A549	8.603841237286726	ACH-000681	A549	ab4729	Illumina HiSeq 2500	single	yes	DRP001938	Yes	-0.847341798
HHIPL2	promoter	yes	DRP001938_ABC-1	0.1436774678579191	ACH-000528	ABC-1	ab4729	Illumina HiSeq 2500	single	no	DRP001938	No	-0.180218337
HHIPL2	promoter	yes	DRP001938_NCI-H1299	3.569240944040802	ACH-000510	NCI-H1299	ab4729	Illumina HiSeq 2500	single	no	DRP001938	No	-0.095322447
HHIPL2	promoter	yes	DRP001938_NCI-H1437	24.095801238616307	ACH-000589	NCI-H1437	ab4729	Illumina HiSeq 2500	single	no	DRP001938	Yes	-0.938297075
HHIPL2	promoter	yes	DRP001938_NCI-H1648	2.056239223602491	ACH-000766	NCI-H1648	ab4729	Illumina HiSeq 2500	single	yes	DRP001938	Yes	-0.585667026
HHIPL2	promoter	yes	DRP001938_NCI-H1650	0.9522500981846076	ACH-000035	NCI-H1650	ab4729	Illumina HiSeq 2500	single	no	DRP001938	No	-0.198131675
HHIPL2	promoter	yes	DRP001938_NCI-H1703	0.31916522451775586	ACH-000747	NCI-H1703	ab4729	Illumina HiSeq 2500	single	no	DRP001938	No	-0.374121796
HHIPL2	promoter	yes	DRP001938_NCI-H1975	4.245241862	ACH-000587	NCI-H1975	ab4729	Illumina HiSeq 2500	single	no	DRP001938	No	-0.047414874
HHIPL2	promoter	yes	DRP001938_NCI-H2126	0.5759385728985071	ACH-000785	NCI-H2126	ab4729	Illumina HiSeq 2500	single	yes	DRP001938	No	-0.362298287
HHIPL2	promoter	yes	DRP001938_NCI-H322	0.347165455	ACH-000837	NCI-H322	ab4729	Illumina HiSeq 2500	single	yes	DRP001938	Yes	-0.615712222
HHIPL2	promoter	yes	DRP001938_PC-14	0.3043422385454178	ACH-000030	PC-14	ab4729	Illumina HiSeq 2500	single	no	DRP001938	No	-0.397123711
HHIPL2	promoter	yes	DRP001938_RERF-LC-Ad1	0.6464578879056153	ACH-000791	RERF-LC-Ad1	ab4729	Illumina HiSeq 2500	single	no	DRP001938	No	-0.087000608
HHIPL2	promoter	yes	DRP001938_RERF-LC-Ad2	0.090559481	ACH-000774	RERF-LC-Ad2	ab4729	Illumina HiSeq 2500	single	no	DRP001938	No	-0.186314455
HHIPL2	promoter	yes	DRP001938_VMRC-LCD	0.085356386	ACH-001233	VMRC-LCD	ab4729	Illumina HiSeq 2500	single	no	DRP001938	No	-0.053529944
HHIPL2	promoter	yes	GSE66992-H2009	8.636571340123812	ACH-000886	H2009	ab4729	Illumina MiSeq	single	no	GSE66992	No	-0.114417073
HHIPL2	promoter	yes	GSE66992-HCC95	0.8766684739589691	ACH-000454	HCC95	ab4729	Illumina MiSeq	single	no	GSE66992	Yes	-0.762134849
HHIPL2	promoter	yes	SRP074852_NCI-H1299-EGFP_NEO	1.5902923552023398	ACH-000510	NCI-H1299-EGFP	ab4729	Illumina HiSeq 2000	single	no	SRP074852	No	-0.095322447
HHIPL2	promoter	yes	SRP092083_A549	3.467709034668772	ACH-000681	A549	ab4729	Illumina HiSeq 2500	single	yes	SRP092083	Yes	-0.847341798
HHIPL2	promoter	yes	SRP092083_NCI-H3122	0.3904021123931522	ACH-000337	NCI-H3122	ab4729	Illumina HiSeq 2500	single	no	SRP092083	No	-0.179972347
HHIPL2	promoter	yes	SRP102097_A549	8.554763650204585	ACH-000681	A549	ab4729	NextSeq 500	single	yes	SRP102097	Yes	-0.847341798
HHIPL2	promoter	yes	SRP221711_Calu-1	0.5727023329834143	ACH-000511	Calu-1	ab4729	NextSeq 500	paired	yes	SRP221711	No	-0.323065399
HHIPL2	promoter	yes	SRP221711_EBC-1	0	ACH-000563	EBC-1	ab4729	NextSeq 500	paired	yes	SRP221711	No	-0.193585536
HHIPL2	promoter	yes	SRP221711_HARA	0.5486849663212614	ACH-000843	HARA	ab4729	NextSeq 500	paired	no	SRP221711	No	-0.228650316
HHIPL2	promoter	yes	SRP221711_HCC2450	20.41582734146118	ACH-000975	HCC2450	ab4729	NextSeq 500	paired	yes	SRP221711	No	-0.109811844
HHIPL2	promoter	yes	SRP221711_KNS62	0.550166979	ACH-000858	KNS62	ab4729	NextSeq 500	paired	no	SRP221711	No	-0.135338912
HHIPL2	promoter	yes	SRP221711_LK2	3.935759013056755	ACH-000769	LK2	ab4729	NextSeq 500	paired	yes	SRP221711	Yes	-1.541860168
HHIPL2	promoter	yes	SRP221711_NCI-H2887	1.5008629313358646	ACH-000251	NCI-H2887	ab4729	NextSeq 500	paired	no	SRP221711	Yes	-0.738570681
HHIPL2	promoter	yes	SRP241932_A549_ATCC	1.7398953302005926	ACH-000681	A549	ab4729	Illumina HiSeq 4000	single	yes	SRP241932	Yes	-0.847341798
HHIPL2	promoter	yes	SRP241932_EKVX	0.088122244	ACH-000706	EKVX	ab4729	Illumina HiSeq 4000	single	no	SRP241932	No	-0.363008587
HHIPL2	promoter	yes	SRP241932_HOP-62	1.556647724	ACH-000861	HOP-62	ab4729	Illumina HiSeq 4000	single	no	SRP241932	No	-0.331100563
HHIPL2	promoter	yes	SRP241932_NCI-H226	3.269104162156582	ACH-000367	NCI-H226	ab4729	Illumina HiSeq 4000	single	no	SRP241932	No	-0.294693668
HHIPL2	promoter	yes	SRP241932_NCI-H23	2.840539472	ACH-000900	NCI-H23	ab4729	Illumina HiSeq 4000	single	yes	SRP241932	No	-0.294997937
HHIPL2	promoter	yes	SRP241932_NCI-H460	6.586629989018043	ACH-000463	NCI-H460	ab4729	Illumina HiSeq 4000	single	yes	SRP241932	Yes	-1.174022556
HHIPL2	promoter	yes	SRP241932_NCI-H522	0.494659817	ACH-000343	NCI-H522	ab4729	Illumina HiSeq 4000	single	no	SRP241932	No	-0.091841847
HHIPL2	promoter	yes	SRP273625_NCI-H1299	3.3446453894061197	ACH-000510	NCI-H1299	ab4729	Illumina HiSeq 2500	single	no	SRP273625	No	-0.095322447
HHIPL2	promoter	yes	SRP315743_NCI-H1299	0.6145922198302393	ACH-000510	NCI-H1299	ab4729	Illumina HiSeq 2500	single	no	SRP315743	No	-0.095322447
HHIPL2	promoter	yes	SRP321882_NCI-H441	2.8791479283875105	ACH-000638	NCI-H441	ab4729	NextSeq 500	paired	no	SRP321882	No	-0.071317897
HHIPL2	promoter	yes	SRP333136_NCI-H2087	1.4980906010289343	ACH-000841	NCI-H2087	ab4729	Illumina HiSeq 4000	paired	no	SRP333136	No	-0.29232443
AKR1C1	promoter	yes	DRP001938_A427	0.070792206	ACH-000757	A427	ab4729	Illumina HiSeq 2500	single	no	DRP001938	No	0.080881664
AKR1C1	promoter	yes	DRP001938_A549	4.976451964650905	ACH-000681	A549	ab4729	Illumina HiSeq 2500	single	yes	DRP001938	Yes	-0.847341798
AKR1C1	promoter	yes	DRP001938_ABC-1	0.14040523343973985	ACH-000528	ABC-1	ab4729	Illumina HiSeq 2500	single	no	DRP001938	No	-0.180218337
AKR1C1	promoter	yes	DRP001938_NCI-H1299	0.009994229	ACH-000510	NCI-H1299	ab4729	Illumina HiSeq 2500	single	no	DRP001938	No	-0.095322447
AKR1C1	promoter	yes	DRP001938_NCI-H1437	14.365101175261753	ACH-000589	NCI-H1437	ab4729	Illumina HiSeq 2500	single	no	DRP001938	Yes	-0.938297075
AKR1C1	promoter	yes	DRP001938_NCI-H1648	4.546439380698528	ACH-000766	NCI-H1648	ab4729	Illumina HiSeq 2500	single	yes	DRP001938	Yes	-0.585667026
AKR1C1	promoter	yes	DRP001938_NCI-H1650	0.028991604	ACH-000035	NCI-H1650	ab4729	Illumina HiSeq 2500	single	no	DRP001938	No	-0.198131675
AKR1C1	promoter	yes	DRP001938_NCI-H1703	0.10263078005321807	ACH-000747	NCI-H1703	ab4729	Illumina HiSeq 2500	single	no	DRP001938	No	-0.374121796
AKR1C1	promoter	yes	DRP001938_NCI-H1975	0.069261704	ACH-000587	NCI-H1975	ab4729	Illumina HiSeq 2500	single	no	DRP001938	No	-0.047414874
AKR1C1	promoter	yes	DRP001938_NCI-H2126	0.071662572	ACH-000785	NCI-H2126	ab4729	Illumina HiSeq 2500	single	yes	DRP001938	No	-0.362298287
AKR1C1	promoter	yes	DRP001938_NCI-H322	0.15248012121061058	ACH-000837	NCI-H322	ab4729	Illumina HiSeq 2500	single	yes	DRP001938	Yes	-0.615712222
AKR1C1	promoter	yes	DRP001938_PC-14	0.6509005421471538	ACH-000030	PC-14	ab4729	Illumina HiSeq 2500	single	no	DRP001938	No	-0.397123711
AKR1C1	promoter	yes	DRP001938_RERF-LC-Ad1	0.17748176855816067	ACH-000791	RERF-LC-Ad1	ab4729	Illumina HiSeq 2500	single	no	DRP001938	No	-0.087000608
AKR1C1	promoter	yes	DRP001938_RERF-LC-Ad2	0.044959799	ACH-000774	RERF-LC-Ad2	ab4729	Illumina HiSeq 2500	single	no	DRP001938	No	-0.186314455
AKR1C1	promoter	yes	DRP001938_VMRC-LCD	0.20191659064804532	ACH-001233	VMRC-LCD	ab4729	Illumina HiSeq 2500	single	no	DRP001938	No	-0.053529944
AKR1C1	promoter	yes	GSE66992-H2009	0.10649648981986286	ACH-000886	H2009	ab4729	Illumina MiSeq	single	no	GSE66992	No	-0.114417073
AKR1C1	promoter	yes	GSE66992-HCC95	4.153127255536872	ACH-000454	HCC95	ab4729	Illumina MiSeq	single	no	GSE66992	Yes	-0.762134849
AKR1C1	promoter	yes	SRP074852_NCI-H1299-EGFP_NEO	0.060803615	ACH-000510	NCI-H1299-EGFP	ab4729	Illumina HiSeq 2000	single	no	SRP074852	No	-0.095322447
AKR1C1	promoter	yes	SRP092083_A549	3.3279004816230797	ACH-000681	A549	ab4729	Illumina HiSeq 2500	single	yes	SRP092083	Yes	-0.847341798
AKR1C1	promoter	yes	SRP092083_NCI-H3122	0.3641920954987544	ACH-000337	NCI-H3122	ab4729	Illumina HiSeq 2500	single	no	SRP092083	No	-0.179972347
AKR1C1	promoter	yes	SRP102097_A549	4.093800309982891	ACH-000681	A549	ab4729	NextSeq 500	single	yes	SRP102097	Yes	-0.847341798
AKR1C1	promoter	yes	SRP221711_Calu-1	0.252477755	ACH-000511	Calu-1	ab4729	NextSeq 500	paired	yes	SRP221711	No	-0.323065399
AKR1C1	promoter	yes	SRP221711_EBC-1	0.023629662	ACH-000563	EBC-1	ab4729	NextSeq 500	paired	yes	SRP221711	No	-0.193585536
AKR1C1	promoter	yes	SRP221711_HARA	0.3816583903149443	ACH-000843	HARA	ab4729	NextSeq 500	paired	no	SRP221711	No	-0.228650316
AKR1C1	promoter	yes	SRP221711_HCC2450	0.37311838595987223	ACH-000975	HCC2450	ab4729	NextSeq 500	paired	yes	SRP221711	No	-0.109811844
AKR1C1	promoter	yes	SRP221711_KNS62	0.9261549977947482	ACH-000858	KNS62	ab4729	NextSeq 500	paired	no	SRP221711	No	-0.135338912
AKR1C1	promoter	yes	SRP221711_LK2	2.9755558529230823	ACH-000769	LK2	ab4729	NextSeq 500	paired	yes	SRP221711	Yes	-1.541860168
AKR1C1	promoter	yes	SRP221711_NCI-H2887	1.910811424787446	ACH-000251	NCI-H2887	ab4729	NextSeq 500	paired	no	SRP221711	Yes	-0.738570681
AKR1C1	promoter	yes	SRP241932_A549_ATCC	3.294925220212686	ACH-000681	A549	ab4729	Illumina HiSeq 4000	single	yes	SRP241932	Yes	-0.847341798
AKR1C1	promoter	yes	SRP241932_EKVX	0.14662351817569147	ACH-000706	EKVX	ab4729	Illumina HiSeq 4000	single	no	SRP241932	No	-0.363008587
AKR1C1	promoter	yes	SRP241932_HOP-62	0.15492041078141194	ACH-000861	HOP-62	ab4729	Illumina HiSeq 4000	single	no	SRP241932	No	-0.331100563
AKR1C1	promoter	yes	SRP241932_NCI-H226	0.37058262468387937	ACH-000367	NCI-H226	ab4729	Illumina HiSeq 4000	single	no	SRP241932	No	-0.294693668
AKR1C1	promoter	yes	SRP241932_NCI-H23	0.4951650093714665	ACH-000900	NCI-H23	ab4729	Illumina HiSeq 4000	single	yes	SRP241932	No	-0.294997937
AKR1C1	promoter	yes	SRP241932_NCI-H460	6.772125674998107	ACH-000463	NCI-H460	ab4729	Illumina HiSeq 4000	single	yes	SRP241932	Yes	-1.174022556
AKR1C1	promoter	yes	SRP241932_NCI-H522	0.2107278610579007	ACH-000343	NCI-H522	ab4729	Illumina HiSeq 4000	single	no	SRP241932	No	-0.091841847
AKR1C1	promoter	yes	SRP273625_NCI-H1299	0.065457572	ACH-000510	NCI-H1299	ab4729	Illumina HiSeq 2500	single	no	SRP273625	No	-0.095322447
AKR1C1	promoter	yes	SRP315743_NCI-H1299	0.094543264	ACH-000510	NCI-H1299	ab4729	Illumina HiSeq 2500	single	no	SRP315743	No	-0.095322447
AKR1C1	promoter	yes	SRP321882_NCI-H441	0.12735938641664793	ACH-000638	NCI-H441	ab4729	NextSeq 500	paired	no	SRP321882	No	-0.071317897
AKR1C1	promoter	yes	SRP333136_NCI-H2087	0.4066371869387995	ACH-000841	NCI-H2087	ab4729	Illumina HiSeq 4000	paired	no	SRP333136	No	-0.29232443
AKR1C1	enhancer	yes	DRP001938_A427	0.072035914	ACH-000757	A427	ab4729	Illumina HiSeq 2500	single	no	DRP001938	No	0.080881664
AKR1C1	enhancer	yes	DRP001938_A549	1.865769410874406	ACH-000681	A549	ab4729	Illumina HiSeq 2500	single	yes	DRP001938	Yes	-0.847341798
AKR1C1	enhancer	yes	DRP001938_ABC-1	5.535532314364197	ACH-000528	ABC-1	ab4729	Illumina HiSeq 2500	single	no	DRP001938	No	-0.180218337
AKR1C1	enhancer	yes	DRP001938_NCI-H1299	0.051120724	ACH-000510	NCI-H1299	ab4729	Illumina HiSeq 2500	single	no	DRP001938	No	-0.095322447
AKR1C1	enhancer	yes	DRP001938_NCI-H1437	3.901503891353898	ACH-000589	NCI-H1437	ab4729	Illumina HiSeq 2500	single	no	DRP001938	Yes	-0.938297075
AKR1C1	enhancer	yes	DRP001938_NCI-H1648	1.0493380019153178	ACH-000766	NCI-H1648	ab4729	Illumina HiSeq 2500	single	yes	DRP001938	Yes	-0.585667026
AKR1C1	enhancer	yes	DRP001938_NCI-H1650	0.1970772913882607	ACH-000035	NCI-H1650	ab4729	Illumina HiSeq 2500	single	no	DRP001938	No	-0.198131675
AKR1C1	enhancer	yes	DRP001938_NCI-H1703	0.16479921788937077	ACH-000747	NCI-H1703	ab4729	Illumina HiSeq 2500	single	no	DRP001938	No	-0.374121796
AKR1C1	enhancer	yes	DRP001938_NCI-H1975	0.11655098731818192	ACH-000587	NCI-H1975	ab4729	Illumina HiSeq 2500	single	no	DRP001938	No	-0.047414874
AKR1C1	enhancer	yes	DRP001938_NCI-H2126	0.20946535612407485	ACH-000785	NCI-H2126	ab4729	Illumina HiSeq 2500	single	yes	DRP001938	No	-0.362298287
AKR1C1	enhancer	yes	DRP001938_NCI-H322	0.2240039515077022	ACH-000837	NCI-H322	ab4729	Illumina HiSeq 2500	single	yes	DRP001938	Yes	-0.615712222
AKR1C1	enhancer	yes	DRP001938_PC-14	0.5032223613429487	ACH-000030	PC-14	ab4729	Illumina HiSeq 2500	single	no	DRP001938	No	-0.397123711
AKR1C1	enhancer	yes	DRP001938_RERF-LC-Ad1	0.3537466791847296	ACH-000791	RERF-LC-Ad1	ab4729	Illumina HiSeq 2500	single	no	DRP001938	No	-0.087000608
AKR1C1	enhancer	yes	DRP001938_RERF-LC-Ad2	0.534772217	ACH-000774	RERF-LC-Ad2	ab4729	Illumina HiSeq 2500	single	no	DRP001938	No	-0.186314455
AKR1C1	enhancer	yes	DRP001938_VMRC-LCD	0.14458176360267938	ACH-001233	VMRC-LCD	ab4729	Illumina HiSeq 2500	single	no	DRP001938	No	-0.053529944
AKR1C1	enhancer	yes	GSE66992-H2009	0.14153554560465104	ACH-000886	H2009	ab4729	Illumina MiSeq	single	no	GSE66992	No	-0.114417073
AKR1C1	enhancer	yes	GSE66992-HCC95	0.8135004169062564	ACH-000454	HCC95	ab4729	Illumina MiSeq	single	no	GSE66992	Yes	-0.762134849
AKR1C1	enhancer	yes	SRP074852_NCI-H1299-EGFP_NEO	0.085745221	ACH-000510	NCI-H1299-EGFP	ab4729	Illumina HiSeq 2000	single	no	SRP074852	No	-0.095322447
AKR1C1	enhancer	yes	SRP092083_A549	1.3984143774397155	ACH-000681	A549	ab4729	Illumina HiSeq 2500	single	yes	SRP092083	Yes	-0.847341798
AKR1C1	enhancer	yes	SRP092083_NCI-H3122	0.33183301853954345	ACH-000337	NCI-H3122	ab4729	Illumina HiSeq 2500	single	no	SRP092083	No	-0.179972347
AKR1C1	enhancer	yes	SRP102097_A549	1.886873864799376	ACH-000681	A549	ab4729	NextSeq 500	single	yes	SRP102097	Yes	-0.847341798
AKR1C1	enhancer	yes	SRP221711_Calu-1	0.3081133058017358	ACH-000511	Calu-1	ab4729	NextSeq 500	paired	yes	SRP221711	No	-0.323065399
AKR1C1	enhancer	yes	SRP221711_EBC-1	0.16515634527900805	ACH-000563	EBC-1	ab4729	NextSeq 500	paired	yes	SRP221711	No	-0.193585536
AKR1C1	enhancer	yes	SRP221711_HARA	0.3186238885328337	ACH-000843	HARA	ab4729	NextSeq 500	paired	no	SRP221711	No	-0.228650316
AKR1C1	enhancer	yes	SRP221711_HCC2450	0.48753043726870887	ACH-000975	HCC2450	ab4729	NextSeq 500	paired	yes	SRP221711	No	-0.109811844
AKR1C1	enhancer	yes	SRP221711_KNS62	0.3107182741722866	ACH-000858	KNS62	ab4729	NextSeq 500	paired	no	SRP221711	No	-0.135338912
AKR1C1	enhancer	yes	SRP221711_LK2	0.5428136687626648	ACH-000769	LK2	ab4729	NextSeq 500	paired	yes	SRP221711	Yes	-1.541860168
AKR1C1	enhancer	yes	SRP221711_NCI-H2887	2.562566122675813	ACH-000251	NCI-H2887	ab4729	NextSeq 500	paired	no	SRP221711	Yes	-0.738570681
AKR1C1	enhancer	yes	SRP241932_A549_ATCC	1.3801185681263637	ACH-000681	A549	ab4729	Illumina HiSeq 4000	single	yes	SRP241932	Yes	-0.847341798
AKR1C1	enhancer	yes	SRP241932_EKVX	1.2515297946237949	ACH-000706	EKVX	ab4729	Illumina HiSeq 4000	single	no	SRP241932	No	-0.363008587
AKR1C1	enhancer	yes	SRP241932_HOP-62	0.2660834756352665	ACH-000861	HOP-62	ab4729	Illumina HiSeq 4000	single	no	SRP241932	No	-0.331100563
AKR1C1	enhancer	yes	SRP241932_NCI-H226	0.35868899030354356	ACH-000367	NCI-H226	ab4729	Illumina HiSeq 4000	single	no	SRP241932	No	-0.294693668
AKR1C1	enhancer	yes	SRP241932_NCI-H23	0.37773226203564153	ACH-000900	NCI-H23	ab4729	Illumina HiSeq 4000	single	yes	SRP241932	No	-0.294997937
AKR1C1	enhancer	yes	SRP241932_NCI-H460	1.5080637008060571	ACH-000463	NCI-H460	ab4729	Illumina HiSeq 4000	single	yes	SRP241932	Yes	-1.174022556
AKR1C1	enhancer	yes	SRP241932_NCI-H522	0.5955558010108242	ACH-000343	NCI-H522	ab4729	Illumina HiSeq 4000	single	no	SRP241932	No	-0.091841847
AKR1C1	enhancer	yes	SRP273625_NCI-H1299	0.04609789	ACH-000510	NCI-H1299	ab4729	Illumina HiSeq 2500	single	no	SRP273625	No	-0.095322447
AKR1C1	enhancer	yes	SRP315743_NCI-H1299	0.068873803	ACH-000510	NCI-H1299	ab4729	Illumina HiSeq 2500	single	no	SRP315743	No	-0.095322447
AKR1C1	enhancer	yes	SRP321882_NCI-H441	0.2605654838727355	ACH-000638	NCI-H441	ab4729	NextSeq 500	paired	no	SRP321882	No	-0.071317897
AKR1C1	enhancer	yes	SRP333136_NCI-H2087	0.095100294	ACH-000841	NCI-H2087	ab4729	Illumina HiSeq 4000	paired	no	SRP333136	No	-0.29232443
AKR1C1	enhancer	yes	DRP001938_A427	0.15656686788307872	ACH-000757	A427	ab4729	Illumina HiSeq 2500	single	no	DRP001938	No	0.080881664
AKR1C1	enhancer	yes	DRP001938_A549	3.1838210705395067	ACH-000681	A549	ab4729	Illumina HiSeq 2500	single	yes	DRP001938	Yes	-0.847341798
AKR1C1	enhancer	yes	DRP001938_ABC-1	3.851912542052196	ACH-000528	ABC-1	ab4729	Illumina HiSeq 2500	single	no	DRP001938	No	-0.180218337
AKR1C1	enhancer	yes	DRP001938_NCI-H1299	0	ACH-000510	NCI-H1299	ab4729	Illumina HiSeq 2500	single	no	DRP001938	No	-0.095322447
AKR1C1	enhancer	yes	DRP001938_NCI-H1437	8.664480146860173	ACH-000589	NCI-H1437	ab4729	Illumina HiSeq 2500	single	no	DRP001938	Yes	-0.938297075
AKR1C1	enhancer	yes	DRP001938_NCI-H1648	1.8410298450176532	ACH-000766	NCI-H1648	ab4729	Illumina HiSeq 2500	single	yes	DRP001938	Yes	-0.585667026
AKR1C1	enhancer	yes	DRP001938_NCI-H1650	0.4119087572112076	ACH-000035	NCI-H1650	ab4729	Illumina HiSeq 2500	single	no	DRP001938	No	-0.198131675
AKR1C1	enhancer	yes	DRP001938_NCI-H1703	0.042116606	ACH-000747	NCI-H1703	ab4729	Illumina HiSeq 2500	single	no	DRP001938	No	-0.374121796
AKR1C1	enhancer	yes	DRP001938_NCI-H1975	0.078343731	ACH-000587	NCI-H1975	ab4729	Illumina HiSeq 2500	single	no	DRP001938	No	-0.047414874
AKR1C1	enhancer	yes	DRP001938_NCI-H2126	1.189419218643852	ACH-000785	NCI-H2126	ab4729	Illumina HiSeq 2500	single	yes	DRP001938	No	-0.362298287
AKR1C1	enhancer	yes	DRP001938_NCI-H322	0.5518483625633129	ACH-000837	NCI-H322	ab4729	Illumina HiSeq 2500	single	yes	DRP001938	Yes	-0.615712222
AKR1C1	enhancer	yes	DRP001938_PC-14	0.816817919	ACH-000030	PC-14	ab4729	Illumina HiSeq 2500	single	no	DRP001938	No	-0.397123711
AKR1C1	enhancer	yes	DRP001938_RERF-LC-Ad1	0.2762140387440649	ACH-000791	RERF-LC-Ad1	ab4729	Illumina HiSeq 2500	single	no	DRP001938	No	-0.087000608
AKR1C1	enhancer	yes	DRP001938_RERF-LC-Ad2	0.7874492176803954	ACH-000774	RERF-LC-Ad2	ab4729	Illumina HiSeq 2500	single	no	DRP001938	No	-0.186314455
AKR1C1	enhancer	yes	DRP001938_VMRC-LCD	0.098808841	ACH-001233	VMRC-LCD	ab4729	Illumina HiSeq 2500	single	no	DRP001938	No	-0.053529944
AKR1C1	enhancer	yes	GSE66992-H2009	0.1533864266952507	ACH-000886	H2009	ab4729	Illumina MiSeq	single	no	GSE66992	No	-0.114417073
AKR1C1	enhancer	yes	GSE66992-HCC95	0.7741457385602205	ACH-000454	HCC95	ab4729	Illumina MiSeq	single	no	GSE66992	Yes	-0.762134849
AKR1C1	enhancer	yes	SRP074852_NCI-H1299-EGFP_NEO	0.22730248376709597	ACH-000510	NCI-H1299-EGFP	ab4729	Illumina HiSeq 2000	single	no	SRP074852	No	-0.095322447
AKR1C1	enhancer	yes	SRP092083_A549	2.1685510800795913	ACH-000681	A549	ab4729	Illumina HiSeq 2500	single	yes	SRP092083	Yes	-0.847341798
AKR1C1	enhancer	yes	SRP092083_NCI-H3122	0.29764398776226164	ACH-000337	NCI-H3122	ab4729	Illumina HiSeq 2500	single	no	SRP092083	No	-0.179972347
AKR1C1	enhancer	yes	SRP102097_A549	4.672077233049782	ACH-000681	A549	ab4729	NextSeq 500	single	yes	SRP102097	Yes	-0.847341798
AKR1C1	enhancer	yes	SRP221711_Calu-1	0.874736044	ACH-000511	Calu-1	ab4729	NextSeq 500	paired	yes	SRP221711	No	-0.323065399
AKR1C1	enhancer	yes	SRP221711_EBC-1	0	ACH-000563	EBC-1	ab4729	NextSeq 500	paired	yes	SRP221711	No	-0.193585536
AKR1C1	enhancer	yes	SRP221711_HARA	0.17509668267291523	ACH-000843	HARA	ab4729	NextSeq 500	paired	no	SRP221711	No	-0.228650316
AKR1C1	enhancer	yes	SRP221711_HCC2450	0.6757187327613001	ACH-000975	HCC2450	ab4729	NextSeq 500	paired	yes	SRP221711	No	-0.109811844
AKR1C1	enhancer	yes	SRP221711_KNS62	0.5464559161605467	ACH-000858	KNS62	ab4729	NextSeq 500	paired	no	SRP221711	No	-0.135338912
AKR1C1	enhancer	yes	SRP221711_LK2	2.332623867266204	ACH-000769	LK2	ab4729	NextSeq 500	paired	yes	SRP221711	Yes	-1.541860168
AKR1C1	enhancer	yes	SRP221711_NCI-H2887	1.9672564400754995	ACH-000251	NCI-H2887	ab4729	NextSeq 500	paired	no	SRP221711	Yes	-0.738570681
AKR1C1	enhancer	yes	SRP241932_A549_ATCC	1.6882484133575764	ACH-000681	A549	ab4729	Illumina HiSeq 4000	single	yes	SRP241932	Yes	-0.847341798
AKR1C1	enhancer	yes	SRP241932_EKVX	0.8095217184780921	ACH-000706	EKVX	ab4729	Illumina HiSeq 4000	single	no	SRP241932	No	-0.363008587
AKR1C1	enhancer	yes	SRP241932_HOP-62	0.13311927665044213	ACH-000861	HOP-62	ab4729	Illumina HiSeq 4000	single	no	SRP241932	No	-0.331100563
AKR1C1	enhancer	yes	SRP241932_NCI-H226	1.379785888629529	ACH-000367	NCI-H226	ab4729	Illumina HiSeq 4000	single	no	SRP241932	No	-0.294693668
AKR1C1	enhancer	yes	SRP241932_NCI-H23	0.4638760442806937	ACH-000900	NCI-H23	ab4729	Illumina HiSeq 4000	single	yes	SRP241932	No	-0.294997937
AKR1C1	enhancer	yes	SRP241932_NCI-H460	1.2085300158185035	ACH-000463	NCI-H460	ab4729	Illumina HiSeq 4000	single	yes	SRP241932	Yes	-1.174022556
AKR1C1	enhancer	yes	SRP241932_NCI-H522	0.9300040072241406	ACH-000343	NCI-H522	ab4729	Illumina HiSeq 4000	single	no	SRP241932	No	-0.091841847
AKR1C1	enhancer	yes	SRP273625_NCI-H1299	0.3271982081931875	ACH-000510	NCI-H1299	ab4729	Illumina HiSeq 2500	single	no	SRP273625	No	-0.095322447
AKR1C1	enhancer	yes	SRP315743_NCI-H1299	0.1473967064255699	ACH-000510	NCI-H1299	ab4729	Illumina HiSeq 2500	single	no	SRP315743	No	-0.095322447
AKR1C1	enhancer	yes	SRP321882_NCI-H441	0.3568335474116723	ACH-000638	NCI-H441	ab4729	NextSeq 500	paired	no	SRP321882	No	-0.071317897
AKR1C1	enhancer	yes	SRP333136_NCI-H2087	0.5789872068643235	ACH-000841	NCI-H2087	ab4729	Illumina HiSeq 4000	paired	no	SRP333136	No	-0.29232443
AKR1C2	enhancer	yes	DRP001938_A427	0.01212286	ACH-000757	A427	ab4729	Illumina HiSeq 2500	single	no	DRP001938	No	0.080881664
AKR1C2	enhancer	yes	DRP001938_A549	5.226138019385162	ACH-000681	A549	ab4729	Illumina HiSeq 2500	single	yes	DRP001938	Yes	-0.847341798
AKR1C2	enhancer	yes	DRP001938_ABC-1	0.12915315498827595	ACH-000528	ABC-1	ab4729	Illumina HiSeq 2500	single	no	DRP001938	No	-0.180218337
AKR1C2	enhancer	yes	DRP001938_NCI-H1299	0.032306228	ACH-000510	NCI-H1299	ab4729	Illumina HiSeq 2500	single	no	DRP001938	No	-0.095322447
AKR1C2	enhancer	yes	DRP001938_NCI-H1437	1.1177154023448626	ACH-000589	NCI-H1437	ab4729	Illumina HiSeq 2500	single	no	DRP001938	Yes	-0.938297075
AKR1C2	enhancer	yes	DRP001938_NCI-H1648	1.664028880670879	ACH-000766	NCI-H1648	ab4729	Illumina HiSeq 2500	single	yes	DRP001938	Yes	-0.585667026
AKR1C2	enhancer	yes	DRP001938_NCI-H1650	0.083317972	ACH-000035	NCI-H1650	ab4729	Illumina HiSeq 2500	single	no	DRP001938	No	-0.198131675
AKR1C2	enhancer	yes	DRP001938_NCI-H1703	0.031153954	ACH-000747	NCI-H1703	ab4729	Illumina HiSeq 2500	single	no	DRP001938	No	-0.374121796
AKR1C2	enhancer	yes	DRP001938_NCI-H1975	0	ACH-000587	NCI-H1975	ab4729	Illumina HiSeq 2500	single	no	DRP001938	No	-0.047414874
AKR1C2	enhancer	yes	DRP001938_NCI-H2126	0.085506928	ACH-000785	NCI-H2126	ab4729	Illumina HiSeq 2500	single	yes	DRP001938	No	-0.362298287
AKR1C2	enhancer	yes	DRP001938_NCI-H322	0.10641792332684552	ACH-000837	NCI-H322	ab4729	Illumina HiSeq 2500	single	yes	DRP001938	Yes	-0.615712222
AKR1C2	enhancer	yes	DRP001938_PC-14	0.021831722	ACH-000030	PC-14	ab4729	Illumina HiSeq 2500	single	no	DRP001938	No	-0.397123711
AKR1C2	enhancer	yes	DRP001938_RERF-LC-Ad1	0.062989568	ACH-000791	RERF-LC-Ad1	ab4729	Illumina HiSeq 2500	single	no	DRP001938	No	-0.087000608
AKR1C2	enhancer	yes	DRP001938_RERF-LC-Ad2	0.060985941	ACH-000774	RERF-LC-Ad2	ab4729	Illumina HiSeq 2500	single	no	DRP001938	No	-0.186314455
AKR1C2	enhancer	yes	DRP001938_VMRC-LCD	0	ACH-001233	VMRC-LCD	ab4729	Illumina HiSeq 2500	single	no	DRP001938	No	-0.053529944
AKR1C2	enhancer	yes	GSE66992-H2009	0	ACH-000886	H2009	ab4729	Illumina MiSeq	single	no	GSE66992	No	-0.114417073
AKR1C2	enhancer	yes	GSE66992-HCC95	0	ACH-000454	HCC95	ab4729	Illumina MiSeq	single	no	GSE66992	Yes	-0.762134849
AKR1C2	enhancer	yes	SRP074852_NCI-H1299-EGFP_NEO	0	ACH-000510	NCI-H1299-EGFP	ab4729	Illumina HiSeq 2000	single	no	SRP074852	No	-0.095322447
AKR1C2	enhancer	yes	SRP092083_A549	0.6927503576892161	ACH-000681	A549	ab4729	Illumina HiSeq 2500	single	yes	SRP092083	Yes	-0.847341798
AKR1C2	enhancer	yes	SRP092083_NCI-H3122	0.064476225	ACH-000337	NCI-H3122	ab4729	Illumina HiSeq 2500	single	no	SRP092083	No	-0.179972347
AKR1C2	enhancer	yes	SRP102097_A549	2.1387774182181074	ACH-000681	A549	ab4729	NextSeq 500	single	yes	SRP102097	Yes	-0.847341798
AKR1C2	enhancer	yes	SRP221711_Calu-1	0.013559192	ACH-000511	Calu-1	ab4729	NextSeq 500	paired	yes	SRP221711	No	-0.323065399
AKR1C2	enhancer	yes	SRP221711_EBC-1	0	ACH-000563	EBC-1	ab4729	NextSeq 500	paired	yes	SRP221711	No	-0.193585536
AKR1C2	enhancer	yes	SRP221711_HARA	0.29601829500484933	ACH-000843	HARA	ab4729	NextSeq 500	paired	no	SRP221711	No	-0.228650316
AKR1C2	enhancer	yes	SRP221711_HCC2450	0.054188774	ACH-000975	HCC2450	ab4729	NextSeq 500	paired	yes	SRP221711	No	-0.109811844
AKR1C2	enhancer	yes	SRP221711_KNS62	0.066888219	ACH-000858	KNS62	ab4729	NextSeq 500	paired	no	SRP221711	No	-0.135338912
AKR1C2	enhancer	yes	SRP221711_LK2	0.6103636976745394	ACH-000769	LK2	ab4729	NextSeq 500	paired	yes	SRP221711	Yes	-1.541860168
AKR1C2	enhancer	yes	SRP221711_NCI-H2887	0.8270229078366372	ACH-000251	NCI-H2887	ab4729	NextSeq 500	paired	no	SRP221711	Yes	-0.738570681
AKR1C2	enhancer	yes	SRP241932_A549_ATCC	3.2001909007959894	ACH-000681	A549	ab4729	Illumina HiSeq 4000	single	yes	SRP241932	Yes	-0.847341798
AKR1C2	enhancer	yes	SRP241932_EKVX	0.038130976	ACH-000706	EKVX	ab4729	Illumina HiSeq 4000	single	no	SRP241932	No	-0.363008587
AKR1C2	enhancer	yes	SRP241932_HOP-62	0	ACH-000861	HOP-62	ab4729	Illumina HiSeq 4000	single	no	SRP241932	No	-0.331100563
AKR1C2	enhancer	yes	SRP241932_NCI-H226	0.13372330962507814	ACH-000367	NCI-H226	ab4729	Illumina HiSeq 4000	single	no	SRP241932	No	-0.294693668
AKR1C2	enhancer	yes	SRP241932_NCI-H23	0.1001357411896741	ACH-000900	NCI-H23	ab4729	Illumina HiSeq 4000	single	yes	SRP241932	No	-0.294997937
AKR1C2	enhancer	yes	SRP241932_NCI-H460	0.19870886470432636	ACH-000463	NCI-H460	ab4729	Illumina HiSeq 4000	single	yes	SRP241932	Yes	-1.174022556
AKR1C2	enhancer	yes	SRP241932_NCI-H522	0.2955624349912008	ACH-000343	NCI-H522	ab4729	Illumina HiSeq 4000	single	no	SRP241932	No	-0.091841847
AKR1C2	enhancer	yes	SRP273625_NCI-H1299	0	ACH-000510	NCI-H1299	ab4729	Illumina HiSeq 2500	single	no	SRP273625	No	-0.095322447
AKR1C2	enhancer	yes	SRP315743_NCI-H1299	0.13883693632854757	ACH-000510	NCI-H1299	ab4729	Illumina HiSeq 2500	single	no	SRP315743	No	-0.095322447
AKR1C2	enhancer	yes	SRP321882_NCI-H441	0.2725067363896921	ACH-000638	NCI-H441	ab4729	NextSeq 500	paired	no	SRP321882	No	-0.071317897
AKR1C2	enhancer	yes	SRP333136_NCI-H2087	0	ACH-000841	NCI-H2087	ab4729	Illumina HiSeq 4000	paired	no	SRP333136	No	-0.29232443
AKR1C2	enhancer	yes	DRP001938_A427	0	ACH-000757	A427	ab4729	Illumina HiSeq 2500	single	no	DRP001938	No	0.080881664
AKR1C2	enhancer	yes	DRP001938_A549	6.174886716879331	ACH-000681	A549	ab4729	Illumina HiSeq 2500	single	yes	DRP001938	Yes	-0.847341798
AKR1C2	enhancer	yes	DRP001938_ABC-1	0.32717385810155136	ACH-000528	ABC-1	ab4729	Illumina HiSeq 2500	single	no	DRP001938	No	-0.180218337
AKR1C2	enhancer	yes	DRP001938_NCI-H1299	0.053799063	ACH-000510	NCI-H1299	ab4729	Illumina HiSeq 2500	single	no	DRP001938	No	-0.095322447
AKR1C2	enhancer	yes	DRP001938_NCI-H1437	3.026493716239929	ACH-000589	NCI-H1437	ab4729	Illumina HiSeq 2500	single	no	DRP001938	Yes	-0.938297075
AKR1C2	enhancer	yes	DRP001938_NCI-H1648	2.6693800392976175	ACH-000766	NCI-H1648	ab4729	Illumina HiSeq 2500	single	yes	DRP001938	Yes	-0.585667026
AKR1C2	enhancer	yes	DRP001938_NCI-H1650	0.08819571	ACH-000035	NCI-H1650	ab4729	Illumina HiSeq 2500	single	no	DRP001938	No	-0.198131675
AKR1C2	enhancer	yes	DRP001938_NCI-H1703	0	ACH-000747	NCI-H1703	ab4729	Illumina HiSeq 2500	single	no	DRP001938	No	-0.374121796
AKR1C2	enhancer	yes	DRP001938_NCI-H1975	0	ACH-000587	NCI-H1975	ab4729	Illumina HiSeq 2500	single	no	DRP001938	No	-0.047414874
AKR1C2	enhancer	yes	DRP001938_NCI-H2126	0.20101825173084553	ACH-000785	NCI-H2126	ab4729	Illumina HiSeq 2500	single	yes	DRP001938	No	-0.362298287
AKR1C2	enhancer	yes	DRP001938_NCI-H322	0.5097644680738449	ACH-000837	NCI-H322	ab4729	Illumina HiSeq 2500	single	yes	DRP001938	Yes	-0.615712222
AKR1C2	enhancer	yes	DRP001938_PC-14	0.015219046	ACH-000030	PC-14	ab4729	Illumina HiSeq 2500	single	no	DRP001938	No	-0.397123711
AKR1C2	enhancer	yes	DRP001938_RERF-LC-Ad1	0	ACH-000791	RERF-LC-Ad1	ab4729	Illumina HiSeq 2500	single	no	DRP001938	No	-0.087000608
AKR1C2	enhancer	yes	DRP001938_RERF-LC-Ad2	0.082777105	ACH-000774	RERF-LC-Ad2	ab4729	Illumina HiSeq 2500	single	no	DRP001938	No	-0.186314455
AKR1C2	enhancer	yes	DRP001938_VMRC-LCD	0.080172463	ACH-001233	VMRC-LCD	ab4729	Illumina HiSeq 2500	single	no	DRP001938	No	-0.053529944
AKR1C2	enhancer	yes	GSE66992-H2009	0	ACH-000886	H2009	ab4729	Illumina MiSeq	single	no	GSE66992	No	-0.114417073
AKR1C2	enhancer	yes	GSE66992-HCC95	0.8933515548706055	ACH-000454	HCC95	ab4729	Illumina MiSeq	single	no	GSE66992	Yes	-0.762134849
AKR1C2	enhancer	yes	SRP074852_NCI-H1299-EGFP_NEO	0	ACH-000510	NCI-H1299-EGFP	ab4729	Illumina HiSeq 2000	single	no	SRP074852	No	-0.095322447
AKR1C2	enhancer	yes	SRP092083_A549	1.4284219057646843	ACH-000681	A549	ab4729	Illumina HiSeq 2500	single	yes	SRP092083	Yes	-0.847341798
AKR1C2	enhancer	yes	SRP092083_NCI-H3122	0	ACH-000337	NCI-H3122	ab4729	Illumina HiSeq 2500	single	no	SRP092083	No	-0.179972347
AKR1C2	enhancer	yes	SRP102097_A549	2.8823093789004712	ACH-000681	A549	ab4729	NextSeq 500	single	yes	SRP102097	Yes	-0.847341798
AKR1C2	enhancer	yes	SRP221711_Calu-1	0	ACH-000511	Calu-1	ab4729	NextSeq 500	paired	yes	SRP221711	No	-0.323065399
AKR1C2	enhancer	yes	SRP221711_EBC-1	0	ACH-000563	EBC-1	ab4729	NextSeq 500	paired	yes	SRP221711	No	-0.193585536
AKR1C2	enhancer	yes	SRP221711_HARA	0	ACH-000843	HARA	ab4729	NextSeq 500	paired	no	SRP221711	No	-0.228650316
AKR1C2	enhancer	yes	SRP221711_HCC2450	0	ACH-000975	HCC2450	ab4729	NextSeq 500	paired	yes	SRP221711	No	-0.109811844
AKR1C2	enhancer	yes	SRP221711_KNS62	0.001565585	ACH-000858	KNS62	ab4729	NextSeq 500	paired	no	SRP221711	No	-0.135338912
AKR1C2	enhancer	yes	SRP221711_LK2	0.022691003	ACH-000769	LK2	ab4729	NextSeq 500	paired	yes	SRP221711	Yes	-1.541860168
AKR1C2	enhancer	yes	SRP221711_NCI-H2887	1.7995105256025608	ACH-000251	NCI-H2887	ab4729	NextSeq 500	paired	no	SRP221711	Yes	-0.738570681
AKR1C2	enhancer	yes	SRP241932_A549_ATCC	2.812312217950821	ACH-000681	A549	ab4729	Illumina HiSeq 4000	single	yes	SRP241932	Yes	-0.847341798
AKR1C2	enhancer	yes	SRP241932_EKVX	0.1770703815496885	ACH-000706	EKVX	ab4729	Illumina HiSeq 4000	single	no	SRP241932	No	-0.363008587
AKR1C2	enhancer	yes	SRP241932_HOP-62	0	ACH-000861	HOP-62	ab4729	Illumina HiSeq 4000	single	no	SRP241932	No	-0.331100563
AKR1C2	enhancer	yes	SRP241932_NCI-H226	0	ACH-000367	NCI-H226	ab4729	Illumina HiSeq 4000	single	no	SRP241932	No	-0.294693668
AKR1C2	enhancer	yes	SRP241932_NCI-H23	0	ACH-000900	NCI-H23	ab4729	Illumina HiSeq 4000	single	yes	SRP241932	No	-0.294997937
AKR1C2	enhancer	yes	SRP241932_NCI-H460	1.5669010008298434	ACH-000463	NCI-H460	ab4729	Illumina HiSeq 4000	single	yes	SRP241932	Yes	-1.174022556
AKR1C2	enhancer	yes	SRP241932_NCI-H522	0.23430032361012235	ACH-000343	NCI-H522	ab4729	Illumina HiSeq 4000	single	no	SRP241932	No	-0.091841847
AKR1C2	enhancer	yes	SRP273625_NCI-H1299	0	ACH-000510	NCI-H1299	ab4729	Illumina HiSeq 2500	single	no	SRP273625	No	-0.095322447
AKR1C2	enhancer	yes	SRP315743_NCI-H1299	0	ACH-000510	NCI-H1299	ab4729	Illumina HiSeq 2500	single	no	SRP315743	No	-0.095322447
AKR1C2	enhancer	yes	SRP321882_NCI-H441	0.002948772	ACH-000638	NCI-H441	ab4729	NextSeq 500	paired	no	SRP321882	No	-0.071317897
AKR1C2	enhancer	yes	SRP333136_NCI-H2087	0.072609758	ACH-000841	NCI-H2087	ab4729	Illumina HiSeq 4000	paired	no	SRP333136	No	-0.29232443
AKR1C2	promoter	yes	DRP001938_A427	0.052142382	ACH-000757	A427	ab4729	Illumina HiSeq 2500	single	no	DRP001938	No	0.080881664
AKR1C2	promoter	yes	DRP001938_A549	23.246288980873334	ACH-000681	A549	ab4729	Illumina HiSeq 2500	single	yes	DRP001938	Yes	-0.847341798
AKR1C2	promoter	yes	DRP001938_ABC-1	0.4273028744738724	ACH-000528	ABC-1	ab4729	Illumina HiSeq 2500	single	no	DRP001938	No	-0.180218337
AKR1C2	promoter	yes	DRP001938_NCI-H1299	0.040186886	ACH-000510	NCI-H1299	ab4729	Illumina HiSeq 2500	single	no	DRP001938	No	-0.095322447
AKR1C2	promoter	yes	DRP001938_NCI-H1437	25.89886640843091	ACH-000589	NCI-H1437	ab4729	Illumina HiSeq 2500	single	no	DRP001938	Yes	-0.938297075
AKR1C2	promoter	yes	DRP001938_NCI-H1648	10.230362634782962	ACH-000766	NCI-H1648	ab4729	Illumina HiSeq 2500	single	yes	DRP001938	Yes	-0.585667026
AKR1C2	promoter	yes	DRP001938_NCI-H1650	0.552733415	ACH-000035	NCI-H1650	ab4729	Illumina HiSeq 2500	single	no	DRP001938	No	-0.198131675
AKR1C2	promoter	yes	DRP001938_NCI-H1703	0.17880938016451323	ACH-000747	NCI-H1703	ab4729	Illumina HiSeq 2500	single	no	DRP001938	No	-0.374121796
AKR1C2	promoter	yes	DRP001938_NCI-H1975	0.067098218	ACH-000587	NCI-H1975	ab4729	Illumina HiSeq 2500	single	no	DRP001938	No	-0.047414874
AKR1C2	promoter	yes	DRP001938_NCI-H2126	2.8033768681452824	ACH-000785	NCI-H2126	ab4729	Illumina HiSeq 2500	single	yes	DRP001938	No	-0.362298287
AKR1C2	promoter	yes	DRP001938_NCI-H322	2.472807871	ACH-000837	NCI-H322	ab4729	Illumina HiSeq 2500	single	yes	DRP001938	Yes	-0.615712222
AKR1C2	promoter	yes	DRP001938_PC-14	1.0331164703980469	ACH-000030	PC-14	ab4729	Illumina HiSeq 2500	single	no	DRP001938	No	-0.397123711
AKR1C2	promoter	yes	DRP001938_RERF-LC-Ad1	0.2362059716444749	ACH-000791	RERF-LC-Ad1	ab4729	Illumina HiSeq 2500	single	no	DRP001938	No	-0.087000608
AKR1C2	promoter	yes	DRP001938_RERF-LC-Ad2	0.24299207644859325	ACH-000774	RERF-LC-Ad2	ab4729	Illumina HiSeq 2500	single	no	DRP001938	No	-0.186314455
AKR1C2	promoter	yes	DRP001938_VMRC-LCD	0.2666052702721532	ACH-001233	VMRC-LCD	ab4729	Illumina HiSeq 2500	single	no	DRP001938	No	-0.053529944
AKR1C2	promoter	yes	GSE66992-H2009	0.42926159483013737	ACH-000886	H2009	ab4729	Illumina MiSeq	single	no	GSE66992	No	-0.114417073
AKR1C2	promoter	yes	GSE66992-HCC95	0.6683243607007541	ACH-000454	HCC95	ab4729	Illumina MiSeq	single	no	GSE66992	Yes	-0.762134849
AKR1C2	promoter	yes	SRP074852_NCI-H1299-EGFP_NEO	0.12988000412542458	ACH-000510	NCI-H1299-EGFP	ab4729	Illumina HiSeq 2000	single	no	SRP074852	No	-0.095322447
AKR1C2	promoter	yes	SRP092083_A549	5.278577727159508	ACH-000681	A549	ab4729	Illumina HiSeq 2500	single	yes	SRP092083	Yes	-0.847341798
AKR1C2	promoter	yes	SRP092083_NCI-H3122	0.43024819195925534	ACH-000337	NCI-H3122	ab4729	Illumina HiSeq 2500	single	no	SRP092083	No	-0.179972347
AKR1C2	promoter	yes	SRP102097_A549	15.962864365978351	ACH-000681	A549	ab4729	NextSeq 500	single	yes	SRP102097	Yes	-0.847341798
AKR1C2	promoter	yes	SRP221711_Calu-1	0.1189779334435096	ACH-000511	Calu-1	ab4729	NextSeq 500	paired	yes	SRP221711	No	-0.323065399
AKR1C2	promoter	yes	SRP221711_EBC-1	0	ACH-000563	EBC-1	ab4729	NextSeq 500	paired	yes	SRP221711	No	-0.193585536
AKR1C2	promoter	yes	SRP221711_HARA	0.32815947454311334	ACH-000843	HARA	ab4729	NextSeq 500	paired	no	SRP221711	No	-0.228650316
AKR1C2	promoter	yes	SRP221711_HCC2450	0.32893690402691184	ACH-000975	HCC2450	ab4729	NextSeq 500	paired	yes	SRP221711	No	-0.109811844
AKR1C2	promoter	yes	SRP221711_KNS62	2.1654977612291644	ACH-000858	KNS62	ab4729	NextSeq 500	paired	no	SRP221711	No	-0.135338912
AKR1C2	promoter	yes	SRP221711_LK2	4.657553434372154	ACH-000769	LK2	ab4729	NextSeq 500	paired	yes	SRP221711	Yes	-1.541860168
AKR1C2	promoter	yes	SRP221711_NCI-H2887	8.172876595	ACH-000251	NCI-H2887	ab4729	NextSeq 500	paired	no	SRP221711	Yes	-0.738570681
AKR1C2	promoter	yes	SRP241932_A549_ATCC	9.241403239868829	ACH-000681	A549	ab4729	Illumina HiSeq 4000	single	yes	SRP241932	Yes	-0.847341798
AKR1C2	promoter	yes	SRP241932_EKVX	0.21477258128706775	ACH-000706	EKVX	ab4729	Illumina HiSeq 4000	single	no	SRP241932	No	-0.363008587
AKR1C2	promoter	yes	SRP241932_HOP-62	0.022790178	ACH-000861	HOP-62	ab4729	Illumina HiSeq 4000	single	no	SRP241932	No	-0.331100563
AKR1C2	promoter	yes	SRP241932_NCI-H226	0.3964488168902171	ACH-000367	NCI-H226	ab4729	Illumina HiSeq 4000	single	no	SRP241932	No	-0.294693668
AKR1C2	promoter	yes	SRP241932_NCI-H23	0.4289472740484039	ACH-000900	NCI-H23	ab4729	Illumina HiSeq 4000	single	yes	SRP241932	No	-0.294997937
AKR1C2	promoter	yes	SRP241932_NCI-H460	2.0861335905305634	ACH-000463	NCI-H460	ab4729	Illumina HiSeq 4000	single	yes	SRP241932	Yes	-1.174022556
AKR1C2	promoter	yes	SRP241932_NCI-H522	0.32207101139571154	ACH-000343	NCI-H522	ab4729	Illumina HiSeq 4000	single	no	SRP241932	No	-0.091841847
AKR1C2	promoter	yes	SRP273625_NCI-H1299	0.006332275	ACH-000510	NCI-H1299	ab4729	Illumina HiSeq 2500	single	no	SRP273625	No	-0.095322447
AKR1C2	promoter	yes	SRP315743_NCI-H1299	0.14735674338054383	ACH-000510	NCI-H1299	ab4729	Illumina HiSeq 2500	single	no	SRP315743	No	-0.095322447
AKR1C2	promoter	yes	SRP321882_NCI-H441	0.060196764	ACH-000638	NCI-H441	ab4729	NextSeq 500	paired	no	SRP321882	No	-0.071317897
AKR1C2	promoter	yes	SRP333136_NCI-H2087	0.4958159436777271	ACH-000841	NCI-H2087	ab4729	Illumina HiSeq 4000	paired	no	SRP333136	No	-0.29232443
AKR1C2	enhancer	yes	DRP001938_A427	0.090342922	ACH-000757	A427	ab4729	Illumina HiSeq 2500	single	no	DRP001938	No	0.080881664
AKR1C2	enhancer	yes	DRP001938_A549	31.414304328331585	ACH-000681	A549	ab4729	Illumina HiSeq 2500	single	yes	DRP001938	Yes	-0.847341798
AKR1C2	enhancer	yes	DRP001938_ABC-1	14.15829555612344	ACH-000528	ABC-1	ab4729	Illumina HiSeq 2500	single	no	DRP001938	No	-0.180218337
AKR1C2	enhancer	yes	DRP001938_NCI-H1299	0	ACH-000510	NCI-H1299	ab4729	Illumina HiSeq 2500	single	no	DRP001938	No	-0.095322447
AKR1C2	enhancer	yes	DRP001938_NCI-H1437	51.61011727974965	ACH-000589	NCI-H1437	ab4729	Illumina HiSeq 2500	single	no	DRP001938	Yes	-0.938297075
AKR1C2	enhancer	yes	DRP001938_NCI-H1648	13.279514716334598	ACH-000766	NCI-H1648	ab4729	Illumina HiSeq 2500	single	yes	DRP001938	Yes	-0.585667026
AKR1C2	enhancer	yes	DRP001938_NCI-H1650	1.6255827349756378	ACH-000035	NCI-H1650	ab4729	Illumina HiSeq 2500	single	no	DRP001938	No	-0.198131675
AKR1C2	enhancer	yes	DRP001938_NCI-H1703	0.14658475816728875	ACH-000747	NCI-H1703	ab4729	Illumina HiSeq 2500	single	no	DRP001938	No	-0.374121796
AKR1C2	enhancer	yes	DRP001938_NCI-H1975	0.6740946939552859	ACH-000587	NCI-H1975	ab4729	Illumina HiSeq 2500	single	no	DRP001938	No	-0.047414874
AKR1C2	enhancer	yes	DRP001938_NCI-H2126	10.938851515146402	ACH-000785	NCI-H2126	ab4729	Illumina HiSeq 2500	single	yes	DRP001938	No	-0.362298287
AKR1C2	enhancer	yes	DRP001938_NCI-H322	4.706469335311499	ACH-000837	NCI-H322	ab4729	Illumina HiSeq 2500	single	yes	DRP001938	Yes	-0.615712222
AKR1C2	enhancer	yes	DRP001938_PC-14	24.104604342121345	ACH-000030	PC-14	ab4729	Illumina HiSeq 2500	single	no	DRP001938	No	-0.397123711
AKR1C2	enhancer	yes	DRP001938_RERF-LC-Ad1	8.158121976	ACH-000791	RERF-LC-Ad1	ab4729	Illumina HiSeq 2500	single	no	DRP001938	No	-0.087000608
AKR1C2	enhancer	yes	DRP001938_RERF-LC-Ad2	1.1845726449148994	ACH-000774	RERF-LC-Ad2	ab4729	Illumina HiSeq 2500	single	no	DRP001938	No	-0.186314455
AKR1C2	enhancer	yes	DRP001938_VMRC-LCD	4.387495588499766	ACH-001233	VMRC-LCD	ab4729	Illumina HiSeq 2500	single	no	DRP001938	No	-0.053529944
AKR1C2	enhancer	yes	GSE66992-H2009	0.7609730405532397	ACH-000886	H2009	ab4729	Illumina MiSeq	single	no	GSE66992	No	-0.114417073
AKR1C2	enhancer	yes	GSE66992-HCC95	5.169505069806026	ACH-000454	HCC95	ab4729	Illumina MiSeq	single	no	GSE66992	Yes	-0.762134849
AKR1C2	enhancer	yes	SRP074852_NCI-H1299-EGFP_NEO	0.15242915121780362	ACH-000510	NCI-H1299-EGFP	ab4729	Illumina HiSeq 2000	single	no	SRP074852	No	-0.095322447
AKR1C2	enhancer	yes	SRP092083_A549	8.666990470114024	ACH-000681	A549	ab4729	Illumina HiSeq 2500	single	yes	SRP092083	Yes	-0.847341798
AKR1C2	enhancer	yes	SRP092083_NCI-H3122	2.8693221408718235	ACH-000337	NCI-H3122	ab4729	Illumina HiSeq 2500	single	no	SRP092083	No	-0.179972347
AKR1C2	enhancer	yes	SRP102097_A549	10.216508180065269	ACH-000681	A549	ab4729	NextSeq 500	single	yes	SRP102097	Yes	-0.847341798
AKR1C2	enhancer	yes	SRP221711_Calu-1	0.36912271089278736	ACH-000511	Calu-1	ab4729	NextSeq 500	paired	yes	SRP221711	No	-0.323065399
AKR1C2	enhancer	yes	SRP221711_EBC-1	5.160859341896497	ACH-000563	EBC-1	ab4729	NextSeq 500	paired	yes	SRP221711	No	-0.193585536
AKR1C2	enhancer	yes	SRP221711_HARA	0.6345131717676348	ACH-000843	HARA	ab4729	NextSeq 500	paired	no	SRP221711	No	-0.228650316
AKR1C2	enhancer	yes	SRP221711_HCC2450	0.007533078	ACH-000975	HCC2450	ab4729	NextSeq 500	paired	yes	SRP221711	No	-0.109811844
AKR1C2	enhancer	yes	SRP221711_KNS62	2.5065662915482476	ACH-000858	KNS62	ab4729	NextSeq 500	paired	no	SRP221711	No	-0.135338912
AKR1C2	enhancer	yes	SRP221711_LK2	22.651416608920464	ACH-000769	LK2	ab4729	NextSeq 500	paired	yes	SRP221711	Yes	-1.541860168
AKR1C2	enhancer	yes	SRP221711_NCI-H2887	6.862656226764481	ACH-000251	NCI-H2887	ab4729	NextSeq 500	paired	no	SRP221711	Yes	-0.738570681
AKR1C2	enhancer	yes	SRP241932_A549_ATCC	13.344286474700157	ACH-000681	A549	ab4729	Illumina HiSeq 4000	single	yes	SRP241932	Yes	-0.847341798
AKR1C2	enhancer	yes	SRP241932_EKVX	2.728225988	ACH-000706	EKVX	ab4729	Illumina HiSeq 4000	single	no	SRP241932	No	-0.363008587
AKR1C2	enhancer	yes	SRP241932_HOP-62	0.27216160187354455	ACH-000861	HOP-62	ab4729	Illumina HiSeq 4000	single	no	SRP241932	No	-0.331100563
AKR1C2	enhancer	yes	SRP241932_NCI-H226	1.7301023668509263	ACH-000367	NCI-H226	ab4729	Illumina HiSeq 4000	single	no	SRP241932	No	-0.294693668
AKR1C2	enhancer	yes	SRP241932_NCI-H23	2.7640771808532567	ACH-000900	NCI-H23	ab4729	Illumina HiSeq 4000	single	yes	SRP241932	No	-0.294997937
AKR1C2	enhancer	yes	SRP241932_NCI-H460	12.92794606174414	ACH-000463	NCI-H460	ab4729	Illumina HiSeq 4000	single	yes	SRP241932	Yes	-1.174022556
AKR1C2	enhancer	yes	SRP241932_NCI-H522	0.5337077381289922	ACH-000343	NCI-H522	ab4729	Illumina HiSeq 4000	single	no	SRP241932	No	-0.091841847
AKR1C2	enhancer	yes	SRP273625_NCI-H1299	0.095526948	ACH-000510	NCI-H1299	ab4729	Illumina HiSeq 2500	single	no	SRP273625	No	-0.095322447
AKR1C2	enhancer	yes	SRP315743_NCI-H1299	0.13100535860428442	ACH-000510	NCI-H1299	ab4729	Illumina HiSeq 2500	single	no	SRP315743	No	-0.095322447
AKR1C2	enhancer	yes	SRP321882_NCI-H441	1.0856272295265714	ACH-000638	NCI-H441	ab4729	NextSeq 500	paired	no	SRP321882	No	-0.071317897
AKR1C2	enhancer	yes	SRP333136_NCI-H2087	0.46431283340264784	ACH-000841	NCI-H2087	ab4729	Illumina HiSeq 4000	paired	no	SRP333136	No	-0.29232443
AKR1C2	enhancer	yes	DRP001938_A427	0.16475845967901165	ACH-000757	A427	ab4729	Illumina HiSeq 2500	single	no	DRP001938	No	0.080881664
AKR1C2	enhancer	yes	DRP001938_A549	13.41555467761796	ACH-000681	A549	ab4729	Illumina HiSeq 2500	single	yes	DRP001938	Yes	-0.847341798
AKR1C2	enhancer	yes	DRP001938_ABC-1	6.208155425691725	ACH-000528	ABC-1	ab4729	Illumina HiSeq 2500	single	no	DRP001938	No	-0.180218337
AKR1C2	enhancer	yes	DRP001938_NCI-H1299	0.087383696	ACH-000510	NCI-H1299	ab4729	Illumina HiSeq 2500	single	no	DRP001938	No	-0.095322447
AKR1C2	enhancer	yes	DRP001938_NCI-H1437	83.23582538078571	ACH-000589	NCI-H1437	ab4729	Illumina HiSeq 2500	single	no	DRP001938	Yes	-0.938297075
AKR1C2	enhancer	yes	DRP001938_NCI-H1648	7.770073917297849	ACH-000766	NCI-H1648	ab4729	Illumina HiSeq 2500	single	yes	DRP001938	Yes	-0.585667026
AKR1C2	enhancer	yes	DRP001938_NCI-H1650	1.1608160990058454	ACH-000035	NCI-H1650	ab4729	Illumina HiSeq 2500	single	no	DRP001938	No	-0.198131675
AKR1C2	enhancer	yes	DRP001938_NCI-H1703	0.14566300086366474	ACH-000747	NCI-H1703	ab4729	Illumina HiSeq 2500	single	no	DRP001938	No	-0.374121796
AKR1C2	enhancer	yes	DRP001938_NCI-H1975	0.49566942759068405	ACH-000587	NCI-H1975	ab4729	Illumina HiSeq 2500	single	no	DRP001938	No	-0.047414874
AKR1C2	enhancer	yes	DRP001938_NCI-H2126	2.0585590094122392	ACH-000785	NCI-H2126	ab4729	Illumina HiSeq 2500	single	yes	DRP001938	No	-0.362298287
AKR1C2	enhancer	yes	DRP001938_NCI-H322	1.5669015599393294	ACH-000837	NCI-H322	ab4729	Illumina HiSeq 2500	single	yes	DRP001938	Yes	-0.615712222
AKR1C2	enhancer	yes	DRP001938_PC-14	25.447843251105013	ACH-000030	PC-14	ab4729	Illumina HiSeq 2500	single	no	DRP001938	No	-0.397123711
AKR1C2	enhancer	yes	DRP001938_RERF-LC-Ad1	0.7154491965341386	ACH-000791	RERF-LC-Ad1	ab4729	Illumina HiSeq 2500	single	no	DRP001938	No	-0.087000608
AKR1C2	enhancer	yes	DRP001938_RERF-LC-Ad2	0.7991208591232997	ACH-000774	RERF-LC-Ad2	ab4729	Illumina HiSeq 2500	single	no	DRP001938	No	-0.186314455
AKR1C2	enhancer	yes	DRP001938_VMRC-LCD	0.6638194777944992	ACH-001233	VMRC-LCD	ab4729	Illumina HiSeq 2500	single	no	DRP001938	No	-0.053529944
AKR1C2	enhancer	yes	GSE66992-H2009	0.2868304625050775	ACH-000886	H2009	ab4729	Illumina MiSeq	single	no	GSE66992	No	-0.114417073
AKR1C2	enhancer	yes	GSE66992-HCC95	24.028044941178685	ACH-000454	HCC95	ab4729	Illumina MiSeq	single	no	GSE66992	Yes	-0.762134849
AKR1C2	enhancer	yes	SRP074852_NCI-H1299-EGFP_NEO	0.10651050738275109	ACH-000510	NCI-H1299-EGFP	ab4729	Illumina HiSeq 2000	single	no	SRP074852	No	-0.095322447
AKR1C2	enhancer	yes	SRP092083_A549	11.741877537777553	ACH-000681	A549	ab4729	Illumina HiSeq 2500	single	yes	SRP092083	Yes	-0.847341798
AKR1C2	enhancer	yes	SRP092083_NCI-H3122	0.3385368359382516	ACH-000337	NCI-H3122	ab4729	Illumina HiSeq 2500	single	no	SRP092083	No	-0.179972347
AKR1C2	enhancer	yes	SRP102097_A549	4.941980775079298	ACH-000681	A549	ab4729	NextSeq 500	single	yes	SRP102097	Yes	-0.847341798
AKR1C2	enhancer	yes	SRP221711_Calu-1	0.44657564800361105	ACH-000511	Calu-1	ab4729	NextSeq 500	paired	yes	SRP221711	No	-0.323065399
AKR1C2	enhancer	yes	SRP221711_EBC-1	0.4517594555328632	ACH-000563	EBC-1	ab4729	NextSeq 500	paired	yes	SRP221711	No	-0.193585536
AKR1C2	enhancer	yes	SRP221711_HARA	0.47249513475943017	ACH-000843	HARA	ab4729	NextSeq 500	paired	no	SRP221711	No	-0.228650316
AKR1C2	enhancer	yes	SRP221711_HCC2450	0.21541819260038175	ACH-000975	HCC2450	ab4729	NextSeq 500	paired	yes	SRP221711	No	-0.109811844
AKR1C2	enhancer	yes	SRP221711_KNS62	1.1040187240469044	ACH-000858	KNS62	ab4729	NextSeq 500	paired	no	SRP221711	No	-0.135338912
AKR1C2	enhancer	yes	SRP221711_LK2	6.546319731561274	ACH-000769	LK2	ab4729	NextSeq 500	paired	yes	SRP221711	Yes	-1.541860168
AKR1C2	enhancer	yes	SRP221711_NCI-H2887	4.707675468557574	ACH-000251	NCI-H2887	ab4729	NextSeq 500	paired	no	SRP221711	Yes	-0.738570681
AKR1C2	enhancer	yes	SRP241932_A549_ATCC	11.613729748808105	ACH-000681	A549	ab4729	Illumina HiSeq 4000	single	yes	SRP241932	Yes	-0.847341798
AKR1C2	enhancer	yes	SRP241932_EKVX	0.1318086293134196	ACH-000706	EKVX	ab4729	Illumina HiSeq 4000	single	no	SRP241932	No	-0.363008587
AKR1C2	enhancer	yes	SRP241932_HOP-62	0.078792276	ACH-000861	HOP-62	ab4729	Illumina HiSeq 4000	single	no	SRP241932	No	-0.331100563
AKR1C2	enhancer	yes	SRP241932_NCI-H226	1.4800221731950496	ACH-000367	NCI-H226	ab4729	Illumina HiSeq 4000	single	no	SRP241932	No	-0.294693668
AKR1C2	enhancer	yes	SRP241932_NCI-H23	0.2246606699109803	ACH-000900	NCI-H23	ab4729	Illumina HiSeq 4000	single	yes	SRP241932	No	-0.294997937
AKR1C2	enhancer	yes	SRP241932_NCI-H460	8.918801742504384	ACH-000463	NCI-H460	ab4729	Illumina HiSeq 4000	single	yes	SRP241932	Yes	-1.174022556
AKR1C2	enhancer	yes	SRP241932_NCI-H522	0.29722090060022016	ACH-000343	NCI-H522	ab4729	Illumina HiSeq 4000	single	no	SRP241932	No	-0.091841847
AKR1C2	enhancer	yes	SRP273625_NCI-H1299	0.013849552	ACH-000510	NCI-H1299	ab4729	Illumina HiSeq 2500	single	no	SRP273625	No	-0.095322447
AKR1C2	enhancer	yes	SRP315743_NCI-H1299	0.20806746379269148	ACH-000510	NCI-H1299	ab4729	Illumina HiSeq 2500	single	no	SRP315743	No	-0.095322447
AKR1C2	enhancer	yes	SRP321882_NCI-H441	0.26265301091192217	ACH-000638	NCI-H441	ab4729	NextSeq 500	paired	no	SRP321882	No	-0.071317897
AKR1C2	enhancer	yes	SRP333136_NCI-H2087	0.8202279960114646	ACH-000841	NCI-H2087	ab4729	Illumina HiSeq 4000	paired	no	SRP333136	No	-0.29232443
AKR1C2	enhancer	yes	DRP001938_A427	0.4808102333036244	ACH-000757	A427	ab4729	Illumina HiSeq 2500	single	no	DRP001938	No	0.080881664
AKR1C2	enhancer	yes	DRP001938_A549	48.82090811069195	ACH-000681	A549	ab4729	Illumina HiSeq 2500	single	yes	DRP001938	Yes	-0.847341798
AKR1C2	enhancer	yes	DRP001938_ABC-1	4.675204583406448	ACH-000528	ABC-1	ab4729	Illumina HiSeq 2500	single	no	DRP001938	No	-0.180218337
AKR1C2	enhancer	yes	DRP001938_NCI-H1299	0.23145620547808132	ACH-000510	NCI-H1299	ab4729	Illumina HiSeq 2500	single	no	DRP001938	No	-0.095322447
AKR1C2	enhancer	yes	DRP001938_NCI-H1437	65.68238846852229	ACH-000589	NCI-H1437	ab4729	Illumina HiSeq 2500	single	no	DRP001938	Yes	-0.938297075
AKR1C2	enhancer	yes	DRP001938_NCI-H1648	32.17223581534166	ACH-000766	NCI-H1648	ab4729	Illumina HiSeq 2500	single	yes	DRP001938	Yes	-0.585667026
AKR1C2	enhancer	yes	DRP001938_NCI-H1650	2.656398374319709	ACH-000035	NCI-H1650	ab4729	Illumina HiSeq 2500	single	no	DRP001938	No	-0.198131675
AKR1C2	enhancer	yes	DRP001938_NCI-H1703	2.623228299	ACH-000747	NCI-H1703	ab4729	Illumina HiSeq 2500	single	no	DRP001938	No	-0.374121796
AKR1C2	enhancer	yes	DRP001938_NCI-H1975	2.1523288747439016	ACH-000587	NCI-H1975	ab4729	Illumina HiSeq 2500	single	no	DRP001938	No	-0.047414874
AKR1C2	enhancer	yes	DRP001938_NCI-H2126	8.681474281824553	ACH-000785	NCI-H2126	ab4729	Illumina HiSeq 2500	single	yes	DRP001938	No	-0.362298287
AKR1C2	enhancer	yes	DRP001938_NCI-H322	17.474635782975415	ACH-000837	NCI-H322	ab4729	Illumina HiSeq 2500	single	yes	DRP001938	Yes	-0.615712222
AKR1C2	enhancer	yes	DRP001938_PC-14	57.73207662509038	ACH-000030	PC-14	ab4729	Illumina HiSeq 2500	single	no	DRP001938	No	-0.397123711
AKR1C2	enhancer	yes	DRP001938_RERF-LC-Ad1	9.57572746	ACH-000791	RERF-LC-Ad1	ab4729	Illumina HiSeq 2500	single	no	DRP001938	No	-0.087000608
AKR1C2	enhancer	yes	DRP001938_RERF-LC-Ad2	2.1513475518043226	ACH-000774	RERF-LC-Ad2	ab4729	Illumina HiSeq 2500	single	no	DRP001938	No	-0.186314455
AKR1C2	enhancer	yes	DRP001938_VMRC-LCD	9.780797926095817	ACH-001233	VMRC-LCD	ab4729	Illumina HiSeq 2500	single	no	DRP001938	No	-0.053529944
AKR1C2	enhancer	yes	GSE66992-H2009	3.022618812	ACH-000886	H2009	ab4729	Illumina MiSeq	single	no	GSE66992	No	-0.114417073
AKR1C2	enhancer	yes	GSE66992-HCC95	24.107335357666017	ACH-000454	HCC95	ab4729	Illumina MiSeq	single	no	GSE66992	Yes	-0.762134849
AKR1C2	enhancer	yes	SRP074852_NCI-H1299-EGFP_NEO	0.11959977837957116	ACH-000510	NCI-H1299-EGFP	ab4729	Illumina HiSeq 2000	single	no	SRP074852	No	-0.095322447
AKR1C2	enhancer	yes	SRP092083_A549	11.761073420597956	ACH-000681	A549	ab4729	Illumina HiSeq 2500	single	yes	SRP092083	Yes	-0.847341798
AKR1C2	enhancer	yes	SRP092083_NCI-H3122	3.856418161916209	ACH-000337	NCI-H3122	ab4729	Illumina HiSeq 2500	single	no	SRP092083	No	-0.179972347
AKR1C2	enhancer	yes	SRP102097_A549	21.66663905217097	ACH-000681	A549	ab4729	NextSeq 500	single	yes	SRP102097	Yes	-0.847341798
AKR1C2	enhancer	yes	SRP221711_Calu-1	2.9723037401529457	ACH-000511	Calu-1	ab4729	NextSeq 500	paired	yes	SRP221711	No	-0.323065399
AKR1C2	enhancer	yes	SRP221711_EBC-1	14.75132647734422	ACH-000563	EBC-1	ab4729	NextSeq 500	paired	yes	SRP221711	No	-0.193585536
AKR1C2	enhancer	yes	SRP221711_HARA	0.6329903398110316	ACH-000843	HARA	ab4729	NextSeq 500	paired	no	SRP221711	No	-0.228650316
AKR1C2	enhancer	yes	SRP221711_HCC2450	0.4049650701192709	ACH-000975	HCC2450	ab4729	NextSeq 500	paired	yes	SRP221711	No	-0.109811844
AKR1C2	enhancer	yes	SRP221711_KNS62	3.3583444674198444	ACH-000858	KNS62	ab4729	NextSeq 500	paired	no	SRP221711	No	-0.135338912
AKR1C2	enhancer	yes	SRP221711_LK2	23.432638239264488	ACH-000769	LK2	ab4729	NextSeq 500	paired	yes	SRP221711	Yes	-1.541860168
AKR1C2	enhancer	yes	SRP221711_NCI-H2887	6.862820845200465	ACH-000251	NCI-H2887	ab4729	NextSeq 500	paired	no	SRP221711	Yes	-0.738570681
AKR1C2	enhancer	yes	SRP241932_A549_ATCC	33.75494176	ACH-000681	A549	ab4729	Illumina HiSeq 4000	single	yes	SRP241932	Yes	-0.847341798
AKR1C2	enhancer	yes	SRP241932_EKVX	2.9399374378644505	ACH-000706	EKVX	ab4729	Illumina HiSeq 4000	single	no	SRP241932	No	-0.363008587
AKR1C2	enhancer	yes	SRP241932_HOP-62	1.6118654197454452	ACH-000861	HOP-62	ab4729	Illumina HiSeq 4000	single	no	SRP241932	No	-0.331100563
AKR1C2	enhancer	yes	SRP241932_NCI-H226	10.57196256197416	ACH-000367	NCI-H226	ab4729	Illumina HiSeq 4000	single	no	SRP241932	No	-0.294693668
AKR1C2	enhancer	yes	SRP241932_NCI-H23	1.8855355832209957	ACH-000900	NCI-H23	ab4729	Illumina HiSeq 4000	single	yes	SRP241932	No	-0.294997937
AKR1C2	enhancer	yes	SRP241932_NCI-H460	30.017934461006753	ACH-000463	NCI-H460	ab4729	Illumina HiSeq 4000	single	yes	SRP241932	Yes	-1.174022556
AKR1C2	enhancer	yes	SRP241932_NCI-H522	2.2785054520001777	ACH-000343	NCI-H522	ab4729	Illumina HiSeq 4000	single	no	SRP241932	No	-0.091841847
AKR1C2	enhancer	yes	SRP273625_NCI-H1299	0.33366142434569507	ACH-000510	NCI-H1299	ab4729	Illumina HiSeq 2500	single	no	SRP273625	No	-0.095322447
AKR1C2	enhancer	yes	SRP315743_NCI-H1299	0.6865508005596124	ACH-000510	NCI-H1299	ab4729	Illumina HiSeq 2500	single	no	SRP315743	No	-0.095322447
AKR1C2	enhancer	yes	SRP321882_NCI-H441	0.5290956364282117	ACH-000638	NCI-H441	ab4729	NextSeq 500	paired	no	SRP321882	No	-0.071317897
AKR1C2	enhancer	yes	SRP333136_NCI-H2087	0.6962008784367488	ACH-000841	NCI-H2087	ab4729	Illumina HiSeq 4000	paired	no	SRP333136	No	-0.29232443
AKR1C3	promoter	yes	DRP001938_A427	0.083222655	ACH-000757	A427	ab4729	Illumina HiSeq 2500	single	no	DRP001938	No	0.080881664
AKR1C3	promoter	yes	DRP001938_A549	5.093719959	ACH-000681	A549	ab4729	Illumina HiSeq 2500	single	yes	DRP001938	Yes	-0.847341798
AKR1C3	promoter	yes	DRP001938_ABC-1	0.41370041423115306	ACH-000528	ABC-1	ab4729	Illumina HiSeq 2500	single	no	DRP001938	No	-0.180218337
AKR1C3	promoter	yes	DRP001938_NCI-H1299	0.10140438419193416	ACH-000510	NCI-H1299	ab4729	Illumina HiSeq 2500	single	no	DRP001938	No	-0.095322447
AKR1C3	promoter	yes	DRP001938_NCI-H1437	0.8752440638840199	ACH-000589	NCI-H1437	ab4729	Illumina HiSeq 2500	single	no	DRP001938	Yes	-0.938297075
AKR1C3	promoter	yes	DRP001938_NCI-H1648	0.9321775287236922	ACH-000766	NCI-H1648	ab4729	Illumina HiSeq 2500	single	yes	DRP001938	Yes	-0.585667026
AKR1C3	promoter	yes	DRP001938_NCI-H1650	0.082817004	ACH-000035	NCI-H1650	ab4729	Illumina HiSeq 2500	single	no	DRP001938	No	-0.198131675
AKR1C3	promoter	yes	DRP001938_NCI-H1703	0.046734206	ACH-000747	NCI-H1703	ab4729	Illumina HiSeq 2500	single	no	DRP001938	No	-0.374121796
AKR1C3	promoter	yes	DRP001938_NCI-H1975	0.19759599998262195	ACH-000587	NCI-H1975	ab4729	Illumina HiSeq 2500	single	no	DRP001938	No	-0.047414874
AKR1C3	promoter	yes	DRP001938_NCI-H2126	0.5329951486984889	ACH-000785	NCI-H2126	ab4729	Illumina HiSeq 2500	single	yes	DRP001938	No	-0.362298287
AKR1C3	promoter	yes	DRP001938_NCI-H322	0.25663907066980995	ACH-000837	NCI-H322	ab4729	Illumina HiSeq 2500	single	yes	DRP001938	Yes	-0.615712222
AKR1C3	promoter	yes	DRP001938_PC-14	1.3494371158579983	ACH-000030	PC-14	ab4729	Illumina HiSeq 2500	single	no	DRP001938	No	-0.397123711
AKR1C3	promoter	yes	DRP001938_RERF-LC-Ad1	0.8358036254600243	ACH-000791	RERF-LC-Ad1	ab4729	Illumina HiSeq 2500	single	no	DRP001938	No	-0.087000608
AKR1C3	promoter	yes	DRP001938_RERF-LC-Ad2	0.2533330468093457	ACH-000774	RERF-LC-Ad2	ab4729	Illumina HiSeq 2500	single	no	DRP001938	No	-0.186314455
AKR1C3	promoter	yes	DRP001938_VMRC-LCD	0.6465530808561591	ACH-001233	VMRC-LCD	ab4729	Illumina HiSeq 2500	single	no	DRP001938	No	-0.053529944
AKR1C3	promoter	yes	GSE66992-H2009	0.5361643215020497	ACH-000886	H2009	ab4729	Illumina MiSeq	single	no	GSE66992	No	-0.114417073
AKR1C3	promoter	yes	GSE66992-HCC95	4.228226797382037	ACH-000454	HCC95	ab4729	Illumina MiSeq	single	no	GSE66992	Yes	-0.762134849
AKR1C3	promoter	yes	SRP074852_NCI-H1299-EGFP_NEO	0.097014438	ACH-000510	NCI-H1299-EGFP	ab4729	Illumina HiSeq 2000	single	no	SRP074852	No	-0.095322447
AKR1C3	promoter	yes	SRP092083_A549	1.4862475540428828	ACH-000681	A549	ab4729	Illumina HiSeq 2500	single	yes	SRP092083	Yes	-0.847341798
AKR1C3	promoter	yes	SRP092083_NCI-H3122	0.35365863981701073	ACH-000337	NCI-H3122	ab4729	Illumina HiSeq 2500	single	no	SRP092083	No	-0.179972347
AKR1C3	promoter	yes	SRP102097_A549	1.4262617784280045	ACH-000681	A549	ab4729	NextSeq 500	single	yes	SRP102097	Yes	-0.847341798
AKR1C3	promoter	yes	SRP221711_Calu-1	0.1617828381061554	ACH-000511	Calu-1	ab4729	NextSeq 500	paired	yes	SRP221711	No	-0.323065399
AKR1C3	promoter	yes	SRP221711_EBC-1	0	ACH-000563	EBC-1	ab4729	NextSeq 500	paired	yes	SRP221711	No	-0.193585536
AKR1C3	promoter	yes	SRP221711_HARA	0.6418478158434983	ACH-000843	HARA	ab4729	NextSeq 500	paired	no	SRP221711	No	-0.228650316
AKR1C3	promoter	yes	SRP221711_HCC2450	0.7029754790465037	ACH-000975	HCC2450	ab4729	NextSeq 500	paired	yes	SRP221711	No	-0.109811844
AKR1C3	promoter	yes	SRP221711_KNS62	0.2221268928382132	ACH-000858	KNS62	ab4729	NextSeq 500	paired	no	SRP221711	No	-0.135338912
AKR1C3	promoter	yes	SRP221711_LK2	0.4086638754084706	ACH-000769	LK2	ab4729	NextSeq 500	paired	yes	SRP221711	Yes	-1.541860168
AKR1C3	promoter	yes	SRP221711_NCI-H2887	1.238443678486104	ACH-000251	NCI-H2887	ab4729	NextSeq 500	paired	no	SRP221711	Yes	-0.738570681
AKR1C3	promoter	yes	SRP241932_A549_ATCC	1.599292094	ACH-000681	A549	ab4729	Illumina HiSeq 4000	single	yes	SRP241932	Yes	-0.847341798
AKR1C3	promoter	yes	SRP241932_EKVX	0.4018711454172929	ACH-000706	EKVX	ab4729	Illumina HiSeq 4000	single	no	SRP241932	No	-0.363008587
AKR1C3	promoter	yes	SRP241932_HOP-62	0	ACH-000861	HOP-62	ab4729	Illumina HiSeq 4000	single	no	SRP241932	No	-0.331100563
AKR1C3	promoter	yes	SRP241932_NCI-H226	0.5808057144085567	ACH-000367	NCI-H226	ab4729	Illumina HiSeq 4000	single	no	SRP241932	No	-0.294693668
AKR1C3	promoter	yes	SRP241932_NCI-H23	0.3517973886751661	ACH-000900	NCI-H23	ab4729	Illumina HiSeq 4000	single	yes	SRP241932	No	-0.294997937
AKR1C3	promoter	yes	SRP241932_NCI-H460	1.010638361434142	ACH-000463	NCI-H460	ab4729	Illumina HiSeq 4000	single	yes	SRP241932	Yes	-1.174022556
AKR1C3	promoter	yes	SRP241932_NCI-H522	0.2443232735674043	ACH-000343	NCI-H522	ab4729	Illumina HiSeq 4000	single	no	SRP241932	No	-0.091841847
AKR1C3	promoter	yes	SRP273625_NCI-H1299	0.010451906	ACH-000510	NCI-H1299	ab4729	Illumina HiSeq 2500	single	no	SRP273625	No	-0.095322447
AKR1C3	promoter	yes	SRP315743_NCI-H1299	0.078568053	ACH-000510	NCI-H1299	ab4729	Illumina HiSeq 2500	single	no	SRP315743	No	-0.095322447
AKR1C3	promoter	yes	SRP321882_NCI-H441	0.2191875250853744	ACH-000638	NCI-H441	ab4729	NextSeq 500	paired	no	SRP321882	No	-0.071317897
AKR1C3	promoter	yes	SRP333136_NCI-H2087	0.5382342960398684	ACH-000841	NCI-H2087	ab4729	Illumina HiSeq 4000	paired	no	SRP333136	No	-0.29232443
AKR1C3	enhancer	yes	DRP001938_A427	1.1911115118861195	ACH-000757	A427	ab4729	Illumina HiSeq 2500	single	no	DRP001938	No	0.080881664
AKR1C3	enhancer	yes	DRP001938_A549	37.67022354173661	ACH-000681	A549	ab4729	Illumina HiSeq 2500	single	yes	DRP001938	Yes	-0.847341798
AKR1C3	enhancer	yes	DRP001938_ABC-1	26.26619055747986	ACH-000528	ABC-1	ab4729	Illumina HiSeq 2500	single	no	DRP001938	No	-0.180218337
AKR1C3	enhancer	yes	DRP001938_NCI-H1299	0.6846565685272217	ACH-000510	NCI-H1299	ab4729	Illumina HiSeq 2500	single	no	DRP001938	No	-0.095322447
AKR1C3	enhancer	yes	DRP001938_NCI-H1437	33.704218189239505	ACH-000589	NCI-H1437	ab4729	Illumina HiSeq 2500	single	no	DRP001938	Yes	-0.938297075
AKR1C3	enhancer	yes	DRP001938_NCI-H1648	20.208765707969665	ACH-000766	NCI-H1648	ab4729	Illumina HiSeq 2500	single	yes	DRP001938	Yes	-0.585667026
AKR1C3	enhancer	yes	DRP001938_NCI-H1650	14.52651554923222	ACH-000035	NCI-H1650	ab4729	Illumina HiSeq 2500	single	no	DRP001938	No	-0.198131675
AKR1C3	enhancer	yes	DRP001938_NCI-H1703	5.130859230041504	ACH-000747	NCI-H1703	ab4729	Illumina HiSeq 2500	single	no	DRP001938	No	-0.374121796
AKR1C3	enhancer	yes	DRP001938_NCI-H1975	18.39969458007813	ACH-000587	NCI-H1975	ab4729	Illumina HiSeq 2500	single	no	DRP001938	No	-0.047414874
AKR1C3	enhancer	yes	DRP001938_NCI-H2126	28.67669931983948	ACH-000785	NCI-H2126	ab4729	Illumina HiSeq 2500	single	yes	DRP001938	No	-0.362298287
AKR1C3	enhancer	yes	DRP001938_NCI-H322	9.918169967889783	ACH-000837	NCI-H322	ab4729	Illumina HiSeq 2500	single	yes	DRP001938	Yes	-0.615712222
AKR1C3	enhancer	yes	DRP001938_PC-14	75.96141736984254	ACH-000030	PC-14	ab4729	Illumina HiSeq 2500	single	no	DRP001938	No	-0.397123711
AKR1C3	enhancer	yes	DRP001938_RERF-LC-Ad1	7.307207490682602	ACH-000791	RERF-LC-Ad1	ab4729	Illumina HiSeq 2500	single	no	DRP001938	No	-0.087000608
AKR1C3	enhancer	yes	DRP001938_RERF-LC-Ad2	15.555379285812378	ACH-000774	RERF-LC-Ad2	ab4729	Illumina HiSeq 2500	single	no	DRP001938	No	-0.186314455
AKR1C3	enhancer	yes	DRP001938_VMRC-LCD	45.294900515556336	ACH-001233	VMRC-LCD	ab4729	Illumina HiSeq 2500	single	no	DRP001938	No	-0.053529944
AKR1C3	enhancer	yes	GSE66992-H2009	6.513759577512741	ACH-000886	H2009	ab4729	Illumina MiSeq	single	no	GSE66992	No	-0.114417073
AKR1C3	enhancer	yes	GSE66992-HCC95	43.36140574550629	ACH-000454	HCC95	ab4729	Illumina MiSeq	single	no	GSE66992	Yes	-0.762134849
AKR1C3	enhancer	yes	SRP074852_NCI-H1299-EGFP_NEO	0.8566545015573501	ACH-000510	NCI-H1299-EGFP	ab4729	Illumina HiSeq 2000	single	no	SRP074852	No	-0.095322447
AKR1C3	enhancer	yes	SRP092083_A549	17.097531625270843	ACH-000681	A549	ab4729	Illumina HiSeq 2500	single	yes	SRP092083	Yes	-0.847341798
AKR1C3	enhancer	yes	SRP092083_NCI-H3122	4.155658877789974	ACH-000337	NCI-H3122	ab4729	Illumina HiSeq 2500	single	no	SRP092083	No	-0.179972347
AKR1C3	enhancer	yes	SRP102097_A549	21.92447594	ACH-000681	A549	ab4729	NextSeq 500	single	yes	SRP102097	Yes	-0.847341798
AKR1C3	enhancer	yes	SRP221711_Calu-1	1.5256802407503127	ACH-000511	Calu-1	ab4729	NextSeq 500	paired	yes	SRP221711	No	-0.323065399
AKR1C3	enhancer	yes	SRP221711_EBC-1	17.08664034819603	ACH-000563	EBC-1	ab4729	NextSeq 500	paired	yes	SRP221711	No	-0.193585536
AKR1C3	enhancer	yes	SRP221711_HARA	4.218623841643334	ACH-000843	HARA	ab4729	NextSeq 500	paired	no	SRP221711	No	-0.228650316
AKR1C3	enhancer	yes	SRP221711_HCC2450	3.744101861834526	ACH-000975	HCC2450	ab4729	NextSeq 500	paired	yes	SRP221711	No	-0.109811844
AKR1C3	enhancer	yes	SRP221711_KNS62	9.746834808945655	ACH-000858	KNS62	ab4729	NextSeq 500	paired	no	SRP221711	No	-0.135338912
AKR1C3	enhancer	yes	SRP221711_LK2	21.58666764163971	ACH-000769	LK2	ab4729	NextSeq 500	paired	yes	SRP221711	Yes	-1.541860168
AKR1C3	enhancer	yes	SRP221711_NCI-H2887	34.42544706845283	ACH-000251	NCI-H2887	ab4729	NextSeq 500	paired	no	SRP221711	Yes	-0.738570681
AKR1C3	enhancer	yes	SRP241932_A549_ATCC	19.684175574541097	ACH-000681	A549	ab4729	Illumina HiSeq 4000	single	yes	SRP241932	Yes	-0.847341798
AKR1C3	enhancer	yes	SRP241932_EKVX	28.334705911636352	ACH-000706	EKVX	ab4729	Illumina HiSeq 4000	single	no	SRP241932	No	-0.363008587
AKR1C3	enhancer	yes	SRP241932_HOP-62	11.198895386457444	ACH-000861	HOP-62	ab4729	Illumina HiSeq 4000	single	no	SRP241932	No	-0.331100563
AKR1C3	enhancer	yes	SRP241932_NCI-H226	7.212058643579483	ACH-000367	NCI-H226	ab4729	Illumina HiSeq 4000	single	no	SRP241932	No	-0.294693668
AKR1C3	enhancer	yes	SRP241932_NCI-H23	1.920244686305523	ACH-000900	NCI-H23	ab4729	Illumina HiSeq 4000	single	yes	SRP241932	No	-0.294997937
AKR1C3	enhancer	yes	SRP241932_NCI-H460	22.09544931793213	ACH-000463	NCI-H460	ab4729	Illumina HiSeq 4000	single	yes	SRP241932	Yes	-1.174022556
AKR1C3	enhancer	yes	SRP241932_NCI-H522	2.7977577384710313	ACH-000343	NCI-H522	ab4729	Illumina HiSeq 4000	single	no	SRP241932	No	-0.091841847
AKR1C3	enhancer	yes	SRP273625_NCI-H1299	0.025793266	ACH-000510	NCI-H1299	ab4729	Illumina HiSeq 2500	single	no	SRP273625	No	-0.095322447
AKR1C3	enhancer	yes	SRP315743_NCI-H1299	1.4074648126214742	ACH-000510	NCI-H1299	ab4729	Illumina HiSeq 2500	single	no	SRP315743	No	-0.095322447
AKR1C3	enhancer	yes	SRP321882_NCI-H441	0.1309574666619301	ACH-000638	NCI-H441	ab4729	NextSeq 500	paired	no	SRP321882	No	-0.071317897
AKR1C3	enhancer	yes	SRP333136_NCI-H2087	1.4038317565917968	ACH-000841	NCI-H2087	ab4729	Illumina HiSeq 4000	paired	no	SRP333136	No	-0.29232443
AKR1C3	enhancer	yes	DRP001938_A427	0.33460417270660403	ACH-000757	A427	ab4729	Illumina HiSeq 2500	single	no	DRP001938	No	0.080881664
AKR1C3	enhancer	yes	DRP001938_A549	39.802358248498706	ACH-000681	A549	ab4729	Illumina HiSeq 2500	single	yes	DRP001938	Yes	-0.847341798
AKR1C3	enhancer	yes	DRP001938_ABC-1	2.1518426534202364	ACH-000528	ABC-1	ab4729	Illumina HiSeq 2500	single	no	DRP001938	No	-0.180218337
AKR1C3	enhancer	yes	DRP001938_NCI-H1299	0.2553953774770101	ACH-000510	NCI-H1299	ab4729	Illumina HiSeq 2500	single	no	DRP001938	No	-0.095322447
AKR1C3	enhancer	yes	DRP001938_NCI-H1437	133.70486928304035	ACH-000589	NCI-H1437	ab4729	Illumina HiSeq 2500	single	no	DRP001938	Yes	-0.938297075
AKR1C3	enhancer	yes	DRP001938_NCI-H1648	16.426667772602833	ACH-000766	NCI-H1648	ab4729	Illumina HiSeq 2500	single	yes	DRP001938	Yes	-0.585667026
AKR1C3	enhancer	yes	DRP001938_NCI-H1650	0.41506371874462145	ACH-000035	NCI-H1650	ab4729	Illumina HiSeq 2500	single	no	DRP001938	No	-0.198131675
AKR1C3	enhancer	yes	DRP001938_NCI-H1703	1.7424256208621791	ACH-000747	NCI-H1703	ab4729	Illumina HiSeq 2500	single	no	DRP001938	No	-0.374121796
AKR1C3	enhancer	yes	DRP001938_NCI-H1975	1.0529747488763597	ACH-000587	NCI-H1975	ab4729	Illumina HiSeq 2500	single	no	DRP001938	No	-0.047414874
AKR1C3	enhancer	yes	DRP001938_NCI-H2126	23.00699419	ACH-000785	NCI-H2126	ab4729	Illumina HiSeq 2500	single	yes	DRP001938	No	-0.362298287
AKR1C3	enhancer	yes	DRP001938_NCI-H322	14.118819852471352	ACH-000837	NCI-H322	ab4729	Illumina HiSeq 2500	single	yes	DRP001938	Yes	-0.615712222
AKR1C3	enhancer	yes	DRP001938_PC-14	43.93197402742174	ACH-000030	PC-14	ab4729	Illumina HiSeq 2500	single	no	DRP001938	No	-0.397123711
AKR1C3	enhancer	yes	DRP001938_RERF-LC-Ad1	2.7142731036080257	ACH-000791	RERF-LC-Ad1	ab4729	Illumina HiSeq 2500	single	no	DRP001938	No	-0.087000608
AKR1C3	enhancer	yes	DRP001938_RERF-LC-Ad2	1.4734781497946672	ACH-000774	RERF-LC-Ad2	ab4729	Illumina HiSeq 2500	single	no	DRP001938	No	-0.186314455
AKR1C3	enhancer	yes	DRP001938_VMRC-LCD	9.148247728	ACH-001233	VMRC-LCD	ab4729	Illumina HiSeq 2500	single	no	DRP001938	No	-0.053529944
AKR1C3	enhancer	yes	GSE66992-H2009	4.2927223600943885	ACH-000886	H2009	ab4729	Illumina MiSeq	single	no	GSE66992	No	-0.114417073
AKR1C3	enhancer	yes	GSE66992-HCC95	50.93934552060233	ACH-000454	HCC95	ab4729	Illumina MiSeq	single	no	GSE66992	Yes	-0.762134849
AKR1C3	enhancer	yes	SRP074852_NCI-H1299-EGFP_NEO	0.2972740270711996	ACH-000510	NCI-H1299-EGFP	ab4729	Illumina HiSeq 2000	single	no	SRP074852	No	-0.095322447
AKR1C3	enhancer	yes	SRP092083_A549	10.566234020210846	ACH-000681	A549	ab4729	Illumina HiSeq 2500	single	yes	SRP092083	Yes	-0.847341798
AKR1C3	enhancer	yes	SRP092083_NCI-H3122	2.4030035787915422	ACH-000337	NCI-H3122	ab4729	Illumina HiSeq 2500	single	no	SRP092083	No	-0.179972347
AKR1C3	enhancer	yes	SRP102097_A549	10.837550343896588	ACH-000681	A549	ab4729	NextSeq 500	single	yes	SRP102097	Yes	-0.847341798
AKR1C3	enhancer	yes	SRP221711_Calu-1	0	ACH-000511	Calu-1	ab4729	NextSeq 500	paired	yes	SRP221711	No	-0.323065399
AKR1C3	enhancer	yes	SRP221711_EBC-1	0.082005	ACH-000563	EBC-1	ab4729	NextSeq 500	paired	yes	SRP221711	No	-0.193585536
AKR1C3	enhancer	yes	SRP221711_HARA	0.4267680933890353	ACH-000843	HARA	ab4729	NextSeq 500	paired	no	SRP221711	No	-0.228650316
AKR1C3	enhancer	yes	SRP221711_HCC2450	0.26968322878082596	ACH-000975	HCC2450	ab4729	NextSeq 500	paired	yes	SRP221711	No	-0.109811844
AKR1C3	enhancer	yes	SRP221711_KNS62	1.774575964377986	ACH-000858	KNS62	ab4729	NextSeq 500	paired	no	SRP221711	No	-0.135338912
AKR1C3	enhancer	yes	SRP221711_LK2	25.03286433037784	ACH-000769	LK2	ab4729	NextSeq 500	paired	yes	SRP221711	Yes	-1.541860168
AKR1C3	enhancer	yes	SRP221711_NCI-H2887	1.676757252492061	ACH-000251	NCI-H2887	ab4729	NextSeq 500	paired	no	SRP221711	Yes	-0.738570681
AKR1C3	enhancer	yes	SRP241932_A549_ATCC	12.523104024595684	ACH-000681	A549	ab4729	Illumina HiSeq 4000	single	yes	SRP241932	Yes	-0.847341798
AKR1C3	enhancer	yes	SRP241932_EKVX	0.9451980990999276	ACH-000706	EKVX	ab4729	Illumina HiSeq 4000	single	no	SRP241932	No	-0.363008587
AKR1C3	enhancer	yes	SRP241932_HOP-62	0.069637044	ACH-000861	HOP-62	ab4729	Illumina HiSeq 4000	single	no	SRP241932	No	-0.331100563
AKR1C3	enhancer	yes	SRP241932_NCI-H226	6.372331008248859	ACH-000367	NCI-H226	ab4729	Illumina HiSeq 4000	single	no	SRP241932	No	-0.294693668
AKR1C3	enhancer	yes	SRP241932_NCI-H23	0.9805961667166816	ACH-000900	NCI-H23	ab4729	Illumina HiSeq 4000	single	yes	SRP241932	No	-0.294997937
AKR1C3	enhancer	yes	SRP241932_NCI-H460	19.53375781006283	ACH-000463	NCI-H460	ab4729	Illumina HiSeq 4000	single	yes	SRP241932	Yes	-1.174022556
AKR1C3	enhancer	yes	SRP241932_NCI-H522	0.8998308504621187	ACH-000343	NCI-H522	ab4729	Illumina HiSeq 4000	single	no	SRP241932	No	-0.091841847
AKR1C3	enhancer	yes	SRP273625_NCI-H1299	0	ACH-000510	NCI-H1299	ab4729	Illumina HiSeq 2500	single	no	SRP273625	No	-0.095322447
AKR1C3	enhancer	yes	SRP315743_NCI-H1299	0.6795840826058628	ACH-000510	NCI-H1299	ab4729	Illumina HiSeq 2500	single	no	SRP315743	No	-0.095322447
AKR1C3	enhancer	yes	SRP321882_NCI-H441	0.8210887026319317	ACH-000638	NCI-H441	ab4729	NextSeq 500	paired	no	SRP321882	No	-0.071317897
AKR1C3	enhancer	yes	SRP333136_NCI-H2087	0.7490771740739063	ACH-000841	NCI-H2087	ab4729	Illumina HiSeq 4000	paired	no	SRP333136	No	-0.29232443
AKR1C3	enhancer	yes	DRP001938_A427	0.1097266191840172	ACH-000757	A427	ab4729	Illumina HiSeq 2500	single	no	DRP001938	No	0.080881664
AKR1C3	enhancer	yes	DRP001938_A549	41.74218828630448	ACH-000681	A549	ab4729	Illumina HiSeq 2500	single	yes	DRP001938	Yes	-0.847341798
AKR1C3	enhancer	yes	DRP001938_ABC-1	7.590303283	ACH-000528	ABC-1	ab4729	Illumina HiSeq 2500	single	no	DRP001938	No	-0.180218337
AKR1C3	enhancer	yes	DRP001938_NCI-H1299	0.16262672401964665	ACH-000510	NCI-H1299	ab4729	Illumina HiSeq 2500	single	no	DRP001938	No	-0.095322447
AKR1C3	enhancer	yes	DRP001938_NCI-H1437	16.682273610949515	ACH-000589	NCI-H1437	ab4729	Illumina HiSeq 2500	single	no	DRP001938	Yes	-0.938297075
AKR1C3	enhancer	yes	DRP001938_NCI-H1648	24.88054781317711	ACH-000766	NCI-H1648	ab4729	Illumina HiSeq 2500	single	yes	DRP001938	Yes	-0.585667026
AKR1C3	enhancer	yes	DRP001938_NCI-H1650	6.371710930659853	ACH-000035	NCI-H1650	ab4729	Illumina HiSeq 2500	single	no	DRP001938	No	-0.198131675
AKR1C3	enhancer	yes	DRP001938_NCI-H1703	0.17006417870521545	ACH-000747	NCI-H1703	ab4729	Illumina HiSeq 2500	single	no	DRP001938	No	-0.374121796
AKR1C3	enhancer	yes	DRP001938_NCI-H1975	7.645993495583534	ACH-000587	NCI-H1975	ab4729	Illumina HiSeq 2500	single	no	DRP001938	No	-0.047414874
AKR1C3	enhancer	yes	DRP001938_NCI-H2126	11.247485408365726	ACH-000785	NCI-H2126	ab4729	Illumina HiSeq 2500	single	yes	DRP001938	No	-0.362298287
AKR1C3	enhancer	yes	DRP001938_NCI-H322	2.869168874979019	ACH-000837	NCI-H322	ab4729	Illumina HiSeq 2500	single	yes	DRP001938	Yes	-0.615712222
AKR1C3	enhancer	yes	DRP001938_PC-14	2.408809167802334	ACH-000030	PC-14	ab4729	Illumina HiSeq 2500	single	no	DRP001938	No	-0.397123711
AKR1C3	enhancer	yes	DRP001938_RERF-LC-Ad1	5.725452762514353	ACH-000791	RERF-LC-Ad1	ab4729	Illumina HiSeq 2500	single	no	DRP001938	No	-0.087000608
AKR1C3	enhancer	yes	DRP001938_RERF-LC-Ad2	4.3456655142307286	ACH-000774	RERF-LC-Ad2	ab4729	Illumina HiSeq 2500	single	no	DRP001938	No	-0.186314455
AKR1C3	enhancer	yes	DRP001938_VMRC-LCD	5.710411879301071	ACH-001233	VMRC-LCD	ab4729	Illumina HiSeq 2500	single	no	DRP001938	No	-0.053529944
AKR1C3	enhancer	yes	GSE66992-H2009	4.503841291069984	ACH-000886	H2009	ab4729	Illumina MiSeq	single	no	GSE66992	No	-0.114417073
AKR1C3	enhancer	yes	GSE66992-HCC95	11.775831637859344	ACH-000454	HCC95	ab4729	Illumina MiSeq	single	no	GSE66992	Yes	-0.762134849
AKR1C3	enhancer	yes	SRP074852_NCI-H1299-EGFP_NEO	0	ACH-000510	NCI-H1299-EGFP	ab4729	Illumina HiSeq 2000	single	no	SRP074852	No	-0.095322447
AKR1C3	enhancer	yes	SRP092083_A549	19.29322783637047	ACH-000681	A549	ab4729	Illumina HiSeq 2500	single	yes	SRP092083	Yes	-0.847341798
AKR1C3	enhancer	yes	SRP092083_NCI-H3122	2.767461320579052	ACH-000337	NCI-H3122	ab4729	Illumina HiSeq 2500	single	no	SRP092083	No	-0.179972347
AKR1C3	enhancer	yes	SRP102097_A549	22.254095151461087	ACH-000681	A549	ab4729	NextSeq 500	single	yes	SRP102097	Yes	-0.847341798
AKR1C3	enhancer	yes	SRP221711_Calu-1	1.4830245904922486	ACH-000511	Calu-1	ab4729	NextSeq 500	paired	yes	SRP221711	No	-0.323065399
AKR1C3	enhancer	yes	SRP221711_EBC-1	7.751777766942978	ACH-000563	EBC-1	ab4729	NextSeq 500	paired	yes	SRP221711	No	-0.193585536
AKR1C3	enhancer	yes	SRP221711_HARA	1.420358483672142	ACH-000843	HARA	ab4729	NextSeq 500	paired	no	SRP221711	No	-0.228650316
AKR1C3	enhancer	yes	SRP221711_HCC2450	2.098341451346874	ACH-000975	HCC2450	ab4729	NextSeq 500	paired	yes	SRP221711	No	-0.109811844
AKR1C3	enhancer	yes	SRP221711_KNS62	5.551117109656334	ACH-000858	KNS62	ab4729	NextSeq 500	paired	no	SRP221711	No	-0.135338912
AKR1C3	enhancer	yes	SRP221711_LK2	1.2435386459827424	ACH-000769	LK2	ab4729	NextSeq 500	paired	yes	SRP221711	Yes	-1.541860168
AKR1C3	enhancer	yes	SRP221711_NCI-H2887	44.58213135719299	ACH-000251	NCI-H2887	ab4729	NextSeq 500	paired	no	SRP221711	Yes	-0.738570681
AKR1C3	enhancer	yes	SRP241932_A549_ATCC	12.949775188922882	ACH-000681	A549	ab4729	Illumina HiSeq 4000	single	yes	SRP241932	Yes	-0.847341798
AKR1C3	enhancer	yes	SRP241932_EKVX	6.246488444	ACH-000706	EKVX	ab4729	Illumina HiSeq 4000	single	no	SRP241932	No	-0.363008587
AKR1C3	enhancer	yes	SRP241932_HOP-62	1.136436904847622	ACH-000861	HOP-62	ab4729	Illumina HiSeq 4000	single	no	SRP241932	No	-0.331100563
AKR1C3	enhancer	yes	SRP241932_NCI-H226	5.559312665760517	ACH-000367	NCI-H226	ab4729	Illumina HiSeq 4000	single	no	SRP241932	No	-0.294693668
AKR1C3	enhancer	yes	SRP241932_NCI-H23	0.9625558972358704	ACH-000900	NCI-H23	ab4729	Illumina HiSeq 4000	single	yes	SRP241932	No	-0.294997937
AKR1C3	enhancer	yes	SRP241932_NCI-H460	6.658037092447281	ACH-000463	NCI-H460	ab4729	Illumina HiSeq 4000	single	yes	SRP241932	Yes	-1.174022556
AKR1C3	enhancer	yes	SRP241932_NCI-H522	0.3610718136131763	ACH-000343	NCI-H522	ab4729	Illumina HiSeq 4000	single	no	SRP241932	No	-0.091841847
AKR1C3	enhancer	yes	SRP273625_NCI-H1299	0	ACH-000510	NCI-H1299	ab4729	Illumina HiSeq 2500	single	no	SRP273625	No	-0.095322447
AKR1C3	enhancer	yes	SRP315743_NCI-H1299	0.14477909606695177	ACH-000510	NCI-H1299	ab4729	Illumina HiSeq 2500	single	no	SRP315743	No	-0.095322447
AKR1C3	enhancer	yes	SRP321882_NCI-H441	0.20851996409893037	ACH-000638	NCI-H441	ab4729	NextSeq 500	paired	no	SRP321882	No	-0.071317897
AKR1C3	enhancer	yes	SRP333136_NCI-H2087	0.2986520302680231	ACH-000841	NCI-H2087	ab4729	Illumina HiSeq 4000	paired	no	SRP333136	No	-0.29232443
AKR1C3	enhancer	yes	DRP001938_A427	0.1664378060576737	ACH-000757	A427	ab4729	Illumina HiSeq 2500	single	no	DRP001938	No	0.080881664
AKR1C3	enhancer	yes	DRP001938_A549	57.58710458324801	ACH-000681	A549	ab4729	Illumina HiSeq 2500	single	yes	DRP001938	Yes	-0.847341798
AKR1C3	enhancer	yes	DRP001938_ABC-1	1.7303947098174497	ACH-000528	ABC-1	ab4729	Illumina HiSeq 2500	single	no	DRP001938	No	-0.180218337
AKR1C3	enhancer	yes	DRP001938_NCI-H1299	0.022060132	ACH-000510	NCI-H1299	ab4729	Illumina HiSeq 2500	single	no	DRP001938	No	-0.095322447
AKR1C3	enhancer	yes	DRP001938_NCI-H1437	10.974317291090566	ACH-000589	NCI-H1437	ab4729	Illumina HiSeq 2500	single	no	DRP001938	Yes	-0.938297075
AKR1C3	enhancer	yes	DRP001938_NCI-H1648	16.55168372521034	ACH-000766	NCI-H1648	ab4729	Illumina HiSeq 2500	single	yes	DRP001938	Yes	-0.585667026
AKR1C3	enhancer	yes	DRP001938_NCI-H1650	0.38725379028893153	ACH-000035	NCI-H1650	ab4729	Illumina HiSeq 2500	single	no	DRP001938	No	-0.198131675
AKR1C3	enhancer	yes	DRP001938_NCI-H1703	0.2154739033309209	ACH-000747	NCI-H1703	ab4729	Illumina HiSeq 2500	single	no	DRP001938	No	-0.374121796
AKR1C3	enhancer	yes	DRP001938_NCI-H1975	1.0554657957723996	ACH-000587	NCI-H1975	ab4729	Illumina HiSeq 2500	single	no	DRP001938	No	-0.047414874
AKR1C3	enhancer	yes	DRP001938_NCI-H2126	3.775529602516082	ACH-000785	NCI-H2126	ab4729	Illumina HiSeq 2500	single	yes	DRP001938	No	-0.362298287
AKR1C3	enhancer	yes	DRP001938_NCI-H322	2.948050064579133	ACH-000837	NCI-H322	ab4729	Illumina HiSeq 2500	single	yes	DRP001938	Yes	-0.615712222
AKR1C3	enhancer	yes	DRP001938_PC-14	1.2156893536352342	ACH-000030	PC-14	ab4729	Illumina HiSeq 2500	single	no	DRP001938	No	-0.397123711
AKR1C3	enhancer	yes	DRP001938_RERF-LC-Ad1	1.414386488459871	ACH-000791	RERF-LC-Ad1	ab4729	Illumina HiSeq 2500	single	no	DRP001938	No	-0.087000608
AKR1C3	enhancer	yes	DRP001938_RERF-LC-Ad2	0.3163072517751627	ACH-000774	RERF-LC-Ad2	ab4729	Illumina HiSeq 2500	single	no	DRP001938	No	-0.186314455
AKR1C3	enhancer	yes	DRP001938_VMRC-LCD	1.3038342694809484	ACH-001233	VMRC-LCD	ab4729	Illumina HiSeq 2500	single	no	DRP001938	No	-0.053529944
AKR1C3	enhancer	yes	GSE66992-H2009	0.5321906972123731	ACH-000886	H2009	ab4729	Illumina MiSeq	single	no	GSE66992	No	-0.114417073
AKR1C3	enhancer	yes	GSE66992-HCC95	8.448469079232986	ACH-000454	HCC95	ab4729	Illumina MiSeq	single	no	GSE66992	Yes	-0.762134849
AKR1C3	enhancer	yes	SRP074852_NCI-H1299-EGFP_NEO	0.094055835	ACH-000510	NCI-H1299-EGFP	ab4729	Illumina HiSeq 2000	single	no	SRP074852	No	-0.095322447
AKR1C3	enhancer	yes	SRP092083_A549	22.83134268639246	ACH-000681	A549	ab4729	Illumina HiSeq 2500	single	yes	SRP092083	Yes	-0.847341798
AKR1C3	enhancer	yes	SRP092083_NCI-H3122	0.3614967272358556	ACH-000337	NCI-H3122	ab4729	Illumina HiSeq 2500	single	no	SRP092083	No	-0.179972347
AKR1C3	enhancer	yes	SRP102097_A549	22.973311030006883	ACH-000681	A549	ab4729	NextSeq 500	single	yes	SRP102097	Yes	-0.847341798
AKR1C3	enhancer	yes	SRP221711_Calu-1	0.701381375	ACH-000511	Calu-1	ab4729	NextSeq 500	paired	yes	SRP221711	No	-0.323065399
AKR1C3	enhancer	yes	SRP221711_EBC-1	1.7794659584183847	ACH-000563	EBC-1	ab4729	NextSeq 500	paired	yes	SRP221711	No	-0.193585536
AKR1C3	enhancer	yes	SRP221711_HARA	0.31763505191535973	ACH-000843	HARA	ab4729	NextSeq 500	paired	no	SRP221711	No	-0.228650316
AKR1C3	enhancer	yes	SRP221711_HCC2450	0.4917174508494715	ACH-000975	HCC2450	ab4729	NextSeq 500	paired	yes	SRP221711	No	-0.109811844
AKR1C3	enhancer	yes	SRP221711_KNS62	0.8311935744063401	ACH-000858	KNS62	ab4729	NextSeq 500	paired	no	SRP221711	No	-0.135338912
AKR1C3	enhancer	yes	SRP221711_LK2	1.1529015488489982	ACH-000769	LK2	ab4729	NextSeq 500	paired	yes	SRP221711	Yes	-1.541860168
AKR1C3	enhancer	yes	SRP221711_NCI-H2887	10.429832328911909	ACH-000251	NCI-H2887	ab4729	NextSeq 500	paired	no	SRP221711	Yes	-0.738570681
AKR1C3	enhancer	yes	SRP241932_A549_ATCC	15.965739511059176	ACH-000681	A549	ab4729	Illumina HiSeq 4000	single	yes	SRP241932	Yes	-0.847341798
AKR1C3	enhancer	yes	SRP241932_EKVX	1.1613405428586467	ACH-000706	EKVX	ab4729	Illumina HiSeq 4000	single	no	SRP241932	No	-0.363008587
AKR1C3	enhancer	yes	SRP241932_HOP-62	0.076937558	ACH-000861	HOP-62	ab4729	Illumina HiSeq 4000	single	no	SRP241932	No	-0.331100563
AKR1C3	enhancer	yes	SRP241932_NCI-H226	2.7612339299921307	ACH-000367	NCI-H226	ab4729	Illumina HiSeq 4000	single	no	SRP241932	No	-0.294693668
AKR1C3	enhancer	yes	SRP241932_NCI-H23	0.4358950073126371	ACH-000900	NCI-H23	ab4729	Illumina HiSeq 4000	single	yes	SRP241932	No	-0.294997937
AKR1C3	enhancer	yes	SRP241932_NCI-H460	4.328854043579871	ACH-000463	NCI-H460	ab4729	Illumina HiSeq 4000	single	yes	SRP241932	Yes	-1.174022556
AKR1C3	enhancer	yes	SRP241932_NCI-H522	0.4156409613043899	ACH-000343	NCI-H522	ab4729	Illumina HiSeq 4000	single	no	SRP241932	No	-0.091841847
AKR1C3	enhancer	yes	SRP273625_NCI-H1299	0.046233635	ACH-000510	NCI-H1299	ab4729	Illumina HiSeq 2500	single	no	SRP273625	No	-0.095322447
AKR1C3	enhancer	yes	SRP315743_NCI-H1299	0.14317644055267642	ACH-000510	NCI-H1299	ab4729	Illumina HiSeq 2500	single	no	SRP315743	No	-0.095322447
AKR1C3	enhancer	yes	SRP321882_NCI-H441	0.031791161	ACH-000638	NCI-H441	ab4729	NextSeq 500	paired	no	SRP321882	No	-0.071317897
AKR1C3	enhancer	yes	SRP333136_NCI-H2087	1.0481591844906049	ACH-000841	NCI-H2087	ab4729	Illumina HiSeq 4000	paired	no	SRP333136	No	-0.29232443
AKR1C3	enhancer	yes	DRP001938_A427	0.031910039	ACH-000757	A427	ab4729	Illumina HiSeq 2500	single	no	DRP001938	No	0.080881664
AKR1C3	enhancer	yes	DRP001938_A549	4.4815836778053875	ACH-000681	A549	ab4729	Illumina HiSeq 2500	single	yes	DRP001938	Yes	-0.847341798
AKR1C3	enhancer	yes	DRP001938_ABC-1	0.5335476107207628	ACH-000528	ABC-1	ab4729	Illumina HiSeq 2500	single	no	DRP001938	No	-0.180218337
AKR1C3	enhancer	yes	DRP001938_NCI-H1299	0	ACH-000510	NCI-H1299	ab4729	Illumina HiSeq 2500	single	no	DRP001938	No	-0.095322447
AKR1C3	enhancer	yes	DRP001938_NCI-H1437	1.2582251566648484	ACH-000589	NCI-H1437	ab4729	Illumina HiSeq 2500	single	no	DRP001938	Yes	-0.938297075
AKR1C3	enhancer	yes	DRP001938_NCI-H1648	3.2249832952939546	ACH-000766	NCI-H1648	ab4729	Illumina HiSeq 2500	single	yes	DRP001938	Yes	-0.585667026
AKR1C3	enhancer	yes	DRP001938_NCI-H1650	0	ACH-000035	NCI-H1650	ab4729	Illumina HiSeq 2500	single	no	DRP001938	No	-0.198131675
AKR1C3	enhancer	yes	DRP001938_NCI-H1703	0.013379846	ACH-000747	NCI-H1703	ab4729	Illumina HiSeq 2500	single	no	DRP001938	No	-0.374121796
AKR1C3	enhancer	yes	DRP001938_NCI-H1975	0.1281849656655238	ACH-000587	NCI-H1975	ab4729	Illumina HiSeq 2500	single	no	DRP001938	No	-0.047414874
AKR1C3	enhancer	yes	DRP001938_NCI-H2126	0.11911982751809634	ACH-000785	NCI-H2126	ab4729	Illumina HiSeq 2500	single	yes	DRP001938	No	-0.362298287
AKR1C3	enhancer	yes	DRP001938_NCI-H322	0.13755595253064082	ACH-000837	NCI-H322	ab4729	Illumina HiSeq 2500	single	yes	DRP001938	Yes	-0.615712222
AKR1C3	enhancer	yes	DRP001938_PC-14	0.023920177	ACH-000030	PC-14	ab4729	Illumina HiSeq 2500	single	no	DRP001938	No	-0.397123711
AKR1C3	enhancer	yes	DRP001938_RERF-LC-Ad1	0.074119361	ACH-000791	RERF-LC-Ad1	ab4729	Illumina HiSeq 2500	single	no	DRP001938	No	-0.087000608
AKR1C3	enhancer	yes	DRP001938_RERF-LC-Ad2	0	ACH-000774	RERF-LC-Ad2	ab4729	Illumina HiSeq 2500	single	no	DRP001938	No	-0.186314455
AKR1C3	enhancer	yes	DRP001938_VMRC-LCD	0.7539510760857508	ACH-001233	VMRC-LCD	ab4729	Illumina HiSeq 2500	single	no	DRP001938	No	-0.053529944
AKR1C3	enhancer	yes	GSE66992-H2009	0	ACH-000886	H2009	ab4729	Illumina MiSeq	single	no	GSE66992	No	-0.114417073
AKR1C3	enhancer	yes	GSE66992-HCC95	1.2677343918726995	ACH-000454	HCC95	ab4729	Illumina MiSeq	single	no	GSE66992	Yes	-0.762134849
AKR1C3	enhancer	yes	SRP074852_NCI-H1299-EGFP_NEO	0.068311021	ACH-000510	NCI-H1299-EGFP	ab4729	Illumina HiSeq 2000	single	no	SRP074852	No	-0.095322447
AKR1C3	enhancer	yes	SRP092083_A549	2.9893843430739184	ACH-000681	A549	ab4729	Illumina HiSeq 2500	single	yes	SRP092083	Yes	-0.847341798
AKR1C3	enhancer	yes	SRP092083_NCI-H3122	0.2884172067799411	ACH-000337	NCI-H3122	ab4729	Illumina HiSeq 2500	single	no	SRP092083	No	-0.179972347
AKR1C3	enhancer	yes	SRP102097_A549	4.290916604600715	ACH-000681	A549	ab4729	NextSeq 500	single	yes	SRP102097	Yes	-0.847341798
AKR1C3	enhancer	yes	SRP221711_Calu-1	0.4186969353602482	ACH-000511	Calu-1	ab4729	NextSeq 500	paired	yes	SRP221711	No	-0.323065399
AKR1C3	enhancer	yes	SRP221711_EBC-1	0	ACH-000563	EBC-1	ab4729	NextSeq 500	paired	yes	SRP221711	No	-0.193585536
AKR1C3	enhancer	yes	SRP221711_HARA	0.5379466402989167	ACH-000843	HARA	ab4729	NextSeq 500	paired	no	SRP221711	No	-0.228650316
AKR1C3	enhancer	yes	SRP221711_HCC2450	0.10043807673912782	ACH-000975	HCC2450	ab4729	NextSeq 500	paired	yes	SRP221711	No	-0.109811844
AKR1C3	enhancer	yes	SRP221711_KNS62	0.42850380975466507	ACH-000858	KNS62	ab4729	NextSeq 500	paired	no	SRP221711	No	-0.135338912
AKR1C3	enhancer	yes	SRP221711_LK2	0.9503204266841596	ACH-000769	LK2	ab4729	NextSeq 500	paired	yes	SRP221711	Yes	-1.541860168
AKR1C3	enhancer	yes	SRP221711_NCI-H2887	1.0389968725809684	ACH-000251	NCI-H2887	ab4729	NextSeq 500	paired	no	SRP221711	Yes	-0.738570681
AKR1C3	enhancer	yes	SRP241932_A549_ATCC	1.8825256752967832	ACH-000681	A549	ab4729	Illumina HiSeq 4000	single	yes	SRP241932	Yes	-0.847341798
AKR1C3	enhancer	yes	SRP241932_EKVX	0.02691254	ACH-000706	EKVX	ab4729	Illumina HiSeq 4000	single	no	SRP241932	No	-0.363008587
AKR1C3	enhancer	yes	SRP241932_HOP-62	0	ACH-000861	HOP-62	ab4729	Illumina HiSeq 4000	single	no	SRP241932	No	-0.331100563
AKR1C3	enhancer	yes	SRP241932_NCI-H226	0	ACH-000367	NCI-H226	ab4729	Illumina HiSeq 4000	single	no	SRP241932	No	-0.294693668
AKR1C3	enhancer	yes	SRP241932_NCI-H23	0	ACH-000900	NCI-H23	ab4729	Illumina HiSeq 4000	single	yes	SRP241932	No	-0.294997937
AKR1C3	enhancer	yes	SRP241932_NCI-H460	0.25272075726435733	ACH-000463	NCI-H460	ab4729	Illumina HiSeq 4000	single	yes	SRP241932	Yes	-1.174022556
AKR1C3	enhancer	yes	SRP241932_NCI-H522	0.1526131877532372	ACH-000343	NCI-H522	ab4729	Illumina HiSeq 4000	single	no	SRP241932	No	-0.091841847
AKR1C3	enhancer	yes	SRP273625_NCI-H1299	0	ACH-000510	NCI-H1299	ab4729	Illumina HiSeq 2500	single	no	SRP273625	No	-0.095322447
AKR1C3	enhancer	yes	SRP315743_NCI-H1299	0.017706011	ACH-000510	NCI-H1299	ab4729	Illumina HiSeq 2500	single	no	SRP315743	No	-0.095322447
AKR1C3	enhancer	yes	SRP321882_NCI-H441	0.32908068570616017	ACH-000638	NCI-H441	ab4729	NextSeq 500	paired	no	SRP321882	No	-0.071317897
AKR1C3	enhancer	yes	SRP333136_NCI-H2087	0.4735358375000302	ACH-000841	NCI-H2087	ab4729	Illumina HiSeq 4000	paired	no	SRP333136	No	-0.29232443
FAM208B	linked	yes	DRP001938_A427	16.01263192070855	ACH-000757	A427	ab4729	Illumina HiSeq 2500	single	no	DRP001938	No	0.080881664
FAM208B	linked	yes	DRP001938_A549	3.9993883846402167	ACH-000681	A549	ab4729	Illumina HiSeq 2500	single	yes	DRP001938	Yes	-0.847341798
FAM208B	linked	yes	DRP001938_ABC-1	15.202779321849349	ACH-000528	ABC-1	ab4729	Illumina HiSeq 2500	single	no	DRP001938	No	-0.180218337
FAM208B	linked	yes	DRP001938_NCI-H1299	11.977810022741556	ACH-000510	NCI-H1299	ab4729	Illumina HiSeq 2500	single	no	DRP001938	No	-0.095322447
FAM208B	linked	yes	DRP001938_NCI-H1437	3.623156740874052	ACH-000589	NCI-H1437	ab4729	Illumina HiSeq 2500	single	no	DRP001938	Yes	-0.938297075
FAM208B	linked	yes	DRP001938_NCI-H1648	9.847341623159554	ACH-000766	NCI-H1648	ab4729	Illumina HiSeq 2500	single	yes	DRP001938	Yes	-0.585667026
FAM208B	linked	yes	DRP001938_NCI-H1650	19.09290990369073	ACH-000035	NCI-H1650	ab4729	Illumina HiSeq 2500	single	no	DRP001938	No	-0.198131675
FAM208B	linked	yes	DRP001938_NCI-H1703	13.31804770308733	ACH-000747	NCI-H1703	ab4729	Illumina HiSeq 2500	single	no	DRP001938	No	-0.374121796
FAM208B	linked	yes	DRP001938_NCI-H1975	17.830083296835422	ACH-000587	NCI-H1975	ab4729	Illumina HiSeq 2500	single	no	DRP001938	No	-0.047414874
FAM208B	linked	yes	DRP001938_NCI-H2126	6.9041589265465735	ACH-000785	NCI-H2126	ab4729	Illumina HiSeq 2500	single	yes	DRP001938	No	-0.362298287
FAM208B	linked	yes	DRP001938_NCI-H322	2.090207883199056	ACH-000837	NCI-H322	ab4729	Illumina HiSeq 2500	single	yes	DRP001938	Yes	-0.615712222
FAM208B	linked	yes	DRP001938_PC-14	5.319505118459463	ACH-000030	PC-14	ab4729	Illumina HiSeq 2500	single	no	DRP001938	No	-0.397123711
FAM208B	linked	yes	DRP001938_RERF-LC-Ad1	7.106506343364716	ACH-000791	RERF-LC-Ad1	ab4729	Illumina HiSeq 2500	single	no	DRP001938	No	-0.087000608
FAM208B	linked	yes	DRP001938_RERF-LC-Ad2	4.411157597755898	ACH-000774	RERF-LC-Ad2	ab4729	Illumina HiSeq 2500	single	no	DRP001938	No	-0.186314455
FAM208B	linked	yes	DRP001938_VMRC-LCD	8.239767788	ACH-001233	VMRC-LCD	ab4729	Illumina HiSeq 2500	single	no	DRP001938	No	-0.053529944
FAM208B	linked	yes	GSE66992-H2009	9.932840171	ACH-000886	H2009	ab4729	Illumina MiSeq	single	no	GSE66992	No	-0.114417073
FAM208B	linked	yes	GSE66992-HCC95	17.385543279409408	ACH-000454	HCC95	ab4729	Illumina MiSeq	single	no	GSE66992	Yes	-0.762134849
FAM208B	linked	yes	SRP074852_NCI-H1299-EGFP_NEO	12.940428783519849	ACH-000510	NCI-H1299-EGFP	ab4729	Illumina HiSeq 2000	single	no	SRP074852	No	-0.095322447
FAM208B	linked	yes	SRP092083_A549	2.1063457786158515	ACH-000681	A549	ab4729	Illumina HiSeq 2500	single	yes	SRP092083	Yes	-0.847341798
FAM208B	linked	yes	SRP092083_NCI-H3122	2.6894107491629464	ACH-000337	NCI-H3122	ab4729	Illumina HiSeq 2500	single	no	SRP092083	No	-0.179972347
FAM208B	linked	yes	SRP102097_A549	13.995355110168456	ACH-000681	A549	ab4729	NextSeq 500	single	yes	SRP102097	Yes	-0.847341798
FAM208B	linked	yes	SRP221711_Calu-1	8.922114650130272	ACH-000511	Calu-1	ab4729	NextSeq 500	paired	yes	SRP221711	No	-0.323065399
FAM208B	linked	yes	SRP221711_EBC-1	16.108157977700234	ACH-000563	EBC-1	ab4729	NextSeq 500	paired	yes	SRP221711	No	-0.193585536
FAM208B	linked	yes	SRP221711_HARA	8.825781442894126	ACH-000843	HARA	ab4729	NextSeq 500	paired	no	SRP221711	No	-0.228650316
FAM208B	linked	yes	SRP221711_HCC2450	20.657868911504742	ACH-000975	HCC2450	ab4729	NextSeq 500	paired	yes	SRP221711	No	-0.109811844
FAM208B	linked	yes	SRP221711_KNS62	11.227395007520911	ACH-000858	KNS62	ab4729	NextSeq 500	paired	no	SRP221711	No	-0.135338912
FAM208B	linked	yes	SRP221711_LK2	11.194826016306877	ACH-000769	LK2	ab4729	NextSeq 500	paired	yes	SRP221711	Yes	-1.541860168
FAM208B	linked	yes	SRP221711_NCI-H2887	8.257671884964923	ACH-000251	NCI-H2887	ab4729	NextSeq 500	paired	no	SRP221711	Yes	-0.738570681
FAM208B	linked	yes	SRP241932_A549_ATCC	2.586026219218969	ACH-000681	A549	ab4729	Illumina HiSeq 4000	single	yes	SRP241932	Yes	-0.847341798
FAM208B	linked	yes	SRP241932_EKVX	3.3453900371193885	ACH-000706	EKVX	ab4729	Illumina HiSeq 4000	single	no	SRP241932	No	-0.363008587
FAM208B	linked	yes	SRP241932_HOP-62	1.9097104966342449	ACH-000861	HOP-62	ab4729	Illumina HiSeq 4000	single	no	SRP241932	No	-0.331100563
FAM208B	linked	yes	SRP241932_NCI-H226	5.268388053074479	ACH-000367	NCI-H226	ab4729	Illumina HiSeq 4000	single	no	SRP241932	No	-0.294693668
FAM208B	linked	yes	SRP241932_NCI-H23	5.096696035504341	ACH-000900	NCI-H23	ab4729	Illumina HiSeq 4000	single	yes	SRP241932	No	-0.294997937
FAM208B	linked	yes	SRP241932_NCI-H460	3.7665371548607944	ACH-000463	NCI-H460	ab4729	Illumina HiSeq 4000	single	yes	SRP241932	Yes	-1.174022556
FAM208B	linked	yes	SRP241932_NCI-H522	6.204796547994017	ACH-000343	NCI-H522	ab4729	Illumina HiSeq 4000	single	no	SRP241932	No	-0.091841847
FAM208B	linked	yes	SRP273625_NCI-H1299	4.673382004782557	ACH-000510	NCI-H1299	ab4729	Illumina HiSeq 2500	single	no	SRP273625	No	-0.095322447
FAM208B	linked	yes	SRP315743_NCI-H1299	30.47332436474887	ACH-000510	NCI-H1299	ab4729	Illumina HiSeq 2500	single	no	SRP315743	No	-0.095322447
FAM208B	linked	yes	SRP321882_NCI-H441	8.141454939	ACH-000638	NCI-H441	ab4729	NextSeq 500	paired	no	SRP321882	No	-0.071317897
FAM208B	linked	yes	SRP333136_NCI-H2087	1.2105662295433783	ACH-000841	NCI-H2087	ab4729	Illumina HiSeq 4000	paired	no	SRP333136	No	-0.29232443
GDI2	linked	yes	DRP001938_A427	38.545370599655875	ACH-000757	A427	ab4729	Illumina HiSeq 2500	single	no	DRP001938	No	0.080881664
GDI2	linked	yes	DRP001938_A549	16.825942342054276	ACH-000681	A549	ab4729	Illumina HiSeq 2500	single	yes	DRP001938	Yes	-0.847341798
GDI2	linked	yes	DRP001938_ABC-1	21.657606789952233	ACH-000528	ABC-1	ab4729	Illumina HiSeq 2500	single	no	DRP001938	No	-0.180218337
GDI2	linked	yes	DRP001938_NCI-H1299	32.869814999444145	ACH-000510	NCI-H1299	ab4729	Illumina HiSeq 2500	single	no	DRP001938	No	-0.095322447
GDI2	linked	yes	DRP001938_NCI-H1437	10.921708910692306	ACH-000589	NCI-H1437	ab4729	Illumina HiSeq 2500	single	no	DRP001938	Yes	-0.938297075
GDI2	linked	yes	DRP001938_NCI-H1648	17.44656994047619	ACH-000766	NCI-H1648	ab4729	Illumina HiSeq 2500	single	yes	DRP001938	Yes	-0.585667026
GDI2	linked	yes	DRP001938_NCI-H1650	26.515794623614536	ACH-000035	NCI-H1650	ab4729	Illumina HiSeq 2500	single	no	DRP001938	No	-0.198131675
GDI2	linked	yes	DRP001938_NCI-H1703	26.61871332804362	ACH-000747	NCI-H1703	ab4729	Illumina HiSeq 2500	single	no	DRP001938	No	-0.374121796
GDI2	linked	yes	DRP001938_NCI-H1975	33.073253136702945	ACH-000587	NCI-H1975	ab4729	Illumina HiSeq 2500	single	no	DRP001938	No	-0.047414874
GDI2	linked	yes	DRP001938_NCI-H2126	27.763221516836257	ACH-000785	NCI-H2126	ab4729	Illumina HiSeq 2500	single	yes	DRP001938	No	-0.362298287
GDI2	linked	yes	DRP001938_NCI-H322	2.437151162283761	ACH-000837	NCI-H322	ab4729	Illumina HiSeq 2500	single	yes	DRP001938	Yes	-0.615712222
GDI2	linked	yes	DRP001938_PC-14	17.777629355135417	ACH-000030	PC-14	ab4729	Illumina HiSeq 2500	single	no	DRP001938	No	-0.397123711
GDI2	linked	yes	DRP001938_RERF-LC-Ad1	23.69243171	ACH-000791	RERF-LC-Ad1	ab4729	Illumina HiSeq 2500	single	no	DRP001938	No	-0.087000608
GDI2	linked	yes	DRP001938_RERF-LC-Ad2	6.4965027638427015	ACH-000774	RERF-LC-Ad2	ab4729	Illumina HiSeq 2500	single	no	DRP001938	No	-0.186314455
GDI2	linked	yes	DRP001938_VMRC-LCD	14.650448063952584	ACH-001233	VMRC-LCD	ab4729	Illumina HiSeq 2500	single	no	DRP001938	No	-0.053529944
GDI2	linked	yes	GSE66992-H2009	19.24546843489011	ACH-000886	H2009	ab4729	Illumina MiSeq	single	no	GSE66992	No	-0.114417073
GDI2	linked	yes	GSE66992-HCC95	20.73759019374847	ACH-000454	HCC95	ab4729	Illumina MiSeq	single	no	GSE66992	Yes	-0.762134849
GDI2	linked	yes	SRP074852_NCI-H1299-EGFP_NEO	29.00828459475798	ACH-000510	NCI-H1299-EGFP	ab4729	Illumina HiSeq 2000	single	no	SRP074852	No	-0.095322447
GDI2	linked	yes	SRP092083_A549	3.9292136147864785	ACH-000681	A549	ab4729	Illumina HiSeq 2500	single	yes	SRP092083	Yes	-0.847341798
GDI2	linked	yes	SRP092083_NCI-H3122	3.366173006434019	ACH-000337	NCI-H3122	ab4729	Illumina HiSeq 2500	single	no	SRP092083	No	-0.179972347
GDI2	linked	yes	SRP102097_A549	26.37587116842305	ACH-000681	A549	ab4729	NextSeq 500	single	yes	SRP102097	Yes	-0.847341798
GDI2	linked	yes	SRP221711_Calu-1	29.46306497170812	ACH-000511	Calu-1	ab4729	NextSeq 500	paired	yes	SRP221711	No	-0.323065399
GDI2	linked	yes	SRP221711_EBC-1	55.14480018615723	ACH-000563	EBC-1	ab4729	NextSeq 500	paired	yes	SRP221711	No	-0.193585536
GDI2	linked	yes	SRP221711_HARA	27.24713285022883	ACH-000843	HARA	ab4729	NextSeq 500	paired	no	SRP221711	No	-0.228650316
GDI2	linked	yes	SRP221711_HCC2450	49.90486984423229	ACH-000975	HCC2450	ab4729	NextSeq 500	paired	yes	SRP221711	No	-0.109811844
GDI2	linked	yes	SRP221711_KNS62	31.172275030612944	ACH-000858	KNS62	ab4729	NextSeq 500	paired	no	SRP221711	No	-0.135338912
GDI2	linked	yes	SRP221711_LK2	50.813010610682625	ACH-000769	LK2	ab4729	NextSeq 500	paired	yes	SRP221711	Yes	-1.541860168
GDI2	linked	yes	SRP221711_NCI-H2887	23.365573104102133	ACH-000251	NCI-H2887	ab4729	NextSeq 500	paired	no	SRP221711	Yes	-0.738570681
GDI2	linked	yes	SRP241932_A549_ATCC	13.842116461992264	ACH-000681	A549	ab4729	Illumina HiSeq 4000	single	yes	SRP241932	Yes	-0.847341798
GDI2	linked	yes	SRP241932_EKVX	6.9994280049630575	ACH-000706	EKVX	ab4729	Illumina HiSeq 4000	single	no	SRP241932	No	-0.363008587
GDI2	linked	yes	SRP241932_HOP-62	7.603672762484778	ACH-000861	HOP-62	ab4729	Illumina HiSeq 4000	single	no	SRP241932	No	-0.331100563
GDI2	linked	yes	SRP241932_NCI-H226	6.304186150970913	ACH-000367	NCI-H226	ab4729	Illumina HiSeq 4000	single	no	SRP241932	No	-0.294693668
GDI2	linked	yes	SRP241932_NCI-H23	18.101400563035693	ACH-000900	NCI-H23	ab4729	Illumina HiSeq 4000	single	yes	SRP241932	No	-0.294997937
GDI2	linked	yes	SRP241932_NCI-H460	15.861064441885269	ACH-000463	NCI-H460	ab4729	Illumina HiSeq 4000	single	yes	SRP241932	Yes	-1.174022556
GDI2	linked	yes	SRP241932_NCI-H522	10.54513324396951	ACH-000343	NCI-H522	ab4729	Illumina HiSeq 4000	single	no	SRP241932	No	-0.091841847
GDI2	linked	yes	SRP273625_NCI-H1299	10.184636908499968	ACH-000510	NCI-H1299	ab4729	Illumina HiSeq 2500	single	no	SRP273625	No	-0.095322447
GDI2	linked	yes	SRP315743_NCI-H1299	63.83661556	ACH-000510	NCI-H1299	ab4729	Illumina HiSeq 2500	single	no	SRP315743	No	-0.095322447
GDI2	linked	yes	SRP321882_NCI-H441	23.43038692	ACH-000638	NCI-H441	ab4729	NextSeq 500	paired	no	SRP321882	No	-0.071317897
GDI2	linked	yes	SRP333136_NCI-H2087	2.3443105897449312	ACH-000841	NCI-H2087	ab4729	Illumina HiSeq 4000	paired	no	SRP333136	No	-0.29232443
CNNM1	linked	yes	DRP001938_A427	0.1813475036621094	ACH-000757	A427	ab4729	Illumina HiSeq 2500	single	no	DRP001938	No	0.080881664
CNNM1	linked	yes	DRP001938_A549	5.879923888303732	ACH-000681	A549	ab4729	Illumina HiSeq 2500	single	yes	DRP001938	Yes	-0.847341798
CNNM1	linked	yes	DRP001938_ABC-1	0.5611010981547205	ACH-000528	ABC-1	ab4729	Illumina HiSeq 2500	single	no	DRP001938	No	-0.180218337
CNNM1	linked	yes	DRP001938_NCI-H1299	0.051109385	ACH-000510	NCI-H1299	ab4729	Illumina HiSeq 2500	single	no	DRP001938	No	-0.095322447
CNNM1	linked	yes	DRP001938_NCI-H1437	0.2362385961021248	ACH-000589	NCI-H1437	ab4729	Illumina HiSeq 2500	single	no	DRP001938	Yes	-0.938297075
CNNM1	linked	yes	DRP001938_NCI-H1648	0.1680033677466485	ACH-000766	NCI-H1648	ab4729	Illumina HiSeq 2500	single	yes	DRP001938	Yes	-0.585667026
CNNM1	linked	yes	DRP001938_NCI-H1650	17.40108205	ACH-000035	NCI-H1650	ab4729	Illumina HiSeq 2500	single	no	DRP001938	No	-0.198131675
CNNM1	linked	yes	DRP001938_NCI-H1703	1.5552775627688358	ACH-000747	NCI-H1703	ab4729	Illumina HiSeq 2500	single	no	DRP001938	No	-0.374121796
CNNM1	linked	yes	DRP001938_NCI-H1975	0.18631976397413955	ACH-000587	NCI-H1975	ab4729	Illumina HiSeq 2500	single	no	DRP001938	No	-0.047414874
CNNM1	linked	yes	DRP001938_NCI-H2126	15.23289840469235	ACH-000785	NCI-H2126	ab4729	Illumina HiSeq 2500	single	yes	DRP001938	No	-0.362298287
CNNM1	linked	yes	DRP001938_NCI-H322	1.4411474787130167	ACH-000837	NCI-H322	ab4729	Illumina HiSeq 2500	single	yes	DRP001938	Yes	-0.615712222
CNNM1	linked	yes	DRP001938_PC-14	2.948125625660545	ACH-000030	PC-14	ab4729	Illumina HiSeq 2500	single	no	DRP001938	No	-0.397123711
CNNM1	linked	yes	DRP001938_RERF-LC-Ad1	2.998683761	ACH-000791	RERF-LC-Ad1	ab4729	Illumina HiSeq 2500	single	no	DRP001938	No	-0.087000608
CNNM1	linked	yes	DRP001938_RERF-LC-Ad2	2.7483594471555515	ACH-000774	RERF-LC-Ad2	ab4729	Illumina HiSeq 2500	single	no	DRP001938	No	-0.186314455
CNNM1	linked	yes	DRP001938_VMRC-LCD	5.405878688583249	ACH-001233	VMRC-LCD	ab4729	Illumina HiSeq 2500	single	no	DRP001938	No	-0.053529944
CNNM1	linked	yes	GSE66992-H2009	0	ACH-000886	H2009	ab4729	Illumina MiSeq	single	no	GSE66992	No	-0.114417073
CNNM1	linked	yes	GSE66992-HCC95	2.9473023073296796	ACH-000454	HCC95	ab4729	Illumina MiSeq	single	no	GSE66992	Yes	-0.762134849
CNNM1	linked	yes	SRP074852_NCI-H1299-EGFP_NEO	1.294649697	ACH-000510	NCI-H1299-EGFP	ab4729	Illumina HiSeq 2000	single	no	SRP074852	No	-0.095322447
CNNM1	linked	yes	SRP092083_A549	1.0022546375095018	ACH-000681	A549	ab4729	Illumina HiSeq 2500	single	yes	SRP092083	Yes	-0.847341798
CNNM1	linked	yes	SRP092083_NCI-H3122	1.2440326447151884	ACH-000337	NCI-H3122	ab4729	Illumina HiSeq 2500	single	no	SRP092083	No	-0.179972347
CNNM1	linked	yes	SRP102097_A549	10.696611690868734	ACH-000681	A549	ab4729	NextSeq 500	single	yes	SRP102097	Yes	-0.847341798
CNNM1	linked	yes	SRP221711_Calu-1	0	ACH-000511	Calu-1	ab4729	NextSeq 500	paired	yes	SRP221711	No	-0.323065399
CNNM1	linked	yes	SRP221711_EBC-1	4.171379096947218	ACH-000563	EBC-1	ab4729	NextSeq 500	paired	yes	SRP221711	No	-0.193585536
CNNM1	linked	yes	SRP221711_HARA	2.1942151303182413	ACH-000843	HARA	ab4729	NextSeq 500	paired	no	SRP221711	No	-0.228650316
CNNM1	linked	yes	SRP221711_HCC2450	0.39059442564060814	ACH-000975	HCC2450	ab4729	NextSeq 500	paired	yes	SRP221711	No	-0.109811844
CNNM1	linked	yes	SRP221711_KNS62	19.522455170311424	ACH-000858	KNS62	ab4729	NextSeq 500	paired	no	SRP221711	No	-0.135338912
CNNM1	linked	yes	SRP221711_LK2	0.1984444264048024	ACH-000769	LK2	ab4729	NextSeq 500	paired	yes	SRP221711	Yes	-1.541860168
CNNM1	linked	yes	SRP221711_NCI-H2887	7.632396168283694	ACH-000251	NCI-H2887	ab4729	NextSeq 500	paired	no	SRP221711	Yes	-0.738570681
CNNM1	linked	yes	SRP241932_A549_ATCC	2.793853648053972	ACH-000681	A549	ab4729	Illumina HiSeq 4000	single	yes	SRP241932	Yes	-0.847341798
CNNM1	linked	yes	SRP241932_EKVX	0.7231502517273551	ACH-000706	EKVX	ab4729	Illumina HiSeq 4000	single	no	SRP241932	No	-0.363008587
CNNM1	linked	yes	SRP241932_HOP-62	1.4597489566473585	ACH-000861	HOP-62	ab4729	Illumina HiSeq 4000	single	no	SRP241932	No	-0.331100563
CNNM1	linked	yes	SRP241932_NCI-H226	1.649608041236275	ACH-000367	NCI-H226	ab4729	Illumina HiSeq 4000	single	no	SRP241932	No	-0.294693668
CNNM1	linked	yes	SRP241932_NCI-H23	1.9225155477461064	ACH-000900	NCI-H23	ab4729	Illumina HiSeq 4000	single	yes	SRP241932	No	-0.294997937
CNNM1	linked	yes	SRP241932_NCI-H460	1.152637627524765	ACH-000463	NCI-H460	ab4729	Illumina HiSeq 4000	single	yes	SRP241932	Yes	-1.174022556
CNNM1	linked	yes	SRP241932_NCI-H522	1.4324032924990906	ACH-000343	NCI-H522	ab4729	Illumina HiSeq 4000	single	no	SRP241932	No	-0.091841847
CNNM1	linked	yes	SRP273625_NCI-H1299	0.650528276	ACH-000510	NCI-H1299	ab4729	Illumina HiSeq 2500	single	no	SRP273625	No	-0.095322447
CNNM1	linked	yes	SRP315743_NCI-H1299	2.533995034238368	ACH-000510	NCI-H1299	ab4729	Illumina HiSeq 2500	single	no	SRP315743	No	-0.095322447
CNNM1	linked	yes	SRP321882_NCI-H441	0.15637358231441156	ACH-000638	NCI-H441	ab4729	NextSeq 500	paired	no	SRP321882	No	-0.071317897
CNNM1	linked	yes	SRP333136_NCI-H2087	1.8512489961322984	ACH-000841	NCI-H2087	ab4729	Illumina HiSeq 4000	paired	no	SRP333136	No	-0.29232443
SLC25A28	linked	yes	DRP001938_A427	45.28770177017024	ACH-000757	A427	ab4729	Illumina HiSeq 2500	single	no	DRP001938	No	0.080881664
SLC25A28	linked	yes	DRP001938_A549	10.65802246838808	ACH-000681	A549	ab4729	Illumina HiSeq 2500	single	yes	DRP001938	Yes	-0.847341798
SLC25A28	linked	yes	DRP001938_ABC-1	11.21410721566942	ACH-000528	ABC-1	ab4729	Illumina HiSeq 2500	single	no	DRP001938	No	-0.180218337
SLC25A28	linked	yes	DRP001938_NCI-H1299	39.430475219587485	ACH-000510	NCI-H1299	ab4729	Illumina HiSeq 2500	single	no	DRP001938	No	-0.095322447
SLC25A28	linked	yes	DRP001938_NCI-H1437	10.89109109941456	ACH-000589	NCI-H1437	ab4729	Illumina HiSeq 2500	single	no	DRP001938	Yes	-0.938297075
SLC25A28	linked	yes	DRP001938_NCI-H1648	9.989104557	ACH-000766	NCI-H1648	ab4729	Illumina HiSeq 2500	single	yes	DRP001938	Yes	-0.585667026
SLC25A28	linked	yes	DRP001938_NCI-H1650	15.158311398093272	ACH-000035	NCI-H1650	ab4729	Illumina HiSeq 2500	single	no	DRP001938	No	-0.198131675
SLC25A28	linked	yes	DRP001938_NCI-H1703	21.00336527592606	ACH-000747	NCI-H1703	ab4729	Illumina HiSeq 2500	single	no	DRP001938	No	-0.374121796
SLC25A28	linked	yes	DRP001938_NCI-H1975	24.154367743333182	ACH-000587	NCI-H1975	ab4729	Illumina HiSeq 2500	single	no	DRP001938	No	-0.047414874
SLC25A28	linked	yes	DRP001938_NCI-H2126	8.862093262208832	ACH-000785	NCI-H2126	ab4729	Illumina HiSeq 2500	single	yes	DRP001938	No	-0.362298287
SLC25A28	linked	yes	DRP001938_NCI-H322	6.981728111058474	ACH-000837	NCI-H322	ab4729	Illumina HiSeq 2500	single	yes	DRP001938	Yes	-0.615712222
SLC25A28	linked	yes	DRP001938_PC-14	16.141203077468607	ACH-000030	PC-14	ab4729	Illumina HiSeq 2500	single	no	DRP001938	No	-0.397123711
SLC25A28	linked	yes	DRP001938_RERF-LC-Ad1	12.389110285474194	ACH-000791	RERF-LC-Ad1	ab4729	Illumina HiSeq 2500	single	no	DRP001938	No	-0.087000608
SLC25A28	linked	yes	DRP001938_RERF-LC-Ad2	4.387747293416065	ACH-000774	RERF-LC-Ad2	ab4729	Illumina HiSeq 2500	single	no	DRP001938	No	-0.186314455
SLC25A28	linked	yes	DRP001938_VMRC-LCD	12.220704074700674	ACH-001233	VMRC-LCD	ab4729	Illumina HiSeq 2500	single	no	DRP001938	No	-0.053529944
SLC25A28	linked	yes	GSE66992-H2009	17.533993413713244	ACH-000886	H2009	ab4729	Illumina MiSeq	single	no	GSE66992	No	-0.114417073
SLC25A28	linked	yes	GSE66992-HCC95	36.55140879048241	ACH-000454	HCC95	ab4729	Illumina MiSeq	single	no	GSE66992	Yes	-0.762134849
SLC25A28	linked	yes	SRP074852_NCI-H1299-EGFP_NEO	45.75227870448573	ACH-000510	NCI-H1299-EGFP	ab4729	Illumina HiSeq 2000	single	no	SRP074852	No	-0.095322447
SLC25A28	linked	yes	SRP092083_A549	4.263259467855532	ACH-000681	A549	ab4729	Illumina HiSeq 2500	single	yes	SRP092083	Yes	-0.847341798
SLC25A28	linked	yes	SRP092083_NCI-H3122	3.4415213872515964	ACH-000337	NCI-H3122	ab4729	Illumina HiSeq 2500	single	no	SRP092083	No	-0.179972347
SLC25A28	linked	yes	SRP102097_A549	23.863854821360007	ACH-000681	A549	ab4729	NextSeq 500	single	yes	SRP102097	Yes	-0.847341798
SLC25A28	linked	yes	SRP221711_Calu-1	28.95764672431681	ACH-000511	Calu-1	ab4729	NextSeq 500	paired	yes	SRP221711	No	-0.323065399
SLC25A28	linked	yes	SRP221711_EBC-1	55.822755883667206	ACH-000563	EBC-1	ab4729	NextSeq 500	paired	yes	SRP221711	No	-0.193585536
SLC25A28	linked	yes	SRP221711_HARA	29.56914495504127	ACH-000843	HARA	ab4729	NextSeq 500	paired	no	SRP221711	No	-0.228650316
SLC25A28	linked	yes	SRP221711_HCC2450	29.858576536311045	ACH-000975	HCC2450	ab4729	NextSeq 500	paired	yes	SRP221711	No	-0.109811844
SLC25A28	linked	yes	SRP221711_KNS62	31.61910433345371	ACH-000858	KNS62	ab4729	NextSeq 500	paired	no	SRP221711	No	-0.135338912
SLC25A28	linked	yes	SRP221711_LK2	20.34408681438201	ACH-000769	LK2	ab4729	NextSeq 500	paired	yes	SRP221711	Yes	-1.541860168
SLC25A28	linked	yes	SRP221711_NCI-H2887	23.533171215100623	ACH-000251	NCI-H2887	ab4729	NextSeq 500	paired	no	SRP221711	Yes	-0.738570681
SLC25A28	linked	yes	SRP241932_A549_ATCC	9.748178288671706	ACH-000681	A549	ab4729	Illumina HiSeq 4000	single	yes	SRP241932	Yes	-0.847341798
SLC25A28	linked	yes	SRP241932_EKVX	10.888099964749482	ACH-000706	EKVX	ab4729	Illumina HiSeq 4000	single	no	SRP241932	No	-0.363008587
SLC25A28	linked	yes	SRP241932_HOP-62	4.575558991887503	ACH-000861	HOP-62	ab4729	Illumina HiSeq 4000	single	no	SRP241932	No	-0.331100563
SLC25A28	linked	yes	SRP241932_NCI-H226	7.132526371942626	ACH-000367	NCI-H226	ab4729	Illumina HiSeq 4000	single	no	SRP241932	No	-0.294693668
SLC25A28	linked	yes	SRP241932_NCI-H23	26.21032954408063	ACH-000900	NCI-H23	ab4729	Illumina HiSeq 4000	single	yes	SRP241932	No	-0.294997937
SLC25A28	linked	yes	SRP241932_NCI-H460	11.633697614065476	ACH-000463	NCI-H460	ab4729	Illumina HiSeq 4000	single	yes	SRP241932	Yes	-1.174022556
SLC25A28	linked	yes	SRP241932_NCI-H522	8.657758586	ACH-000343	NCI-H522	ab4729	Illumina HiSeq 4000	single	no	SRP241932	No	-0.091841847
SLC25A28	linked	yes	SRP273625_NCI-H1299	15.171931327250268	ACH-000510	NCI-H1299	ab4729	Illumina HiSeq 2500	single	no	SRP273625	No	-0.095322447
SLC25A28	linked	yes	SRP315743_NCI-H1299	75.03237459652652	ACH-000510	NCI-H1299	ab4729	Illumina HiSeq 2500	single	no	SRP315743	No	-0.095322447
SLC25A28	linked	yes	SRP321882_NCI-H441	16.300369773316227	ACH-000638	NCI-H441	ab4729	NextSeq 500	paired	no	SRP321882	No	-0.071317897
SLC25A28	linked	yes	SRP333136_NCI-H2087	1.7383697548049324	ACH-000841	NCI-H2087	ab4729	Illumina HiSeq 4000	paired	no	SRP333136	No	-0.29232443
COX15	linked	yes	DRP001938_A427	43.08946332931519	ACH-000757	A427	ab4729	Illumina HiSeq 2500	single	no	DRP001938	No	0.080881664
COX15	linked	yes	DRP001938_A549	7.414612849503755	ACH-000681	A549	ab4729	Illumina HiSeq 2500	single	yes	DRP001938	Yes	-0.847341798
COX15	linked	yes	DRP001938_ABC-1	14.094492898583413	ACH-000528	ABC-1	ab4729	Illumina HiSeq 2500	single	no	DRP001938	No	-0.180218337
COX15	linked	yes	DRP001938_NCI-H1299	28.02125320225954	ACH-000510	NCI-H1299	ab4729	Illumina HiSeq 2500	single	no	DRP001938	No	-0.095322447
COX15	linked	yes	DRP001938_NCI-H1437	10.68199099868536	ACH-000589	NCI-H1437	ab4729	Illumina HiSeq 2500	single	no	DRP001938	Yes	-0.938297075
COX15	linked	yes	DRP001938_NCI-H1648	20.889660764336583	ACH-000766	NCI-H1648	ab4729	Illumina HiSeq 2500	single	yes	DRP001938	Yes	-0.585667026
COX15	linked	yes	DRP001938_NCI-H1650	17.417940155555463	ACH-000035	NCI-H1650	ab4729	Illumina HiSeq 2500	single	no	DRP001938	No	-0.198131675
COX15	linked	yes	DRP001938_NCI-H1703	24.28895420998335	ACH-000747	NCI-H1703	ab4729	Illumina HiSeq 2500	single	no	DRP001938	No	-0.374121796
COX15	linked	yes	DRP001938_NCI-H1975	21.754156388640403	ACH-000587	NCI-H1975	ab4729	Illumina HiSeq 2500	single	no	DRP001938	No	-0.047414874
COX15	linked	yes	DRP001938_NCI-H2126	14.77648548319936	ACH-000785	NCI-H2126	ab4729	Illumina HiSeq 2500	single	yes	DRP001938	No	-0.362298287
COX15	linked	yes	DRP001938_NCI-H322	7.916051318794489	ACH-000837	NCI-H322	ab4729	Illumina HiSeq 2500	single	yes	DRP001938	Yes	-0.615712222
COX15	linked	yes	DRP001938_PC-14	11.163113295435906	ACH-000030	PC-14	ab4729	Illumina HiSeq 2500	single	no	DRP001938	No	-0.397123711
COX15	linked	yes	DRP001938_RERF-LC-Ad1	9.034522305876015	ACH-000791	RERF-LC-Ad1	ab4729	Illumina HiSeq 2500	single	no	DRP001938	No	-0.087000608
COX15	linked	yes	DRP001938_RERF-LC-Ad2	4.904364982916384	ACH-000774	RERF-LC-Ad2	ab4729	Illumina HiSeq 2500	single	no	DRP001938	No	-0.186314455
COX15	linked	yes	DRP001938_VMRC-LCD	8.616538992	ACH-001233	VMRC-LCD	ab4729	Illumina HiSeq 2500	single	no	DRP001938	No	-0.053529944
COX15	linked	yes	GSE66992-H2009	19.973628189712763	ACH-000886	H2009	ab4729	Illumina MiSeq	single	no	GSE66992	No	-0.114417073
COX15	linked	yes	GSE66992-HCC95	16.311824834644796	ACH-000454	HCC95	ab4729	Illumina MiSeq	single	no	GSE66992	Yes	-0.762134849
COX15	linked	yes	SRP074852_NCI-H1299-EGFP_NEO	32.23730396580052	ACH-000510	NCI-H1299-EGFP	ab4729	Illumina HiSeq 2000	single	no	SRP074852	No	-0.095322447
COX15	linked	yes	SRP092083_A549	4.106566362631948	ACH-000681	A549	ab4729	Illumina HiSeq 2500	single	yes	SRP092083	Yes	-0.847341798
COX15	linked	yes	SRP092083_NCI-H3122	3.013635965074812	ACH-000337	NCI-H3122	ab4729	Illumina HiSeq 2500	single	no	SRP092083	No	-0.179972347
COX15	linked	yes	SRP102097_A549	20.405082967464743	ACH-000681	A549	ab4729	NextSeq 500	single	yes	SRP102097	Yes	-0.847341798
COX15	linked	yes	SRP221711_Calu-1	16.033072242066265	ACH-000511	Calu-1	ab4729	NextSeq 500	paired	yes	SRP221711	No	-0.323065399
COX15	linked	yes	SRP221711_EBC-1	56.07924101606012	ACH-000563	EBC-1	ab4729	NextSeq 500	paired	yes	SRP221711	No	-0.193585536
COX15	linked	yes	SRP221711_HARA	19.61337704	ACH-000843	HARA	ab4729	NextSeq 500	paired	no	SRP221711	No	-0.228650316
COX15	linked	yes	SRP221711_HCC2450	18.865798207819463	ACH-000975	HCC2450	ab4729	NextSeq 500	paired	yes	SRP221711	No	-0.109811844
COX15	linked	yes	SRP221711_KNS62	29.794084703475235	ACH-000858	KNS62	ab4729	NextSeq 500	paired	no	SRP221711	No	-0.135338912
COX15	linked	yes	SRP221711_LK2	11.987189005962572	ACH-000769	LK2	ab4729	NextSeq 500	paired	yes	SRP221711	Yes	-1.541860168
COX15	linked	yes	SRP221711_NCI-H2887	23.723348022772345	ACH-000251	NCI-H2887	ab4729	NextSeq 500	paired	no	SRP221711	Yes	-0.738570681
COX15	linked	yes	SRP241932_A549_ATCC	5.667437296	ACH-000681	A549	ab4729	Illumina HiSeq 4000	single	yes	SRP241932	Yes	-0.847341798
COX15	linked	yes	SRP241932_EKVX	8.587548166662454	ACH-000706	EKVX	ab4729	Illumina HiSeq 4000	single	no	SRP241932	No	-0.363008587
COX15	linked	yes	SRP241932_HOP-62	5.094559536	ACH-000861	HOP-62	ab4729	Illumina HiSeq 4000	single	no	SRP241932	No	-0.331100563
COX15	linked	yes	SRP241932_NCI-H226	9.359727183	ACH-000367	NCI-H226	ab4729	Illumina HiSeq 4000	single	no	SRP241932	No	-0.294693668
COX15	linked	yes	SRP241932_NCI-H23	13.33071659773588	ACH-000900	NCI-H23	ab4729	Illumina HiSeq 4000	single	yes	SRP241932	No	-0.294997937
COX15	linked	yes	SRP241932_NCI-H460	7.873149487003684	ACH-000463	NCI-H460	ab4729	Illumina HiSeq 4000	single	yes	SRP241932	Yes	-1.174022556
COX15	linked	yes	SRP241932_NCI-H522	7.237966260313987	ACH-000343	NCI-H522	ab4729	Illumina HiSeq 4000	single	no	SRP241932	No	-0.091841847
COX15	linked	yes	SRP273625_NCI-H1299	9.463610369618982	ACH-000510	NCI-H1299	ab4729	Illumina HiSeq 2500	single	no	SRP273625	No	-0.095322447
COX15	linked	yes	SRP315743_NCI-H1299	47.37935403081504	ACH-000510	NCI-H1299	ab4729	Illumina HiSeq 2500	single	no	SRP315743	No	-0.095322447
COX15	linked	yes	SRP321882_NCI-H441	9.380375492081924	ACH-000638	NCI-H441	ab4729	NextSeq 500	paired	no	SRP321882	No	-0.071317897
COX15	linked	yes	SRP333136_NCI-H2087	1.8726457128217144	ACH-000841	NCI-H2087	ab4729	Illumina HiSeq 4000	paired	no	SRP333136	No	-0.29232443
CUTC	linked	yes	DRP001938_A427	43.08946332931519	ACH-000757	A427	ab4729	Illumina HiSeq 2500	single	no	DRP001938	No	0.080881664
CUTC	linked	yes	DRP001938_A549	7.414612849503755	ACH-000681	A549	ab4729	Illumina HiSeq 2500	single	yes	DRP001938	Yes	-0.847341798
CUTC	linked	yes	DRP001938_ABC-1	14.094492898583413	ACH-000528	ABC-1	ab4729	Illumina HiSeq 2500	single	no	DRP001938	No	-0.180218337
CUTC	linked	yes	DRP001938_NCI-H1299	28.02125320225954	ACH-000510	NCI-H1299	ab4729	Illumina HiSeq 2500	single	no	DRP001938	No	-0.095322447
CUTC	linked	yes	DRP001938_NCI-H1437	10.68199099868536	ACH-000589	NCI-H1437	ab4729	Illumina HiSeq 2500	single	no	DRP001938	Yes	-0.938297075
CUTC	linked	yes	DRP001938_NCI-H1648	20.889660764336583	ACH-000766	NCI-H1648	ab4729	Illumina HiSeq 2500	single	yes	DRP001938	Yes	-0.585667026
CUTC	linked	yes	DRP001938_NCI-H1650	17.417940155555463	ACH-000035	NCI-H1650	ab4729	Illumina HiSeq 2500	single	no	DRP001938	No	-0.198131675
CUTC	linked	yes	DRP001938_NCI-H1703	24.28895420998335	ACH-000747	NCI-H1703	ab4729	Illumina HiSeq 2500	single	no	DRP001938	No	-0.374121796
CUTC	linked	yes	DRP001938_NCI-H1975	21.754156388640403	ACH-000587	NCI-H1975	ab4729	Illumina HiSeq 2500	single	no	DRP001938	No	-0.047414874
CUTC	linked	yes	DRP001938_NCI-H2126	14.77648548319936	ACH-000785	NCI-H2126	ab4729	Illumina HiSeq 2500	single	yes	DRP001938	No	-0.362298287
CUTC	linked	yes	DRP001938_NCI-H322	7.916051318794489	ACH-000837	NCI-H322	ab4729	Illumina HiSeq 2500	single	yes	DRP001938	Yes	-0.615712222
CUTC	linked	yes	DRP001938_PC-14	11.163113295435906	ACH-000030	PC-14	ab4729	Illumina HiSeq 2500	single	no	DRP001938	No	-0.397123711
CUTC	linked	yes	DRP001938_RERF-LC-Ad1	9.034522305876015	ACH-000791	RERF-LC-Ad1	ab4729	Illumina HiSeq 2500	single	no	DRP001938	No	-0.087000608
CUTC	linked	yes	DRP001938_RERF-LC-Ad2	4.904364982916384	ACH-000774	RERF-LC-Ad2	ab4729	Illumina HiSeq 2500	single	no	DRP001938	No	-0.186314455
CUTC	linked	yes	DRP001938_VMRC-LCD	8.616538992	ACH-001233	VMRC-LCD	ab4729	Illumina HiSeq 2500	single	no	DRP001938	No	-0.053529944
CUTC	linked	yes	GSE66992-H2009	19.973628189712763	ACH-000886	H2009	ab4729	Illumina MiSeq	single	no	GSE66992	No	-0.114417073
CUTC	linked	yes	GSE66992-HCC95	16.311824834644796	ACH-000454	HCC95	ab4729	Illumina MiSeq	single	no	GSE66992	Yes	-0.762134849
CUTC	linked	yes	SRP074852_NCI-H1299-EGFP_NEO	32.23730396580052	ACH-000510	NCI-H1299-EGFP	ab4729	Illumina HiSeq 2000	single	no	SRP074852	No	-0.095322447
CUTC	linked	yes	SRP092083_A549	4.106566362631948	ACH-000681	A549	ab4729	Illumina HiSeq 2500	single	yes	SRP092083	Yes	-0.847341798
CUTC	linked	yes	SRP092083_NCI-H3122	3.013635965074812	ACH-000337	NCI-H3122	ab4729	Illumina HiSeq 2500	single	no	SRP092083	No	-0.179972347
CUTC	linked	yes	SRP102097_A549	20.405082967464743	ACH-000681	A549	ab4729	NextSeq 500	single	yes	SRP102097	Yes	-0.847341798
CUTC	linked	yes	SRP221711_Calu-1	16.033072242066265	ACH-000511	Calu-1	ab4729	NextSeq 500	paired	yes	SRP221711	No	-0.323065399
CUTC	linked	yes	SRP221711_EBC-1	56.07924101606012	ACH-000563	EBC-1	ab4729	NextSeq 500	paired	yes	SRP221711	No	-0.193585536
CUTC	linked	yes	SRP221711_HARA	19.61337704	ACH-000843	HARA	ab4729	NextSeq 500	paired	no	SRP221711	No	-0.228650316
CUTC	linked	yes	SRP221711_HCC2450	18.865798207819463	ACH-000975	HCC2450	ab4729	NextSeq 500	paired	yes	SRP221711	No	-0.109811844
CUTC	linked	yes	SRP221711_KNS62	29.794084703475235	ACH-000858	KNS62	ab4729	NextSeq 500	paired	no	SRP221711	No	-0.135338912
CUTC	linked	yes	SRP221711_LK2	11.987189005962572	ACH-000769	LK2	ab4729	NextSeq 500	paired	yes	SRP221711	Yes	-1.541860168
CUTC	linked	yes	SRP221711_NCI-H2887	23.723348022772345	ACH-000251	NCI-H2887	ab4729	NextSeq 500	paired	no	SRP221711	Yes	-0.738570681
CUTC	linked	yes	SRP241932_A549_ATCC	5.667437296	ACH-000681	A549	ab4729	Illumina HiSeq 4000	single	yes	SRP241932	Yes	-0.847341798
CUTC	linked	yes	SRP241932_EKVX	8.587548166662454	ACH-000706	EKVX	ab4729	Illumina HiSeq 4000	single	no	SRP241932	No	-0.363008587
CUTC	linked	yes	SRP241932_HOP-62	5.094559536	ACH-000861	HOP-62	ab4729	Illumina HiSeq 4000	single	no	SRP241932	No	-0.331100563
CUTC	linked	yes	SRP241932_NCI-H226	9.359727183	ACH-000367	NCI-H226	ab4729	Illumina HiSeq 4000	single	no	SRP241932	No	-0.294693668
CUTC	linked	yes	SRP241932_NCI-H23	13.33071659773588	ACH-000900	NCI-H23	ab4729	Illumina HiSeq 4000	single	yes	SRP241932	No	-0.294997937
CUTC	linked	yes	SRP241932_NCI-H460	7.873149487003684	ACH-000463	NCI-H460	ab4729	Illumina HiSeq 4000	single	yes	SRP241932	Yes	-1.174022556
CUTC	linked	yes	SRP241932_NCI-H522	7.237966260313987	ACH-000343	NCI-H522	ab4729	Illumina HiSeq 4000	single	no	SRP241932	No	-0.091841847
CUTC	linked	yes	SRP273625_NCI-H1299	9.463610369618982	ACH-000510	NCI-H1299	ab4729	Illumina HiSeq 2500	single	no	SRP273625	No	-0.095322447
CUTC	linked	yes	SRP315743_NCI-H1299	47.37935403081504	ACH-000510	NCI-H1299	ab4729	Illumina HiSeq 2500	single	no	SRP315743	No	-0.095322447
CUTC	linked	yes	SRP321882_NCI-H441	9.380375492081924	ACH-000638	NCI-H441	ab4729	NextSeq 500	paired	no	SRP321882	No	-0.071317897
CUTC	linked	yes	SRP333136_NCI-H2087	1.8726457128217144	ACH-000841	NCI-H2087	ab4729	Illumina HiSeq 4000	paired	no	SRP333136	No	-0.29232443
ABCC2	enhancer	yes	DRP001938_A427	1.0328794696874786	ACH-000757	A427	ab4729	Illumina HiSeq 2500	single	no	DRP001938	No	0.080881664
ABCC2	enhancer	yes	DRP001938_A549	40.56279489617599	ACH-000681	A549	ab4729	Illumina HiSeq 2500	single	yes	DRP001938	Yes	-0.847341798
ABCC2	enhancer	yes	DRP001938_ABC-1	25.912807501742716	ACH-000528	ABC-1	ab4729	Illumina HiSeq 2500	single	no	DRP001938	No	-0.180218337
ABCC2	enhancer	yes	DRP001938_NCI-H1299	28.691460569281325	ACH-000510	NCI-H1299	ab4729	Illumina HiSeq 2500	single	no	DRP001938	No	-0.095322447
ABCC2	enhancer	yes	DRP001938_NCI-H1437	49.592871760318154	ACH-000589	NCI-H1437	ab4729	Illumina HiSeq 2500	single	no	DRP001938	Yes	-0.938297075
ABCC2	enhancer	yes	DRP001938_NCI-H1648	19.978828398052016	ACH-000766	NCI-H1648	ab4729	Illumina HiSeq 2500	single	yes	DRP001938	Yes	-0.585667026
ABCC2	enhancer	yes	DRP001938_NCI-H1650	30.761537040253515	ACH-000035	NCI-H1650	ab4729	Illumina HiSeq 2500	single	no	DRP001938	No	-0.198131675
ABCC2	enhancer	yes	DRP001938_NCI-H1703	27.887088538471023	ACH-000747	NCI-H1703	ab4729	Illumina HiSeq 2500	single	no	DRP001938	No	-0.374121796
ABCC2	enhancer	yes	DRP001938_NCI-H1975	37.48627668	ACH-000587	NCI-H1975	ab4729	Illumina HiSeq 2500	single	no	DRP001938	No	-0.047414874
ABCC2	enhancer	yes	DRP001938_NCI-H2126	59.144232666617945	ACH-000785	NCI-H2126	ab4729	Illumina HiSeq 2500	single	yes	DRP001938	No	-0.362298287
ABCC2	enhancer	yes	DRP001938_NCI-H322	22.601261317604468	ACH-000837	NCI-H322	ab4729	Illumina HiSeq 2500	single	yes	DRP001938	Yes	-0.615712222
ABCC2	enhancer	yes	DRP001938_PC-14	70.02203559674714	ACH-000030	PC-14	ab4729	Illumina HiSeq 2500	single	no	DRP001938	No	-0.397123711
ABCC2	enhancer	yes	DRP001938_RERF-LC-Ad1	20.24436281430094	ACH-000791	RERF-LC-Ad1	ab4729	Illumina HiSeq 2500	single	no	DRP001938	No	-0.087000608
ABCC2	enhancer	yes	DRP001938_RERF-LC-Ad2	20.95258980756159	ACH-000774	RERF-LC-Ad2	ab4729	Illumina HiSeq 2500	single	no	DRP001938	No	-0.186314455
ABCC2	enhancer	yes	DRP001938_VMRC-LCD	6.958040182904194	ACH-001233	VMRC-LCD	ab4729	Illumina HiSeq 2500	single	no	DRP001938	No	-0.053529944
ABCC2	enhancer	yes	GSE66992-H2009	20.073923386021665	ACH-000886	H2009	ab4729	Illumina MiSeq	single	no	GSE66992	No	-0.114417073
ABCC2	enhancer	yes	GSE66992-HCC95	22.764887100520887	ACH-000454	HCC95	ab4729	Illumina MiSeq	single	no	GSE66992	Yes	-0.762134849
ABCC2	enhancer	yes	SRP074852_NCI-H1299-EGFP_NEO	27.762757297477886	ACH-000510	NCI-H1299-EGFP	ab4729	Illumina HiSeq 2000	single	no	SRP074852	No	-0.095322447
ABCC2	enhancer	yes	SRP092083_A549	18.611713611888096	ACH-000681	A549	ab4729	Illumina HiSeq 2500	single	yes	SRP092083	Yes	-0.847341798
ABCC2	enhancer	yes	SRP092083_NCI-H3122	6.988349181	ACH-000337	NCI-H3122	ab4729	Illumina HiSeq 2500	single	no	SRP092083	No	-0.179972347
ABCC2	enhancer	yes	SRP102097_A549	24.92614522957126	ACH-000681	A549	ab4729	NextSeq 500	single	yes	SRP102097	Yes	-0.847341798
ABCC2	enhancer	yes	SRP221711_Calu-1	52.87602507616344	ACH-000511	Calu-1	ab4729	NextSeq 500	paired	yes	SRP221711	No	-0.323065399
ABCC2	enhancer	yes	SRP221711_EBC-1	83.69615096644351	ACH-000563	EBC-1	ab4729	NextSeq 500	paired	yes	SRP221711	No	-0.193585536
ABCC2	enhancer	yes	SRP221711_HARA	20.844381314441485	ACH-000843	HARA	ab4729	NextSeq 500	paired	no	SRP221711	No	-0.228650316
ABCC2	enhancer	yes	SRP221711_HCC2450	49.60010738372803	ACH-000975	HCC2450	ab4729	NextSeq 500	paired	yes	SRP221711	No	-0.109811844
ABCC2	enhancer	yes	SRP221711_KNS62	19.259192253351213	ACH-000858	KNS62	ab4729	NextSeq 500	paired	no	SRP221711	No	-0.135338912
ABCC2	enhancer	yes	SRP221711_LK2	0.8469384712921946	ACH-000769	LK2	ab4729	NextSeq 500	paired	yes	SRP221711	Yes	-1.541860168
ABCC2	enhancer	yes	SRP221711_NCI-H2887	34.14153963836768	ACH-000251	NCI-H2887	ab4729	NextSeq 500	paired	no	SRP221711	Yes	-0.738570681
ABCC2	enhancer	yes	SRP241932_A549_ATCC	19.197755956147848	ACH-000681	A549	ab4729	Illumina HiSeq 4000	single	yes	SRP241932	Yes	-0.847341798
ABCC2	enhancer	yes	SRP241932_EKVX	23.891628875481455	ACH-000706	EKVX	ab4729	Illumina HiSeq 4000	single	no	SRP241932	No	-0.363008587
ABCC2	enhancer	yes	SRP241932_HOP-62	13.244043361513238	ACH-000861	HOP-62	ab4729	Illumina HiSeq 4000	single	no	SRP241932	No	-0.331100563
ABCC2	enhancer	yes	SRP241932_NCI-H226	15.74503064745351	ACH-000367	NCI-H226	ab4729	Illumina HiSeq 4000	single	no	SRP241932	No	-0.294693668
ABCC2	enhancer	yes	SRP241932_NCI-H23	8.918850826715168	ACH-000900	NCI-H23	ab4729	Illumina HiSeq 4000	single	yes	SRP241932	No	-0.294997937
ABCC2	enhancer	yes	SRP241932_NCI-H460	23.42610235	ACH-000463	NCI-H460	ab4729	Illumina HiSeq 4000	single	yes	SRP241932	Yes	-1.174022556
ABCC2	enhancer	yes	SRP241932_NCI-H522	0.4431884373802888	ACH-000343	NCI-H522	ab4729	Illumina HiSeq 4000	single	no	SRP241932	No	-0.091841847
ABCC2	enhancer	yes	SRP273625_NCI-H1299	1.983327926860044	ACH-000510	NCI-H1299	ab4729	Illumina HiSeq 2500	single	no	SRP273625	No	-0.095322447
ABCC2	enhancer	yes	SRP315743_NCI-H1299	54.31759512661747	ACH-000510	NCI-H1299	ab4729	Illumina HiSeq 2500	single	no	SRP315743	No	-0.095322447
ABCC2	enhancer	yes	SRP321882_NCI-H441	6.743835919146936	ACH-000638	NCI-H441	ab4729	NextSeq 500	paired	no	SRP321882	No	-0.071317897
ABCC2	enhancer	yes	SRP333136_NCI-H2087	2.0525547487424065	ACH-000841	NCI-H2087	ab4729	Illumina HiSeq 4000	paired	no	SRP333136	No	-0.29232443
ABCC2	promoter	yes	DRP001938_A427	0.11292327144410876	ACH-000757	A427	ab4729	Illumina HiSeq 2500	single	no	DRP001938	No	0.080881664
ABCC2	promoter	yes	DRP001938_A549	32.76878227	ACH-000681	A549	ab4729	Illumina HiSeq 2500	single	yes	DRP001938	Yes	-0.847341798
ABCC2	promoter	yes	DRP001938_ABC-1	3.094305467605591	ACH-000528	ABC-1	ab4729	Illumina HiSeq 2500	single	no	DRP001938	No	-0.180218337
ABCC2	promoter	yes	DRP001938_NCI-H1299	10.152314608256022	ACH-000510	NCI-H1299	ab4729	Illumina HiSeq 2500	single	no	DRP001938	No	-0.095322447
ABCC2	promoter	yes	DRP001938_NCI-H1437	38.74083851337433	ACH-000589	NCI-H1437	ab4729	Illumina HiSeq 2500	single	no	DRP001938	Yes	-0.938297075
ABCC2	promoter	yes	DRP001938_NCI-H1648	5.6204320395787555	ACH-000766	NCI-H1648	ab4729	Illumina HiSeq 2500	single	yes	DRP001938	Yes	-0.585667026
ABCC2	promoter	yes	DRP001938_NCI-H1650	3.1653761729974854	ACH-000035	NCI-H1650	ab4729	Illumina HiSeq 2500	single	no	DRP001938	No	-0.198131675
ABCC2	promoter	yes	DRP001938_NCI-H1703	3.289226190408071	ACH-000747	NCI-H1703	ab4729	Illumina HiSeq 2500	single	no	DRP001938	No	-0.374121796
ABCC2	promoter	yes	DRP001938_NCI-H1975	2.331872937	ACH-000587	NCI-H1975	ab4729	Illumina HiSeq 2500	single	no	DRP001938	No	-0.047414874
ABCC2	promoter	yes	DRP001938_NCI-H2126	41.07447082233429	ACH-000785	NCI-H2126	ab4729	Illumina HiSeq 2500	single	yes	DRP001938	No	-0.362298287
ABCC2	promoter	yes	DRP001938_NCI-H322	14.11267168521881	ACH-000837	NCI-H322	ab4729	Illumina HiSeq 2500	single	yes	DRP001938	Yes	-0.615712222
ABCC2	promoter	yes	DRP001938_PC-14	28.141980762163797	ACH-000030	PC-14	ab4729	Illumina HiSeq 2500	single	no	DRP001938	No	-0.397123711
ABCC2	promoter	yes	DRP001938_RERF-LC-Ad1	0.3588351502219836	ACH-000791	RERF-LC-Ad1	ab4729	Illumina HiSeq 2500	single	no	DRP001938	No	-0.087000608
ABCC2	promoter	yes	DRP001938_RERF-LC-Ad2	0.9231797564228376	ACH-000774	RERF-LC-Ad2	ab4729	Illumina HiSeq 2500	single	no	DRP001938	No	-0.186314455
ABCC2	promoter	yes	DRP001938_VMRC-LCD	9.030975577	ACH-001233	VMRC-LCD	ab4729	Illumina HiSeq 2500	single	no	DRP001938	No	-0.053529944
ABCC2	promoter	yes	GSE66992-H2009	4.060832179	ACH-000886	H2009	ab4729	Illumina MiSeq	single	no	GSE66992	No	-0.114417073
ABCC2	promoter	yes	GSE66992-HCC95	13.72843410174052	ACH-000454	HCC95	ab4729	Illumina MiSeq	single	no	GSE66992	Yes	-0.762134849
ABCC2	promoter	yes	SRP074852_NCI-H1299-EGFP_NEO	1.944056828129399	ACH-000510	NCI-H1299-EGFP	ab4729	Illumina HiSeq 2000	single	no	SRP074852	No	-0.095322447
ABCC2	promoter	yes	SRP092083_A549	13.249297410396109	ACH-000681	A549	ab4729	Illumina HiSeq 2500	single	yes	SRP092083	Yes	-0.847341798
ABCC2	promoter	yes	SRP092083_NCI-H3122	1.0012103329613096	ACH-000337	NCI-H3122	ab4729	Illumina HiSeq 2500	single	no	SRP092083	No	-0.179972347
ABCC2	promoter	yes	SRP102097_A549	21.272880931365183	ACH-000681	A549	ab4729	NextSeq 500	single	yes	SRP102097	Yes	-0.847341798
ABCC2	promoter	yes	SRP221711_Calu-1	4.380243743658066	ACH-000511	Calu-1	ab4729	NextSeq 500	paired	yes	SRP221711	No	-0.323065399
ABCC2	promoter	yes	SRP221711_EBC-1	0.8295726445118586	ACH-000563	EBC-1	ab4729	NextSeq 500	paired	yes	SRP221711	No	-0.193585536
ABCC2	promoter	yes	SRP221711_HARA	2.917080163	ACH-000843	HARA	ab4729	NextSeq 500	paired	no	SRP221711	No	-0.228650316
ABCC2	promoter	yes	SRP221711_HCC2450	5.747153632481893	ACH-000975	HCC2450	ab4729	NextSeq 500	paired	yes	SRP221711	No	-0.109811844
ABCC2	promoter	yes	SRP221711_KNS62	3.4254294164180754	ACH-000858	KNS62	ab4729	NextSeq 500	paired	no	SRP221711	No	-0.135338912
ABCC2	promoter	yes	SRP221711_LK2	0	ACH-000769	LK2	ab4729	NextSeq 500	paired	yes	SRP221711	Yes	-1.541860168
ABCC2	promoter	yes	SRP221711_NCI-H2887	1.012126979460319	ACH-000251	NCI-H2887	ab4729	NextSeq 500	paired	no	SRP221711	Yes	-0.738570681
ABCC2	promoter	yes	SRP241932_A549_ATCC	10.15901305405299	ACH-000681	A549	ab4729	Illumina HiSeq 4000	single	yes	SRP241932	Yes	-0.847341798
ABCC2	promoter	yes	SRP241932_EKVX	1.399647513628006	ACH-000706	EKVX	ab4729	Illumina HiSeq 4000	single	no	SRP241932	No	-0.363008587
ABCC2	promoter	yes	SRP241932_HOP-62	0.9792870702544848	ACH-000861	HOP-62	ab4729	Illumina HiSeq 4000	single	no	SRP241932	No	-0.331100563
ABCC2	promoter	yes	SRP241932_NCI-H226	2.354473542332649	ACH-000367	NCI-H226	ab4729	Illumina HiSeq 4000	single	no	SRP241932	No	-0.294693668
ABCC2	promoter	yes	SRP241932_NCI-H23	1.3123625558217369	ACH-000900	NCI-H23	ab4729	Illumina HiSeq 4000	single	yes	SRP241932	No	-0.294997937
ABCC2	promoter	yes	SRP241932_NCI-H460	11.510888936678567	ACH-000463	NCI-H460	ab4729	Illumina HiSeq 4000	single	yes	SRP241932	Yes	-1.174022556
ABCC2	promoter	yes	SRP241932_NCI-H522	0.19755785393714903	ACH-000343	NCI-H522	ab4729	Illumina HiSeq 4000	single	no	SRP241932	No	-0.091841847
ABCC2	promoter	yes	SRP273625_NCI-H1299	0	ACH-000510	NCI-H1299	ab4729	Illumina HiSeq 2500	single	no	SRP273625	No	-0.095322447
ABCC2	promoter	yes	SRP315743_NCI-H1299	14.57942006587982	ACH-000510	NCI-H1299	ab4729	Illumina HiSeq 2500	single	no	SRP315743	No	-0.095322447
ABCC2	promoter	yes	SRP321882_NCI-H441	0.44215195794199025	ACH-000638	NCI-H441	ab4729	NextSeq 500	paired	no	SRP321882	No	-0.071317897
ABCC2	promoter	yes	SRP333136_NCI-H2087	2.1928915306829637	ACH-000841	NCI-H2087	ab4729	Illumina HiSeq 4000	paired	no	SRP333136	No	-0.29232443
ABCC2	enhancer	yes	DRP001938_A427	0.3397363686290654	ACH-000757	A427	ab4729	Illumina HiSeq 2500	single	no	DRP001938	No	0.080881664
ABCC2	enhancer	yes	DRP001938_A549	60.94895295923406	ACH-000681	A549	ab4729	Illumina HiSeq 2500	single	yes	DRP001938	Yes	-0.847341798
ABCC2	enhancer	yes	DRP001938_ABC-1	1.279395372705026	ACH-000528	ABC-1	ab4729	Illumina HiSeq 2500	single	no	DRP001938	No	-0.180218337
ABCC2	enhancer	yes	DRP001938_NCI-H1299	15.087430355332115	ACH-000510	NCI-H1299	ab4729	Illumina HiSeq 2500	single	no	DRP001938	No	-0.095322447
ABCC2	enhancer	yes	DRP001938_NCI-H1437	64.16823529330166	ACH-000589	NCI-H1437	ab4729	Illumina HiSeq 2500	single	no	DRP001938	Yes	-0.938297075
ABCC2	enhancer	yes	DRP001938_NCI-H1648	8.796838972351768	ACH-000766	NCI-H1648	ab4729	Illumina HiSeq 2500	single	yes	DRP001938	Yes	-0.585667026
ABCC2	enhancer	yes	DRP001938_NCI-H1650	6.966029236413841	ACH-000035	NCI-H1650	ab4729	Illumina HiSeq 2500	single	no	DRP001938	No	-0.198131675
ABCC2	enhancer	yes	DRP001938_NCI-H1703	5.530076700123874	ACH-000747	NCI-H1703	ab4729	Illumina HiSeq 2500	single	no	DRP001938	No	-0.374121796
ABCC2	enhancer	yes	DRP001938_NCI-H1975	9.440533371838656	ACH-000587	NCI-H1975	ab4729	Illumina HiSeq 2500	single	no	DRP001938	No	-0.047414874
ABCC2	enhancer	yes	DRP001938_NCI-H2126	80.59580149563877	ACH-000785	NCI-H2126	ab4729	Illumina HiSeq 2500	single	yes	DRP001938	No	-0.362298287
ABCC2	enhancer	yes	DRP001938_NCI-H322	22.193913901935925	ACH-000837	NCI-H322	ab4729	Illumina HiSeq 2500	single	yes	DRP001938	Yes	-0.615712222
ABCC2	enhancer	yes	DRP001938_PC-14	39.49490244128487	ACH-000030	PC-14	ab4729	Illumina HiSeq 2500	single	no	DRP001938	No	-0.397123711
ABCC2	enhancer	yes	DRP001938_RERF-LC-Ad1	0.4830625228041952	ACH-000791	RERF-LC-Ad1	ab4729	Illumina HiSeq 2500	single	no	DRP001938	No	-0.087000608
ABCC2	enhancer	yes	DRP001938_RERF-LC-Ad2	0.5153603621504523	ACH-000774	RERF-LC-Ad2	ab4729	Illumina HiSeq 2500	single	no	DRP001938	No	-0.186314455
ABCC2	enhancer	yes	DRP001938_VMRC-LCD	28.414206093007863	ACH-001233	VMRC-LCD	ab4729	Illumina HiSeq 2500	single	no	DRP001938	No	-0.053529944
ABCC2	enhancer	yes	GSE66992-H2009	8.614828666231848	ACH-000886	H2009	ab4729	Illumina MiSeq	single	no	GSE66992	No	-0.114417073
ABCC2	enhancer	yes	GSE66992-HCC95	15.322001631043172	ACH-000454	HCC95	ab4729	Illumina MiSeq	single	no	GSE66992	Yes	-0.762134849
ABCC2	enhancer	yes	SRP074852_NCI-H1299-EGFP_NEO	1.2455047009207985	ACH-000510	NCI-H1299-EGFP	ab4729	Illumina HiSeq 2000	single	no	SRP074852	No	-0.095322447
ABCC2	enhancer	yes	SRP092083_A549	17.291598125804555	ACH-000681	A549	ab4729	Illumina HiSeq 2500	single	yes	SRP092083	Yes	-0.847341798
ABCC2	enhancer	yes	SRP092083_NCI-H3122	1.5047474295442755	ACH-000337	NCI-H3122	ab4729	Illumina HiSeq 2500	single	no	SRP092083	No	-0.179972347
ABCC2	enhancer	yes	SRP102097_A549	31.741546598847933	ACH-000681	A549	ab4729	NextSeq 500	single	yes	SRP102097	Yes	-0.847341798
ABCC2	enhancer	yes	SRP221711_Calu-1	7.869483606815338	ACH-000511	Calu-1	ab4729	NextSeq 500	paired	yes	SRP221711	No	-0.323065399
ABCC2	enhancer	yes	SRP221711_EBC-1	10.478386575525455	ACH-000563	EBC-1	ab4729	NextSeq 500	paired	yes	SRP221711	No	-0.193585536
ABCC2	enhancer	yes	SRP221711_HARA	3.1484920590574093	ACH-000843	HARA	ab4729	NextSeq 500	paired	no	SRP221711	No	-0.228650316
ABCC2	enhancer	yes	SRP221711_HCC2450	41.93112943562594	ACH-000975	HCC2450	ab4729	NextSeq 500	paired	yes	SRP221711	No	-0.109811844
ABCC2	enhancer	yes	SRP221711_KNS62	2.134088592475111	ACH-000858	KNS62	ab4729	NextSeq 500	paired	no	SRP221711	No	-0.135338912
ABCC2	enhancer	yes	SRP221711_LK2	0.4863592633334073	ACH-000769	LK2	ab4729	NextSeq 500	paired	yes	SRP221711	Yes	-1.541860168
ABCC2	enhancer	yes	SRP221711_NCI-H2887	2.0725208476456727	ACH-000251	NCI-H2887	ab4729	NextSeq 500	paired	no	SRP221711	Yes	-0.738570681
ABCC2	enhancer	yes	SRP241932_A549_ATCC	13.065619467821987	ACH-000681	A549	ab4729	Illumina HiSeq 4000	single	yes	SRP241932	Yes	-0.847341798
ABCC2	enhancer	yes	SRP241932_EKVX	3.238474213047461	ACH-000706	EKVX	ab4729	Illumina HiSeq 4000	single	no	SRP241932	No	-0.363008587
ABCC2	enhancer	yes	SRP241932_HOP-62	4.146556910438971	ACH-000861	HOP-62	ab4729	Illumina HiSeq 4000	single	no	SRP241932	No	-0.331100563
ABCC2	enhancer	yes	SRP241932_NCI-H226	6.644549232558771	ACH-000367	NCI-H226	ab4729	Illumina HiSeq 4000	single	no	SRP241932	No	-0.294693668
ABCC2	enhancer	yes	SRP241932_NCI-H23	2.9401685164733364	ACH-000900	NCI-H23	ab4729	Illumina HiSeq 4000	single	yes	SRP241932	No	-0.294997937
ABCC2	enhancer	yes	SRP241932_NCI-H460	32.343382446982645	ACH-000463	NCI-H460	ab4729	Illumina HiSeq 4000	single	yes	SRP241932	Yes	-1.174022556
ABCC2	enhancer	yes	SRP241932_NCI-H522	0.29418937092477626	ACH-000343	NCI-H522	ab4729	Illumina HiSeq 4000	single	no	SRP241932	No	-0.091841847
ABCC2	enhancer	yes	SRP273625_NCI-H1299	0.31453448296947917	ACH-000510	NCI-H1299	ab4729	Illumina HiSeq 2500	single	no	SRP273625	No	-0.095322447
ABCC2	enhancer	yes	SRP315743_NCI-H1299	24.612233673442496	ACH-000510	NCI-H1299	ab4729	Illumina HiSeq 2500	single	no	SRP315743	No	-0.095322447
ABCC2	enhancer	yes	SRP321882_NCI-H441	0.9875578622257009	ACH-000638	NCI-H441	ab4729	NextSeq 500	paired	no	SRP321882	No	-0.071317897
ABCC2	enhancer	yes	SRP333136_NCI-H2087	2.396591263488591	ACH-000841	NCI-H2087	ab4729	Illumina HiSeq 4000	paired	no	SRP333136	No	-0.29232443
ABCC2	enhancer	yes	DRP001938_A427	0.46957410922646525	ACH-000757	A427	ab4729	Illumina HiSeq 2500	single	no	DRP001938	No	0.080881664
ABCC2	enhancer	yes	DRP001938_A549	30.876596565246583	ACH-000681	A549	ab4729	Illumina HiSeq 2500	single	yes	DRP001938	Yes	-0.847341798
ABCC2	enhancer	yes	DRP001938_ABC-1	3.700216930925846	ACH-000528	ABC-1	ab4729	Illumina HiSeq 2500	single	no	DRP001938	No	-0.180218337
ABCC2	enhancer	yes	DRP001938_NCI-H1299	11.568369760036468	ACH-000510	NCI-H1299	ab4729	Illumina HiSeq 2500	single	no	DRP001938	No	-0.095322447
ABCC2	enhancer	yes	DRP001938_NCI-H1437	41.41718410682678	ACH-000589	NCI-H1437	ab4729	Illumina HiSeq 2500	single	no	DRP001938	Yes	-0.938297075
ABCC2	enhancer	yes	DRP001938_NCI-H1648	14.942045917510988	ACH-000766	NCI-H1648	ab4729	Illumina HiSeq 2500	single	yes	DRP001938	Yes	-0.585667026
ABCC2	enhancer	yes	DRP001938_NCI-H1650	2.920549648942618	ACH-000035	NCI-H1650	ab4729	Illumina HiSeq 2500	single	no	DRP001938	No	-0.198131675
ABCC2	enhancer	yes	DRP001938_NCI-H1703	5.790374270915985	ACH-000747	NCI-H1703	ab4729	Illumina HiSeq 2500	single	no	DRP001938	No	-0.374121796
ABCC2	enhancer	yes	DRP001938_NCI-H1975	6.631613275289536	ACH-000587	NCI-H1975	ab4729	Illumina HiSeq 2500	single	no	DRP001938	No	-0.047414874
ABCC2	enhancer	yes	DRP001938_NCI-H2126	39.63624471855164	ACH-000785	NCI-H2126	ab4729	Illumina HiSeq 2500	single	yes	DRP001938	No	-0.362298287
ABCC2	enhancer	yes	DRP001938_NCI-H322	21.432934109687807	ACH-000837	NCI-H322	ab4729	Illumina HiSeq 2500	single	yes	DRP001938	Yes	-0.615712222
ABCC2	enhancer	yes	DRP001938_PC-14	38.47464863681793	ACH-000030	PC-14	ab4729	Illumina HiSeq 2500	single	no	DRP001938	No	-0.397123711
ABCC2	enhancer	yes	DRP001938_RERF-LC-Ad1	2.785028551280498	ACH-000791	RERF-LC-Ad1	ab4729	Illumina HiSeq 2500	single	no	DRP001938	No	-0.087000608
ABCC2	enhancer	yes	DRP001938_RERF-LC-Ad2	3.715975311	ACH-000774	RERF-LC-Ad2	ab4729	Illumina HiSeq 2500	single	no	DRP001938	No	-0.186314455
ABCC2	enhancer	yes	DRP001938_VMRC-LCD	29.036831535339356	ACH-001233	VMRC-LCD	ab4729	Illumina HiSeq 2500	single	no	DRP001938	No	-0.053529944
ABCC2	enhancer	yes	GSE66992-H2009	11.009019093751908	ACH-000886	H2009	ab4729	Illumina MiSeq	single	no	GSE66992	No	-0.114417073
ABCC2	enhancer	yes	GSE66992-HCC95	20.601826142311097	ACH-000454	HCC95	ab4729	Illumina MiSeq	single	no	GSE66992	Yes	-0.762134849
ABCC2	enhancer	yes	SRP074852_NCI-H1299-EGFP_NEO	1.4330676681399346	ACH-000510	NCI-H1299-EGFP	ab4729	Illumina HiSeq 2000	single	no	SRP074852	No	-0.095322447
ABCC2	enhancer	yes	SRP092083_A549	8.804609260559083	ACH-000681	A549	ab4729	Illumina HiSeq 2500	single	yes	SRP092083	Yes	-0.847341798
ABCC2	enhancer	yes	SRP092083_NCI-H3122	2.499383590221405	ACH-000337	NCI-H3122	ab4729	Illumina HiSeq 2500	single	no	SRP092083	No	-0.179972347
ABCC2	enhancer	yes	SRP102097_A549	30.570034029447115	ACH-000681	A549	ab4729	NextSeq 500	single	yes	SRP102097	Yes	-0.847341798
ABCC2	enhancer	yes	SRP221711_Calu-1	3.637663150012493	ACH-000511	Calu-1	ab4729	NextSeq 500	paired	yes	SRP221711	No	-0.323065399
ABCC2	enhancer	yes	SRP221711_EBC-1	41.681035841941835	ACH-000563	EBC-1	ab4729	NextSeq 500	paired	yes	SRP221711	No	-0.193585536
ABCC2	enhancer	yes	SRP221711_HARA	2.544195733100176	ACH-000843	HARA	ab4729	NextSeq 500	paired	no	SRP221711	No	-0.228650316
ABCC2	enhancer	yes	SRP221711_HCC2450	17.55252500772476	ACH-000975	HCC2450	ab4729	NextSeq 500	paired	yes	SRP221711	No	-0.109811844
ABCC2	enhancer	yes	SRP221711_KNS62	2.6467940121889115	ACH-000858	KNS62	ab4729	NextSeq 500	paired	no	SRP221711	No	-0.135338912
ABCC2	enhancer	yes	SRP221711_LK2	1.0182457734346388	ACH-000769	LK2	ab4729	NextSeq 500	paired	yes	SRP221711	Yes	-1.541860168
ABCC2	enhancer	yes	SRP221711_NCI-H2887	1.0938369038403035	ACH-000251	NCI-H2887	ab4729	NextSeq 500	paired	no	SRP221711	Yes	-0.738570681
ABCC2	enhancer	yes	SRP241932_A549_ATCC	15.22495353126526	ACH-000681	A549	ab4729	Illumina HiSeq 4000	single	yes	SRP241932	Yes	-0.847341798
ABCC2	enhancer	yes	SRP241932_EKVX	1.581648569	ACH-000706	EKVX	ab4729	Illumina HiSeq 4000	single	no	SRP241932	No	-0.363008587
ABCC2	enhancer	yes	SRP241932_HOP-62	1.8410319326519968	ACH-000861	HOP-62	ab4729	Illumina HiSeq 4000	single	no	SRP241932	No	-0.331100563
ABCC2	enhancer	yes	SRP241932_NCI-H226	5.940739398479462	ACH-000367	NCI-H226	ab4729	Illumina HiSeq 4000	single	no	SRP241932	No	-0.294693668
ABCC2	enhancer	yes	SRP241932_NCI-H23	1.154935652	ACH-000900	NCI-H23	ab4729	Illumina HiSeq 4000	single	yes	SRP241932	No	-0.294997937
ABCC2	enhancer	yes	SRP241932_NCI-H460	21.841549659729004	ACH-000463	NCI-H460	ab4729	Illumina HiSeq 4000	single	yes	SRP241932	Yes	-1.174022556
ABCC2	enhancer	yes	SRP241932_NCI-H522	0.4114586477279663	ACH-000343	NCI-H522	ab4729	Illumina HiSeq 4000	single	no	SRP241932	No	-0.091841847
ABCC2	enhancer	yes	SRP273625_NCI-H1299	0.6251244361996651	ACH-000510	NCI-H1299	ab4729	Illumina HiSeq 2500	single	no	SRP273625	No	-0.095322447
ABCC2	enhancer	yes	SRP315743_NCI-H1299	24.148125176906586	ACH-000510	NCI-H1299	ab4729	Illumina HiSeq 2500	single	no	SRP315743	No	-0.095322447
ABCC2	enhancer	yes	SRP321882_NCI-H441	2.2795185453370213	ACH-000638	NCI-H441	ab4729	NextSeq 500	paired	no	SRP321882	No	-0.071317897
ABCC2	enhancer	yes	SRP333136_NCI-H2087	2.6397930967269403	ACH-000841	NCI-H2087	ab4729	Illumina HiSeq 4000	paired	no	SRP333136	No	-0.29232443
ABCC2	enhancer	yes	DRP001938_A427	0	ACH-000757	A427	ab4729	Illumina HiSeq 2500	single	no	DRP001938	No	0.080881664
ABCC2	enhancer	yes	DRP001938_A549	0	ACH-000681	A549	ab4729	Illumina HiSeq 2500	single	yes	DRP001938	Yes	-0.847341798
ABCC2	enhancer	yes	DRP001938_ABC-1	0	ACH-000528	ABC-1	ab4729	Illumina HiSeq 2500	single	no	DRP001938	No	-0.180218337
ABCC2	enhancer	yes	DRP001938_NCI-H1299	0	ACH-000510	NCI-H1299	ab4729	Illumina HiSeq 2500	single	no	DRP001938	No	-0.095322447
ABCC2	enhancer	yes	DRP001938_NCI-H1437	0	ACH-000589	NCI-H1437	ab4729	Illumina HiSeq 2500	single	no	DRP001938	Yes	-0.938297075
ABCC2	enhancer	yes	DRP001938_NCI-H1648	0.009548493	ACH-000766	NCI-H1648	ab4729	Illumina HiSeq 2500	single	yes	DRP001938	Yes	-0.585667026
ABCC2	enhancer	yes	DRP001938_NCI-H1650	0	ACH-000035	NCI-H1650	ab4729	Illumina HiSeq 2500	single	no	DRP001938	No	-0.198131675
ABCC2	enhancer	yes	DRP001938_NCI-H1703	0.0192008	ACH-000747	NCI-H1703	ab4729	Illumina HiSeq 2500	single	no	DRP001938	No	-0.374121796
ABCC2	enhancer	yes	DRP001938_NCI-H1975	0	ACH-000587	NCI-H1975	ab4729	Illumina HiSeq 2500	single	no	DRP001938	No	-0.047414874
ABCC2	enhancer	yes	DRP001938_NCI-H2126	0	ACH-000785	NCI-H2126	ab4729	Illumina HiSeq 2500	single	yes	DRP001938	No	-0.362298287
ABCC2	enhancer	yes	DRP001938_NCI-H322	0	ACH-000837	NCI-H322	ab4729	Illumina HiSeq 2500	single	yes	DRP001938	Yes	-0.615712222
ABCC2	enhancer	yes	DRP001938_PC-14	0	ACH-000030	PC-14	ab4729	Illumina HiSeq 2500	single	no	DRP001938	No	-0.397123711
ABCC2	enhancer	yes	DRP001938_RERF-LC-Ad1	0	ACH-000791	RERF-LC-Ad1	ab4729	Illumina HiSeq 2500	single	no	DRP001938	No	-0.087000608
ABCC2	enhancer	yes	DRP001938_RERF-LC-Ad2	0.021160601	ACH-000774	RERF-LC-Ad2	ab4729	Illumina HiSeq 2500	single	no	DRP001938	No	-0.186314455
ABCC2	enhancer	yes	DRP001938_VMRC-LCD	0	ACH-001233	VMRC-LCD	ab4729	Illumina HiSeq 2500	single	no	DRP001938	No	-0.053529944
ABCC2	enhancer	yes	GSE66992-H2009	0	ACH-000886	H2009	ab4729	Illumina MiSeq	single	no	GSE66992	No	-0.114417073
ABCC2	enhancer	yes	GSE66992-HCC95	0	ACH-000454	HCC95	ab4729	Illumina MiSeq	single	no	GSE66992	Yes	-0.762134849
ABCC2	enhancer	yes	SRP074852_NCI-H1299-EGFP_NEO	0	ACH-000510	NCI-H1299-EGFP	ab4729	Illumina HiSeq 2000	single	no	SRP074852	No	-0.095322447
ABCC2	enhancer	yes	SRP092083_A549	0	ACH-000681	A549	ab4729	Illumina HiSeq 2500	single	yes	SRP092083	Yes	-0.847341798
ABCC2	enhancer	yes	SRP092083_NCI-H3122	0	ACH-000337	NCI-H3122	ab4729	Illumina HiSeq 2500	single	no	SRP092083	No	-0.179972347
ABCC2	enhancer	yes	SRP102097_A549	0.060588266	ACH-000681	A549	ab4729	NextSeq 500	single	yes	SRP102097	Yes	-0.847341798
ABCC2	enhancer	yes	SRP221711_Calu-1	0	ACH-000511	Calu-1	ab4729	NextSeq 500	paired	yes	SRP221711	No	-0.323065399
ABCC2	enhancer	yes	SRP221711_EBC-1	0	ACH-000563	EBC-1	ab4729	NextSeq 500	paired	yes	SRP221711	No	-0.193585536
ABCC2	enhancer	yes	SRP221711_HARA	0.12860689104491216	ACH-000843	HARA	ab4729	NextSeq 500	paired	no	SRP221711	No	-0.228650316
ABCC2	enhancer	yes	SRP221711_HCC2450	0	ACH-000975	HCC2450	ab4729	NextSeq 500	paired	yes	SRP221711	No	-0.109811844
ABCC2	enhancer	yes	SRP221711_KNS62	0	ACH-000858	KNS62	ab4729	NextSeq 500	paired	no	SRP221711	No	-0.135338912
ABCC2	enhancer	yes	SRP221711_LK2	0	ACH-000769	LK2	ab4729	NextSeq 500	paired	yes	SRP221711	Yes	-1.541860168
ABCC2	enhancer	yes	SRP221711_NCI-H2887	0.053180772	ACH-000251	NCI-H2887	ab4729	NextSeq 500	paired	no	SRP221711	Yes	-0.738570681
ABCC2	enhancer	yes	SRP241932_A549_ATCC	0	ACH-000681	A549	ab4729	Illumina HiSeq 4000	single	yes	SRP241932	Yes	-0.847341798
ABCC2	enhancer	yes	SRP241932_EKVX	0	ACH-000706	EKVX	ab4729	Illumina HiSeq 4000	single	no	SRP241932	No	-0.363008587
ABCC2	enhancer	yes	SRP241932_HOP-62	0	ACH-000861	HOP-62	ab4729	Illumina HiSeq 4000	single	no	SRP241932	No	-0.331100563
ABCC2	enhancer	yes	SRP241932_NCI-H226	0	ACH-000367	NCI-H226	ab4729	Illumina HiSeq 4000	single	no	SRP241932	No	-0.294693668
ABCC2	enhancer	yes	SRP241932_NCI-H23	0	ACH-000900	NCI-H23	ab4729	Illumina HiSeq 4000	single	yes	SRP241932	No	-0.294997937
ABCC2	enhancer	yes	SRP241932_NCI-H460	0	ACH-000463	NCI-H460	ab4729	Illumina HiSeq 4000	single	yes	SRP241932	Yes	-1.174022556
ABCC2	enhancer	yes	SRP241932_NCI-H522	0	ACH-000343	NCI-H522	ab4729	Illumina HiSeq 4000	single	no	SRP241932	No	-0.091841847
ABCC2	enhancer	yes	SRP273625_NCI-H1299	0	ACH-000510	NCI-H1299	ab4729	Illumina HiSeq 2500	single	no	SRP273625	No	-0.095322447
ABCC2	enhancer	yes	SRP315743_NCI-H1299	0	ACH-000510	NCI-H1299	ab4729	Illumina HiSeq 2500	single	no	SRP315743	No	-0.095322447
ABCC2	enhancer	yes	SRP321882_NCI-H441	0.025756349	ACH-000638	NCI-H441	ab4729	NextSeq 500	paired	no	SRP321882	No	-0.071317897
ABCC2	enhancer	yes	SRP333136_NCI-H2087	0	ACH-000841	NCI-H2087	ab4729	Illumina HiSeq 4000	paired	no	SRP333136	No	-0.29232443
ABCC2	enhancer	yes	DRP001938_A427	0.12505823771158855	ACH-000757	A427	ab4729	Illumina HiSeq 2500	single	no	DRP001938	No	0.080881664
ABCC2	enhancer	yes	DRP001938_A549	0	ACH-000681	A549	ab4729	Illumina HiSeq 2500	single	yes	DRP001938	Yes	-0.847341798
ABCC2	enhancer	yes	DRP001938_ABC-1	0	ACH-000528	ABC-1	ab4729	Illumina HiSeq 2500	single	no	DRP001938	No	-0.180218337
ABCC2	enhancer	yes	DRP001938_NCI-H1299	0	ACH-000510	NCI-H1299	ab4729	Illumina HiSeq 2500	single	no	DRP001938	No	-0.095322447
ABCC2	enhancer	yes	DRP001938_NCI-H1437	1.0803529444862e-4	ACH-000589	NCI-H1437	ab4729	Illumina HiSeq 2500	single	no	DRP001938	Yes	-0.938297075
ABCC2	enhancer	yes	DRP001938_NCI-H1648	0.021733242	ACH-000766	NCI-H1648	ab4729	Illumina HiSeq 2500	single	yes	DRP001938	Yes	-0.585667026
ABCC2	enhancer	yes	DRP001938_NCI-H1650	0.025047069	ACH-000035	NCI-H1650	ab4729	Illumina HiSeq 2500	single	no	DRP001938	No	-0.198131675
ABCC2	enhancer	yes	DRP001938_NCI-H1703	0	ACH-000747	NCI-H1703	ab4729	Illumina HiSeq 2500	single	no	DRP001938	No	-0.374121796
ABCC2	enhancer	yes	DRP001938_NCI-H1975	0.045031664	ACH-000587	NCI-H1975	ab4729	Illumina HiSeq 2500	single	no	DRP001938	No	-0.047414874
ABCC2	enhancer	yes	DRP001938_NCI-H2126	0	ACH-000785	NCI-H2126	ab4729	Illumina HiSeq 2500	single	yes	DRP001938	No	-0.362298287
ABCC2	enhancer	yes	DRP001938_NCI-H322	0.037529976	ACH-000837	NCI-H322	ab4729	Illumina HiSeq 2500	single	yes	DRP001938	Yes	-0.615712222
ABCC2	enhancer	yes	DRP001938_PC-14	0.064928442	ACH-000030	PC-14	ab4729	Illumina HiSeq 2500	single	no	DRP001938	No	-0.397123711
ABCC2	enhancer	yes	DRP001938_RERF-LC-Ad1	0.061680693	ACH-000791	RERF-LC-Ad1	ab4729	Illumina HiSeq 2500	single	no	DRP001938	No	-0.087000608
ABCC2	enhancer	yes	DRP001938_RERF-LC-Ad2	0	ACH-000774	RERF-LC-Ad2	ab4729	Illumina HiSeq 2500	single	no	DRP001938	No	-0.186314455
ABCC2	enhancer	yes	DRP001938_VMRC-LCD	0.021444224	ACH-001233	VMRC-LCD	ab4729	Illumina HiSeq 2500	single	no	DRP001938	No	-0.053529944
ABCC2	enhancer	yes	GSE66992-H2009	0	ACH-000886	H2009	ab4729	Illumina MiSeq	single	no	GSE66992	No	-0.114417073
ABCC2	enhancer	yes	GSE66992-HCC95	0	ACH-000454	HCC95	ab4729	Illumina MiSeq	single	no	GSE66992	Yes	-0.762134849
ABCC2	enhancer	yes	SRP074852_NCI-H1299-EGFP_NEO	0.14509015360773084	ACH-000510	NCI-H1299-EGFP	ab4729	Illumina HiSeq 2000	single	no	SRP074852	No	-0.095322447
ABCC2	enhancer	yes	SRP092083_A549	0.25296916737275965	ACH-000681	A549	ab4729	Illumina HiSeq 2500	single	yes	SRP092083	Yes	-0.847341798
ABCC2	enhancer	yes	SRP092083_NCI-H3122	0.051061914	ACH-000337	NCI-H3122	ab4729	Illumina HiSeq 2500	single	no	SRP092083	No	-0.179972347
ABCC2	enhancer	yes	SRP102097_A549	0.4718085090283355	ACH-000681	A549	ab4729	NextSeq 500	single	yes	SRP102097	Yes	-0.847341798
ABCC2	enhancer	yes	SRP221711_Calu-1	0	ACH-000511	Calu-1	ab4729	NextSeq 500	paired	yes	SRP221711	No	-0.323065399
ABCC2	enhancer	yes	SRP221711_EBC-1	0	ACH-000563	EBC-1	ab4729	NextSeq 500	paired	yes	SRP221711	No	-0.193585536
ABCC2	enhancer	yes	SRP221711_HARA	0.075476227	ACH-000843	HARA	ab4729	NextSeq 500	paired	no	SRP221711	No	-0.228650316
ABCC2	enhancer	yes	SRP221711_HCC2450	0.0124572	ACH-000975	HCC2450	ab4729	NextSeq 500	paired	yes	SRP221711	No	-0.109811844
ABCC2	enhancer	yes	SRP221711_KNS62	0	ACH-000858	KNS62	ab4729	NextSeq 500	paired	no	SRP221711	No	-0.135338912
ABCC2	enhancer	yes	SRP221711_LK2	0.1166551856433644	ACH-000769	LK2	ab4729	NextSeq 500	paired	yes	SRP221711	Yes	-1.541860168
ABCC2	enhancer	yes	SRP221711_NCI-H2887	0.18266308183429625	ACH-000251	NCI-H2887	ab4729	NextSeq 500	paired	no	SRP221711	Yes	-0.738570681
ABCC2	enhancer	yes	SRP241932_A549_ATCC	0.11746121574850645	ACH-000681	A549	ab4729	Illumina HiSeq 4000	single	yes	SRP241932	Yes	-0.847341798
ABCC2	enhancer	yes	SRP241932_EKVX	0.1354067623615265	ACH-000706	EKVX	ab4729	Illumina HiSeq 4000	single	no	SRP241932	No	-0.363008587
ABCC2	enhancer	yes	SRP241932_HOP-62	0	ACH-000861	HOP-62	ab4729	Illumina HiSeq 4000	single	no	SRP241932	No	-0.331100563
ABCC2	enhancer	yes	SRP241932_NCI-H226	0	ACH-000367	NCI-H226	ab4729	Illumina HiSeq 4000	single	no	SRP241932	No	-0.294693668
ABCC2	enhancer	yes	SRP241932_NCI-H23	0.055755606	ACH-000900	NCI-H23	ab4729	Illumina HiSeq 4000	single	yes	SRP241932	No	-0.294997937
ABCC2	enhancer	yes	SRP241932_NCI-H460	0.078213154	ACH-000463	NCI-H460	ab4729	Illumina HiSeq 4000	single	yes	SRP241932	Yes	-1.174022556
ABCC2	enhancer	yes	SRP241932_NCI-H522	0.066041816	ACH-000343	NCI-H522	ab4729	Illumina HiSeq 4000	single	no	SRP241932	No	-0.091841847
ABCC2	enhancer	yes	SRP273625_NCI-H1299	0.034927195	ACH-000510	NCI-H1299	ab4729	Illumina HiSeq 2500	single	no	SRP273625	No	-0.095322447
ABCC2	enhancer	yes	SRP315743_NCI-H1299	0.17259688833818077	ACH-000510	NCI-H1299	ab4729	Illumina HiSeq 2500	single	no	SRP315743	No	-0.095322447
ABCC2	enhancer	yes	SRP321882_NCI-H441	0.18537465554207663	ACH-000638	NCI-H441	ab4729	NextSeq 500	paired	no	SRP321882	No	-0.071317897
ABCC2	enhancer	yes	SRP333136_NCI-H2087	0.42933071245052334	ACH-000841	NCI-H2087	ab4729	Illumina HiSeq 4000	paired	no	SRP333136	No	-0.29232443
LZTS2	linked	yes	DRP001938_A427	47.56767916	ACH-000757	A427	ab4729	Illumina HiSeq 2500	single	no	DRP001938	No	0.080881664
LZTS2	linked	yes	DRP001938_A549	8.962692782	ACH-000681	A549	ab4729	Illumina HiSeq 2500	single	yes	DRP001938	Yes	-0.847341798
LZTS2	linked	yes	DRP001938_ABC-1	19.749314852680204	ACH-000528	ABC-1	ab4729	Illumina HiSeq 2500	single	no	DRP001938	No	-0.180218337
LZTS2	linked	yes	DRP001938_NCI-H1299	44.72291729098421	ACH-000510	NCI-H1299	ab4729	Illumina HiSeq 2500	single	no	DRP001938	No	-0.095322447
LZTS2	linked	yes	DRP001938_NCI-H1437	5.931318810810142	ACH-000589	NCI-H1437	ab4729	Illumina HiSeq 2500	single	no	DRP001938	Yes	-0.938297075
LZTS2	linked	yes	DRP001938_NCI-H1648	15.950339879884822	ACH-000766	NCI-H1648	ab4729	Illumina HiSeq 2500	single	yes	DRP001938	Yes	-0.585667026
LZTS2	linked	yes	DRP001938_NCI-H1650	19.298551364140756	ACH-000035	NCI-H1650	ab4729	Illumina HiSeq 2500	single	no	DRP001938	No	-0.198131675
LZTS2	linked	yes	DRP001938_NCI-H1703	17.530342322202465	ACH-000747	NCI-H1703	ab4729	Illumina HiSeq 2500	single	no	DRP001938	No	-0.374121796
LZTS2	linked	yes	DRP001938_NCI-H1975	19.850668268465206	ACH-000587	NCI-H1975	ab4729	Illumina HiSeq 2500	single	no	DRP001938	No	-0.047414874
LZTS2	linked	yes	DRP001938_NCI-H2126	9.036545439	ACH-000785	NCI-H2126	ab4729	Illumina HiSeq 2500	single	yes	DRP001938	No	-0.362298287
LZTS2	linked	yes	DRP001938_NCI-H322	4.758286774650453	ACH-000837	NCI-H322	ab4729	Illumina HiSeq 2500	single	yes	DRP001938	Yes	-0.615712222
LZTS2	linked	yes	DRP001938_PC-14	10.007848137371123	ACH-000030	PC-14	ab4729	Illumina HiSeq 2500	single	no	DRP001938	No	-0.397123711
LZTS2	linked	yes	DRP001938_RERF-LC-Ad1	16.341884013988356	ACH-000791	RERF-LC-Ad1	ab4729	Illumina HiSeq 2500	single	no	DRP001938	No	-0.087000608
LZTS2	linked	yes	DRP001938_RERF-LC-Ad2	5.266299367409753	ACH-000774	RERF-LC-Ad2	ab4729	Illumina HiSeq 2500	single	no	DRP001938	No	-0.186314455
LZTS2	linked	yes	DRP001938_VMRC-LCD	23.070058132157957	ACH-001233	VMRC-LCD	ab4729	Illumina HiSeq 2500	single	no	DRP001938	No	-0.053529944
LZTS2	linked	yes	GSE66992-H2009	20.47982888	ACH-000886	H2009	ab4729	Illumina MiSeq	single	no	GSE66992	No	-0.114417073
LZTS2	linked	yes	GSE66992-HCC95	19.47249346551441	ACH-000454	HCC95	ab4729	Illumina MiSeq	single	no	GSE66992	Yes	-0.762134849
LZTS2	linked	yes	SRP074852_NCI-H1299-EGFP_NEO	28.877030749818076	ACH-000510	NCI-H1299-EGFP	ab4729	Illumina HiSeq 2000	single	no	SRP074852	No	-0.095322447
LZTS2	linked	yes	SRP092083_A549	3.019034489246837	ACH-000681	A549	ab4729	Illumina HiSeq 2500	single	yes	SRP092083	Yes	-0.847341798
LZTS2	linked	yes	SRP092083_NCI-H3122	3.2359067501664973	ACH-000337	NCI-H3122	ab4729	Illumina HiSeq 2500	single	no	SRP092083	No	-0.179972347
LZTS2	linked	yes	SRP102097_A549	20.12736712193751	ACH-000681	A549	ab4729	NextSeq 500	single	yes	SRP102097	Yes	-0.847341798
LZTS2	linked	yes	SRP221711_Calu-1	22.39454344113668	ACH-000511	Calu-1	ab4729	NextSeq 500	paired	yes	SRP221711	No	-0.323065399
LZTS2	linked	yes	SRP221711_EBC-1	14.772976814111074	ACH-000563	EBC-1	ab4729	NextSeq 500	paired	yes	SRP221711	No	-0.193585536
LZTS2	linked	yes	SRP221711_HARA	14.598239138484107	ACH-000843	HARA	ab4729	NextSeq 500	paired	no	SRP221711	No	-0.228650316
LZTS2	linked	yes	SRP221711_HCC2450	18.96582744689215	ACH-000975	HCC2450	ab4729	NextSeq 500	paired	yes	SRP221711	No	-0.109811844
LZTS2	linked	yes	SRP221711_KNS62	40.864307922686216	ACH-000858	KNS62	ab4729	NextSeq 500	paired	no	SRP221711	No	-0.135338912
LZTS2	linked	yes	SRP221711_LK2	10.301110899171658	ACH-000769	LK2	ab4729	NextSeq 500	paired	yes	SRP221711	Yes	-1.541860168
LZTS2	linked	yes	SRP221711_NCI-H2887	15.195339049254954	ACH-000251	NCI-H2887	ab4729	NextSeq 500	paired	no	SRP221711	Yes	-0.738570681
LZTS2	linked	yes	SRP241932_A549_ATCC	4.770089711266865	ACH-000681	A549	ab4729	Illumina HiSeq 4000	single	yes	SRP241932	Yes	-0.847341798
LZTS2	linked	yes	SRP241932_EKVX	4.361416172939376	ACH-000706	EKVX	ab4729	Illumina HiSeq 4000	single	no	SRP241932	No	-0.363008587
LZTS2	linked	yes	SRP241932_HOP-62	2.9020616565547326	ACH-000861	HOP-62	ab4729	Illumina HiSeq 4000	single	no	SRP241932	No	-0.331100563
LZTS2	linked	yes	SRP241932_NCI-H226	7.798706482961669	ACH-000367	NCI-H226	ab4729	Illumina HiSeq 4000	single	no	SRP241932	No	-0.294693668
LZTS2	linked	yes	SRP241932_NCI-H23	11.493110423795985	ACH-000900	NCI-H23	ab4729	Illumina HiSeq 4000	single	yes	SRP241932	No	-0.294997937
LZTS2	linked	yes	SRP241932_NCI-H460	9.909185078716373	ACH-000463	NCI-H460	ab4729	Illumina HiSeq 4000	single	yes	SRP241932	Yes	-1.174022556
LZTS2	linked	yes	SRP241932_NCI-H522	8.087406276124515	ACH-000343	NCI-H522	ab4729	Illumina HiSeq 4000	single	no	SRP241932	No	-0.091841847
LZTS2	linked	yes	SRP273625_NCI-H1299	22.94604452664612	ACH-000510	NCI-H1299	ab4729	Illumina HiSeq 2500	single	no	SRP273625	No	-0.095322447
LZTS2	linked	yes	SRP315743_NCI-H1299	32.96291446	ACH-000510	NCI-H1299	ab4729	Illumina HiSeq 2500	single	no	SRP315743	No	-0.095322447
LZTS2	linked	yes	SRP321882_NCI-H441	6.649799428079643	ACH-000638	NCI-H441	ab4729	NextSeq 500	paired	no	SRP321882	No	-0.071317897
LZTS2	linked	yes	SRP333136_NCI-H2087	2.650280865	ACH-000841	NCI-H2087	ab4729	Illumina HiSeq 4000	paired	no	SRP333136	No	-0.29232443
JAKMIP3	enhancer	yes	DRP001938_A427	1.6655737305444387	ACH-000757	A427	ab4729	Illumina HiSeq 2500	single	no	DRP001938	No	0.080881664
JAKMIP3	enhancer	yes	DRP001938_A549	0.7491077405781973	ACH-000681	A549	ab4729	Illumina HiSeq 2500	single	yes	DRP001938	Yes	-0.847341798
JAKMIP3	enhancer	yes	DRP001938_ABC-1	0.032941982	ACH-000528	ABC-1	ab4729	Illumina HiSeq 2500	single	no	DRP001938	No	-0.180218337
JAKMIP3	enhancer	yes	DRP001938_NCI-H1299	0.061803215	ACH-000510	NCI-H1299	ab4729	Illumina HiSeq 2500	single	no	DRP001938	No	-0.095322447
JAKMIP3	enhancer	yes	DRP001938_NCI-H1437	0.034685286	ACH-000589	NCI-H1437	ab4729	Illumina HiSeq 2500	single	no	DRP001938	Yes	-0.938297075
JAKMIP3	enhancer	yes	DRP001938_NCI-H1648	0.6422859262808776	ACH-000766	NCI-H1648	ab4729	Illumina HiSeq 2500	single	yes	DRP001938	Yes	-0.585667026
JAKMIP3	enhancer	yes	DRP001938_NCI-H1650	1.4067126953425666	ACH-000035	NCI-H1650	ab4729	Illumina HiSeq 2500	single	no	DRP001938	No	-0.198131675
JAKMIP3	enhancer	yes	DRP001938_NCI-H1703	1.4886488934216044	ACH-000747	NCI-H1703	ab4729	Illumina HiSeq 2500	single	no	DRP001938	No	-0.374121796
JAKMIP3	enhancer	yes	DRP001938_NCI-H1975	0	ACH-000587	NCI-H1975	ab4729	Illumina HiSeq 2500	single	no	DRP001938	No	-0.047414874
JAKMIP3	enhancer	yes	DRP001938_NCI-H2126	0	ACH-000785	NCI-H2126	ab4729	Illumina HiSeq 2500	single	yes	DRP001938	No	-0.362298287
JAKMIP3	enhancer	yes	DRP001938_NCI-H322	0.020292664	ACH-000837	NCI-H322	ab4729	Illumina HiSeq 2500	single	yes	DRP001938	Yes	-0.615712222
JAKMIP3	enhancer	yes	DRP001938_PC-14	2.4212035577070146	ACH-000030	PC-14	ab4729	Illumina HiSeq 2500	single	no	DRP001938	No	-0.397123711
JAKMIP3	enhancer	yes	DRP001938_RERF-LC-Ad1	0.2467909958887668	ACH-000791	RERF-LC-Ad1	ab4729	Illumina HiSeq 2500	single	no	DRP001938	No	-0.087000608
JAKMIP3	enhancer	yes	DRP001938_RERF-LC-Ad2	0.082539638	ACH-000774	RERF-LC-Ad2	ab4729	Illumina HiSeq 2500	single	no	DRP001938	No	-0.186314455
JAKMIP3	enhancer	yes	DRP001938_VMRC-LCD	1.5390292775205203	ACH-001233	VMRC-LCD	ab4729	Illumina HiSeq 2500	single	no	DRP001938	No	-0.053529944
JAKMIP3	enhancer	yes	GSE66992-H2009	0	ACH-000886	H2009	ab4729	Illumina MiSeq	single	no	GSE66992	No	-0.114417073
JAKMIP3	enhancer	yes	GSE66992-HCC95	4.724796094213214	ACH-000454	HCC95	ab4729	Illumina MiSeq	single	no	GSE66992	Yes	-0.762134849
JAKMIP3	enhancer	yes	SRP074852_NCI-H1299-EGFP_NEO	0.325650202	ACH-000510	NCI-H1299-EGFP	ab4729	Illumina HiSeq 2000	single	no	SRP074852	No	-0.095322447
JAKMIP3	enhancer	yes	SRP092083_A549	0.1551427976708663	ACH-000681	A549	ab4729	Illumina HiSeq 2500	single	yes	SRP092083	Yes	-0.847341798
JAKMIP3	enhancer	yes	SRP092083_NCI-H3122	0.3442795094340837	ACH-000337	NCI-H3122	ab4729	Illumina HiSeq 2500	single	no	SRP092083	No	-0.179972347
JAKMIP3	enhancer	yes	SRP102097_A549	3.4626485814978354	ACH-000681	A549	ab4729	NextSeq 500	single	yes	SRP102097	Yes	-0.847341798
JAKMIP3	enhancer	yes	SRP221711_Calu-1	0.25919334093729657	ACH-000511	Calu-1	ab4729	NextSeq 500	paired	yes	SRP221711	No	-0.323065399
JAKMIP3	enhancer	yes	SRP221711_EBC-1	0	ACH-000563	EBC-1	ab4729	NextSeq 500	paired	yes	SRP221711	No	-0.193585536
JAKMIP3	enhancer	yes	SRP221711_HARA	2.314334413094876	ACH-000843	HARA	ab4729	NextSeq 500	paired	no	SRP221711	No	-0.228650316
JAKMIP3	enhancer	yes	SRP221711_HCC2450	0.8004900513944172	ACH-000975	HCC2450	ab4729	NextSeq 500	paired	yes	SRP221711	No	-0.109811844
JAKMIP3	enhancer	yes	SRP221711_KNS62	1.4720904575075422	ACH-000858	KNS62	ab4729	NextSeq 500	paired	no	SRP221711	No	-0.135338912
JAKMIP3	enhancer	yes	SRP221711_LK2	5.022149225246339	ACH-000769	LK2	ab4729	NextSeq 500	paired	yes	SRP221711	Yes	-1.541860168
JAKMIP3	enhancer	yes	SRP221711_NCI-H2887	2.1260027877929955	ACH-000251	NCI-H2887	ab4729	NextSeq 500	paired	no	SRP221711	Yes	-0.738570681
JAKMIP3	enhancer	yes	SRP241932_A549_ATCC	1.0702584454984891	ACH-000681	A549	ab4729	Illumina HiSeq 4000	single	yes	SRP241932	Yes	-0.847341798
JAKMIP3	enhancer	yes	SRP241932_EKVX	0.056821913	ACH-000706	EKVX	ab4729	Illumina HiSeq 4000	single	no	SRP241932	No	-0.363008587
JAKMIP3	enhancer	yes	SRP241932_HOP-62	0	ACH-000861	HOP-62	ab4729	Illumina HiSeq 4000	single	no	SRP241932	No	-0.331100563
JAKMIP3	enhancer	yes	SRP241932_NCI-H226	1.1455021187804997	ACH-000367	NCI-H226	ab4729	Illumina HiSeq 4000	single	no	SRP241932	No	-0.294693668
JAKMIP3	enhancer	yes	SRP241932_NCI-H23	1.6929722053664071	ACH-000900	NCI-H23	ab4729	Illumina HiSeq 4000	single	yes	SRP241932	No	-0.294997937
JAKMIP3	enhancer	yes	SRP241932_NCI-H460	0.8389626184105873	ACH-000463	NCI-H460	ab4729	Illumina HiSeq 4000	single	yes	SRP241932	Yes	-1.174022556
JAKMIP3	enhancer	yes	SRP241932_NCI-H522	0.9124994755358924	ACH-000343	NCI-H522	ab4729	Illumina HiSeq 4000	single	no	SRP241932	No	-0.091841847
JAKMIP3	enhancer	yes	SRP273625_NCI-H1299	1.0042213492148688	ACH-000510	NCI-H1299	ab4729	Illumina HiSeq 2500	single	no	SRP273625	No	-0.095322447
JAKMIP3	enhancer	yes	SRP315743_NCI-H1299	0.1457003944776791	ACH-000510	NCI-H1299	ab4729	Illumina HiSeq 2500	single	no	SRP315743	No	-0.095322447
JAKMIP3	enhancer	yes	SRP321882_NCI-H441	0.1905699842116412	ACH-000638	NCI-H441	ab4729	NextSeq 500	paired	no	SRP321882	No	-0.071317897
JAKMIP3	enhancer	yes	SRP333136_NCI-H2087	1.0570604121007496	ACH-000841	NCI-H2087	ab4729	Illumina HiSeq 4000	paired	no	SRP333136	No	-0.29232443
JAKMIP3	enhancer	yes	DRP001938_A427	1.0592895291469715	ACH-000757	A427	ab4729	Illumina HiSeq 2500	single	no	DRP001938	No	0.080881664
JAKMIP3	enhancer	yes	DRP001938_A549	13.140369598269462	ACH-000681	A549	ab4729	Illumina HiSeq 2500	single	yes	DRP001938	Yes	-0.847341798
JAKMIP3	enhancer	yes	DRP001938_ABC-1	0.14945238571614028	ACH-000528	ABC-1	ab4729	Illumina HiSeq 2500	single	no	DRP001938	No	-0.180218337
JAKMIP3	enhancer	yes	DRP001938_NCI-H1299	0.216311252	ACH-000510	NCI-H1299	ab4729	Illumina HiSeq 2500	single	no	DRP001938	No	-0.095322447
JAKMIP3	enhancer	yes	DRP001938_NCI-H1437	10.054725068410235	ACH-000589	NCI-H1437	ab4729	Illumina HiSeq 2500	single	no	DRP001938	Yes	-0.938297075
JAKMIP3	enhancer	yes	DRP001938_NCI-H1648	5.049473316669464	ACH-000766	NCI-H1648	ab4729	Illumina HiSeq 2500	single	yes	DRP001938	Yes	-0.585667026
JAKMIP3	enhancer	yes	DRP001938_NCI-H1650	3.424585678714445	ACH-000035	NCI-H1650	ab4729	Illumina HiSeq 2500	single	no	DRP001938	No	-0.198131675
JAKMIP3	enhancer	yes	DRP001938_NCI-H1703	1.3210933826118707	ACH-000747	NCI-H1703	ab4729	Illumina HiSeq 2500	single	no	DRP001938	No	-0.374121796
JAKMIP3	enhancer	yes	DRP001938_NCI-H1975	15.455965773661932	ACH-000587	NCI-H1975	ab4729	Illumina HiSeq 2500	single	no	DRP001938	No	-0.047414874
JAKMIP3	enhancer	yes	DRP001938_NCI-H2126	1.7675787323216596	ACH-000785	NCI-H2126	ab4729	Illumina HiSeq 2500	single	yes	DRP001938	No	-0.362298287
JAKMIP3	enhancer	yes	DRP001938_NCI-H322	0.083695074	ACH-000837	NCI-H322	ab4729	Illumina HiSeq 2500	single	yes	DRP001938	Yes	-0.615712222
JAKMIP3	enhancer	yes	DRP001938_PC-14	0.14454258595903716	ACH-000030	PC-14	ab4729	Illumina HiSeq 2500	single	no	DRP001938	No	-0.397123711
JAKMIP3	enhancer	yes	DRP001938_RERF-LC-Ad1	6.7532312216361365	ACH-000791	RERF-LC-Ad1	ab4729	Illumina HiSeq 2500	single	no	DRP001938	No	-0.087000608
JAKMIP3	enhancer	yes	DRP001938_RERF-LC-Ad2	0.445412884	ACH-000774	RERF-LC-Ad2	ab4729	Illumina HiSeq 2500	single	no	DRP001938	No	-0.186314455
JAKMIP3	enhancer	yes	DRP001938_VMRC-LCD	4.036456484397252	ACH-001233	VMRC-LCD	ab4729	Illumina HiSeq 2500	single	no	DRP001938	No	-0.053529944
JAKMIP3	enhancer	yes	GSE66992-H2009	2.588221750209729	ACH-000886	H2009	ab4729	Illumina MiSeq	single	no	GSE66992	No	-0.114417073
JAKMIP3	enhancer	yes	GSE66992-HCC95	42.69535119056702	ACH-000454	HCC95	ab4729	Illumina MiSeq	single	no	GSE66992	Yes	-0.762134849
JAKMIP3	enhancer	yes	SRP074852_NCI-H1299-EGFP_NEO	0.13640762329101563	ACH-000510	NCI-H1299-EGFP	ab4729	Illumina HiSeq 2000	single	no	SRP074852	No	-0.095322447
JAKMIP3	enhancer	yes	SRP092083_A549	2.3459219051897526	ACH-000681	A549	ab4729	Illumina HiSeq 2500	single	yes	SRP092083	Yes	-0.847341798
JAKMIP3	enhancer	yes	SRP092083_NCI-H3122	0.36921299854914347	ACH-000337	NCI-H3122	ab4729	Illumina HiSeq 2500	single	no	SRP092083	No	-0.179972347
JAKMIP3	enhancer	yes	SRP102097_A549	17.09387115771954	ACH-000681	A549	ab4729	NextSeq 500	single	yes	SRP102097	Yes	-0.847341798
JAKMIP3	enhancer	yes	SRP221711_Calu-1	0.8673406651616097	ACH-000511	Calu-1	ab4729	NextSeq 500	paired	yes	SRP221711	No	-0.323065399
JAKMIP3	enhancer	yes	SRP221711_EBC-1	21.50003828048706	ACH-000563	EBC-1	ab4729	NextSeq 500	paired	yes	SRP221711	No	-0.193585536
JAKMIP3	enhancer	yes	SRP221711_HARA	15.029387808243431	ACH-000843	HARA	ab4729	NextSeq 500	paired	no	SRP221711	No	-0.228650316
JAKMIP3	enhancer	yes	SRP221711_HCC2450	9.904284157951674	ACH-000975	HCC2450	ab4729	NextSeq 500	paired	yes	SRP221711	No	-0.109811844
JAKMIP3	enhancer	yes	SRP221711_KNS62	7.802248703738053	ACH-000858	KNS62	ab4729	NextSeq 500	paired	no	SRP221711	No	-0.135338912
JAKMIP3	enhancer	yes	SRP221711_LK2	21.994224366346995	ACH-000769	LK2	ab4729	NextSeq 500	paired	yes	SRP221711	Yes	-1.541860168
JAKMIP3	enhancer	yes	SRP221711_NCI-H2887	13.006901344855626	ACH-000251	NCI-H2887	ab4729	NextSeq 500	paired	no	SRP221711	Yes	-0.738570681
JAKMIP3	enhancer	yes	SRP241932_A549_ATCC	8.384849485357602	ACH-000681	A549	ab4729	Illumina HiSeq 4000	single	yes	SRP241932	Yes	-0.847341798
JAKMIP3	enhancer	yes	SRP241932_EKVX	1.6333460132901867	ACH-000706	EKVX	ab4729	Illumina HiSeq 4000	single	no	SRP241932	No	-0.363008587
JAKMIP3	enhancer	yes	SRP241932_HOP-62	1.7191666921103994	ACH-000861	HOP-62	ab4729	Illumina HiSeq 4000	single	no	SRP241932	No	-0.331100563
JAKMIP3	enhancer	yes	SRP241932_NCI-H226	7.139260408480962	ACH-000367	NCI-H226	ab4729	Illumina HiSeq 4000	single	no	SRP241932	No	-0.294693668
JAKMIP3	enhancer	yes	SRP241932_NCI-H23	7.014122167825699	ACH-000900	NCI-H23	ab4729	Illumina HiSeq 4000	single	yes	SRP241932	No	-0.294997937
JAKMIP3	enhancer	yes	SRP241932_NCI-H460	13.075419583717984	ACH-000463	NCI-H460	ab4729	Illumina HiSeq 4000	single	yes	SRP241932	Yes	-1.174022556
JAKMIP3	enhancer	yes	SRP241932_NCI-H522	0.6029128298908472	ACH-000343	NCI-H522	ab4729	Illumina HiSeq 4000	single	no	SRP241932	No	-0.091841847
JAKMIP3	enhancer	yes	SRP273625_NCI-H1299	1.0854624900842706	ACH-000510	NCI-H1299	ab4729	Illumina HiSeq 2500	single	no	SRP273625	No	-0.095322447
JAKMIP3	enhancer	yes	SRP315743_NCI-H1299	0.7812923902273179	ACH-000510	NCI-H1299	ab4729	Illumina HiSeq 2500	single	no	SRP315743	No	-0.095322447
JAKMIP3	enhancer	yes	SRP321882_NCI-H441	0.5256751822490319	ACH-000638	NCI-H441	ab4729	NextSeq 500	paired	no	SRP321882	No	-0.071317897
JAKMIP3	enhancer	yes	SRP333136_NCI-H2087	1.729291598002116	ACH-000841	NCI-H2087	ab4729	Illumina HiSeq 4000	paired	no	SRP333136	No	-0.29232443
TALDO1	promoter	yes	DRP001938_A427	25.843530074225537	ACH-000757	A427	ab4729	Illumina HiSeq 2500	single	no	DRP001938	No	0.080881664
TALDO1	promoter	yes	DRP001938_A549	12.577171531803906	ACH-000681	A549	ab4729	Illumina HiSeq 2500	single	yes	DRP001938	Yes	-0.847341798
TALDO1	promoter	yes	DRP001938_ABC-1	33.63868150293827	ACH-000528	ABC-1	ab4729	Illumina HiSeq 2500	single	no	DRP001938	No	-0.180218337
TALDO1	promoter	yes	DRP001938_NCI-H1299	33.50477623909712	ACH-000510	NCI-H1299	ab4729	Illumina HiSeq 2500	single	no	DRP001938	No	-0.095322447
TALDO1	promoter	yes	DRP001938_NCI-H1437	15.257200221382082	ACH-000589	NCI-H1437	ab4729	Illumina HiSeq 2500	single	no	DRP001938	Yes	-0.938297075
TALDO1	promoter	yes	DRP001938_NCI-H1648	16.329750654399394	ACH-000766	NCI-H1648	ab4729	Illumina HiSeq 2500	single	yes	DRP001938	Yes	-0.585667026
TALDO1	promoter	yes	DRP001938_NCI-H1650	17.21311313497609	ACH-000035	NCI-H1650	ab4729	Illumina HiSeq 2500	single	no	DRP001938	No	-0.198131675
TALDO1	promoter	yes	DRP001938_NCI-H1703	19.90641817867756	ACH-000747	NCI-H1703	ab4729	Illumina HiSeq 2500	single	no	DRP001938	No	-0.374121796
TALDO1	promoter	yes	DRP001938_NCI-H1975	20.10416129589081	ACH-000587	NCI-H1975	ab4729	Illumina HiSeq 2500	single	no	DRP001938	No	-0.047414874
TALDO1	promoter	yes	DRP001938_NCI-H2126	13.712718636617064	ACH-000785	NCI-H2126	ab4729	Illumina HiSeq 2500	single	yes	DRP001938	No	-0.362298287
TALDO1	promoter	yes	DRP001938_NCI-H322	4.106176224	ACH-000837	NCI-H322	ab4729	Illumina HiSeq 2500	single	yes	DRP001938	Yes	-0.615712222
TALDO1	promoter	yes	DRP001938_PC-14	12.295101524293422	ACH-000030	PC-14	ab4729	Illumina HiSeq 2500	single	no	DRP001938	No	-0.397123711
TALDO1	promoter	yes	DRP001938_RERF-LC-Ad1	9.879021217823029	ACH-000791	RERF-LC-Ad1	ab4729	Illumina HiSeq 2500	single	no	DRP001938	No	-0.087000608
TALDO1	promoter	yes	DRP001938_RERF-LC-Ad2	5.348289439921476	ACH-000774	RERF-LC-Ad2	ab4729	Illumina HiSeq 2500	single	no	DRP001938	No	-0.186314455
TALDO1	promoter	yes	DRP001938_VMRC-LCD	6.302411336451769	ACH-001233	VMRC-LCD	ab4729	Illumina HiSeq 2500	single	no	DRP001938	No	-0.053529944
TALDO1	promoter	yes	GSE66992-H2009	28.297631412670015	ACH-000886	H2009	ab4729	Illumina MiSeq	single	no	GSE66992	No	-0.114417073
TALDO1	promoter	yes	GSE66992-HCC95	29.08523262	ACH-000454	HCC95	ab4729	Illumina MiSeq	single	no	GSE66992	Yes	-0.762134849
TALDO1	promoter	yes	SRP074852_NCI-H1299-EGFP_NEO	15.87128960274361	ACH-000510	NCI-H1299-EGFP	ab4729	Illumina HiSeq 2000	single	no	SRP074852	No	-0.095322447
TALDO1	promoter	yes	SRP092083_A549	3.609962731662549	ACH-000681	A549	ab4729	Illumina HiSeq 2500	single	yes	SRP092083	Yes	-0.847341798
TALDO1	promoter	yes	SRP092083_NCI-H3122	2.828606523786272	ACH-000337	NCI-H3122	ab4729	Illumina HiSeq 2500	single	no	SRP092083	No	-0.179972347
TALDO1	promoter	yes	SRP102097_A549	26.868784772432768	ACH-000681	A549	ab4729	NextSeq 500	single	yes	SRP102097	Yes	-0.847341798
TALDO1	promoter	yes	SRP221711_Calu-1	20.45546934854239	ACH-000511	Calu-1	ab4729	NextSeq 500	paired	yes	SRP221711	No	-0.323065399
TALDO1	promoter	yes	SRP221711_EBC-1	46.92105452656746	ACH-000563	EBC-1	ab4729	NextSeq 500	paired	yes	SRP221711	No	-0.193585536
TALDO1	promoter	yes	SRP221711_HARA	11.90474168136716	ACH-000843	HARA	ab4729	NextSeq 500	paired	no	SRP221711	No	-0.228650316
TALDO1	promoter	yes	SRP221711_HCC2450	17.439647128432988	ACH-000975	HCC2450	ab4729	NextSeq 500	paired	yes	SRP221711	No	-0.109811844
TALDO1	promoter	yes	SRP221711_KNS62	46.20392174065113	ACH-000858	KNS62	ab4729	NextSeq 500	paired	no	SRP221711	No	-0.135338912
TALDO1	promoter	yes	SRP221711_LK2	38.21795868851244	ACH-000769	LK2	ab4729	NextSeq 500	paired	yes	SRP221711	Yes	-1.541860168
TALDO1	promoter	yes	SRP221711_NCI-H2887	25.027204919931837	ACH-000251	NCI-H2887	ab4729	NextSeq 500	paired	no	SRP221711	Yes	-0.738570681
TALDO1	promoter	yes	SRP241932_A549_ATCC	5.388977519348264	ACH-000681	A549	ab4729	Illumina HiSeq 4000	single	yes	SRP241932	Yes	-0.847341798
TALDO1	promoter	yes	SRP241932_EKVX	3.406325753815472	ACH-000706	EKVX	ab4729	Illumina HiSeq 4000	single	no	SRP241932	No	-0.363008587
TALDO1	promoter	yes	SRP241932_HOP-62	4.396507219336927	ACH-000861	HOP-62	ab4729	Illumina HiSeq 4000	single	no	SRP241932	No	-0.331100563
TALDO1	promoter	yes	SRP241932_NCI-H226	3.274392248373479	ACH-000367	NCI-H226	ab4729	Illumina HiSeq 4000	single	no	SRP241932	No	-0.294693668
TALDO1	promoter	yes	SRP241932_NCI-H23	5.866203820109368	ACH-000900	NCI-H23	ab4729	Illumina HiSeq 4000	single	yes	SRP241932	No	-0.294997937
TALDO1	promoter	yes	SRP241932_NCI-H460	13.834156622588637	ACH-000463	NCI-H460	ab4729	Illumina HiSeq 4000	single	yes	SRP241932	Yes	-1.174022556
TALDO1	promoter	yes	SRP241932_NCI-H522	5.461728610619903	ACH-000343	NCI-H522	ab4729	Illumina HiSeq 4000	single	no	SRP241932	No	-0.091841847
TALDO1	promoter	yes	SRP273625_NCI-H1299	22.97807221658528	ACH-000510	NCI-H1299	ab4729	Illumina HiSeq 2500	single	no	SRP273625	No	-0.095322447
TALDO1	promoter	yes	SRP315743_NCI-H1299	41.878936553109774	ACH-000510	NCI-H1299	ab4729	Illumina HiSeq 2500	single	no	SRP315743	No	-0.095322447
TALDO1	promoter	yes	SRP321882_NCI-H441	5.940345833722283	ACH-000638	NCI-H441	ab4729	NextSeq 500	paired	no	SRP321882	No	-0.071317897
TALDO1	promoter	yes	SRP333136_NCI-H2087	3.1012821542063067	ACH-000841	NCI-H2087	ab4729	Illumina HiSeq 4000	paired	no	SRP333136	No	-0.29232443
PDDC1	linked	yes	DRP001938_A427	2.917562983881229	ACH-000757	A427	ab4729	Illumina HiSeq 2500	single	no	DRP001938	No	0.080881664
PDDC1	linked	yes	DRP001938_A549	0.3444793497063401	ACH-000681	A549	ab4729	Illumina HiSeq 2500	single	yes	DRP001938	Yes	-0.847341798
PDDC1	linked	yes	DRP001938_ABC-1	2.0503714746880615	ACH-000528	ABC-1	ab4729	Illumina HiSeq 2500	single	no	DRP001938	No	-0.180218337
PDDC1	linked	yes	DRP001938_NCI-H1299	0.9042278879574956	ACH-000510	NCI-H1299	ab4729	Illumina HiSeq 2500	single	no	DRP001938	No	-0.095322447
PDDC1	linked	yes	DRP001938_NCI-H1437	3.1438277936311363	ACH-000589	NCI-H1437	ab4729	Illumina HiSeq 2500	single	no	DRP001938	Yes	-0.938297075
PDDC1	linked	yes	DRP001938_NCI-H1648	2.0335699183425624	ACH-000766	NCI-H1648	ab4729	Illumina HiSeq 2500	single	yes	DRP001938	Yes	-0.585667026
PDDC1	linked	yes	DRP001938_NCI-H1650	2.347365527943829	ACH-000035	NCI-H1650	ab4729	Illumina HiSeq 2500	single	no	DRP001938	No	-0.198131675
PDDC1	linked	yes	DRP001938_NCI-H1703	0.6776029664604225	ACH-000747	NCI-H1703	ab4729	Illumina HiSeq 2500	single	no	DRP001938	No	-0.374121796
PDDC1	linked	yes	DRP001938_NCI-H1975	1.8243517828400515	ACH-000587	NCI-H1975	ab4729	Illumina HiSeq 2500	single	no	DRP001938	No	-0.047414874
PDDC1	linked	yes	DRP001938_NCI-H2126	1.1496621395292737	ACH-000785	NCI-H2126	ab4729	Illumina HiSeq 2500	single	yes	DRP001938	No	-0.362298287
PDDC1	linked	yes	DRP001938_NCI-H322	2.3941985357375373	ACH-000837	NCI-H322	ab4729	Illumina HiSeq 2500	single	yes	DRP001938	Yes	-0.615712222
PDDC1	linked	yes	DRP001938_PC-14	0.263064145	ACH-000030	PC-14	ab4729	Illumina HiSeq 2500	single	no	DRP001938	No	-0.397123711
PDDC1	linked	yes	DRP001938_RERF-LC-Ad1	1.6769675581417385	ACH-000791	RERF-LC-Ad1	ab4729	Illumina HiSeq 2500	single	no	DRP001938	No	-0.087000608
PDDC1	linked	yes	DRP001938_RERF-LC-Ad2	1.1492245643919712	ACH-000774	RERF-LC-Ad2	ab4729	Illumina HiSeq 2500	single	no	DRP001938	No	-0.186314455
PDDC1	linked	yes	DRP001938_VMRC-LCD	0.8045233243365075	ACH-001233	VMRC-LCD	ab4729	Illumina HiSeq 2500	single	no	DRP001938	No	-0.053529944
PDDC1	linked	yes	GSE66992-H2009	4.830206511306212	ACH-000886	H2009	ab4729	Illumina MiSeq	single	no	GSE66992	No	-0.114417073
PDDC1	linked	yes	GSE66992-HCC95	0.785400174	ACH-000454	HCC95	ab4729	Illumina MiSeq	single	no	GSE66992	Yes	-0.762134849
PDDC1	linked	yes	SRP074852_NCI-H1299-EGFP_NEO	1.2991980425271288	ACH-000510	NCI-H1299-EGFP	ab4729	Illumina HiSeq 2000	single	no	SRP074852	No	-0.095322447
PDDC1	linked	yes	SRP092083_A549	0.2582941728367244	ACH-000681	A549	ab4729	Illumina HiSeq 2500	single	yes	SRP092083	Yes	-0.847341798
PDDC1	linked	yes	SRP092083_NCI-H3122	0.592700824	ACH-000337	NCI-H3122	ab4729	Illumina HiSeq 2500	single	no	SRP092083	No	-0.179972347
PDDC1	linked	yes	SRP102097_A549	2.912447643000564	ACH-000681	A549	ab4729	NextSeq 500	single	yes	SRP102097	Yes	-0.847341798
PDDC1	linked	yes	SRP221711_Calu-1	3.4554919890319407	ACH-000511	Calu-1	ab4729	NextSeq 500	paired	yes	SRP221711	No	-0.323065399
PDDC1	linked	yes	SRP221711_EBC-1	4.195160302972312	ACH-000563	EBC-1	ab4729	NextSeq 500	paired	yes	SRP221711	No	-0.193585536
PDDC1	linked	yes	SRP221711_HARA	1.387932930575334	ACH-000843	HARA	ab4729	NextSeq 500	paired	no	SRP221711	No	-0.228650316
PDDC1	linked	yes	SRP221711_HCC2450	0.9674344412485758	ACH-000975	HCC2450	ab4729	NextSeq 500	paired	yes	SRP221711	No	-0.109811844
PDDC1	linked	yes	SRP221711_KNS62	2.811784768079324	ACH-000858	KNS62	ab4729	NextSeq 500	paired	no	SRP221711	No	-0.135338912
PDDC1	linked	yes	SRP221711_LK2	0.6814989871550461	ACH-000769	LK2	ab4729	NextSeq 500	paired	yes	SRP221711	Yes	-1.541860168
PDDC1	linked	yes	SRP221711_NCI-H2887	2.0428350440081866	ACH-000251	NCI-H2887	ab4729	NextSeq 500	paired	no	SRP221711	Yes	-0.738570681
PDDC1	linked	yes	SRP241932_A549_ATCC	0.7598991122279759	ACH-000681	A549	ab4729	Illumina HiSeq 4000	single	yes	SRP241932	Yes	-0.847341798
PDDC1	linked	yes	SRP241932_EKVX	0.7099801878062763	ACH-000706	EKVX	ab4729	Illumina HiSeq 4000	single	no	SRP241932	No	-0.363008587
PDDC1	linked	yes	SRP241932_HOP-62	0.5198163400300575	ACH-000861	HOP-62	ab4729	Illumina HiSeq 4000	single	no	SRP241932	No	-0.331100563
PDDC1	linked	yes	SRP241932_NCI-H226	1.556178505113905	ACH-000367	NCI-H226	ab4729	Illumina HiSeq 4000	single	no	SRP241932	No	-0.294693668
PDDC1	linked	yes	SRP241932_NCI-H23	1.2693403599843256	ACH-000900	NCI-H23	ab4729	Illumina HiSeq 4000	single	yes	SRP241932	No	-0.294997937
PDDC1	linked	yes	SRP241932_NCI-H460	1.5658197057814824	ACH-000463	NCI-H460	ab4729	Illumina HiSeq 4000	single	yes	SRP241932	Yes	-1.174022556
PDDC1	linked	yes	SRP241932_NCI-H522	0.7500419052115671	ACH-000343	NCI-H522	ab4729	Illumina HiSeq 4000	single	no	SRP241932	No	-0.091841847
PDDC1	linked	yes	SRP273625_NCI-H1299	5.2114490079167695	ACH-000510	NCI-H1299	ab4729	Illumina HiSeq 2500	single	no	SRP273625	No	-0.095322447
PDDC1	linked	yes	SRP315743_NCI-H1299	1.2499444172380532	ACH-000510	NCI-H1299	ab4729	Illumina HiSeq 2500	single	no	SRP315743	No	-0.095322447
PDDC1	linked	yes	SRP321882_NCI-H441	1.5012419444706595	ACH-000638	NCI-H441	ab4729	NextSeq 500	paired	no	SRP321882	No	-0.071317897
PDDC1	linked	yes	SRP333136_NCI-H2087	1.263060829643097	ACH-000841	NCI-H2087	ab4729	Illumina HiSeq 4000	paired	no	SRP333136	No	-0.29232443
PDDC1	linked	yes	DRP001938_A427	45.55292911783854	ACH-000757	A427	ab4729	Illumina HiSeq 2500	single	no	DRP001938	No	0.080881664
PDDC1	linked	yes	DRP001938_A549	6.159695412620902	ACH-000681	A549	ab4729	Illumina HiSeq 2500	single	yes	DRP001938	Yes	-0.847341798
PDDC1	linked	yes	DRP001938_ABC-1	22.31041538119316	ACH-000528	ABC-1	ab4729	Illumina HiSeq 2500	single	no	DRP001938	No	-0.180218337
PDDC1	linked	yes	DRP001938_NCI-H1299	48.89860360336304	ACH-000510	NCI-H1299	ab4729	Illumina HiSeq 2500	single	no	DRP001938	No	-0.095322447
PDDC1	linked	yes	DRP001938_NCI-H1437	6.211125436544418	ACH-000589	NCI-H1437	ab4729	Illumina HiSeq 2500	single	no	DRP001938	Yes	-0.938297075
PDDC1	linked	yes	DRP001938_NCI-H1648	9.429188730093149	ACH-000766	NCI-H1648	ab4729	Illumina HiSeq 2500	single	yes	DRP001938	Yes	-0.585667026
PDDC1	linked	yes	DRP001938_NCI-H1650	12.61132264025458	ACH-000035	NCI-H1650	ab4729	Illumina HiSeq 2500	single	no	DRP001938	No	-0.198131675
PDDC1	linked	yes	DRP001938_NCI-H1703	20.287121814370156	ACH-000747	NCI-H1703	ab4729	Illumina HiSeq 2500	single	no	DRP001938	No	-0.374121796
PDDC1	linked	yes	DRP001938_NCI-H1975	28.071307636737824	ACH-000587	NCI-H1975	ab4729	Illumina HiSeq 2500	single	no	DRP001938	No	-0.047414874
PDDC1	linked	yes	DRP001938_NCI-H2126	8.863446223	ACH-000785	NCI-H2126	ab4729	Illumina HiSeq 2500	single	yes	DRP001938	No	-0.362298287
PDDC1	linked	yes	DRP001938_NCI-H322	1.799053843180339	ACH-000837	NCI-H322	ab4729	Illumina HiSeq 2500	single	yes	DRP001938	Yes	-0.615712222
PDDC1	linked	yes	DRP001938_PC-14	13.948211518645287	ACH-000030	PC-14	ab4729	Illumina HiSeq 2500	single	no	DRP001938	No	-0.397123711
PDDC1	linked	yes	DRP001938_RERF-LC-Ad1	8.972547276377679	ACH-000791	RERF-LC-Ad1	ab4729	Illumina HiSeq 2500	single	no	DRP001938	No	-0.087000608
PDDC1	linked	yes	DRP001938_RERF-LC-Ad2	4.099334597217793	ACH-000774	RERF-LC-Ad2	ab4729	Illumina HiSeq 2500	single	no	DRP001938	No	-0.186314455
PDDC1	linked	yes	DRP001938_VMRC-LCD	5.372598531395197	ACH-001233	VMRC-LCD	ab4729	Illumina HiSeq 2500	single	no	DRP001938	No	-0.053529944
PDDC1	linked	yes	GSE66992-H2009	24.974608896762135	ACH-000886	H2009	ab4729	Illumina MiSeq	single	no	GSE66992	No	-0.114417073
PDDC1	linked	yes	GSE66992-HCC95	14.722280551671982	ACH-000454	HCC95	ab4729	Illumina MiSeq	single	no	GSE66992	Yes	-0.762134849
PDDC1	linked	yes	SRP074852_NCI-H1299-EGFP_NEO	25.262607666015622	ACH-000510	NCI-H1299-EGFP	ab4729	Illumina HiSeq 2000	single	no	SRP074852	No	-0.095322447
PDDC1	linked	yes	SRP092083_A549	2.941779059159128	ACH-000681	A549	ab4729	Illumina HiSeq 2500	single	yes	SRP092083	Yes	-0.847341798
PDDC1	linked	yes	SRP092083_NCI-H3122	2.135575618	ACH-000337	NCI-H3122	ab4729	Illumina HiSeq 2500	single	no	SRP092083	No	-0.179972347
PDDC1	linked	yes	SRP102097_A549	24.69159045644907	ACH-000681	A549	ab4729	NextSeq 500	single	yes	SRP102097	Yes	-0.847341798
PDDC1	linked	yes	SRP221711_Calu-1	33.180237992286685	ACH-000511	Calu-1	ab4729	NextSeq 500	paired	yes	SRP221711	No	-0.323065399
PDDC1	linked	yes	SRP221711_EBC-1	13.77510698	ACH-000563	EBC-1	ab4729	NextSeq 500	paired	yes	SRP221711	No	-0.193585536
PDDC1	linked	yes	SRP221711_HARA	17.28950330280808	ACH-000843	HARA	ab4729	NextSeq 500	paired	no	SRP221711	No	-0.228650316
PDDC1	linked	yes	SRP221711_HCC2450	18.13820489	ACH-000975	HCC2450	ab4729	NextSeq 500	paired	yes	SRP221711	No	-0.109811844
PDDC1	linked	yes	SRP221711_KNS62	23.574875221014022	ACH-000858	KNS62	ab4729	NextSeq 500	paired	no	SRP221711	No	-0.135338912
PDDC1	linked	yes	SRP221711_LK2	16.63321391162276	ACH-000769	LK2	ab4729	NextSeq 500	paired	yes	SRP221711	Yes	-1.541860168
PDDC1	linked	yes	SRP221711_NCI-H2887	16.917214504942603	ACH-000251	NCI-H2887	ab4729	NextSeq 500	paired	no	SRP221711	Yes	-0.738570681
PDDC1	linked	yes	SRP241932_A549_ATCC	6.465861031621695	ACH-000681	A549	ab4729	Illumina HiSeq 4000	single	yes	SRP241932	Yes	-0.847341798
PDDC1	linked	yes	SRP241932_EKVX	3.3038591194450855	ACH-000706	EKVX	ab4729	Illumina HiSeq 4000	single	no	SRP241932	No	-0.363008587
PDDC1	linked	yes	SRP241932_HOP-62	5.860582096487284	ACH-000861	HOP-62	ab4729	Illumina HiSeq 4000	single	no	SRP241932	No	-0.331100563
PDDC1	linked	yes	SRP241932_NCI-H226	8.547351843	ACH-000367	NCI-H226	ab4729	Illumina HiSeq 4000	single	no	SRP241932	No	-0.294693668
PDDC1	linked	yes	SRP241932_NCI-H23	7.951148173093796	ACH-000900	NCI-H23	ab4729	Illumina HiSeq 4000	single	yes	SRP241932	No	-0.294997937
PDDC1	linked	yes	SRP241932_NCI-H460	11.93483155426383	ACH-000463	NCI-H460	ab4729	Illumina HiSeq 4000	single	yes	SRP241932	Yes	-1.174022556
PDDC1	linked	yes	SRP241932_NCI-H522	7.725283958	ACH-000343	NCI-H522	ab4729	Illumina HiSeq 4000	single	no	SRP241932	No	-0.091841847
PDDC1	linked	yes	SRP273625_NCI-H1299	19.209542320609096	ACH-000510	NCI-H1299	ab4729	Illumina HiSeq 2500	single	no	SRP273625	No	-0.095322447
PDDC1	linked	yes	SRP315743_NCI-H1299	53.51765250258012	ACH-000510	NCI-H1299	ab4729	Illumina HiSeq 2500	single	no	SRP315743	No	-0.095322447
PDDC1	linked	yes	SRP321882_NCI-H441	7.933417060403263	ACH-000638	NCI-H441	ab4729	NextSeq 500	paired	no	SRP321882	No	-0.071317897
PDDC1	linked	yes	SRP333136_NCI-H2087	3.3782653149020283	ACH-000841	NCI-H2087	ab4729	Illumina HiSeq 4000	paired	no	SRP333136	No	-0.29232443
PIDD1	linked	yes	DRP001938_A427	56.80232680292855	ACH-000757	A427	ab4729	Illumina HiSeq 2500	single	no	DRP001938	No	0.080881664
PIDD1	linked	yes	DRP001938_A549	9.102463727028749	ACH-000681	A549	ab4729	Illumina HiSeq 2500	single	yes	DRP001938	Yes	-0.847341798
PIDD1	linked	yes	DRP001938_ABC-1	9.980930551917927	ACH-000528	ABC-1	ab4729	Illumina HiSeq 2500	single	no	DRP001938	No	-0.180218337
PIDD1	linked	yes	DRP001938_NCI-H1299	53.21744060968098	ACH-000510	NCI-H1299	ab4729	Illumina HiSeq 2500	single	no	DRP001938	No	-0.095322447
PIDD1	linked	yes	DRP001938_NCI-H1437	10.950402457212148	ACH-000589	NCI-H1437	ab4729	Illumina HiSeq 2500	single	no	DRP001938	Yes	-0.938297075
PIDD1	linked	yes	DRP001938_NCI-H1648	19.544061694434777	ACH-000766	NCI-H1648	ab4729	Illumina HiSeq 2500	single	yes	DRP001938	Yes	-0.585667026
PIDD1	linked	yes	DRP001938_NCI-H1650	20.375097806899387	ACH-000035	NCI-H1650	ab4729	Illumina HiSeq 2500	single	no	DRP001938	No	-0.198131675
PIDD1	linked	yes	DRP001938_NCI-H1703	28.38030026586432	ACH-000747	NCI-H1703	ab4729	Illumina HiSeq 2500	single	no	DRP001938	No	-0.374121796
PIDD1	linked	yes	DRP001938_NCI-H1975	30.816717629683644	ACH-000587	NCI-H1975	ab4729	Illumina HiSeq 2500	single	no	DRP001938	No	-0.047414874
PIDD1	linked	yes	DRP001938_NCI-H2126	12.377188158913665	ACH-000785	NCI-H2126	ab4729	Illumina HiSeq 2500	single	yes	DRP001938	No	-0.362298287
PIDD1	linked	yes	DRP001938_NCI-H322	4.530286496783558	ACH-000837	NCI-H322	ab4729	Illumina HiSeq 2500	single	yes	DRP001938	Yes	-0.615712222
PIDD1	linked	yes	DRP001938_PC-14	13.842115753575376	ACH-000030	PC-14	ab4729	Illumina HiSeq 2500	single	no	DRP001938	No	-0.397123711
PIDD1	linked	yes	DRP001938_RERF-LC-Ad1	9.118041419	ACH-000791	RERF-LC-Ad1	ab4729	Illumina HiSeq 2500	single	no	DRP001938	No	-0.087000608
PIDD1	linked	yes	DRP001938_RERF-LC-Ad2	5.068244307012999	ACH-000774	RERF-LC-Ad2	ab4729	Illumina HiSeq 2500	single	no	DRP001938	No	-0.186314455
PIDD1	linked	yes	DRP001938_VMRC-LCD	9.046553304195404	ACH-001233	VMRC-LCD	ab4729	Illumina HiSeq 2500	single	no	DRP001938	No	-0.053529944
PIDD1	linked	yes	GSE66992-H2009	30.68220258110448	ACH-000886	H2009	ab4729	Illumina MiSeq	single	no	GSE66992	No	-0.114417073
PIDD1	linked	yes	GSE66992-HCC95	21.686192345368234	ACH-000454	HCC95	ab4729	Illumina MiSeq	single	no	GSE66992	Yes	-0.762134849
PIDD1	linked	yes	SRP074852_NCI-H1299-EGFP_NEO	32.841224966035625	ACH-000510	NCI-H1299-EGFP	ab4729	Illumina HiSeq 2000	single	no	SRP074852	No	-0.095322447
PIDD1	linked	yes	SRP092083_A549	3.9380775310061975	ACH-000681	A549	ab4729	Illumina HiSeq 2500	single	yes	SRP092083	Yes	-0.847341798
PIDD1	linked	yes	SRP092083_NCI-H3122	2.950472945019715	ACH-000337	NCI-H3122	ab4729	Illumina HiSeq 2500	single	no	SRP092083	No	-0.179972347
PIDD1	linked	yes	SRP102097_A549	27.039047763839907	ACH-000681	A549	ab4729	NextSeq 500	single	yes	SRP102097	Yes	-0.847341798
PIDD1	linked	yes	SRP221711_Calu-1	41.310780871039945	ACH-000511	Calu-1	ab4729	NextSeq 500	paired	yes	SRP221711	No	-0.323065399
PIDD1	linked	yes	SRP221711_EBC-1	46.703530948036594	ACH-000563	EBC-1	ab4729	NextSeq 500	paired	yes	SRP221711	No	-0.193585536
PIDD1	linked	yes	SRP221711_HARA	24.950938806770573	ACH-000843	HARA	ab4729	NextSeq 500	paired	no	SRP221711	No	-0.228650316
PIDD1	linked	yes	SRP221711_HCC2450	32.82402016765193	ACH-000975	HCC2450	ab4729	NextSeq 500	paired	yes	SRP221711	No	-0.109811844
PIDD1	linked	yes	SRP221711_KNS62	45.02864736055073	ACH-000858	KNS62	ab4729	NextSeq 500	paired	no	SRP221711	No	-0.135338912
PIDD1	linked	yes	SRP221711_LK2	24.13439431027362	ACH-000769	LK2	ab4729	NextSeq 500	paired	yes	SRP221711	Yes	-1.541860168
PIDD1	linked	yes	SRP221711_NCI-H2887	26.350344820442565	ACH-000251	NCI-H2887	ab4729	NextSeq 500	paired	no	SRP221711	Yes	-0.738570681
PIDD1	linked	yes	SRP241932_A549_ATCC	13.331427390136216	ACH-000681	A549	ab4729	Illumina HiSeq 4000	single	yes	SRP241932	Yes	-0.847341798
PIDD1	linked	yes	SRP241932_EKVX	11.240740157930476	ACH-000706	EKVX	ab4729	Illumina HiSeq 4000	single	no	SRP241932	No	-0.363008587
PIDD1	linked	yes	SRP241932_HOP-62	11.624301849070347	ACH-000861	HOP-62	ab4729	Illumina HiSeq 4000	single	no	SRP241932	No	-0.331100563
PIDD1	linked	yes	SRP241932_NCI-H226	10.110945503021542	ACH-000367	NCI-H226	ab4729	Illumina HiSeq 4000	single	no	SRP241932	No	-0.294693668
PIDD1	linked	yes	SRP241932_NCI-H23	32.259313773355984	ACH-000900	NCI-H23	ab4729	Illumina HiSeq 4000	single	yes	SRP241932	No	-0.294997937
PIDD1	linked	yes	SRP241932_NCI-H460	18.550963568185505	ACH-000463	NCI-H460	ab4729	Illumina HiSeq 4000	single	yes	SRP241932	Yes	-1.174022556
PIDD1	linked	yes	SRP241932_NCI-H522	17.009426595537285	ACH-000343	NCI-H522	ab4729	Illumina HiSeq 4000	single	no	SRP241932	No	-0.091841847
PIDD1	linked	yes	SRP273625_NCI-H1299	17.469071168585828	ACH-000510	NCI-H1299	ab4729	Illumina HiSeq 2500	single	no	SRP273625	No	-0.095322447
PIDD1	linked	yes	SRP315743_NCI-H1299	44.40054718237744	ACH-000510	NCI-H1299	ab4729	Illumina HiSeq 2500	single	no	SRP315743	No	-0.095322447
PIDD1	linked	yes	SRP321882_NCI-H441	15.633640325682082	ACH-000638	NCI-H441	ab4729	NextSeq 500	paired	no	SRP321882	No	-0.071317897
PIDD1	linked	yes	SRP333136_NCI-H2087	2.388226443227564	ACH-000841	NCI-H2087	ab4729	Illumina HiSeq 4000	paired	no	SRP333136	No	-0.29232443
RPLP2	linked	yes	DRP001938_A427	56.80232680292855	ACH-000757	A427	ab4729	Illumina HiSeq 2500	single	no	DRP001938	No	0.080881664
RPLP2	linked	yes	DRP001938_A549	9.102463727028749	ACH-000681	A549	ab4729	Illumina HiSeq 2500	single	yes	DRP001938	Yes	-0.847341798
RPLP2	linked	yes	DRP001938_ABC-1	9.980930551917927	ACH-000528	ABC-1	ab4729	Illumina HiSeq 2500	single	no	DRP001938	No	-0.180218337
RPLP2	linked	yes	DRP001938_NCI-H1299	53.21744060968098	ACH-000510	NCI-H1299	ab4729	Illumina HiSeq 2500	single	no	DRP001938	No	-0.095322447
RPLP2	linked	yes	DRP001938_NCI-H1437	10.950402457212148	ACH-000589	NCI-H1437	ab4729	Illumina HiSeq 2500	single	no	DRP001938	Yes	-0.938297075
RPLP2	linked	yes	DRP001938_NCI-H1648	19.544061694434777	ACH-000766	NCI-H1648	ab4729	Illumina HiSeq 2500	single	yes	DRP001938	Yes	-0.585667026
RPLP2	linked	yes	DRP001938_NCI-H1650	20.375097806899387	ACH-000035	NCI-H1650	ab4729	Illumina HiSeq 2500	single	no	DRP001938	No	-0.198131675
RPLP2	linked	yes	DRP001938_NCI-H1703	28.38030026586432	ACH-000747	NCI-H1703	ab4729	Illumina HiSeq 2500	single	no	DRP001938	No	-0.374121796
RPLP2	linked	yes	DRP001938_NCI-H1975	30.816717629683644	ACH-000587	NCI-H1975	ab4729	Illumina HiSeq 2500	single	no	DRP001938	No	-0.047414874
RPLP2	linked	yes	DRP001938_NCI-H2126	12.377188158913665	ACH-000785	NCI-H2126	ab4729	Illumina HiSeq 2500	single	yes	DRP001938	No	-0.362298287
RPLP2	linked	yes	DRP001938_NCI-H322	4.530286496783558	ACH-000837	NCI-H322	ab4729	Illumina HiSeq 2500	single	yes	DRP001938	Yes	-0.615712222
RPLP2	linked	yes	DRP001938_PC-14	13.842115753575376	ACH-000030	PC-14	ab4729	Illumina HiSeq 2500	single	no	DRP001938	No	-0.397123711
RPLP2	linked	yes	DRP001938_RERF-LC-Ad1	9.118041419	ACH-000791	RERF-LC-Ad1	ab4729	Illumina HiSeq 2500	single	no	DRP001938	No	-0.087000608
RPLP2	linked	yes	DRP001938_RERF-LC-Ad2	5.068244307012999	ACH-000774	RERF-LC-Ad2	ab4729	Illumina HiSeq 2500	single	no	DRP001938	No	-0.186314455
RPLP2	linked	yes	DRP001938_VMRC-LCD	9.046553304195404	ACH-001233	VMRC-LCD	ab4729	Illumina HiSeq 2500	single	no	DRP001938	No	-0.053529944
RPLP2	linked	yes	GSE66992-H2009	30.68220258110448	ACH-000886	H2009	ab4729	Illumina MiSeq	single	no	GSE66992	No	-0.114417073
RPLP2	linked	yes	GSE66992-HCC95	21.686192345368234	ACH-000454	HCC95	ab4729	Illumina MiSeq	single	no	GSE66992	Yes	-0.762134849
RPLP2	linked	yes	SRP074852_NCI-H1299-EGFP_NEO	32.841224966035625	ACH-000510	NCI-H1299-EGFP	ab4729	Illumina HiSeq 2000	single	no	SRP074852	No	-0.095322447
RPLP2	linked	yes	SRP092083_A549	3.9380775310061975	ACH-000681	A549	ab4729	Illumina HiSeq 2500	single	yes	SRP092083	Yes	-0.847341798
RPLP2	linked	yes	SRP092083_NCI-H3122	2.950472945019715	ACH-000337	NCI-H3122	ab4729	Illumina HiSeq 2500	single	no	SRP092083	No	-0.179972347
RPLP2	linked	yes	SRP102097_A549	27.039047763839907	ACH-000681	A549	ab4729	NextSeq 500	single	yes	SRP102097	Yes	-0.847341798
RPLP2	linked	yes	SRP221711_Calu-1	41.310780871039945	ACH-000511	Calu-1	ab4729	NextSeq 500	paired	yes	SRP221711	No	-0.323065399
RPLP2	linked	yes	SRP221711_EBC-1	46.703530948036594	ACH-000563	EBC-1	ab4729	NextSeq 500	paired	yes	SRP221711	No	-0.193585536
RPLP2	linked	yes	SRP221711_HARA	24.950938806770573	ACH-000843	HARA	ab4729	NextSeq 500	paired	no	SRP221711	No	-0.228650316
RPLP2	linked	yes	SRP221711_HCC2450	32.82402016765193	ACH-000975	HCC2450	ab4729	NextSeq 500	paired	yes	SRP221711	No	-0.109811844
RPLP2	linked	yes	SRP221711_KNS62	45.02864736055073	ACH-000858	KNS62	ab4729	NextSeq 500	paired	no	SRP221711	No	-0.135338912
RPLP2	linked	yes	SRP221711_LK2	24.13439431027362	ACH-000769	LK2	ab4729	NextSeq 500	paired	yes	SRP221711	Yes	-1.541860168
RPLP2	linked	yes	SRP221711_NCI-H2887	26.350344820442565	ACH-000251	NCI-H2887	ab4729	NextSeq 500	paired	no	SRP221711	Yes	-0.738570681
RPLP2	linked	yes	SRP241932_A549_ATCC	13.331427390136216	ACH-000681	A549	ab4729	Illumina HiSeq 4000	single	yes	SRP241932	Yes	-0.847341798
RPLP2	linked	yes	SRP241932_EKVX	11.240740157930476	ACH-000706	EKVX	ab4729	Illumina HiSeq 4000	single	no	SRP241932	No	-0.363008587
RPLP2	linked	yes	SRP241932_HOP-62	11.624301849070347	ACH-000861	HOP-62	ab4729	Illumina HiSeq 4000	single	no	SRP241932	No	-0.331100563
RPLP2	linked	yes	SRP241932_NCI-H226	10.110945503021542	ACH-000367	NCI-H226	ab4729	Illumina HiSeq 4000	single	no	SRP241932	No	-0.294693668
RPLP2	linked	yes	SRP241932_NCI-H23	32.259313773355984	ACH-000900	NCI-H23	ab4729	Illumina HiSeq 4000	single	yes	SRP241932	No	-0.294997937
RPLP2	linked	yes	SRP241932_NCI-H460	18.550963568185505	ACH-000463	NCI-H460	ab4729	Illumina HiSeq 4000	single	yes	SRP241932	Yes	-1.174022556
RPLP2	linked	yes	SRP241932_NCI-H522	17.009426595537285	ACH-000343	NCI-H522	ab4729	Illumina HiSeq 4000	single	no	SRP241932	No	-0.091841847
RPLP2	linked	yes	SRP273625_NCI-H1299	17.469071168585828	ACH-000510	NCI-H1299	ab4729	Illumina HiSeq 2500	single	no	SRP273625	No	-0.095322447
RPLP2	linked	yes	SRP315743_NCI-H1299	44.40054718237744	ACH-000510	NCI-H1299	ab4729	Illumina HiSeq 2500	single	no	SRP315743	No	-0.095322447
RPLP2	linked	yes	SRP321882_NCI-H441	15.633640325682082	ACH-000638	NCI-H441	ab4729	NextSeq 500	paired	no	SRP321882	No	-0.071317897
RPLP2	linked	yes	SRP333136_NCI-H2087	2.388226443227564	ACH-000841	NCI-H2087	ab4729	Illumina HiSeq 4000	paired	no	SRP333136	No	-0.29232443
HTATIP2	promoter	yes	DRP001938_A427	26.48831000773112	ACH-000757	A427	ab4729	Illumina HiSeq 2500	single	no	DRP001938	No	0.080881664
HTATIP2	promoter	yes	DRP001938_A549	11.593086750179529	ACH-000681	A549	ab4729	Illumina HiSeq 2500	single	yes	DRP001938	Yes	-0.847341798
HTATIP2	promoter	yes	DRP001938_ABC-1	9.723654584527017	ACH-000528	ABC-1	ab4729	Illumina HiSeq 2500	single	no	DRP001938	No	-0.180218337
HTATIP2	promoter	yes	DRP001938_NCI-H1299	8.222139476820827	ACH-000510	NCI-H1299	ab4729	Illumina HiSeq 2500	single	no	DRP001938	No	-0.095322447
HTATIP2	promoter	yes	DRP001938_NCI-H1437	16.513474369704724	ACH-000589	NCI-H1437	ab4729	Illumina HiSeq 2500	single	no	DRP001938	Yes	-0.938297075
HTATIP2	promoter	yes	DRP001938_NCI-H1648	12.264280430573685	ACH-000766	NCI-H1648	ab4729	Illumina HiSeq 2500	single	yes	DRP001938	Yes	-0.585667026
HTATIP2	promoter	yes	DRP001938_NCI-H1650	14.500161207264869	ACH-000035	NCI-H1650	ab4729	Illumina HiSeq 2500	single	no	DRP001938	No	-0.198131675
HTATIP2	promoter	yes	DRP001938_NCI-H1703	17.547298501253128	ACH-000747	NCI-H1703	ab4729	Illumina HiSeq 2500	single	no	DRP001938	No	-0.374121796
HTATIP2	promoter	yes	DRP001938_NCI-H1975	16.956389204740525	ACH-000587	NCI-H1975	ab4729	Illumina HiSeq 2500	single	no	DRP001938	No	-0.047414874
HTATIP2	promoter	yes	DRP001938_NCI-H2126	17.70945866560936	ACH-000785	NCI-H2126	ab4729	Illumina HiSeq 2500	single	yes	DRP001938	No	-0.362298287
HTATIP2	promoter	yes	DRP001938_NCI-H322	5.651659460703533	ACH-000837	NCI-H322	ab4729	Illumina HiSeq 2500	single	yes	DRP001938	Yes	-0.615712222
HTATIP2	promoter	yes	DRP001938_PC-14	6.542249713927507	ACH-000030	PC-14	ab4729	Illumina HiSeq 2500	single	no	DRP001938	No	-0.397123711
HTATIP2	promoter	yes	DRP001938_RERF-LC-Ad1	14.090751929670573	ACH-000791	RERF-LC-Ad1	ab4729	Illumina HiSeq 2500	single	no	DRP001938	No	-0.087000608
HTATIP2	promoter	yes	DRP001938_RERF-LC-Ad2	5.881297416842713	ACH-000774	RERF-LC-Ad2	ab4729	Illumina HiSeq 2500	single	no	DRP001938	No	-0.186314455
HTATIP2	promoter	yes	DRP001938_VMRC-LCD	15.130581300258635	ACH-001233	VMRC-LCD	ab4729	Illumina HiSeq 2500	single	no	DRP001938	No	-0.053529944
HTATIP2	promoter	yes	GSE66992-H2009	18.275721682012083	ACH-000886	H2009	ab4729	Illumina MiSeq	single	no	GSE66992	No	-0.114417073
HTATIP2	promoter	yes	GSE66992-HCC95	28.730475696325303	ACH-000454	HCC95	ab4729	Illumina MiSeq	single	no	GSE66992	Yes	-0.762134849
HTATIP2	promoter	yes	SRP074852_NCI-H1299-EGFP_NEO	1.2740308297647012	ACH-000510	NCI-H1299-EGFP	ab4729	Illumina HiSeq 2000	single	no	SRP074852	No	-0.095322447
HTATIP2	promoter	yes	SRP092083_A549	4.8794626400596215	ACH-000681	A549	ab4729	Illumina HiSeq 2500	single	yes	SRP092083	Yes	-0.847341798
HTATIP2	promoter	yes	SRP092083_NCI-H3122	2.338292918069022	ACH-000337	NCI-H3122	ab4729	Illumina HiSeq 2500	single	no	SRP092083	No	-0.179972347
HTATIP2	promoter	yes	SRP102097_A549	21.248313074038577	ACH-000681	A549	ab4729	NextSeq 500	single	yes	SRP102097	Yes	-0.847341798
HTATIP2	promoter	yes	SRP221711_Calu-1	32.571647970989346	ACH-000511	Calu-1	ab4729	NextSeq 500	paired	yes	SRP221711	No	-0.323065399
HTATIP2	promoter	yes	SRP221711_EBC-1	40.00967395704985	ACH-000563	EBC-1	ab4729	NextSeq 500	paired	yes	SRP221711	No	-0.193585536
HTATIP2	promoter	yes	SRP221711_HARA	14.615906110943488	ACH-000843	HARA	ab4729	NextSeq 500	paired	no	SRP221711	No	-0.228650316
HTATIP2	promoter	yes	SRP221711_HCC2450	19.219236252725125	ACH-000975	HCC2450	ab4729	NextSeq 500	paired	yes	SRP221711	No	-0.109811844
HTATIP2	promoter	yes	SRP221711_KNS62	24.35795252138376	ACH-000858	KNS62	ab4729	NextSeq 500	paired	no	SRP221711	No	-0.135338912
HTATIP2	promoter	yes	SRP221711_LK2	2.079887386485934	ACH-000769	LK2	ab4729	NextSeq 500	paired	yes	SRP221711	Yes	-1.541860168
HTATIP2	promoter	yes	SRP221711_NCI-H2887	18.223243004623725	ACH-000251	NCI-H2887	ab4729	NextSeq 500	paired	no	SRP221711	Yes	-0.738570681
HTATIP2	promoter	yes	SRP241932_A549_ATCC	9.855266402423382	ACH-000681	A549	ab4729	Illumina HiSeq 4000	single	yes	SRP241932	Yes	-0.847341798
HTATIP2	promoter	yes	SRP241932_EKVX	6.9439013475477696	ACH-000706	EKVX	ab4729	Illumina HiSeq 4000	single	no	SRP241932	No	-0.363008587
HTATIP2	promoter	yes	SRP241932_HOP-62	3.5661889808773997	ACH-000861	HOP-62	ab4729	Illumina HiSeq 4000	single	no	SRP241932	No	-0.331100563
HTATIP2	promoter	yes	SRP241932_NCI-H226	5.570443201	ACH-000367	NCI-H226	ab4729	Illumina HiSeq 4000	single	no	SRP241932	No	-0.294693668
HTATIP2	promoter	yes	SRP241932_NCI-H23	9.785556136012078	ACH-000900	NCI-H23	ab4729	Illumina HiSeq 4000	single	yes	SRP241932	No	-0.294997937
HTATIP2	promoter	yes	SRP241932_NCI-H460	23.626854811131953	ACH-000463	NCI-H460	ab4729	Illumina HiSeq 4000	single	yes	SRP241932	Yes	-1.174022556
HTATIP2	promoter	yes	SRP241932_NCI-H522	0.629699319	ACH-000343	NCI-H522	ab4729	Illumina HiSeq 4000	single	no	SRP241932	No	-0.091841847
HTATIP2	promoter	yes	SRP273625_NCI-H1299	1.1795501379445197	ACH-000510	NCI-H1299	ab4729	Illumina HiSeq 2500	single	no	SRP273625	No	-0.095322447
HTATIP2	promoter	yes	SRP315743_NCI-H1299	36.233276553955946	ACH-000510	NCI-H1299	ab4729	Illumina HiSeq 2500	single	no	SRP315743	No	-0.095322447
HTATIP2	promoter	yes	SRP321882_NCI-H441	4.7575527581607595	ACH-000638	NCI-H441	ab4729	NextSeq 500	paired	no	SRP321882	No	-0.071317897
HTATIP2	promoter	yes	SRP333136_NCI-H2087	2.438938484438004	ACH-000841	NCI-H2087	ab4729	Illumina HiSeq 4000	paired	no	SRP333136	No	-0.29232443
PRMT3	linked	yes	DRP001938_A427	39.071666765045705	ACH-000757	A427	ab4729	Illumina HiSeq 2500	single	no	DRP001938	No	0.080881664
PRMT3	linked	yes	DRP001938_A549	7.641817154445146	ACH-000681	A549	ab4729	Illumina HiSeq 2500	single	yes	DRP001938	Yes	-0.847341798
PRMT3	linked	yes	DRP001938_ABC-1	15.333475340040106	ACH-000528	ABC-1	ab4729	Illumina HiSeq 2500	single	no	DRP001938	No	-0.180218337
PRMT3	linked	yes	DRP001938_NCI-H1299	31.93126469147833	ACH-000510	NCI-H1299	ab4729	Illumina HiSeq 2500	single	no	DRP001938	No	-0.095322447
PRMT3	linked	yes	DRP001938_NCI-H1437	5.770404442266414	ACH-000589	NCI-H1437	ab4729	Illumina HiSeq 2500	single	no	DRP001938	Yes	-0.938297075
PRMT3	linked	yes	DRP001938_NCI-H1648	12.265318462510823	ACH-000766	NCI-H1648	ab4729	Illumina HiSeq 2500	single	yes	DRP001938	Yes	-0.585667026
PRMT3	linked	yes	DRP001938_NCI-H1650	22.38496987455337	ACH-000035	NCI-H1650	ab4729	Illumina HiSeq 2500	single	no	DRP001938	No	-0.198131675
PRMT3	linked	yes	DRP001938_NCI-H1703	15.379405879535174	ACH-000747	NCI-H1703	ab4729	Illumina HiSeq 2500	single	no	DRP001938	No	-0.374121796
PRMT3	linked	yes	DRP001938_NCI-H1975	26.353598647870516	ACH-000587	NCI-H1975	ab4729	Illumina HiSeq 2500	single	no	DRP001938	No	-0.047414874
PRMT3	linked	yes	DRP001938_NCI-H2126	10.40178232475331	ACH-000785	NCI-H2126	ab4729	Illumina HiSeq 2500	single	yes	DRP001938	No	-0.362298287
PRMT3	linked	yes	DRP001938_NCI-H322	3.3460313779978375	ACH-000837	NCI-H322	ab4729	Illumina HiSeq 2500	single	yes	DRP001938	Yes	-0.615712222
PRMT3	linked	yes	DRP001938_PC-14	9.229082119	ACH-000030	PC-14	ab4729	Illumina HiSeq 2500	single	no	DRP001938	No	-0.397123711
PRMT3	linked	yes	DRP001938_RERF-LC-Ad1	8.665287227536503	ACH-000791	RERF-LC-Ad1	ab4729	Illumina HiSeq 2500	single	no	DRP001938	No	-0.087000608
PRMT3	linked	yes	DRP001938_RERF-LC-Ad2	4.190189616267842	ACH-000774	RERF-LC-Ad2	ab4729	Illumina HiSeq 2500	single	no	DRP001938	No	-0.186314455
PRMT3	linked	yes	DRP001938_VMRC-LCD	7.682632387347128	ACH-001233	VMRC-LCD	ab4729	Illumina HiSeq 2500	single	no	DRP001938	No	-0.053529944
PRMT3	linked	yes	GSE66992-H2009	19.377157892741657	ACH-000886	H2009	ab4729	Illumina MiSeq	single	no	GSE66992	No	-0.114417073
PRMT3	linked	yes	GSE66992-HCC95	21.609488416721945	ACH-000454	HCC95	ab4729	Illumina MiSeq	single	no	GSE66992	Yes	-0.762134849
PRMT3	linked	yes	SRP074852_NCI-H1299-EGFP_NEO	22.05978887479302	ACH-000510	NCI-H1299-EGFP	ab4729	Illumina HiSeq 2000	single	no	SRP074852	No	-0.095322447
PRMT3	linked	yes	SRP092083_A549	2.609383959	ACH-000681	A549	ab4729	Illumina HiSeq 2500	single	yes	SRP092083	Yes	-0.847341798
PRMT3	linked	yes	SRP092083_NCI-H3122	2.042398148730285	ACH-000337	NCI-H3122	ab4729	Illumina HiSeq 2500	single	no	SRP092083	No	-0.179972347
PRMT3	linked	yes	SRP102097_A549	18.01177306773691	ACH-000681	A549	ab4729	NextSeq 500	single	yes	SRP102097	Yes	-0.847341798
PRMT3	linked	yes	SRP221711_Calu-1	24.51027969536029	ACH-000511	Calu-1	ab4729	NextSeq 500	paired	yes	SRP221711	No	-0.323065399
PRMT3	linked	yes	SRP221711_EBC-1	17.089713939302847	ACH-000563	EBC-1	ab4729	NextSeq 500	paired	yes	SRP221711	No	-0.193585536
PRMT3	linked	yes	SRP221711_HARA	17.63324337456409	ACH-000843	HARA	ab4729	NextSeq 500	paired	no	SRP221711	No	-0.228650316
PRMT3	linked	yes	SRP221711_HCC2450	20.77199819727948	ACH-000975	HCC2450	ab4729	NextSeq 500	paired	yes	SRP221711	No	-0.109811844
PRMT3	linked	yes	SRP221711_KNS62	25.47909927385418	ACH-000858	KNS62	ab4729	NextSeq 500	paired	no	SRP221711	No	-0.135338912
PRMT3	linked	yes	SRP221711_LK2	16.449572712057517	ACH-000769	LK2	ab4729	NextSeq 500	paired	yes	SRP221711	Yes	-1.541860168
PRMT3	linked	yes	SRP221711_NCI-H2887	16.58579418366757	ACH-000251	NCI-H2887	ab4729	NextSeq 500	paired	no	SRP221711	Yes	-0.738570681
PRMT3	linked	yes	SRP241932_A549_ATCC	7.710352641720521	ACH-000681	A549	ab4729	Illumina HiSeq 4000	single	yes	SRP241932	Yes	-0.847341798
PRMT3	linked	yes	SRP241932_EKVX	10.01374522083684	ACH-000706	EKVX	ab4729	Illumina HiSeq 4000	single	no	SRP241932	No	-0.363008587
PRMT3	linked	yes	SRP241932_HOP-62	4.537365530070506	ACH-000861	HOP-62	ab4729	Illumina HiSeq 4000	single	no	SRP241932	No	-0.331100563
PRMT3	linked	yes	SRP241932_NCI-H226	5.603196107870654	ACH-000367	NCI-H226	ab4729	Illumina HiSeq 4000	single	no	SRP241932	No	-0.294693668
PRMT3	linked	yes	SRP241932_NCI-H23	18.34170538	ACH-000900	NCI-H23	ab4729	Illumina HiSeq 4000	single	yes	SRP241932	No	-0.294997937
PRMT3	linked	yes	SRP241932_NCI-H460	15.271090912693426	ACH-000463	NCI-H460	ab4729	Illumina HiSeq 4000	single	yes	SRP241932	Yes	-1.174022556
PRMT3	linked	yes	SRP241932_NCI-H522	9.004686269	ACH-000343	NCI-H522	ab4729	Illumina HiSeq 4000	single	no	SRP241932	No	-0.091841847
PRMT3	linked	yes	SRP273625_NCI-H1299	26.33811565521516	ACH-000510	NCI-H1299	ab4729	Illumina HiSeq 2500	single	no	SRP273625	No	-0.095322447
PRMT3	linked	yes	SRP315743_NCI-H1299	46.34832318656753	ACH-000510	NCI-H1299	ab4729	Illumina HiSeq 2500	single	no	SRP315743	No	-0.095322447
PRMT3	linked	yes	SRP321882_NCI-H441	8.034501592205036	ACH-000638	NCI-H441	ab4729	NextSeq 500	paired	no	SRP321882	No	-0.071317897
PRMT3	linked	yes	SRP333136_NCI-H2087	2.558541370644432	ACH-000841	NCI-H2087	ab4729	Illumina HiSeq 4000	paired	no	SRP333136	No	-0.29232443
WNT11	linked	yes	DRP001938_A427	19.00970894071791	ACH-000757	A427	ab4729	Illumina HiSeq 2500	single	no	DRP001938	No	0.080881664
WNT11	linked	yes	DRP001938_A549	3.675457170242444	ACH-000681	A549	ab4729	Illumina HiSeq 2500	single	yes	DRP001938	Yes	-0.847341798
WNT11	linked	yes	DRP001938_ABC-1	1.284571624369156	ACH-000528	ABC-1	ab4729	Illumina HiSeq 2500	single	no	DRP001938	No	-0.180218337
WNT11	linked	yes	DRP001938_NCI-H1299	9.805247743532256	ACH-000510	NCI-H1299	ab4729	Illumina HiSeq 2500	single	no	DRP001938	No	-0.095322447
WNT11	linked	yes	DRP001938_NCI-H1437	2.061212248480879	ACH-000589	NCI-H1437	ab4729	Illumina HiSeq 2500	single	no	DRP001938	Yes	-0.938297075
WNT11	linked	yes	DRP001938_NCI-H1648	4.636924511285929	ACH-000766	NCI-H1648	ab4729	Illumina HiSeq 2500	single	yes	DRP001938	Yes	-0.585667026
WNT11	linked	yes	DRP001938_NCI-H1650	5.751098554052155	ACH-000035	NCI-H1650	ab4729	Illumina HiSeq 2500	single	no	DRP001938	No	-0.198131675
WNT11	linked	yes	DRP001938_NCI-H1703	6.260839455803827	ACH-000747	NCI-H1703	ab4729	Illumina HiSeq 2500	single	no	DRP001938	No	-0.374121796
WNT11	linked	yes	DRP001938_NCI-H1975	5.290424745155104	ACH-000587	NCI-H1975	ab4729	Illumina HiSeq 2500	single	no	DRP001938	No	-0.047414874
WNT11	linked	yes	DRP001938_NCI-H2126	2.327767884903587	ACH-000785	NCI-H2126	ab4729	Illumina HiSeq 2500	single	yes	DRP001938	No	-0.362298287
WNT11	linked	yes	DRP001938_NCI-H322	0.982379739	ACH-000837	NCI-H322	ab4729	Illumina HiSeq 2500	single	yes	DRP001938	Yes	-0.615712222
WNT11	linked	yes	DRP001938_PC-14	5.161250164111456	ACH-000030	PC-14	ab4729	Illumina HiSeq 2500	single	no	DRP001938	No	-0.397123711
WNT11	linked	yes	DRP001938_RERF-LC-Ad1	1.316205533411768	ACH-000791	RERF-LC-Ad1	ab4729	Illumina HiSeq 2500	single	no	DRP001938	No	-0.087000608
WNT11	linked	yes	DRP001938_RERF-LC-Ad2	1.3715562437991706	ACH-000774	RERF-LC-Ad2	ab4729	Illumina HiSeq 2500	single	no	DRP001938	No	-0.186314455
WNT11	linked	yes	DRP001938_VMRC-LCD	2.481519157399413	ACH-001233	VMRC-LCD	ab4729	Illumina HiSeq 2500	single	no	DRP001938	No	-0.053529944
WNT11	linked	yes	GSE66992-H2009	9.891161898355932	ACH-000886	H2009	ab4729	Illumina MiSeq	single	no	GSE66992	No	-0.114417073
WNT11	linked	yes	GSE66992-HCC95	13.356351197659968	ACH-000454	HCC95	ab4729	Illumina MiSeq	single	no	GSE66992	Yes	-0.762134849
WNT11	linked	yes	SRP074852_NCI-H1299-EGFP_NEO	9.765469478529852	ACH-000510	NCI-H1299-EGFP	ab4729	Illumina HiSeq 2000	single	no	SRP074852	No	-0.095322447
WNT11	linked	yes	SRP092083_A549	1.3647837095668438	ACH-000681	A549	ab4729	Illumina HiSeq 2500	single	yes	SRP092083	Yes	-0.847341798
WNT11	linked	yes	SRP092083_NCI-H3122	1.1915694734028408	ACH-000337	NCI-H3122	ab4729	Illumina HiSeq 2500	single	no	SRP092083	No	-0.179972347
WNT11	linked	yes	SRP102097_A549	9.521094889	ACH-000681	A549	ab4729	NextSeq 500	single	yes	SRP102097	Yes	-0.847341798
WNT11	linked	yes	SRP221711_Calu-1	4.999577149730175	ACH-000511	Calu-1	ab4729	NextSeq 500	paired	yes	SRP221711	No	-0.323065399
WNT11	linked	yes	SRP221711_EBC-1	3.7788930033519863	ACH-000563	EBC-1	ab4729	NextSeq 500	paired	yes	SRP221711	No	-0.193585536
WNT11	linked	yes	SRP221711_HARA	7.791847936792194	ACH-000843	HARA	ab4729	NextSeq 500	paired	no	SRP221711	No	-0.228650316
WNT11	linked	yes	SRP221711_HCC2450	14.021089606285097	ACH-000975	HCC2450	ab4729	NextSeq 500	paired	yes	SRP221711	No	-0.109811844
WNT11	linked	yes	SRP221711_KNS62	6.998577061163054	ACH-000858	KNS62	ab4729	NextSeq 500	paired	no	SRP221711	No	-0.135338912
WNT11	linked	yes	SRP221711_LK2	4.331188760460355	ACH-000769	LK2	ab4729	NextSeq 500	paired	yes	SRP221711	Yes	-1.541860168
WNT11	linked	yes	SRP221711_NCI-H2887	5.4187281861597185	ACH-000251	NCI-H2887	ab4729	NextSeq 500	paired	no	SRP221711	Yes	-0.738570681
WNT11	linked	yes	SRP241932_A549_ATCC	4.800287008346058	ACH-000681	A549	ab4729	Illumina HiSeq 4000	single	yes	SRP241932	Yes	-0.847341798
WNT11	linked	yes	SRP241932_EKVX	2.258945671883412	ACH-000706	EKVX	ab4729	Illumina HiSeq 4000	single	no	SRP241932	No	-0.363008587
WNT11	linked	yes	SRP241932_HOP-62	1.656613560244441	ACH-000861	HOP-62	ab4729	Illumina HiSeq 4000	single	no	SRP241932	No	-0.331100563
WNT11	linked	yes	SRP241932_NCI-H226	2.6244862945029075	ACH-000367	NCI-H226	ab4729	Illumina HiSeq 4000	single	no	SRP241932	No	-0.294693668
WNT11	linked	yes	SRP241932_NCI-H23	6.198441536847283	ACH-000900	NCI-H23	ab4729	Illumina HiSeq 4000	single	yes	SRP241932	No	-0.294997937
WNT11	linked	yes	SRP241932_NCI-H460	9.173033947458071	ACH-000463	NCI-H460	ab4729	Illumina HiSeq 4000	single	yes	SRP241932	Yes	-1.174022556
WNT11	linked	yes	SRP241932_NCI-H522	3.5416385012111444	ACH-000343	NCI-H522	ab4729	Illumina HiSeq 4000	single	no	SRP241932	No	-0.091841847
WNT11	linked	yes	SRP273625_NCI-H1299	25.37653289427981	ACH-000510	NCI-H1299	ab4729	Illumina HiSeq 2500	single	no	SRP273625	No	-0.095322447
WNT11	linked	yes	SRP315743_NCI-H1299	11.93574433027423	ACH-000510	NCI-H1299	ab4729	Illumina HiSeq 2500	single	no	SRP315743	No	-0.095322447
WNT11	linked	yes	SRP321882_NCI-H441	2.064633954	ACH-000638	NCI-H441	ab4729	NextSeq 500	paired	no	SRP321882	No	-0.071317897
WNT11	linked	yes	SRP333136_NCI-H2087	1.7776544761657715	ACH-000841	NCI-H2087	ab4729	Illumina HiSeq 4000	paired	no	SRP333136	No	-0.29232443
TSKU	promoter	yes	DRP001938_A427	0.6122888892037528	ACH-000757	A427	ab4729	Illumina HiSeq 2500	single	no	DRP001938	No	0.080881664
TSKU	promoter	yes	DRP001938_A549	31.157311507633754	ACH-000681	A549	ab4729	Illumina HiSeq 2500	single	yes	DRP001938	Yes	-0.847341798
TSKU	promoter	yes	DRP001938_ABC-1	0.849447081	ACH-000528	ABC-1	ab4729	Illumina HiSeq 2500	single	no	DRP001938	No	-0.180218337
TSKU	promoter	yes	DRP001938_NCI-H1299	1.0396370038826963	ACH-000510	NCI-H1299	ab4729	Illumina HiSeq 2500	single	no	DRP001938	No	-0.095322447
TSKU	promoter	yes	DRP001938_NCI-H1437	79.36974854946136	ACH-000589	NCI-H1437	ab4729	Illumina HiSeq 2500	single	no	DRP001938	Yes	-0.938297075
TSKU	promoter	yes	DRP001938_NCI-H1648	23.267596448961193	ACH-000766	NCI-H1648	ab4729	Illumina HiSeq 2500	single	yes	DRP001938	Yes	-0.585667026
TSKU	promoter	yes	DRP001938_NCI-H1650	10.022755728284713	ACH-000035	NCI-H1650	ab4729	Illumina HiSeq 2500	single	no	DRP001938	No	-0.198131675
TSKU	promoter	yes	DRP001938_NCI-H1703	1.1329181503588712	ACH-000747	NCI-H1703	ab4729	Illumina HiSeq 2500	single	no	DRP001938	No	-0.374121796
TSKU	promoter	yes	DRP001938_NCI-H1975	9.652662799389333	ACH-000587	NCI-H1975	ab4729	Illumina HiSeq 2500	single	no	DRP001938	No	-0.047414874
TSKU	promoter	yes	DRP001938_NCI-H2126	25.606736229658125	ACH-000785	NCI-H2126	ab4729	Illumina HiSeq 2500	single	yes	DRP001938	No	-0.362298287
TSKU	promoter	yes	DRP001938_NCI-H322	21.576834542410715	ACH-000837	NCI-H322	ab4729	Illumina HiSeq 2500	single	yes	DRP001938	Yes	-0.615712222
TSKU	promoter	yes	DRP001938_PC-14	5.0880078816839625	ACH-000030	PC-14	ab4729	Illumina HiSeq 2500	single	no	DRP001938	No	-0.397123711
TSKU	promoter	yes	DRP001938_RERF-LC-Ad1	13.47421405126178	ACH-000791	RERF-LC-Ad1	ab4729	Illumina HiSeq 2500	single	no	DRP001938	No	-0.087000608
TSKU	promoter	yes	DRP001938_RERF-LC-Ad2	2.729315229588278	ACH-000774	RERF-LC-Ad2	ab4729	Illumina HiSeq 2500	single	no	DRP001938	No	-0.186314455
TSKU	promoter	yes	DRP001938_VMRC-LCD	4.866009626306061	ACH-001233	VMRC-LCD	ab4729	Illumina HiSeq 2500	single	no	DRP001938	No	-0.053529944
TSKU	promoter	yes	GSE66992-H2009	13.059025878948823	ACH-000886	H2009	ab4729	Illumina MiSeq	single	no	GSE66992	No	-0.114417073
TSKU	promoter	yes	GSE66992-HCC95	54.58119904	ACH-000454	HCC95	ab4729	Illumina MiSeq	single	no	GSE66992	Yes	-0.762134849
TSKU	promoter	yes	SRP074852_NCI-H1299-EGFP_NEO	0.6385053924796205	ACH-000510	NCI-H1299-EGFP	ab4729	Illumina HiSeq 2000	single	no	SRP074852	No	-0.095322447
TSKU	promoter	yes	SRP092083_A549	7.916434748369948	ACH-000681	A549	ab4729	Illumina HiSeq 2500	single	yes	SRP092083	Yes	-0.847341798
TSKU	promoter	yes	SRP092083_NCI-H3122	4.740206498126594	ACH-000337	NCI-H3122	ab4729	Illumina HiSeq 2500	single	no	SRP092083	No	-0.179972347
TSKU	promoter	yes	SRP102097_A549	30.458356802804133	ACH-000681	A549	ab4729	NextSeq 500	single	yes	SRP102097	Yes	-0.847341798
TSKU	promoter	yes	SRP221711_Calu-1	1.5097220102591171	ACH-000511	Calu-1	ab4729	NextSeq 500	paired	yes	SRP221711	No	-0.323065399
TSKU	promoter	yes	SRP221711_EBC-1	29.23990172462804	ACH-000563	EBC-1	ab4729	NextSeq 500	paired	yes	SRP221711	No	-0.193585536
TSKU	promoter	yes	SRP221711_HARA	1.725396939506428	ACH-000843	HARA	ab4729	NextSeq 500	paired	no	SRP221711	No	-0.228650316
TSKU	promoter	yes	SRP221711_HCC2450	1.5507584817068918	ACH-000975	HCC2450	ab4729	NextSeq 500	paired	yes	SRP221711	No	-0.109811844
TSKU	promoter	yes	SRP221711_KNS62	6.643149762834821	ACH-000858	KNS62	ab4729	NextSeq 500	paired	no	SRP221711	No	-0.135338912
TSKU	promoter	yes	SRP221711_LK2	14.253063746733323	ACH-000769	LK2	ab4729	NextSeq 500	paired	yes	SRP221711	Yes	-1.541860168
TSKU	promoter	yes	SRP221711_NCI-H2887	30.072872314453125	ACH-000251	NCI-H2887	ab4729	NextSeq 500	paired	no	SRP221711	Yes	-0.738570681
TSKU	promoter	yes	SRP241932_A549_ATCC	18.772922073347228	ACH-000681	A549	ab4729	Illumina HiSeq 4000	single	yes	SRP241932	Yes	-0.847341798
TSKU	promoter	yes	SRP241932_EKVX	10.910924062558584	ACH-000706	EKVX	ab4729	Illumina HiSeq 4000	single	no	SRP241932	No	-0.363008587
TSKU	promoter	yes	SRP241932_HOP-62	6.688704802351339	ACH-000861	HOP-62	ab4729	Illumina HiSeq 4000	single	no	SRP241932	No	-0.331100563
TSKU	promoter	yes	SRP241932_NCI-H226	16.775880130252666	ACH-000367	NCI-H226	ab4729	Illumina HiSeq 4000	single	no	SRP241932	No	-0.294693668
TSKU	promoter	yes	SRP241932_NCI-H23	1.9180260768858328	ACH-000900	NCI-H23	ab4729	Illumina HiSeq 4000	single	yes	SRP241932	No	-0.294997937
TSKU	promoter	yes	SRP241932_NCI-H460	30.94715364796775	ACH-000463	NCI-H460	ab4729	Illumina HiSeq 4000	single	yes	SRP241932	Yes	-1.174022556
TSKU	promoter	yes	SRP241932_NCI-H522	1.270540129562904	ACH-000343	NCI-H522	ab4729	Illumina HiSeq 4000	single	no	SRP241932	No	-0.091841847
TSKU	promoter	yes	SRP273625_NCI-H1299	2.1031466111803754	ACH-000510	NCI-H1299	ab4729	Illumina HiSeq 2500	single	no	SRP273625	No	-0.095322447
TSKU	promoter	yes	SRP315743_NCI-H1299	1.116286449752936	ACH-000510	NCI-H1299	ab4729	Illumina HiSeq 2500	single	no	SRP315743	No	-0.095322447
TSKU	promoter	yes	SRP321882_NCI-H441	3.794373897263984	ACH-000638	NCI-H441	ab4729	NextSeq 500	paired	no	SRP321882	No	-0.071317897
TSKU	promoter	yes	SRP333136_NCI-H2087	3.1446410063994095	ACH-000841	NCI-H2087	ab4729	Illumina HiSeq 4000	paired	no	SRP333136	No	-0.29232443
TSKU	promoter	yes	DRP001938_A427	18.29159077508109	ACH-000757	A427	ab4729	Illumina HiSeq 2500	single	no	DRP001938	No	0.080881664
TSKU	promoter	yes	DRP001938_A549	17.937398567742534	ACH-000681	A549	ab4729	Illumina HiSeq 2500	single	yes	DRP001938	Yes	-0.847341798
TSKU	promoter	yes	DRP001938_ABC-1	8.180345173480204	ACH-000528	ABC-1	ab4729	Illumina HiSeq 2500	single	no	DRP001938	No	-0.180218337
TSKU	promoter	yes	DRP001938_NCI-H1299	13.015138157435826	ACH-000510	NCI-H1299	ab4729	Illumina HiSeq 2500	single	no	DRP001938	No	-0.095322447
TSKU	promoter	yes	DRP001938_NCI-H1437	21.045308756913457	ACH-000589	NCI-H1437	ab4729	Illumina HiSeq 2500	single	no	DRP001938	Yes	-0.938297075
TSKU	promoter	yes	DRP001938_NCI-H1648	20.65992857712966	ACH-000766	NCI-H1648	ab4729	Illumina HiSeq 2500	single	yes	DRP001938	Yes	-0.585667026
TSKU	promoter	yes	DRP001938_NCI-H1650	19.58801518	ACH-000035	NCI-H1650	ab4729	Illumina HiSeq 2500	single	no	DRP001938	No	-0.198131675
TSKU	promoter	yes	DRP001938_NCI-H1703	9.177040255328992	ACH-000747	NCI-H1703	ab4729	Illumina HiSeq 2500	single	no	DRP001938	No	-0.374121796
TSKU	promoter	yes	DRP001938_NCI-H1975	14.16892633479395	ACH-000587	NCI-H1975	ab4729	Illumina HiSeq 2500	single	no	DRP001938	No	-0.047414874
TSKU	promoter	yes	DRP001938_NCI-H2126	23.647729164276804	ACH-000785	NCI-H2126	ab4729	Illumina HiSeq 2500	single	yes	DRP001938	No	-0.362298287
TSKU	promoter	yes	DRP001938_NCI-H322	3.0048472431727817	ACH-000837	NCI-H322	ab4729	Illumina HiSeq 2500	single	yes	DRP001938	Yes	-0.615712222
TSKU	promoter	yes	DRP001938_PC-14	4.364130264116185	ACH-000030	PC-14	ab4729	Illumina HiSeq 2500	single	no	DRP001938	No	-0.397123711
TSKU	promoter	yes	DRP001938_RERF-LC-Ad1	10.83384741162497	ACH-000791	RERF-LC-Ad1	ab4729	Illumina HiSeq 2500	single	no	DRP001938	No	-0.087000608
TSKU	promoter	yes	DRP001938_RERF-LC-Ad2	3.167573246191264	ACH-000774	RERF-LC-Ad2	ab4729	Illumina HiSeq 2500	single	no	DRP001938	No	-0.186314455
TSKU	promoter	yes	DRP001938_VMRC-LCD	1.7077298448234797	ACH-001233	VMRC-LCD	ab4729	Illumina HiSeq 2500	single	no	DRP001938	No	-0.053529944
TSKU	promoter	yes	GSE66992-H2009	19.180798718290667	ACH-000886	H2009	ab4729	Illumina MiSeq	single	no	GSE66992	No	-0.114417073
TSKU	promoter	yes	GSE66992-HCC95	33.594872524397715	ACH-000454	HCC95	ab4729	Illumina MiSeq	single	no	GSE66992	Yes	-0.762134849
TSKU	promoter	yes	SRP074852_NCI-H1299-EGFP_NEO	7.228288713771864	ACH-000510	NCI-H1299-EGFP	ab4729	Illumina HiSeq 2000	single	no	SRP074852	No	-0.095322447
TSKU	promoter	yes	SRP092083_A549	6.362050581623738	ACH-000681	A549	ab4729	Illumina HiSeq 2500	single	yes	SRP092083	Yes	-0.847341798
TSKU	promoter	yes	SRP092083_NCI-H3122	3.3068585625473337	ACH-000337	NCI-H3122	ab4729	Illumina HiSeq 2500	single	no	SRP092083	No	-0.179972347
TSKU	promoter	yes	SRP102097_A549	32.02157517904764	ACH-000681	A549	ab4729	NextSeq 500	single	yes	SRP102097	Yes	-0.847341798
TSKU	promoter	yes	SRP221711_Calu-1	1.6665453699231147	ACH-000511	Calu-1	ab4729	NextSeq 500	paired	yes	SRP221711	No	-0.323065399
TSKU	promoter	yes	SRP221711_EBC-1	10.715271352061205	ACH-000563	EBC-1	ab4729	NextSeq 500	paired	yes	SRP221711	No	-0.193585536
TSKU	promoter	yes	SRP221711_HARA	24.62136946973775	ACH-000843	HARA	ab4729	NextSeq 500	paired	no	SRP221711	No	-0.228650316
TSKU	promoter	yes	SRP221711_HCC2450	12.862910158293587	ACH-000975	HCC2450	ab4729	NextSeq 500	paired	yes	SRP221711	No	-0.109811844
TSKU	promoter	yes	SRP221711_KNS62	52.204537353515626	ACH-000858	KNS62	ab4729	NextSeq 500	paired	no	SRP221711	No	-0.135338912
TSKU	promoter	yes	SRP221711_LK2	35.86588976	ACH-000769	LK2	ab4729	NextSeq 500	paired	yes	SRP221711	Yes	-1.541860168
TSKU	promoter	yes	SRP221711_NCI-H2887	24.38800567982843	ACH-000251	NCI-H2887	ab4729	NextSeq 500	paired	no	SRP221711	Yes	-0.738570681
TSKU	promoter	yes	SRP241932_A549_ATCC	18.19047701534416	ACH-000681	A549	ab4729	Illumina HiSeq 4000	single	yes	SRP241932	Yes	-0.847341798
TSKU	promoter	yes	SRP241932_EKVX	3.929376481	ACH-000706	EKVX	ab4729	Illumina HiSeq 4000	single	no	SRP241932	No	-0.363008587
TSKU	promoter	yes	SRP241932_HOP-62	5.167492866	ACH-000861	HOP-62	ab4729	Illumina HiSeq 4000	single	no	SRP241932	No	-0.331100563
TSKU	promoter	yes	SRP241932_NCI-H226	7.935381492025086	ACH-000367	NCI-H226	ab4729	Illumina HiSeq 4000	single	no	SRP241932	No	-0.294693668
TSKU	promoter	yes	SRP241932_NCI-H23	5.359703992314699	ACH-000900	NCI-H23	ab4729	Illumina HiSeq 4000	single	yes	SRP241932	No	-0.294997937
TSKU	promoter	yes	SRP241932_NCI-H460	12.87146058597735	ACH-000463	NCI-H460	ab4729	Illumina HiSeq 4000	single	yes	SRP241932	Yes	-1.174022556
TSKU	promoter	yes	SRP241932_NCI-H522	5.414413157245404	ACH-000343	NCI-H522	ab4729	Illumina HiSeq 4000	single	no	SRP241932	No	-0.091841847
TSKU	promoter	yes	SRP273625_NCI-H1299	4.306631460783987	ACH-000510	NCI-H1299	ab4729	Illumina HiSeq 2500	single	no	SRP273625	No	-0.095322447
TSKU	promoter	yes	SRP315743_NCI-H1299	18.765979809414983	ACH-000510	NCI-H1299	ab4729	Illumina HiSeq 2500	single	no	SRP315743	No	-0.095322447
TSKU	promoter	yes	SRP321882_NCI-H441	6.371133941602306	ACH-000638	NCI-H441	ab4729	NextSeq 500	paired	no	SRP321882	No	-0.071317897
TSKU	promoter	yes	SRP333136_NCI-H2087	2.5697470221101963	ACH-000841	NCI-H2087	ab4729	Illumina HiSeq 4000	paired	no	SRP333136	No	-0.29232443
MGST1	promoter	yes	DRP001938_A427	0.4558763239707476	ACH-000757	A427	ab4729	Illumina HiSeq 2500	single	no	DRP001938	No	0.080881664
MGST1	promoter	yes	DRP001938_A549	23.709380351967283	ACH-000681	A549	ab4729	Illumina HiSeq 2500	single	yes	DRP001938	Yes	-0.847341798
MGST1	promoter	yes	DRP001938_ABC-1	21.28284871896108	ACH-000528	ABC-1	ab4729	Illumina HiSeq 2500	single	no	DRP001938	No	-0.180218337
MGST1	promoter	yes	DRP001938_NCI-H1299	16.98661472585466	ACH-000510	NCI-H1299	ab4729	Illumina HiSeq 2500	single	no	DRP001938	No	-0.095322447
MGST1	promoter	yes	DRP001938_NCI-H1437	91.58511648072135	ACH-000589	NCI-H1437	ab4729	Illumina HiSeq 2500	single	no	DRP001938	Yes	-0.938297075
MGST1	promoter	yes	DRP001938_NCI-H1648	14.181879136827256	ACH-000766	NCI-H1648	ab4729	Illumina HiSeq 2500	single	yes	DRP001938	Yes	-0.585667026
MGST1	promoter	yes	DRP001938_NCI-H1650	30.299620361328124	ACH-000035	NCI-H1650	ab4729	Illumina HiSeq 2500	single	no	DRP001938	No	-0.198131675
MGST1	promoter	yes	DRP001938_NCI-H1703	0.2306997557025817	ACH-000747	NCI-H1703	ab4729	Illumina HiSeq 2500	single	no	DRP001938	No	-0.374121796
MGST1	promoter	yes	DRP001938_NCI-H1975	48.52899774	ACH-000587	NCI-H1975	ab4729	Illumina HiSeq 2500	single	no	DRP001938	No	-0.047414874
MGST1	promoter	yes	DRP001938_NCI-H2126	62.83235050466325	ACH-000785	NCI-H2126	ab4729	Illumina HiSeq 2500	single	yes	DRP001938	No	-0.362298287
MGST1	promoter	yes	DRP001938_NCI-H322	12.315744013256497	ACH-000837	NCI-H322	ab4729	Illumina HiSeq 2500	single	yes	DRP001938	Yes	-0.615712222
MGST1	promoter	yes	DRP001938_PC-14	25.969444103505875	ACH-000030	PC-14	ab4729	Illumina HiSeq 2500	single	no	DRP001938	No	-0.397123711
MGST1	promoter	yes	DRP001938_RERF-LC-Ad1	24.289720570776197	ACH-000791	RERF-LC-Ad1	ab4729	Illumina HiSeq 2500	single	no	DRP001938	No	-0.087000608
MGST1	promoter	yes	DRP001938_RERF-LC-Ad2	7.749447000724118	ACH-000774	RERF-LC-Ad2	ab4729	Illumina HiSeq 2500	single	no	DRP001938	No	-0.186314455
MGST1	promoter	yes	DRP001938_VMRC-LCD	6.997017070915964	ACH-001233	VMRC-LCD	ab4729	Illumina HiSeq 2500	single	no	DRP001938	No	-0.053529944
MGST1	promoter	yes	GSE66992-H2009	26.599490120543372	ACH-000886	H2009	ab4729	Illumina MiSeq	single	no	GSE66992	No	-0.114417073
MGST1	promoter	yes	GSE66992-HCC95	0.4783400829633077	ACH-000454	HCC95	ab4729	Illumina MiSeq	single	no	GSE66992	Yes	-0.762134849
MGST1	promoter	yes	SRP074852_NCI-H1299-EGFP_NEO	0.7347748176185218	ACH-000510	NCI-H1299-EGFP	ab4729	Illumina HiSeq 2000	single	no	SRP074852	No	-0.095322447
MGST1	promoter	yes	SRP092083_A549	11.975677655314842	ACH-000681	A549	ab4729	Illumina HiSeq 2500	single	yes	SRP092083	Yes	-0.847341798
MGST1	promoter	yes	SRP092083_NCI-H3122	7.247154984247118	ACH-000337	NCI-H3122	ab4729	Illumina HiSeq 2500	single	no	SRP092083	No	-0.179972347
MGST1	promoter	yes	SRP102097_A549	28.299932703523552	ACH-000681	A549	ab4729	NextSeq 500	single	yes	SRP102097	Yes	-0.847341798
MGST1	promoter	yes	SRP221711_Calu-1	61.834587054782446	ACH-000511	Calu-1	ab4729	NextSeq 500	paired	yes	SRP221711	No	-0.323065399
MGST1	promoter	yes	SRP221711_EBC-1	61.56339949	ACH-000563	EBC-1	ab4729	NextSeq 500	paired	yes	SRP221711	No	-0.193585536
MGST1	promoter	yes	SRP221711_HARA	28.10577043641288	ACH-000843	HARA	ab4729	NextSeq 500	paired	no	SRP221711	No	-0.228650316
MGST1	promoter	yes	SRP221711_HCC2450	24.17132506052653	ACH-000975	HCC2450	ab4729	NextSeq 500	paired	yes	SRP221711	No	-0.109811844
MGST1	promoter	yes	SRP221711_KNS62	34.21252084043291	ACH-000858	KNS62	ab4729	NextSeq 500	paired	no	SRP221711	No	-0.135338912
MGST1	promoter	yes	SRP221711_LK2	46.12589335	ACH-000769	LK2	ab4729	NextSeq 500	paired	yes	SRP221711	Yes	-1.541860168
MGST1	promoter	yes	SRP221711_NCI-H2887	20.711753427933676	ACH-000251	NCI-H2887	ab4729	NextSeq 500	paired	no	SRP221711	Yes	-0.738570681
MGST1	promoter	yes	SRP241932_A549_ATCC	13.920297860304515	ACH-000681	A549	ab4729	Illumina HiSeq 4000	single	yes	SRP241932	Yes	-0.847341798
MGST1	promoter	yes	SRP241932_EKVX	9.158919134934743	ACH-000706	EKVX	ab4729	Illumina HiSeq 4000	single	no	SRP241932	No	-0.363008587
MGST1	promoter	yes	SRP241932_HOP-62	9.007470118999482	ACH-000861	HOP-62	ab4729	Illumina HiSeq 4000	single	no	SRP241932	No	-0.331100563
MGST1	promoter	yes	SRP241932_NCI-H226	5.931878048910035	ACH-000367	NCI-H226	ab4729	Illumina HiSeq 4000	single	no	SRP241932	No	-0.294693668
MGST1	promoter	yes	SRP241932_NCI-H23	5.432373357613882	ACH-000900	NCI-H23	ab4729	Illumina HiSeq 4000	single	yes	SRP241932	No	-0.294997937
MGST1	promoter	yes	SRP241932_NCI-H460	29.08313308	ACH-000463	NCI-H460	ab4729	Illumina HiSeq 4000	single	yes	SRP241932	Yes	-1.174022556
MGST1	promoter	yes	SRP241932_NCI-H522	0.068505592	ACH-000343	NCI-H522	ab4729	Illumina HiSeq 4000	single	no	SRP241932	No	-0.091841847
MGST1	promoter	yes	SRP273625_NCI-H1299	0.5927812315151095	ACH-000510	NCI-H1299	ab4729	Illumina HiSeq 2500	single	no	SRP273625	No	-0.095322447
MGST1	promoter	yes	SRP315743_NCI-H1299	19.723371525238257	ACH-000510	NCI-H1299	ab4729	Illumina HiSeq 2500	single	no	SRP315743	No	-0.095322447
MGST1	promoter	yes	SRP321882_NCI-H441	9.020674886	ACH-000638	NCI-H441	ab4729	NextSeq 500	paired	no	SRP321882	No	-0.071317897
MGST1	promoter	yes	SRP333136_NCI-H2087	2.2928596447360134	ACH-000841	NCI-H2087	ab4729	Illumina HiSeq 4000	paired	no	SRP333136	No	-0.29232443
MGST1	enhancer	yes	DRP001938_A427	0.2699859788682726	ACH-000757	A427	ab4729	Illumina HiSeq 2500	single	no	DRP001938	No	0.080881664
MGST1	enhancer	yes	DRP001938_A549	0	ACH-000681	A549	ab4729	Illumina HiSeq 2500	single	yes	DRP001938	Yes	-0.847341798
MGST1	enhancer	yes	DRP001938_ABC-1	0.10498684299311468	ACH-000528	ABC-1	ab4729	Illumina HiSeq 2500	single	no	DRP001938	No	-0.180218337
MGST1	enhancer	yes	DRP001938_NCI-H1299	0	ACH-000510	NCI-H1299	ab4729	Illumina HiSeq 2500	single	no	DRP001938	No	-0.095322447
MGST1	enhancer	yes	DRP001938_NCI-H1437	0.12161250114440918	ACH-000589	NCI-H1437	ab4729	Illumina HiSeq 2500	single	no	DRP001938	Yes	-0.938297075
MGST1	enhancer	yes	DRP001938_NCI-H1648	0.051581286	ACH-000766	NCI-H1648	ab4729	Illumina HiSeq 2500	single	yes	DRP001938	Yes	-0.585667026
MGST1	enhancer	yes	DRP001938_NCI-H1650	0.062666639	ACH-000035	NCI-H1650	ab4729	Illumina HiSeq 2500	single	no	DRP001938	No	-0.198131675
MGST1	enhancer	yes	DRP001938_NCI-H1703	0.070392843	ACH-000747	NCI-H1703	ab4729	Illumina HiSeq 2500	single	no	DRP001938	No	-0.374121796
MGST1	enhancer	yes	DRP001938_NCI-H1975	0.3812885222051825	ACH-000587	NCI-H1975	ab4729	Illumina HiSeq 2500	single	no	DRP001938	No	-0.047414874
MGST1	enhancer	yes	DRP001938_NCI-H2126	0.1388097185747964	ACH-000785	NCI-H2126	ab4729	Illumina HiSeq 2500	single	yes	DRP001938	No	-0.362298287
MGST1	enhancer	yes	DRP001938_NCI-H322	0.4246264708680766	ACH-000837	NCI-H322	ab4729	Illumina HiSeq 2500	single	yes	DRP001938	Yes	-0.615712222
MGST1	enhancer	yes	DRP001938_PC-14	0	ACH-000030	PC-14	ab4729	Illumina HiSeq 2500	single	no	DRP001938	No	-0.397123711
MGST1	enhancer	yes	DRP001938_RERF-LC-Ad1	0.13489740653761795	ACH-000791	RERF-LC-Ad1	ab4729	Illumina HiSeq 2500	single	no	DRP001938	No	-0.087000608
MGST1	enhancer	yes	DRP001938_RERF-LC-Ad2	0	ACH-000774	RERF-LC-Ad2	ab4729	Illumina HiSeq 2500	single	no	DRP001938	No	-0.186314455
MGST1	enhancer	yes	DRP001938_VMRC-LCD	0.091548541	ACH-001233	VMRC-LCD	ab4729	Illumina HiSeq 2500	single	no	DRP001938	No	-0.053529944
MGST1	enhancer	yes	GSE66992-H2009	0	ACH-000886	H2009	ab4729	Illumina MiSeq	single	no	GSE66992	No	-0.114417073
MGST1	enhancer	yes	GSE66992-HCC95	0	ACH-000454	HCC95	ab4729	Illumina MiSeq	single	no	GSE66992	Yes	-0.762134849
MGST1	enhancer	yes	SRP074852_NCI-H1299-EGFP_NEO	0.12687225312339753	ACH-000510	NCI-H1299-EGFP	ab4729	Illumina HiSeq 2000	single	no	SRP074852	No	-0.095322447
MGST1	enhancer	yes	SRP092083_A549	0.27582160662887684	ACH-000681	A549	ab4729	Illumina HiSeq 2500	single	yes	SRP092083	Yes	-0.847341798
MGST1	enhancer	yes	SRP092083_NCI-H3122	0.17358058968368845	ACH-000337	NCI-H3122	ab4729	Illumina HiSeq 2500	single	no	SRP092083	No	-0.179972347
MGST1	enhancer	yes	SRP102097_A549	0.45553489339220654	ACH-000681	A549	ab4729	NextSeq 500	single	yes	SRP102097	Yes	-0.847341798
MGST1	enhancer	yes	SRP221711_Calu-1	0	ACH-000511	Calu-1	ab4729	NextSeq 500	paired	yes	SRP221711	No	-0.323065399
MGST1	enhancer	yes	SRP221711_EBC-1	0.7722251449312483	ACH-000563	EBC-1	ab4729	NextSeq 500	paired	yes	SRP221711	No	-0.193585536
MGST1	enhancer	yes	SRP221711_HARA	0.017648586	ACH-000843	HARA	ab4729	NextSeq 500	paired	no	SRP221711	No	-0.228650316
MGST1	enhancer	yes	SRP221711_HCC2450	0	ACH-000975	HCC2450	ab4729	NextSeq 500	paired	yes	SRP221711	No	-0.109811844
MGST1	enhancer	yes	SRP221711_KNS62	0.5635676724144391	ACH-000858	KNS62	ab4729	NextSeq 500	paired	no	SRP221711	No	-0.135338912
MGST1	enhancer	yes	SRP221711_LK2	0.5412498099463326	ACH-000769	LK2	ab4729	NextSeq 500	paired	yes	SRP221711	Yes	-1.541860168
MGST1	enhancer	yes	SRP221711_NCI-H2887	0.045305636	ACH-000251	NCI-H2887	ab4729	NextSeq 500	paired	no	SRP221711	Yes	-0.738570681
MGST1	enhancer	yes	SRP241932_A549_ATCC	0.1445201575756073	ACH-000681	A549	ab4729	Illumina HiSeq 4000	single	yes	SRP241932	Yes	-0.847341798
MGST1	enhancer	yes	SRP241932_EKVX	0.1096060477410044	ACH-000706	EKVX	ab4729	Illumina HiSeq 4000	single	no	SRP241932	No	-0.363008587
MGST1	enhancer	yes	SRP241932_HOP-62	0	ACH-000861	HOP-62	ab4729	Illumina HiSeq 4000	single	no	SRP241932	No	-0.331100563
MGST1	enhancer	yes	SRP241932_NCI-H226	0.4525049782650811	ACH-000367	NCI-H226	ab4729	Illumina HiSeq 4000	single	no	SRP241932	No	-0.294693668
MGST1	enhancer	yes	SRP241932_NCI-H23	0.4780582622119358	ACH-000900	NCI-H23	ab4729	Illumina HiSeq 4000	single	yes	SRP241932	No	-0.294997937
MGST1	enhancer	yes	SRP241932_NCI-H460	0	ACH-000463	NCI-H460	ab4729	Illumina HiSeq 4000	single	yes	SRP241932	Yes	-1.174022556
MGST1	enhancer	yes	SRP241932_NCI-H522	0.13570865386298725	ACH-000343	NCI-H522	ab4729	Illumina HiSeq 4000	single	no	SRP241932	No	-0.091841847
MGST1	enhancer	yes	SRP273625_NCI-H1299	0.088175532	ACH-000510	NCI-H1299	ab4729	Illumina HiSeq 2500	single	no	SRP273625	No	-0.095322447
MGST1	enhancer	yes	SRP315743_NCI-H1299	0.20751102827489376	ACH-000510	NCI-H1299	ab4729	Illumina HiSeq 2500	single	no	SRP315743	No	-0.095322447
MGST1	enhancer	yes	SRP321882_NCI-H441	0.095077722	ACH-000638	NCI-H441	ab4729	NextSeq 500	paired	no	SRP321882	No	-0.071317897
MGST1	enhancer	yes	SRP333136_NCI-H2087	1.4540576108589698	ACH-000841	NCI-H2087	ab4729	Illumina HiSeq 4000	paired	no	SRP333136	No	-0.29232443
EEA1	linked	yes	DRP001938_A427	13.13596350563897	ACH-000757	A427	ab4729	Illumina HiSeq 2500	single	no	DRP001938	No	0.080881664
EEA1	linked	yes	DRP001938_A549	5.274330489486456	ACH-000681	A549	ab4729	Illumina HiSeq 2500	single	yes	DRP001938	Yes	-0.847341798
EEA1	linked	yes	DRP001938_ABC-1	22.59263495028019	ACH-000528	ABC-1	ab4729	Illumina HiSeq 2500	single	no	DRP001938	No	-0.180218337
EEA1	linked	yes	DRP001938_NCI-H1299	27.818433456122875	ACH-000510	NCI-H1299	ab4729	Illumina HiSeq 2500	single	no	DRP001938	No	-0.095322447
EEA1	linked	yes	DRP001938_NCI-H1437	8.72431739	ACH-000589	NCI-H1437	ab4729	Illumina HiSeq 2500	single	no	DRP001938	Yes	-0.938297075
EEA1	linked	yes	DRP001938_NCI-H1648	11.464802081768328	ACH-000766	NCI-H1648	ab4729	Illumina HiSeq 2500	single	yes	DRP001938	Yes	-0.585667026
EEA1	linked	yes	DRP001938_NCI-H1650	20.96301888301455	ACH-000035	NCI-H1650	ab4729	Illumina HiSeq 2500	single	no	DRP001938	No	-0.198131675
EEA1	linked	yes	DRP001938_NCI-H1703	10.19945430622765	ACH-000747	NCI-H1703	ab4729	Illumina HiSeq 2500	single	no	DRP001938	No	-0.374121796
EEA1	linked	yes	DRP001938_NCI-H1975	21.049231350060666	ACH-000587	NCI-H1975	ab4729	Illumina HiSeq 2500	single	no	DRP001938	No	-0.047414874
EEA1	linked	yes	DRP001938_NCI-H2126	9.326240179066856	ACH-000785	NCI-H2126	ab4729	Illumina HiSeq 2500	single	yes	DRP001938	No	-0.362298287
EEA1	linked	yes	DRP001938_NCI-H322	3.806329540676541	ACH-000837	NCI-H322	ab4729	Illumina HiSeq 2500	single	yes	DRP001938	Yes	-0.615712222
EEA1	linked	yes	DRP001938_PC-14	8.821064809088906	ACH-000030	PC-14	ab4729	Illumina HiSeq 2500	single	no	DRP001938	No	-0.397123711
EEA1	linked	yes	DRP001938_RERF-LC-Ad1	8.122951626	ACH-000791	RERF-LC-Ad1	ab4729	Illumina HiSeq 2500	single	no	DRP001938	No	-0.087000608
EEA1	linked	yes	DRP001938_RERF-LC-Ad2	7.1035765978754775	ACH-000774	RERF-LC-Ad2	ab4729	Illumina HiSeq 2500	single	no	DRP001938	No	-0.186314455
EEA1	linked	yes	DRP001938_VMRC-LCD	11.846813697585215	ACH-001233	VMRC-LCD	ab4729	Illumina HiSeq 2500	single	no	DRP001938	No	-0.053529944
EEA1	linked	yes	GSE66992-H2009	14.706643252025048	ACH-000886	H2009	ab4729	Illumina MiSeq	single	no	GSE66992	No	-0.114417073
EEA1	linked	yes	GSE66992-HCC95	10.679379789630572	ACH-000454	HCC95	ab4729	Illumina MiSeq	single	no	GSE66992	Yes	-0.762134849
EEA1	linked	yes	SRP074852_NCI-H1299-EGFP_NEO	21.819904117068727	ACH-000510	NCI-H1299-EGFP	ab4729	Illumina HiSeq 2000	single	no	SRP074852	No	-0.095322447
EEA1	linked	yes	SRP092083_A549	3.659751827842311	ACH-000681	A549	ab4729	Illumina HiSeq 2500	single	yes	SRP092083	Yes	-0.847341798
EEA1	linked	yes	SRP092083_NCI-H3122	2.7037016278221495	ACH-000337	NCI-H3122	ab4729	Illumina HiSeq 2500	single	no	SRP092083	No	-0.179972347
EEA1	linked	yes	SRP102097_A549	14.676063304069714	ACH-000681	A549	ab4729	NextSeq 500	single	yes	SRP102097	Yes	-0.847341798
EEA1	linked	yes	SRP221711_Calu-1	25.090511493285497	ACH-000511	Calu-1	ab4729	NextSeq 500	paired	yes	SRP221711	No	-0.323065399
EEA1	linked	yes	SRP221711_EBC-1	55.95280351022879	ACH-000563	EBC-1	ab4729	NextSeq 500	paired	yes	SRP221711	No	-0.193585536
EEA1	linked	yes	SRP221711_HARA	18.88476079305013	ACH-000843	HARA	ab4729	NextSeq 500	paired	no	SRP221711	No	-0.228650316
EEA1	linked	yes	SRP221711_HCC2450	28.37660560876131	ACH-000975	HCC2450	ab4729	NextSeq 500	paired	yes	SRP221711	No	-0.109811844
EEA1	linked	yes	SRP221711_KNS62	15.100893010739927	ACH-000858	KNS62	ab4729	NextSeq 500	paired	no	SRP221711	No	-0.135338912
EEA1	linked	yes	SRP221711_LK2	27.544042936979483	ACH-000769	LK2	ab4729	NextSeq 500	paired	yes	SRP221711	Yes	-1.541860168
EEA1	linked	yes	SRP221711_NCI-H2887	15.41931462917198	ACH-000251	NCI-H2887	ab4729	NextSeq 500	paired	no	SRP221711	Yes	-0.738570681
EEA1	linked	yes	SRP241932_A549_ATCC	5.053314616257945	ACH-000681	A549	ab4729	Illumina HiSeq 4000	single	yes	SRP241932	Yes	-0.847341798
EEA1	linked	yes	SRP241932_EKVX	11.332855299152437	ACH-000706	EKVX	ab4729	Illumina HiSeq 4000	single	no	SRP241932	No	-0.363008587
EEA1	linked	yes	SRP241932_HOP-62	5.5541183042277895	ACH-000861	HOP-62	ab4729	Illumina HiSeq 4000	single	no	SRP241932	No	-0.331100563
EEA1	linked	yes	SRP241932_NCI-H226	8.493320915699005	ACH-000367	NCI-H226	ab4729	Illumina HiSeq 4000	single	no	SRP241932	No	-0.294693668
EEA1	linked	yes	SRP241932_NCI-H23	4.494038158562034	ACH-000900	NCI-H23	ab4729	Illumina HiSeq 4000	single	yes	SRP241932	No	-0.294997937
EEA1	linked	yes	SRP241932_NCI-H460	12.227348575691382	ACH-000463	NCI-H460	ab4729	Illumina HiSeq 4000	single	yes	SRP241932	Yes	-1.174022556
EEA1	linked	yes	SRP241932_NCI-H522	6.613591715370616	ACH-000343	NCI-H522	ab4729	Illumina HiSeq 4000	single	no	SRP241932	No	-0.091841847
EEA1	linked	yes	SRP273625_NCI-H1299	5.027814552516987	ACH-000510	NCI-H1299	ab4729	Illumina HiSeq 2500	single	no	SRP273625	No	-0.095322447
EEA1	linked	yes	SRP315743_NCI-H1299	36.46909799344161	ACH-000510	NCI-H1299	ab4729	Illumina HiSeq 2500	single	no	SRP315743	No	-0.095322447
EEA1	linked	yes	SRP321882_NCI-H441	13.592195378004336	ACH-000638	NCI-H441	ab4729	NextSeq 500	paired	no	SRP321882	No	-0.071317897
EEA1	linked	yes	SRP333136_NCI-H2087	2.5538905884117207	ACH-000841	NCI-H2087	ab4729	Illumina HiSeq 4000	paired	no	SRP333136	No	-0.29232443
TXNRD1	promoter	yes	DRP001938_A427	49.262190161810985	ACH-000757	A427	ab4729	Illumina HiSeq 2500	single	no	DRP001938	No	0.080881664
TXNRD1	promoter	yes	DRP001938_A549	19.240364475667477	ACH-000681	A549	ab4729	Illumina HiSeq 2500	single	yes	DRP001938	Yes	-0.847341798
TXNRD1	promoter	yes	DRP001938_ABC-1	0.6961226367466151	ACH-000528	ABC-1	ab4729	Illumina HiSeq 2500	single	no	DRP001938	No	-0.180218337
TXNRD1	promoter	yes	DRP001938_NCI-H1299	16.311502622783184	ACH-000510	NCI-H1299	ab4729	Illumina HiSeq 2500	single	no	DRP001938	No	-0.095322447
TXNRD1	promoter	yes	DRP001938_NCI-H1437	14.742533039033413	ACH-000589	NCI-H1437	ab4729	Illumina HiSeq 2500	single	no	DRP001938	Yes	-0.938297075
TXNRD1	promoter	yes	DRP001938_NCI-H1648	13.73590439928495	ACH-000766	NCI-H1648	ab4729	Illumina HiSeq 2500	single	yes	DRP001938	Yes	-0.585667026
TXNRD1	promoter	yes	DRP001938_NCI-H1650	14.39776962438123	ACH-000035	NCI-H1650	ab4729	Illumina HiSeq 2500	single	no	DRP001938	No	-0.198131675
TXNRD1	promoter	yes	DRP001938_NCI-H1703	45.72448870182038	ACH-000747	NCI-H1703	ab4729	Illumina HiSeq 2500	single	no	DRP001938	No	-0.374121796
TXNRD1	promoter	yes	DRP001938_NCI-H1975	10.428150035858154	ACH-000587	NCI-H1975	ab4729	Illumina HiSeq 2500	single	no	DRP001938	No	-0.047414874
TXNRD1	promoter	yes	DRP001938_NCI-H2126	14.565986716628077	ACH-000785	NCI-H2126	ab4729	Illumina HiSeq 2500	single	yes	DRP001938	No	-0.362298287
TXNRD1	promoter	yes	DRP001938_NCI-H322	8.277775182088215	ACH-000837	NCI-H322	ab4729	Illumina HiSeq 2500	single	yes	DRP001938	Yes	-0.615712222
TXNRD1	promoter	yes	DRP001938_PC-14	52.62203196024895	ACH-000030	PC-14	ab4729	Illumina HiSeq 2500	single	no	DRP001938	No	-0.397123711
TXNRD1	promoter	yes	DRP001938_RERF-LC-Ad1	6.487247686728835	ACH-000791	RERF-LC-Ad1	ab4729	Illumina HiSeq 2500	single	no	DRP001938	No	-0.087000608
TXNRD1	promoter	yes	DRP001938_RERF-LC-Ad2	5.651284453722896	ACH-000774	RERF-LC-Ad2	ab4729	Illumina HiSeq 2500	single	no	DRP001938	No	-0.186314455
TXNRD1	promoter	yes	DRP001938_VMRC-LCD	0.10250451144203544	ACH-001233	VMRC-LCD	ab4729	Illumina HiSeq 2500	single	no	DRP001938	No	-0.053529944
TXNRD1	promoter	yes	GSE66992-H2009	13.70121606644988	ACH-000886	H2009	ab4729	Illumina MiSeq	single	no	GSE66992	No	-0.114417073
TXNRD1	promoter	yes	GSE66992-HCC95	26.137784183979033	ACH-000454	HCC95	ab4729	Illumina MiSeq	single	no	GSE66992	Yes	-0.762134849
TXNRD1	promoter	yes	SRP074852_NCI-H1299-EGFP_NEO	22.94690706160262	ACH-000510	NCI-H1299-EGFP	ab4729	Illumina HiSeq 2000	single	no	SRP074852	No	-0.095322447
TXNRD1	promoter	yes	SRP092083_A549	3.7430905548898794	ACH-000681	A549	ab4729	Illumina HiSeq 2500	single	yes	SRP092083	Yes	-0.847341798
TXNRD1	promoter	yes	SRP092083_NCI-H3122	0.9801202087402344	ACH-000337	NCI-H3122	ab4729	Illumina HiSeq 2500	single	no	SRP092083	No	-0.179972347
TXNRD1	promoter	yes	SRP102097_A549	21.407232707977293	ACH-000681	A549	ab4729	NextSeq 500	single	yes	SRP102097	Yes	-0.847341798
TXNRD1	promoter	yes	SRP221711_Calu-1	6.7743630563467745	ACH-000511	Calu-1	ab4729	NextSeq 500	paired	yes	SRP221711	No	-0.323065399
TXNRD1	promoter	yes	SRP221711_EBC-1	9.661584624499085	ACH-000563	EBC-1	ab4729	NextSeq 500	paired	yes	SRP221711	No	-0.193585536
TXNRD1	promoter	yes	SRP221711_HARA	9.265763126589215	ACH-000843	HARA	ab4729	NextSeq 500	paired	no	SRP221711	No	-0.228650316
TXNRD1	promoter	yes	SRP221711_HCC2450	11.8246386	ACH-000975	HCC2450	ab4729	NextSeq 500	paired	yes	SRP221711	No	-0.109811844
TXNRD1	promoter	yes	SRP221711_KNS62	13.600603499561547	ACH-000858	KNS62	ab4729	NextSeq 500	paired	no	SRP221711	No	-0.135338912
TXNRD1	promoter	yes	SRP221711_LK2	2.636598702557385	ACH-000769	LK2	ab4729	NextSeq 500	paired	yes	SRP221711	Yes	-1.541860168
TXNRD1	promoter	yes	SRP221711_NCI-H2887	16.47441193841428	ACH-000251	NCI-H2887	ab4729	NextSeq 500	paired	no	SRP221711	Yes	-0.738570681
TXNRD1	promoter	yes	SRP241932_A549_ATCC	17.11882060393691	ACH-000681	A549	ab4729	Illumina HiSeq 4000	single	yes	SRP241932	Yes	-0.847341798
TXNRD1	promoter	yes	SRP241932_EKVX	10.72318393754959	ACH-000706	EKVX	ab4729	Illumina HiSeq 4000	single	no	SRP241932	No	-0.363008587
TXNRD1	promoter	yes	SRP241932_HOP-62	10.149765671238304	ACH-000861	HOP-62	ab4729	Illumina HiSeq 4000	single	no	SRP241932	No	-0.331100563
TXNRD1	promoter	yes	SRP241932_NCI-H226	16.503870309501885	ACH-000367	NCI-H226	ab4729	Illumina HiSeq 4000	single	no	SRP241932	No	-0.294693668
TXNRD1	promoter	yes	SRP241932_NCI-H23	11.668749825328588	ACH-000900	NCI-H23	ab4729	Illumina HiSeq 4000	single	yes	SRP241932	No	-0.294997937
TXNRD1	promoter	yes	SRP241932_NCI-H460	20.977730165466667	ACH-000463	NCI-H460	ab4729	Illumina HiSeq 4000	single	yes	SRP241932	Yes	-1.174022556
TXNRD1	promoter	yes	SRP241932_NCI-H522	6.991271381288767	ACH-000343	NCI-H522	ab4729	Illumina HiSeq 4000	single	no	SRP241932	No	-0.091841847
TXNRD1	promoter	yes	SRP273625_NCI-H1299	30.556453950703144	ACH-000510	NCI-H1299	ab4729	Illumina HiSeq 2500	single	no	SRP273625	No	-0.095322447
TXNRD1	promoter	yes	SRP315743_NCI-H1299	42.073818778527055	ACH-000510	NCI-H1299	ab4729	Illumina HiSeq 2500	single	no	SRP315743	No	-0.095322447
TXNRD1	promoter	yes	SRP321882_NCI-H441	1.5902723103130565	ACH-000638	NCI-H441	ab4729	NextSeq 500	paired	no	SRP321882	No	-0.071317897
TXNRD1	promoter	yes	SRP333136_NCI-H2087	2.0833495306199596	ACH-000841	NCI-H2087	ab4729	Illumina HiSeq 4000	paired	no	SRP333136	No	-0.29232443
EID3	linked	yes	DRP001938_A427	84.3732427	ACH-000757	A427	ab4729	Illumina HiSeq 2500	single	no	DRP001938	No	0.080881664
EID3	linked	yes	DRP001938_A549	28.191978569030763	ACH-000681	A549	ab4729	Illumina HiSeq 2500	single	yes	DRP001938	Yes	-0.847341798
EID3	linked	yes	DRP001938_ABC-1	18.82585507074992	ACH-000528	ABC-1	ab4729	Illumina HiSeq 2500	single	no	DRP001938	No	-0.180218337
EID3	linked	yes	DRP001938_NCI-H1299	26.835260559717813	ACH-000510	NCI-H1299	ab4729	Illumina HiSeq 2500	single	no	DRP001938	No	-0.095322447
EID3	linked	yes	DRP001938_NCI-H1437	46.06690292358398	ACH-000589	NCI-H1437	ab4729	Illumina HiSeq 2500	single	no	DRP001938	Yes	-0.938297075
EID3	linked	yes	DRP001938_NCI-H1648	37.03311515172322	ACH-000766	NCI-H1648	ab4729	Illumina HiSeq 2500	single	yes	DRP001938	Yes	-0.585667026
EID3	linked	yes	DRP001938_NCI-H1650	22.64943887	ACH-000035	NCI-H1650	ab4729	Illumina HiSeq 2500	single	no	DRP001938	No	-0.198131675
EID3	linked	yes	DRP001938_NCI-H1703	41.58097513198853	ACH-000747	NCI-H1703	ab4729	Illumina HiSeq 2500	single	no	DRP001938	No	-0.374121796
EID3	linked	yes	DRP001938_NCI-H1975	41.90808605194092	ACH-000587	NCI-H1975	ab4729	Illumina HiSeq 2500	single	no	DRP001938	No	-0.047414874
EID3	linked	yes	DRP001938_NCI-H2126	41.34885419845581	ACH-000785	NCI-H2126	ab4729	Illumina HiSeq 2500	single	yes	DRP001938	No	-0.362298287
EID3	linked	yes	DRP001938_NCI-H322	8.649636182785034	ACH-000837	NCI-H322	ab4729	Illumina HiSeq 2500	single	yes	DRP001938	Yes	-0.615712222
EID3	linked	yes	DRP001938_PC-14	24.314812739690144	ACH-000030	PC-14	ab4729	Illumina HiSeq 2500	single	no	DRP001938	No	-0.397123711
EID3	linked	yes	DRP001938_RERF-LC-Ad1	14.15602677345276	ACH-000791	RERF-LC-Ad1	ab4729	Illumina HiSeq 2500	single	no	DRP001938	No	-0.087000608
EID3	linked	yes	DRP001938_RERF-LC-Ad2	6.391818755467733	ACH-000774	RERF-LC-Ad2	ab4729	Illumina HiSeq 2500	single	no	DRP001938	No	-0.186314455
EID3	linked	yes	DRP001938_VMRC-LCD	4.6438093773523965	ACH-001233	VMRC-LCD	ab4729	Illumina HiSeq 2500	single	no	DRP001938	No	-0.053529944
EID3	linked	yes	GSE66992-H2009	34.431430425643924	ACH-000886	H2009	ab4729	Illumina MiSeq	single	no	GSE66992	No	-0.114417073
EID3	linked	yes	GSE66992-HCC95	52.22186897913615	ACH-000454	HCC95	ab4729	Illumina MiSeq	single	no	GSE66992	Yes	-0.762134849
EID3	linked	yes	SRP074852_NCI-H1299-EGFP_NEO	54.40271832784017	ACH-000510	NCI-H1299-EGFP	ab4729	Illumina HiSeq 2000	single	no	SRP074852	No	-0.095322447
EID3	linked	yes	SRP092083_A549	13.048579200108843	ACH-000681	A549	ab4729	Illumina HiSeq 2500	single	yes	SRP092083	Yes	-0.847341798
EID3	linked	yes	SRP092083_NCI-H3122	7.771172615687052	ACH-000337	NCI-H3122	ab4729	Illumina HiSeq 2500	single	no	SRP092083	No	-0.179972347
EID3	linked	yes	SRP102097_A549	34.677723458607986	ACH-000681	A549	ab4729	NextSeq 500	single	yes	SRP102097	Yes	-0.847341798
EID3	linked	yes	SRP221711_Calu-1	65.89463263193767	ACH-000511	Calu-1	ab4729	NextSeq 500	paired	yes	SRP221711	No	-0.323065399
EID3	linked	yes	SRP221711_EBC-1	99.39736987	ACH-000563	EBC-1	ab4729	NextSeq 500	paired	yes	SRP221711	No	-0.193585536
EID3	linked	yes	SRP221711_HARA	63.523995056152344	ACH-000843	HARA	ab4729	NextSeq 500	paired	no	SRP221711	No	-0.228650316
EID3	linked	yes	SRP221711_HCC2450	73.52621125539144	ACH-000975	HCC2450	ab4729	NextSeq 500	paired	yes	SRP221711	No	-0.109811844
EID3	linked	yes	SRP221711_KNS62	72.17939072926839	ACH-000858	KNS62	ab4729	NextSeq 500	paired	no	SRP221711	No	-0.135338912
EID3	linked	yes	SRP221711_LK2	16.177718894084293	ACH-000769	LK2	ab4729	NextSeq 500	paired	yes	SRP221711	Yes	-1.541860168
EID3	linked	yes	SRP221711_NCI-H2887	40.828138796488446	ACH-000251	NCI-H2887	ab4729	NextSeq 500	paired	no	SRP221711	Yes	-0.738570681
EID3	linked	yes	SRP241932_A549_ATCC	22.61992662747701	ACH-000681	A549	ab4729	Illumina HiSeq 4000	single	yes	SRP241932	Yes	-0.847341798
EID3	linked	yes	SRP241932_EKVX	28.64680216471354	ACH-000706	EKVX	ab4729	Illumina HiSeq 4000	single	no	SRP241932	No	-0.363008587
EID3	linked	yes	SRP241932_HOP-62	12.070940427780153	ACH-000861	HOP-62	ab4729	Illumina HiSeq 4000	single	no	SRP241932	No	-0.331100563
EID3	linked	yes	SRP241932_NCI-H226	21.187250544230142	ACH-000367	NCI-H226	ab4729	Illumina HiSeq 4000	single	no	SRP241932	No	-0.294693668
EID3	linked	yes	SRP241932_NCI-H23	38.60827434539795	ACH-000900	NCI-H23	ab4729	Illumina HiSeq 4000	single	yes	SRP241932	No	-0.294997937
EID3	linked	yes	SRP241932_NCI-H460	31.245181420644123	ACH-000463	NCI-H460	ab4729	Illumina HiSeq 4000	single	yes	SRP241932	Yes	-1.174022556
EID3	linked	yes	SRP241932_NCI-H522	14.617658859888712	ACH-000343	NCI-H522	ab4729	Illumina HiSeq 4000	single	no	SRP241932	No	-0.091841847
EID3	linked	yes	SRP273625_NCI-H1299	5.168122667074204	ACH-000510	NCI-H1299	ab4729	Illumina HiSeq 2500	single	no	SRP273625	No	-0.095322447
EID3	linked	yes	SRP315743_NCI-H1299	80.65383635838828	ACH-000510	NCI-H1299	ab4729	Illumina HiSeq 2500	single	no	SRP315743	No	-0.095322447
EID3	linked	yes	SRP321882_NCI-H441	24.785526310602823	ACH-000638	NCI-H441	ab4729	NextSeq 500	paired	no	SRP321882	No	-0.071317897
EID3	linked	yes	SRP333136_NCI-H2087	5.011756908098857	ACH-000841	NCI-H2087	ab4729	Illumina HiSeq 4000	paired	no	SRP333136	No	-0.29232443
EID3	linked	yes	DRP001938_A427	81.36853928652677	ACH-000757	A427	ab4729	Illumina HiSeq 2500	single	no	DRP001938	No	0.080881664
EID3	linked	yes	DRP001938_A549	21.63754160447554	ACH-000681	A549	ab4729	Illumina HiSeq 2500	single	yes	DRP001938	Yes	-0.847341798
EID3	linked	yes	DRP001938_ABC-1	9.662379708940332	ACH-000528	ABC-1	ab4729	Illumina HiSeq 2500	single	no	DRP001938	No	-0.180218337
EID3	linked	yes	DRP001938_NCI-H1299	23.96450625029477	ACH-000510	NCI-H1299	ab4729	Illumina HiSeq 2500	single	no	DRP001938	No	-0.095322447
EID3	linked	yes	DRP001938_NCI-H1437	61.79333665674383	ACH-000589	NCI-H1437	ab4729	Illumina HiSeq 2500	single	no	DRP001938	Yes	-0.938297075
EID3	linked	yes	DRP001938_NCI-H1648	30.64435932853005	ACH-000766	NCI-H1648	ab4729	Illumina HiSeq 2500	single	yes	DRP001938	Yes	-0.585667026
EID3	linked	yes	DRP001938_NCI-H1650	17.846614427716005	ACH-000035	NCI-H1650	ab4729	Illumina HiSeq 2500	single	no	DRP001938	No	-0.198131675
EID3	linked	yes	DRP001938_NCI-H1703	51.45075180747292	ACH-000747	NCI-H1703	ab4729	Illumina HiSeq 2500	single	no	DRP001938	No	-0.374121796
EID3	linked	yes	DRP001938_NCI-H1975	15.735827380960638	ACH-000587	NCI-H1975	ab4729	Illumina HiSeq 2500	single	no	DRP001938	No	-0.047414874
EID3	linked	yes	DRP001938_NCI-H2126	28.353597456325183	ACH-000785	NCI-H2126	ab4729	Illumina HiSeq 2500	single	yes	DRP001938	No	-0.362298287
EID3	linked	yes	DRP001938_NCI-H322	11.35850033716722	ACH-000837	NCI-H322	ab4729	Illumina HiSeq 2500	single	yes	DRP001938	Yes	-0.615712222
EID3	linked	yes	DRP001938_PC-14	10.625423863584343	ACH-000030	PC-14	ab4729	Illumina HiSeq 2500	single	no	DRP001938	No	-0.397123711
EID3	linked	yes	DRP001938_RERF-LC-Ad1	9.942448030385105	ACH-000791	RERF-LC-Ad1	ab4729	Illumina HiSeq 2500	single	no	DRP001938	No	-0.087000608
EID3	linked	yes	DRP001938_RERF-LC-Ad2	5.780854343717748	ACH-000774	RERF-LC-Ad2	ab4729	Illumina HiSeq 2500	single	no	DRP001938	No	-0.186314455
EID3	linked	yes	DRP001938_VMRC-LCD	7.266006458455866	ACH-001233	VMRC-LCD	ab4729	Illumina HiSeq 2500	single	no	DRP001938	No	-0.053529944
EID3	linked	yes	GSE66992-H2009	19.29654297178442	ACH-000886	H2009	ab4729	Illumina MiSeq	single	no	GSE66992	No	-0.114417073
EID3	linked	yes	GSE66992-HCC95	33.52353001854637	ACH-000454	HCC95	ab4729	Illumina MiSeq	single	no	GSE66992	Yes	-0.762134849
EID3	linked	yes	SRP074852_NCI-H1299-EGFP_NEO	32.369381665316496	ACH-000510	NCI-H1299-EGFP	ab4729	Illumina HiSeq 2000	single	no	SRP074852	No	-0.095322447
EID3	linked	yes	SRP092083_A549	6.251314270713112	ACH-000681	A549	ab4729	Illumina HiSeq 2500	single	yes	SRP092083	Yes	-0.847341798
EID3	linked	yes	SRP092083_NCI-H3122	4.782023137374358	ACH-000337	NCI-H3122	ab4729	Illumina HiSeq 2500	single	no	SRP092083	No	-0.179972347
EID3	linked	yes	SRP102097_A549	29.694456729488778	ACH-000681	A549	ab4729	NextSeq 500	single	yes	SRP102097	Yes	-0.847341798
EID3	linked	yes	SRP221711_Calu-1	25.521439126188103	ACH-000511	Calu-1	ab4729	NextSeq 500	paired	yes	SRP221711	No	-0.323065399
EID3	linked	yes	SRP221711_EBC-1	52.67097829992121	ACH-000563	EBC-1	ab4729	NextSeq 500	paired	yes	SRP221711	No	-0.193585536
EID3	linked	yes	SRP221711_HARA	37.813713314749975	ACH-000843	HARA	ab4729	NextSeq 500	paired	no	SRP221711	No	-0.228650316
EID3	linked	yes	SRP221711_HCC2450	26.584169316075062	ACH-000975	HCC2450	ab4729	NextSeq 500	paired	yes	SRP221711	No	-0.109811844
EID3	linked	yes	SRP221711_KNS62	22.28309411785819	ACH-000858	KNS62	ab4729	NextSeq 500	paired	no	SRP221711	No	-0.135338912
EID3	linked	yes	SRP221711_LK2	16.078138698664578	ACH-000769	LK2	ab4729	NextSeq 500	paired	yes	SRP221711	Yes	-1.541860168
EID3	linked	yes	SRP221711_NCI-H2887	24.648888058228927	ACH-000251	NCI-H2887	ab4729	NextSeq 500	paired	no	SRP221711	Yes	-0.738570681
EID3	linked	yes	SRP241932_A549_ATCC	12.02398913383484	ACH-000681	A549	ab4729	Illumina HiSeq 4000	single	yes	SRP241932	Yes	-0.847341798
EID3	linked	yes	SRP241932_EKVX	9.151773030757903	ACH-000706	EKVX	ab4729	Illumina HiSeq 4000	single	no	SRP241932	No	-0.363008587
EID3	linked	yes	SRP241932_HOP-62	9.102609455802224	ACH-000861	HOP-62	ab4729	Illumina HiSeq 4000	single	no	SRP241932	No	-0.331100563
EID3	linked	yes	SRP241932_NCI-H226	16.687845552184363	ACH-000367	NCI-H226	ab4729	Illumina HiSeq 4000	single	no	SRP241932	No	-0.294693668
EID3	linked	yes	SRP241932_NCI-H23	25.53821485519409	ACH-000900	NCI-H23	ab4729	Illumina HiSeq 4000	single	yes	SRP241932	No	-0.294997937
EID3	linked	yes	SRP241932_NCI-H460	24.48786313230341	ACH-000463	NCI-H460	ab4729	Illumina HiSeq 4000	single	yes	SRP241932	Yes	-1.174022556
EID3	linked	yes	SRP241932_NCI-H522	14.122461357116698	ACH-000343	NCI-H522	ab4729	Illumina HiSeq 4000	single	no	SRP241932	No	-0.091841847
EID3	linked	yes	SRP273625_NCI-H1299	23.14505082	ACH-000510	NCI-H1299	ab4729	Illumina HiSeq 2500	single	no	SRP273625	No	-0.095322447
EID3	linked	yes	SRP315743_NCI-H1299	46.07015536351638	ACH-000510	NCI-H1299	ab4729	Illumina HiSeq 2500	single	no	SRP315743	No	-0.095322447
EID3	linked	yes	SRP321882_NCI-H441	19.309251441343584	ACH-000638	NCI-H441	ab4729	NextSeq 500	paired	no	SRP321882	No	-0.071317897
EID3	linked	yes	SRP333136_NCI-H2087	3.449539877	ACH-000841	NCI-H2087	ab4729	Illumina HiSeq 4000	paired	no	SRP333136	No	-0.29232443
EID3	linked	yes	DRP001938_A427	104.49226333618164	ACH-000757	A427	ab4729	Illumina HiSeq 2500	single	no	DRP001938	No	0.080881664
EID3	linked	yes	DRP001938_A549	18.756462631225585	ACH-000681	A549	ab4729	Illumina HiSeq 2500	single	yes	DRP001938	Yes	-0.847341798
EID3	linked	yes	DRP001938_ABC-1	8.906671276	ACH-000528	ABC-1	ab4729	Illumina HiSeq 2500	single	no	DRP001938	No	-0.180218337
EID3	linked	yes	DRP001938_NCI-H1299	21.08363275527954	ACH-000510	NCI-H1299	ab4729	Illumina HiSeq 2500	single	no	DRP001938	No	-0.095322447
EID3	linked	yes	DRP001938_NCI-H1437	52.047490158081054	ACH-000589	NCI-H1437	ab4729	Illumina HiSeq 2500	single	no	DRP001938	Yes	-0.938297075
EID3	linked	yes	DRP001938_NCI-H1648	19.10657033920288	ACH-000766	NCI-H1648	ab4729	Illumina HiSeq 2500	single	yes	DRP001938	Yes	-0.585667026
EID3	linked	yes	DRP001938_NCI-H1650	20.273239498138427	ACH-000035	NCI-H1650	ab4729	Illumina HiSeq 2500	single	no	DRP001938	No	-0.198131675
EID3	linked	yes	DRP001938_NCI-H1703	71.14232033	ACH-000747	NCI-H1703	ab4729	Illumina HiSeq 2500	single	no	DRP001938	No	-0.374121796
EID3	linked	yes	DRP001938_NCI-H1975	14.200357189178469	ACH-000587	NCI-H1975	ab4729	Illumina HiSeq 2500	single	no	DRP001938	No	-0.047414874
EID3	linked	yes	DRP001938_NCI-H2126	49.643088302612306	ACH-000785	NCI-H2126	ab4729	Illumina HiSeq 2500	single	yes	DRP001938	No	-0.362298287
[truncated: 5,060 more rows]
