# Supplementary material for: NRF2 supports non-small cell lung cancer growth independently of CBP/p300-enhanced glutathione synthesis
Source: EMBO Rep. 2025 May 14;26(12):3106–37. doi: 10.1038/s44319-025-00463-z (PMC12187939; doi:10.1038/s44319-025-00463-z)
Supplement: Supplementary file 13 — Source data Fig. 3 [file 44319_2025_463_MOESM13_ESM.zip › Figure 3/Figure_3F.csv]

Gene	WT vs control	Neh45mut vs control	cosine_sim	NRF2 Signature Gene
ABCB6	3.092270181	1.963485078	0.975970574	yes
ABCC2	1.767787437	1.371220106	0.992113986	yes
ABHD4	2.206791859	1.593102928	0.987208317	yes
AKR1B1	1.149660485	0.985070655	0.997040925	yes
AKR1B10	5.712662513	4.733313026	0.995633874	yes
AKR1B15	5.703444046	4.88240265	0.997005706	yes
AKR1C1	5.669307102	4.412351299	0.992317213	yes
AKR1C2	3.945071055	3.858479603	0.999938441	yes
AKR1C3	2.59284388	2.402616918	0.999275746	yes
ALDH3A1	4.20845756	3.604306059	0.997023468	yes
ALDH3A2	1.627792282	1.160893162	0.986272174	yes
ASPH	1.905365655	1.346093651	0.98552726	yes
CABYR	1.346774392	0.406182428	0.881164279	yes
CBR1	2.061469885	1.281653241	0.973857002	yes
CYP4F11	6.378286076	5.502466005	0.997293885	yes
CYP4F3	3.712186939	2.673208724	0.987019648	yes
F2RL2	9.088257984	6.384103683	0.985068381	yes
FTL	3.385027715	2.987511851	0.998060057	yes
GCLC	2.879703077	1.687207907	0.967558932	yes
GCLM	4.024294382	3.002278952	0.989587081	yes
GLA	2.79185251	2.012688748	0.987103884	yes
GPX2	2.686439567	2.652355956	0.999979622	yes
GSR	2.443607622	1.596343542	0.978708322	yes
HHIPL2	2.799847658	1.6032962	0.965002949	yes
HTATIP2	1.722361198	1.411297044	0.995109298	yes
JAKMIP3	2.773829461	1.604338607	0.966126156	yes
KIAA0319	2.48231954	1.999996536	0.9942603	yes
KYNU	1.177872838	1.205559488	0.999932541	yes
LRP8	2.065225645	1.373582257	0.980367246	yes
MAFG	2.343602352	1.813265594	0.991959608	yes
ME1	2.764283694	2.09936501	0.990783908	yes
MGST1	2.059356911	1.648778955	0.99392594	yes
NEIL3	2.067278641	1.802544634	0.997668229	yes
NQO1	1.905178892	1.620403938	0.996753667	yes
NR0B1	7.156560605	4.717358598	0.979545401	yes
OSGIN1	6.07038246	3.862762749	0.976181785	yes
PANX2	4.681049128	2.778936038	0.96899749	yes
PGD	1.801407215	1.601427143	0.998277583	yes
PPP2R2C	1.651684251	1.025402513	0.973710068	yes
PRDX1	1.873490887	1.216069428	0.978101495	yes
PTGR1	3.721050119	2.989724426	0.994114283	yes
RSPO3	2.526897807	1.791541179	0.985809705	yes
SLC7A11	3.37596561	2.911857888	0.997287078	yes
SPP1	3.709596863	2.446545653	0.979594793	yes
SQSTM1	2.239458553	1.16542177	0.953678214	yes
SRXN1	4.542247783	2.051824173	0.935503508	yes
TALDO1	2.382623873	2.178561302	0.999000709	yes
TRIM16	2.99223973	2.377518732	0.993511067	yes
TRIM16L	5.081323984	4.038673983	0.993528192	yes
TSKU	0.91886035	0.703766746	0.991328185	yes
TXN	1.754723362	1.313844855	0.989835772	yes
TXNRD1	2.770182488	1.909328709	0.983496678	yes
UCHL1	2.126302686	1.65476421	0.992313185	yes
UGDH	1.922690591	1.811959497	0.999560731	yes
A1BG	0.072628883	-0.165789983	0.363947955
A1BG-AS1	-0.004377593	0.196578226	0.691188884
A1CF	0.45030957	0.971517423	0.938903796
A2M-AS1	0.317345152	-0.117957383	0.41643741
A4GALT	1.103559828	0.15937142	0.800915303
AAAS	0.047173847	0.358188951	0.793382363
AACS	-0.443325692	-0.151107483	0.897425283
AADAC	1.822594464	0.425748325	0.849416152
AADACP1	1.631149746	0.326807835	0.832239167
AADAT	0.053210897	0.178578427	0.879585864
AAED1	0.443262117	0.319497382	0.987090348
AAGAB	0.335390793	0.313417288	0.99942699
AAK1	0.352874374	0.028347973	0.761458682
AAMDC	-0.301598524	-0.166822491	0.961012099
AAMP	0.12326634	0.109913896	0.998364544
AAR2	-0.033652641	0.02775826	0.095543539
AARS	1.22024922	1.177561911	0.999841573
AARS2	0.168877894	0.036566787	0.840732326
AASDH	0.218931175	0.315098035	0.984169973
AASDHPPT	0.305040147	0.328714321	0.999303013
AASS	-0.110279671	-0.197037654	0.962385231
AATF	0.459535095	0.250715789	0.959394027
AATK	-0.270059365	-0.055308913	0.834600673
ABAT	-0.880846147	-0.53537625	0.971512489
ABCA1	0.64385349	0.364662379	0.963752195
ABCA11P	0.318090117	0.425387703	0.989745987
ABCA12	-0.805267395	-0.488019232	0.97120616
ABCA2	0.644944666	0.266179821	0.923389762
ABCA3	-0.177088763	-0.412606747	0.928672222
ABCA5	0.403099134	-0.043331579	0.627480577
ABCA7	-0.177714076	-0.383208033	0.938972336
ABCB1	-1.22973403	-0.831169632	0.981808295
ABCB10	0.069553299	0.198650463	0.901051515
ABCB7	0.018181547	0.157433234	0.783560701
ABCB8	0.251492246	0.037967383	0.804738654
ABCB9	-0.266339041	-0.052419938	0.830347451
ABCC1	0.962857661	0.614139926	0.97641285
ABCC10	0.085059003	0.00282677	0.730202976
ABCC3	-0.054322122	0.214565327	0.511934688
ABCC4	-0.108045822	0.177903492	0.237321599
ABCC5	0.274176648	0.112699564	0.922840824
ABCC6	-0.950511885	-0.469230429	0.947063258
ABCC8	0.222038573	-0.206004265	0.037433309
ABCD1	0.221543563	-0.091852	0.382378633
ABCD3	0.235319927	0.315126071	0.98965258
ABCD4	-0.170158893	-0.155500921	0.998988579
ABCE1	0.667899295	0.586219634	0.99788582
ABCF1	0.081868444	0.061609884	0.990178462
ABCF2	0.045840407	0.123089657	0.909425418
ABCF2P1	0.302556787	0.221139192	0.988129711
ABCF3	0.13862731	0.082158851	0.968815059
ABCG1	-0.340914495	-0.116868353	0.898197602
ABCG2	0.818218636	0.740094084	0.998745653
ABCG4	0.385383595	0.300255875	0.992380364
ABHD1	-0.147434979	-0.074741656	0.95042118
ABHD10	0.052689429	0.044362697	0.996339678
ABHD11	0.086520334	0.171546649	0.949777295
ABHD11-AS1	-0.279443897	0.035672286	0.611876047
ABHD12	0.107855204	0.060862106	0.963330425
ABHD13	0.316266571	0.202216764	0.976651007
ABHD14A	-0.292488189	-0.178782881	0.972105631
ABHD14B	-0.011221733	0.065942331	0.578458789
ABHD15	-0.023810626	-0.080218284	0.879084298
ABHD16A	-0.175507036	0.519971172	0.4438347
ABHD17B	0.231203168	0.278856796	0.995664022
ABHD17C	-0.260064716	-0.225354503	0.997453235
ABHD18	-0.025819612	0.103274356	0.514487863
ABHD2	0.490920502	0.515684553	0.999697518
ABHD3	1.636676993	1.230012321	0.990087405
ABHD5	0.101528841	0.185883169	0.959526699
ABHD6	-0.13691602	0.009394328	0.657044674
ABHD8	-0.032397205	-0.479367139	0.753177267
ABI1	0.209759827	0.233144375	0.998609076
ABI2	0.02037681	0.066662828	0.882921427
ABI3BP	-1.41379685	-0.741482223	0.954632428
ABL1	0.261334338	0.077874377	0.879593811
ABL2	-0.01802147	-0.019994151	0.998656359
ABLIM1	-0.044252797	0.072043532	0.232420831
ABLIM2	-0.077345463	-0.235343726	0.892531156
ABLIM3	2.439482191	-0.320707023	0.60890748
ABR	0.199208038	0.013554532	0.753477625
ABRACL	0.206277021	0.199437731	0.999857944
ABRAXAS1	0.504039036	0.496691826	0.99997305
ABRAXAS2	0.121778625	0.143596779	0.996637273
ABT1	0.124172618	-0.013016594	0.629533788
ABTB1	0.332314456	0.076611678	0.84788277
ABTB2	-0.093604795	-0.051802739	0.961073881
AC000123.3	0.303780179	-0.040574746	0.607268392
AC002056.1	1.176699162	0.351532947	0.879924445
AC002116.1	-0.097313883	0.796731372	0.616160689
AC002116.2	1.346303397	0.888340462	0.979639438
AC002384.1	-0.360079238	-0.186288375	0.952952705
AC002401.4	-1.007783009	-0.208838446	0.835878696
AC002467.1	0.096879021	0.335583532	0.875488215
AC002524.1	0.030948869	0.162267748	0.827062695
AC002546.1	0.513435392	0.622766185	0.995402295
AC003002.1	0.103885162	-0.005052058	0.671925278
AC003002.3	0.695037917	0.205319673	0.878463413
AC003102.1	-1.080881821	-0.194277196	0.82104477
AC003102.2	-0.351180231	-0.123464547	0.901607339
AC003685.2	0.018632533	-0.252286346	0.653104856
AC004148.2	0.923445819	0.654122624	0.985738265
AC004224.1	0.488390511	0.052936532	0.779186209
AC004241.3	1.287903245	0.60278467	0.940176844
AC004448.1	0.478683855	0.362426689	0.990582521
AC004453.1	0.165180469	0.066783914	0.920599693
AC004466.1	1.033174437	1.19612032	0.997339356
AC004585.1	-0.141736065	0.748002706	0.563099991
AC004656.1	0.314790897	0.230725809	0.988333696
AC004686.1	0.297326808	0.314781144	0.999593693
AC004706.4	-0.359834977	-0.167211055	0.939236564
AC004801.1	0.190136225	0.149052363	0.992744257
AC004801.6	1.248817092	1.09082385	0.997727703
AC004803.1	0.567092992	0.452319116	0.993721562
AC004805.2	0.070940986	0.239960981	0.8785634
AC004812.2	0.878901077	0.592615029	0.981595641
AC004816.1	0.137519154	0.281154562	0.94588348
AC004884.1	0.481067294	0.09649306	0.832360126
AC004890.2	-0.655445471	-0.542947182	0.995622716
AC004893.2	0.090537393	-0.054871088	0.238221963
AC004918.1	0.087646236	0.30166432	0.876313541
AC004918.3	0.103385986	0.192856621	0.957292951
AC004943.2	-0.096486011	0.068952984	0.164166145
AC004987.2	-0.639153986	-0.249978769	0.916089371
AC005005.1	0.116544935	0.164080183	0.985954921
AC005014.1	0.059767433	0.224638304	0.865142664
AC005034.3	0.245747753	0.154317737	0.974865622
AC005034.5	0.560140954	0.771827029	0.987605374
AC005076.1	0.861564246	1.537551019	0.962521624
AC005077.4	0.220787755	-0.424766472	0.301291797
AC005102.1	0.600943345	0.391200189	0.978376333
AC005154.1	0.011010874	0.132639181	0.763181197
AC005165.2	0.042124735	0.17145558	0.855396187
AC005229.1	0.910390924	0.919463879	0.999987708
AC005229.4	0.279395927	0.186399893	0.980646678
AC005242.1	0.155118356	0.126338326	0.994812693
AC005261.2	0.226469943	0.164823267	0.987816008
AC005261.4	-0.070161512	-0.012312991	0.818688863
AC005288.1	-0.611321577	-0.022210488	0.73231416
AC005329.1	-0.36833901	-1.07439373	0.898207695
AC005332.7	1.072355528	-0.028167837	0.688295623
AC005332.8	-0.050858767	-0.200470774	0.859276211
AC005332.9	0.190616135	0.081486135	0.928136304
AC005336.1	4.155528944	3.289105879	0.993295623
AC005351.1	0.295941705	0.548841826	0.957993088
AC005412.1	0.124801264	0.111284581	0.998365047
AC005476.1	0.595872251	0.077482466	0.792382445
AC005479.1	0.203192921	0.478353794	0.927279206
AC005519.2	-0.236301406	-0.283394777	0.995919378
AC005520.2	-0.267834226	0.18305381	0.184791544
AC005822.1	0.400795952	0.261791756	0.978694842
AC005832.3	0.153476141	0.390898659	0.916615136
AC005839.1	0.128254865	0.285998632	0.934538127
AC005840.2	-0.357371473	-0.013732301	0.733736455
AC005840.3	-0.305034445	0.018977929	0.661833961
AC005996.1	0.361023074	-0.015184963	0.67676685
AC006001.3	0.355051806	0.019824852	0.745428038
AC006011.2	0.446829204	-0.108364825	0.520530597
AC006026.1	0.77967808	0.381096989	0.945795594
AC006058.1	1.659457069	1.143422646	0.983471063
AC006064.2	0.331385026	0.828216722	0.919185337
AC006116.1	-0.028585918	-0.033432953	0.996959887
AC006120.1	0.789671071	0.667651258	0.99651307
AC006210.2	-0.479814039	-0.032953412	0.753894634
AC006262.2	0.44980424	0.940514658	0.942988266
AC006329.1	0.315575956	0.088380668	0.871603469
AC006333.2	0.032319205	0.16087227	0.832529779
AC006449.5	0.162723951	0.21665986	0.990044915
AC006449.6	-0.058363021	-0.19811341	0.878105405
AC006486.2	0.768135534	0.176030738	0.847190396
AC006504.5	0.323135254	0.07965901	0.855801363
AC006504.8	0.205902757	0.370741239	0.961487395
AC006509.1	-0.021174367	0.64624994	0.683571612
AC006529.1	0.219062021	-0.123737275	0.267911745
AC006538.1	-0.360360252	-0.759747183	0.941915313
AC006927.1	-0.073962327	-0.078817007	0.999495532
AC006946.2	-0.181342811	-0.052142235	0.874972729
AC006965.1	-0.26437378	0.556112959	0.335020433
AC006971.1	0.069642471	0.107390585	0.978014164
AC006978.1	0.040767708	0.189906983	0.839770706
AC007041.1	0.226254851	0.357130744	0.975747811
AC007066.2	0.267335247	0.3508139	0.99100412
AC007114.1	0.512144886	-0.0953435	0.565747999
AC007128.1	-0.018044201	-0.113767763	0.809143733
AC007160.1	0.506463984	0.582106774	0.997594405
AC007191.1	-0.499380545	-0.385188424	0.991770155
AC007228.2	0.213072853	-0.214091008	0.002383388
AC007229.1	0.402334961	0.186489109	0.938905313
AC007238.1	0.058676308	0.287343643	0.834283205
AC007240.1	0.644426782	0.739415943	0.997652462
AC007256.1	-0.031275961	0.170504086	0.567925
AC007283.2	0.230660358	-0.082666939	0.427084944
AC007312.1	-0.06566439	0.114474492	0.261527762
AC007318.1	0.714744946	0.370668323	0.953250575
AC007342.7	0.002975681	-0.376009146	0.701488875
AC007382.1	0.591805847	0.925188761	0.976692514
AC007383.2	-0.366707476	-0.331061673	0.998697691
AC007388.1	0.108156038	-0.239666699	0.35366181
AC007406.5	-0.12748514	-0.015470583	0.787140984
AC007485.2	-0.119724284	0.077554307	0.209036178
AC007541.1	-0.020763499	0.307356205	0.657838682
AC007559.1	0.608099656	0.548527546	0.998676245
AC007560.1	0.423205635	0.190628092	0.935126773
AC007683.1	-0.030140845	0.267499891	0.623487349
AC007688.1	0.20604583	-0.122107403	0.247811727
AC007731.2	0.108919303	-0.09887325	0.048290133
AC007773.1	0.366761369	0.308530593	0.996302752
AC007842.1	0.309833319	0.196802258	0.976005052
AC007906.2	0.417679902	0.625990532	0.980657123
AC007969.1	-0.40752977	-0.667776076	0.971939838
AC007996.1	0.590080267	0.598024936	0.999977644
AC008014.1	-0.308411369	0.074260005	0.521931354
AC008021.1	0.092075453	0.010587538	0.783254179
AC008035.1	-1.305072735	-0.338542584	0.862003495
AC008038.1	0.062224545	0.14952152	0.924512895
AC008066.1	-0.198605439	0.440489774	0.353974785
AC008105.1	-0.5945733	-0.322990078	0.958879891
AC008105.3	-0.604574525	-0.212466909	0.901554166
AC008124.1	0.221476053	0.134276145	0.971248714
AC008158.1	0.35839696	0.097519135	0.867952384
AC008267.1	0.240525425	0.153945072	0.976749936
AC008393.1	-0.021058062	0.002882638	0.604671789
AC008427.1	1.433656269	0.881655406	0.972736499
AC008429.1	-0.673040798	-0.212958916	0.887478218
AC008429.2	0.313131541	-0.088338095	0.488554461
AC008440.3	1.688062435	2.179883967	0.992012746
AC008443.1	0.719138033	0.318324669	0.932805558
AC008536.1	0.321419176	0.107674584	0.895095632
AC008536.3	0.848927455	0.584574289	0.983418082
AC008550.1	0.049867318	-0.44220157	0.623414438
AC008560.1	-0.252995561	0.134628242	0.292053332
AC008592.3	0.31656876	0.542167143	0.967181125
AC008608.2	1.157682444	0.205743989	0.819926384
AC008669.1	0.988832157	0.427956287	0.929792287
AC008677.1	1.462534132	0.268261768	0.823074981
AC008677.2	0.547960714	0.443404587	0.994484351
AC008725.1	-0.253658544	-0.152666497	0.970472743
AC008736.1	0.018511853	-0.163826693	0.623239951
AC008741.2	-0.722199401	-0.270806732	0.910357397
AC008753.1	0.482890795	-0.212680102	0.362109715
AC008771.1	-0.339102818	0.128751695	0.410067295
AC008813.1	-0.152427763	0.054489531	0.427818025
AC008915.2	0.304350188	-0.372467591	0.100137753
AC008966.1	0.654928377	0.30199588	0.938221741
AC009005.1	0.23019445	0.438507949	0.954746288
AC009041.2	0.493369218	0.326405406	0.979882936
AC009053.1	0.622872223	0.520986301	0.996056529
AC009061.2	0.063076356	0.401140464	0.808361623
AC009113.1	0.615161874	0.827730188	0.989321767
AC009120.2	-1.21441376	0.206624582	0.57848372
AC009126.1	-0.115821184	-0.070054903	0.971000106
AC009133.1	-1.532565537	-0.903536465	0.968242898
AC009163.7	-0.653078098	-1.056042732	0.973313113
AC009220.1	0.167446888	0.325707894	0.952170793
AC009244.1	0.299714942	0.054921583	0.822977972
AC009263.1	-0.146371541	0.517118567	0.487794508
AC009275.1	0.692415109	0.768077197	0.99866077
AC009283.1	-0.51397928	-0.522116485	0.999969161
AC009299.2	0.093678719	-0.025459256	0.496910858
AC009303.4	0.828312674	-0.060017691	0.654156447
AC009318.2	0.814750365	0.372645507	0.937148785
AC009362.1	-0.092802167	0.340885685	0.496534029
AC009403.1	-0.429631845	-0.089632205	0.836614605
AC009404.1	-0.158407285	-0.173309875	0.998992369
AC009413.1	0.001287645	0.196957959	0.711714397
AC009414.2	-0.355468042	0.171931787	0.328668854
AC009487.2	0.345759217	0.218227031	0.975373897
AC009506.1	0.408484156	0.212946391	0.953892222
AC009506.2	0.050631815	0.378791529	0.794556764
AC009533.1	0.429350688	1.06662143	0.920002434
AC009779.2	0.218393545	0.209023153	0.999759775
AC009779.3	-0.672358827	0.114624728	0.578215768
AC009812.2	-0.421512656	0.066076593	0.589066388
AC009831.2	1.785215874	1.548977252	0.997499308
AC009878.1	0.487132967	1.336060491	0.906544157
AC009927.1	0.031209249	0.877919325	0.731781554
AC009945.1	-0.948894948	-0.359458834	0.911744889
AC009948.1	0.025764623	0.027445118	0.999501644
AC009948.2	0.309576508	0.20563762	0.980251442
AC009961.1	-0.406631934	-0.08406569	0.835621223
AC010132.2	0.329488685	0.612416313	0.957726572
AC010148.1	0.212807671	0.323454212	0.979370513
AC010168.2	-0.428706979	0.263039942	0.232904807
AC010186.2	0.152245035	0.238802686	0.976367437
AC010186.3	-0.341139722	-0.345204044	0.999982467
AC010240.2	-0.319010592	0.558571155	0.263342608
AC010326.4	0.356659776	0.133739253	0.910358213
AC010327.5	0.07832993	-0.324955218	0.521716821
AC010328.2	0.49160278	0.154406909	0.886501901
AC010342.1	0.220294297	-0.172943404	0.119549351
AC010343.1	0.399241543	0.339841493	0.996785905
AC010422.3	1.314540167	0.824521285	0.974750457
AC010503.4	-0.422780326	-0.054545957	0.79177325
AC010642.2	0.019223487	0.226188978	0.76444695
AC010653.3	-0.277398855	-0.519644223	0.956785168
AC010878.1	0.573295199	0.467489526	0.994872378
AC010883.1	1.407709785	1.034812782	0.988545964
AC010894.2	0.145316373	0.389938441	0.909516818
AC010969.2	0.093143693	0.208426079	0.934076306
AC011005.1	0.957894533	0.462931203	0.944339324
AC011043.1	0.040554692	0.15365865	0.864141071
AC011270.1	0.440666541	0.70314434	0.974666506
AC011447.1	-0.361701197	0.037748744	0.62988892
AC011450.1	-0.614726068	-0.485267096	0.993145571
AC011451.2	0.48854029	0.338594873	0.983962491
AC011455.2	-0.102857336	0.151181131	0.186871533
AC011468.4	-0.521982517	-0.270243015	0.953041195
AC011492.1	0.226291722	0.636069537	0.903214078
AC011495.1	0.006688636	0.250027841	0.725763349
AC011497.2	0.180257215	0.144649359	0.994048144
AC011611.5	0.155158197	0.012569288	0.761893266
AC011626.1	0.668410497	0.440624015	0.979551859
AC011716.1	0.864996654	1.075947601	0.994145616
AC011815.1	0.661655981	0.21049553	0.888197838
AC011912.1	1.017420344	0.831813362	0.995000724
AC011921.3	0.091730665	-0.244675628	0.41387696
AC011939.1	0.426684375	0.361179081	0.996561442
AC011998.1	0.170207627	0.054747536	0.889659318
AC012065.5	1.767716412	1.501065358	0.996689269
AC012066.1	0.606709425	0.424861854	0.98481532
AC012073.1	0.145109459	-0.022258531	0.591721972
AC012146.1	0.534836091	0.348733536	0.978530146
AC012236.1	0.104515148	0.526443235	0.831265531
AC012313.1	-0.046885529	0.011677989	0.515242648
AC012313.2	0.405087716	0.221469427	0.959640014
AC012360.3	0.085572962	0.1264095	0.981945677
AC012467.2	-0.515362278	-0.012720379	0.724339268
AC012493.1	0.110438908	0.170687845	0.977797095
AC012510.1	0.418116328	0.104553666	0.857521443
AC012512.1	0.609385542	-0.098143602	0.585677752
AC012513.3	-0.233331029	-0.199840126	0.99702448
AC012531.1	-1.031048429	-0.590261734	0.964973382
AC012569.1	0.19437729	-0.01748575	0.640909005
AC012615.1	-0.189142999	0.644319193	0.479306908
AC012618.1	-0.115203112	0.178310325	0.210202501
AC012640.2	0.696983991	0.017631608	0.724762603
AC012676.1	-0.719141755	0.072266742	0.632862057
AC012676.5	-1.00108595	-0.125638413	0.789655622
AC013470.3	0.528592104	0.141993768	0.866341105
AC015689.2	-0.100328655	-0.180276531	0.961727487
AC015712.2	0.090342724	0.039299714	0.930477521
AC015712.6	0.609719994	0.048591346	0.761046365
AC015813.1	-0.383543812	-0.217260096	0.963768285
AC015813.5	0.083473738	0.016009431	0.827638578
AC015813.6	-0.15715644	-0.150766694	0.999784768
AC015849.5	-0.336747615	-0.283879942	0.996391447
AC015849.6	1.530784861	0.798492771	0.953966364
AC015871.1	0.089699891	0.476725567	0.825666171
AC015871.3	-0.612454176	0.130230471	0.544574389
AC015909.5	-0.086458607	0.480853592	0.570813821
AC015911.4	0.550238741	0.19032748	0.899409041
AC015912.3	0.069837603	0.182987152	0.91275934
AC015922.4	0.315954462	0.179040932	0.963811131
AC015982.1	-0.096729937	1.23154468	0.64956755
AC016065.1	0.346797857	0.102331876	0.8783177
AC016205.1	0.624319396	0.911946784	0.982921117
AC016394.1	-0.036573485	0.072611488	0.31343212
AC016582.2	-0.17726253	-0.075282116	0.927253047
AC016629.1	0.210101635	0.100078804	0.942467204
AC016705.2	0.144005927	0.175457308	0.99518867
AC016712.1	-0.047223223	0.201013644	0.52665159
AC016716.1	-0.357416265	-0.040262091	0.781815884
AC016727.1	0.459639479	0.294314073	0.976792236
AC016734.1	0.975421356	0.693979014	0.986084822
AC016739.1	0.355569391	-0.044444583	0.6139441
AC016747.1	0.094578305	0.198364957	0.942590833
AC016876.1	0.144899282	0.115398607	0.993638874
AC016876.2	0.287244944	0.476699997	0.970598492
AC017013.1	0.193169946	0.045799258	0.851160805
AC017100.1	0.37330284	0.355554722	0.999703657
AC017116.1	-1.057878414	-0.869712642	0.995269254
AC018371.2	0.57209348	0.19514854	0.897529237
AC018521.5	0.149177204	0.292501188	0.951174176
AC018555.1	0.361000642	0.161293309	0.934047843
AC018628.1	-0.018416704	0.116834262	0.588379843
AC018629.1	-1.914784698	-0.730323335	0.912673655
AC018638.5	0.532171153	0.486854432	0.999012642
AC018639.1	0.379063254	-0.54720347	0.178605803
AC018645.2	0.884124219	0.696087936	0.992994483
AC018645.3	0.613257491	0.309063007	0.949681115
AC018647.2	-0.199425922	0.184450565	0.038981073
AC018797.2	1.411605007	1.058724179	0.989950792
AC018816.1	-0.601213696	0.26172772	0.366094494
AC018992.1	0.140199886	0.094873097	0.98191302
AC019069.1	-0.314062436	0.1846449	0.251185873
AC019080.1	0.417216431	-0.001467694	0.704614944
AC019097.1	0.508861764	0.651201239	0.992556335
AC019205.2	0.715684697	0.88061336	0.994704898
AC020549.1	-0.326630481	0.04840678	0.595805839
AC020612.1	0.715330264	0.167813702	0.849916776
AC020633.1	-0.068140684	0.01431588	0.546615309
AC020893.2	-0.143268229	0.233134378	0.232223373
AC020904.2	-0.137331791	0.104018917	0.136730633
AC020910.4	-0.441400155	0.479899203	0.041751281
AC020910.5	0.08688995	0.165000091	0.955131333
AC020915.1	0.110186098	-0.032081944	0.481240899
AC020915.2	0.173261653	-0.048125218	0.49207139
AC020915.4	-0.476539213	-0.211543333	0.933187027
AC020916.1	-0.522247962	0.053102129	0.631949824
AC021016.2	0.106553549	0.067447633	0.975663025
AC021054.1	0.042915276	0.205892097	0.836514931
AC021074.1	-0.124539211	0.107483204	0.07331233
AC021078.1	-0.169502229	-0.07647362	0.93534081
AC021148.1	0.188900523	0.108406083	0.965247781
AC021231.2	0.430049361	0.390895435	0.998864586
AC022007.1	-0.942711878	-0.628402036	0.980570218
AC022098.1	1.107145414	0.03084878	0.726527181
AC022107.1	0.306244751	0.432193464	0.985764345
AC022149.1	-0.201959749	-0.028903181	0.800150767
AC022167.2	-0.709862536	-0.053100252	0.757883455
AC022182.3	0.067888955	0.329437418	0.835272713
AC022211.2	0.823764135	0.424102736	0.952347905
AC022306.1	0.331832809	0.321809722	0.999882452
AC022364.1	0.895559946	1.254785061	0.986331798
AC022400.7	-0.020470921	0.098938827	0.549171267
AC022413.1	0.509761279	0.300701314	0.968303808
AC022431.1	0.446871944	0.256025199	0.965060326
AC022483.1	-0.0177797	0.115970864	0.59178461
AC022494.1	0.163873168	0.336263456	0.945414121
AC022613.1	0.644499867	0.007778825	0.715589124
AC022613.2	0.262320895	-0.289463263	0.04913084
AC022916.1	0.265230123	0.144288807	0.959051378
AC022968.1	-0.011806631	0.244925896	0.672240172
AC023024.2	-0.514542246	-0.181320421	0.901923263
AC023043.1	-0.458263072	-0.63789586	0.986837062
AC023157.3	0.050820843	0.369470866	0.796866475
AC023232.1	-0.102221698	-0.078953501	0.991853599
AC023283.1	-0.240094348	0.175138203	0.15455345
AC023509.1	-0.220290857	-0.289868542	0.990827461
AC023509.4	-0.018388701	-0.318213728	0.746722797
AC023512.1	0.623426705	0.497794278	0.99378094
AC023632.6	0.167648512	0.322136473	0.953683785
AC023818.1	0.455510142	0.390188729	0.997030307
AC023906.1	0.622048993	0.387249238	0.973991143
AC024060.1	0.421640323	0.289336183	0.983122738
AC024075.2	0.292011566	0.146247829	0.948892675
AC024082.2	0.233371056	-0.370470723	0.22141045
AC024270.3	0.158396785	-0.197154406	0.10836516
AC024293.1	0.228820936	0.255432359	0.998493458
AC024451.2	0.350022464	0.385024415	0.998868159
AC024587.1	0.739001633	1.05395147	0.984919948
AC024592.3	0.077350448	0.563552191	0.796691427
AC024619.4	-0.104378457	0.08787082	0.085551195
AC025048.6	0.703782129	-0.030522744	0.675804582
AC025171.1	0.207716295	0.190962494	0.999118189
AC025171.2	-0.122648564	0.837924765	0.597242288
AC025181.2	-0.082514099	0.354230165	0.528251559
AC025198.1	0.623902567	0.509574188	0.994951591
AC025259.2	0.216345034	0.375173715	0.965790283
AC025458.1	-0.708899693	-0.037477017	0.743450819
AC025470.1	-0.057029812	-0.317798661	0.820886083
AC025588.1	-0.143838343	-0.060592428	0.926156811
AC025594.2	-0.17321932	-0.242587341	0.986368177
AC026111.1	-0.036144205	0.387412499	0.638364037
AC026250.1	-0.653955896	-0.591562753	0.998747649
AC026254.2	0.322510813	0.273645408	0.996657502
AC026271.1	0.194107347	-0.012566104	0.659948694
AC026271.2	0.597044535	0.643763209	0.999291922
AC026304.1	-0.308180324	0.286195595	0.036962597
AC026316.1	0.674821201	1.083415894	0.974044385
AC026356.1	0.737809302	0.171581452	0.84889551
AC026362.1	0.03030499	-0.069353904	0.364820238
AC026366.1	0.09474827	0.259234305	0.906874883
AC026401.3	0.382590349	0.584976224	0.978816586
AC026403.1	-0.233667925	0.124336765	0.292073825
AC026410.1	-0.677704485	0.13271182	0.558038205
AC026410.3	0.615747179	0.429545047	0.984501993
AC026412.1	0.271430207	0.513421599	0.955608231
AC026434.2	-1.106053308	-0.00974197	0.713307217
AC026462.1	0.103002589	-0.169973624	0.238270435
AC026471.1	0.391522911	0.276825345	0.985591879
AC026688.1	0.767583724	0.510439167	0.980352854
AC026774.2	0.392834311	-0.216750431	0.277512965
AC026801.3	0.232222559	0.124338913	0.957147427
AC026877.1	-0.343311402	-0.120973887	0.901916339
AC026951.1	1.726003282	1.121896355	0.978233622
AC026979.3	0.429817581	0.263012616	0.972219631
AC027031.2	-0.070242967	-0.145268211	0.944408621
AC027097.1	0.782452688	0.890357431	0.997926019
AC027097.2	2.158316384	0.776396768	0.904714408
AC027117.1	-1.320807703	-0.841967306	0.976356547
AC027141.1	0.228004823	0.129011049	0.963641187
AC027290.2	-0.854545151	-0.812308765	0.999679122
AC027307.2	-0.222653642	-0.170135536	0.991179497
AC027644.3	0.346019778	0.193803063	0.962468791
AC027796.4	-0.972327409	-0.942354744	0.999877496
AC027801.1	-0.497617958	0.044804247	0.640848346
AC027801.3	0.457311119	0.35136488	0.991526859
AC034102.1	-0.238936889	-0.089925647	0.910858028
AC034207.1	0.50139893	0.303377074	0.971036412
AC034231.1	-0.035614441	-0.269041563	0.793785567
AC034236.2	-0.205680798	-0.179611698	0.997718855
AC036214.2	0.927114221	0.80169968	0.997379048
AC037459.3	0.293762535	0.46719987	0.974996606
AC040162.3	-0.182084759	0.005362319	0.685985386
AC040970.1	0.402619475	0.304074201	0.990417
AC044849.1	0.441817145	0.532847284	0.995666879
AC046143.1	-0.044046434	0.273556069	0.585708675
AC046176.1	0.420204762	0.318196128	0.990591999
AC046185.3	-0.279364581	-1.134160913	0.855703435
AC048341.2	-0.642849872	-0.262118727	0.921747611
AC048341.3	-0.623260519	-0.250270805	0.919670583
AC055713.1	-0.538176298	0.113568958	0.545867267
AC055716.2	0.406268824	0.096474319	0.851345168
AC055811.4	-0.707904029	-0.106922696	0.804780918
AC055813.1	0.422042666	0.033585229	0.760971114
AC060780.1	-0.219108603	0.155095194	0.168616251
AC061965.1	0.313298692	0.444327783	0.98537204
AC062029.1	-0.130149824	0.162579712	0.110110883
AC063947.2	-0.049839466	0.24460945	0.551697598
AC063952.2	0.123193254	0.19658722	0.97465869
AC064807.1	0.411245022	-0.309563745	0.139682623
AC064850.1	0.781472548	0.404556287	0.95303173
AC066692.1	0.295627935	0.31043741	0.999701587
AC067735.1	0.381243682	1.024740083	0.909288314
AC067750.1	-0.507295467	0.232466437	0.34825378
AC067852.2	0.350605188	-0.171439245	0.324615075
AC067852.4	0.027119106	0.165504803	0.812140727
AC067863.1	0.137287335	0.176540378	0.992268286
AC067931.2	-0.388349715	-0.92805726	0.925256659
AC067942.1	0.080822392	0.322461334	0.857803666
AC067942.2	0.254447111	-0.26716878	0.024381768
AC067945.1	-0.011594857	0.060286808	0.560831688
AC068152.1	0.210018587	0.12528728	0.969523783
AC068282.1	0.884397537	0.164237065	0.824326558
AC068338.2	0.218314302	-0.210488386	0.018247546
AC068473.5	0.177229832	0.448318497	0.917546116
AC068491.1	0.50287955	-0.058769673	0.620248592
AC068538.1	-0.005142152	-0.699365781	0.712286596
AC068631.3	-0.250404792	0.159878418	0.215461297
AC068647.2	2.351748842	0.412029703	0.818525293
AC068768.1	-0.172729546	-0.347456162	0.947952871
AC068775.1	0.062881784	0.196997022	0.888642624
AC068781.1	-0.354649568	0.157981272	0.358189734
AC068888.1	-0.299050088	0.15257621	0.308505661
AC069061.4	0.240577546	0.002047147	0.713097951
AC069120.2	0.067742844	0.621257756	0.779589738
AC069218.1	-0.0630021	-0.562189008	0.781457451
AC069281.2	0.144002172	0.080117149	0.961692709
AC069544.1	0.410516054	0.786072675	0.95411091
AC069544.2	-0.313817956	0.240919507	0.130290636
AC073046.1	-0.68135418	-0.555060502	0.99482366
AC073055.1	0.07060954	-0.054744521	0.12556007
AC073063.1	0.193634154	0.138916155	0.986732025
AC073073.1	0.059095269	0.377680306	0.807916959
AC073073.2	0.001280415	-0.385826369	0.704756275
AC073109.1	-0.00584261	0.140731593	0.677167228
AC073136.1	1.244964642	1.082588701	0.997575443
AC073136.2	0.241940128	0.098873155	0.922054161
AC073310.1	0.395594254	0.469662892	0.996356079
AC073335.2	0.049153358	0.254829132	0.82823214
AC073465.1	0.131528317	-0.448652137	0.479623311
AC073508.3	0.189434926	0.171188625	0.998722448
AC073529.1	0.116711182	1.149162646	0.774935495
AC073534.1	0.080403142	0.055905643	0.984231228
AC073548.1	-0.331501197	0.159157909	0.331399664
AC073585.1	1.241551548	0.580603888	0.940067186
AC073621.1	0.201941746	0.153976902	0.991041256
AC073651.2	0.045875965	0.409507302	0.781433736
AC073857.1	0.11792104	0.406745051	0.876034122
AC073861.1	-0.060211474	0.34205867	0.573814969
AC073869.1	-0.098503586	0.295063571	0.446806959
AC073896.2	0.777282644	0.433993162	0.962107018
AC073896.4	-0.438565272	-0.03986986	0.768221695
AC073909.1	0.747487744	0.406230331	0.958930443
AC074029.2	-0.327995559	0.282211627	0.074819947
AC074033.1	-0.384786784	0.405522088	0.02622793
AC074043.1	0.955249033	0.275264112	0.875252224
AC074085.2	0.654120713	0.094077172	0.800567101
AC074117.1	-0.336220837	0.091993125	0.495426153
AC074143.1	-1.042530079	-0.41359394	0.918026709
AC078814.1	0.198331343	0.383361274	0.952951341
AC078846.1	0.182250524	0.647495679	0.872242682
AC078875.1	0.638218291	0.311546479	0.945628382
AC078899.1	0.00265365	-0.033453277	0.648977619
AC078991.1	0.206247055	0.371298952	0.961506914
AC079062.1	0.577927406	0.553652293	0.999769977
AC079238.1	0.787984819	0.183987693	0.849364469
AC079315.1	0.36403287	0.203016769	0.96196994
AC079598.2	-0.082908608	0.506610093	0.583622349
AC079601.2	0.205594397	0.357329878	0.965538661
AC079684.1	0.131815732	-0.087161745	0.199808262
AC079922.2	-0.687832714	-0.351851939	0.951548399
AC079944.2	0.118671337	0.11753712	0.999988472
AC079949.2	0.899131344	0.473177399	0.955051332
AC080013.1	0.157088407	0.168993987	0.999334138
AC080112.2	0.617738379	0.121770759	0.830512078
AC083799.1	0.01133043	0.465008735	0.724121262
AC083843.2	-0.160632945	-0.331112426	0.944831563
AC083862.1	0.590116427	0.760452154	0.99214032
AC083899.1	0.370600576	0.225213687	0.971495432
AC083904.1	1.116460724	0.581883347	0.953863124
AC084033.3	0.889372148	0.52551477	0.968488105
AC084125.4	0.183473158	0.055964978	0.882646873
AC084251.1	0.679737749	0.930885996	0.988059861
AC084757.1	0.186452836	0.347401877	0.957434121
AC084824.1	0.437565056	0.496211546	0.998033544
AC084880.1	0.431678849	0.131471685	0.882443907
AC087072.1	0.203175417	0.265362086	0.991306708
AC087163.3	1.462220389	0.712001161	0.945307662
AC087190.4	0.612648392	0.351790603	0.965313305
AC087283.1	0.527835404	0.337316766	0.976600597
AC087388.1	0.544842827	0.274320424	0.949560136
AC087481.3	0.412257031	-0.101516579	0.517524945
AC087499.1	0.380729178	0.258812883	0.982310674
AC087499.5	-0.115848692	-0.294683843	0.916789981
AC087500.1	-0.122674266	-0.028220477	0.847633081
AC087501.5	1.007942304	0.304816139	0.881518363
AC087633.2	0.277200947	0.17171565	0.973485892
AC087741.1	-0.055428599	-0.235929276	0.850087139
AC087741.3	0.433721337	-0.129385468	0.475461111
AC090001.1	0.152305806	-0.033205827	0.540251949
AC090071.1	0.515409615	0.591901882	0.997622531
AC090114.2	-0.534130384	-0.286317692	0.957285652
AC090198.1	0.671834225	0.294804231	0.93164117
AC090204.1	0.436957668	0.509342185	0.997087252
AC090281.1	-0.336482736	-0.203448264	0.970961303
AC090409.1	-0.266126723	0.225571197	0.082201388
AC090617.3	0.890166528	0.4977779	0.962283372
AC090686.1	-0.103471459	0.274094576	0.411805977
AC090695.1	0.907800421	0.37248092	0.922598052
AC090771.1	0.126246844	-0.176459538	0.163643151
AC090897.1	0.209909341	0.327574822	0.976865533
AC090971.4	0.607774788	0.306089565	0.949594645
AC091046.3	-0.015463543	0.713424382	0.691617731
AC091133.2	0.073119819	1.37941162	0.743545181
AC091133.4	-0.014177891	-0.083036259	0.816031025
AC091133.5	0.549969692	-0.191233742	0.435648694
AC091153.3	0.038429488	-0.055211948	0.176409694
AC091179.1	-0.404718842	0.065561008	0.584936452
AC091271.1	1.432314663	0.95986213	0.98104966
AC091544.3	0.068618203	0.452831905	0.805065193
AC091607.1	0.28884811	0.492998912	0.967559601
AC091729.3	0.575720454	0.380750754	0.9798499
AC091799.1	0.266193425	0.198536606	0.989568321
AC091807.1	1.192327359	-0.047269578	0.67854064
AC091839.1	0.263425715	0.632880071	0.924537381
AC091982.1	1.391870388	0.695066754	0.948525339
AC091982.4	0.412010029	0.271306976	0.979451356
AC092017.1	0.531831507	0.556643828	0.999740285
AC092045.1	0.464199166	0.384265569	0.995591591
AC092106.2	0.56933059	-0.043338221	0.651396331
AC092115.1	-0.100935611	-0.029449615	0.87685657
AC092117.1	0.021019132	0.009058619	0.929226779
AC092118.1	-0.295612406	0.039122765	0.608221438
AC092120.3	0.551032902	0.348679245	0.975628684
AC092121.1	0.396620766	1.46246316	0.867536975
AC092123.1	-0.89049534	0.168392067	0.563408471
AC092123.2	0.033654957	-0.063021492	0.290647635
AC092279.1	0.306630799	0.073648486	0.852693242
AC092284.1	0.286731238	0.091361604	0.888405157
AC092295.2	-0.279578595	-0.597609339	0.940118865
AC092327.1	0.386357256	0.958943573	0.920125597
AC092329.4	-0.662821717	0.194581456	0.479298372
AC092364.2	0.922971186	0.440329153	0.942669336
AC092368.3	0.084408504	0.075149635	0.998320608
AC092393.1	0.267620559	0.946575145	0.87281079
AC092447.2	0.305637794	0.469706936	0.978335937
AC092474.2	-0.257979368	0.361335758	0.164611591
AC092597.1	0.102499649	0.706930831	0.801253408
AC092638.2	-0.387239688	-0.082829327	0.839368077
AC092646.1	1.806087456	1.024130387	0.963887122
AC092687.3	0.375377327	0.562506261	0.9806706
AC092718.4	0.205934701	0.306855319	0.981178552
AC092747.4	0.237717001	0.264702718	0.998560653
AC092835.1	-0.472902065	-0.408896645	0.997376061
AC092868.1	-0.906014293	-0.248727153	0.869073562
AC092919.2	1.049202938	0.471060112	0.934693126
AC093014.1	0.320857539	0.19927201	0.973749182
AC093155.1	0.453357356	0.383894286	0.99657602
AC093155.2	0.137335876	0.109709934	0.993805573
AC093157.1	0.103831004	-0.176567561	0.2510937
AC093227.1	0.051986413	0.457460612	0.782427245
AC093249.6	0.232705529	0.446579083	0.953839298
AC093297.3	0.443479392	0.533923912	0.995745892
AC093323.1	0.014066264	-0.071790601	0.557951016
AC093433.1	1.112957406	-0.109832775	0.634244622
AC093536.1	0.1398585	0.234860259	0.969332444
AC093673.1	-0.126106049	-0.166846902	0.990467842
AC093677.1	0.036745279	0.04542968	0.994462021
AC093700.1	0.267729347	0.801889147	0.894644352
AC093724.1	0.247456294	0.129372605	0.954245617
AC093726.1	0.180945618	-0.153001922	0.083385509
AC093752.1	0.065081469	0.037360822	0.965283736
AC093768.1	0.38867014	0.290247773	0.989654722
AC093816.1	0.41348844	0.001332506	0.709381817
AC093827.2	0.275168893	0.433710193	0.97589095
AC093827.3	0.433406871	0.312415948	0.987095697
AC093840.1	-0.226108501	0.025230271	0.624329626
AC095059.2	0.048140096	0.487912086	0.773119836
AC096533.1	0.163733719	0.060865744	0.909177406
AC096571.1	0.473541337	0.450615976	0.999692456
AC096664.2	0.038819581	0.44618984	0.765734146
AC096677.1	0.391354634	0.225086566	0.965496499
AC096887.2	-0.371454263	-0.479971307	0.991975462
AC096919.1	0.309862418	0.436848393	0.985845993
AC096921.2	-1.004824211	-0.351395845	0.90088909
AC097103.2	0.028247073	0.255572392	0.780506812
AC097263.1	0.121576447	0.097831945	0.994195111
AC097359.2	0.282649848	-0.132862593	0.339125779
AC097376.2	0.160564816	0.585495554	0.868939387
AC097468.3	0.459888557	1.052890426	0.931024461
AC097523.2	-0.550802701	-0.225456257	0.922271297
AC097639.1	2.036044067	0.749670622	0.907877653
AC097662.1	0.831393145	0.471242593	0.9638402
AC098590.1	0.686242043	-0.040516507	0.664201742
AC098591.1	0.254373736	-0.009482426	0.680275083
AC098614.1	0.057550163	-0.171797155	0.445881034
AC098824.1	1.458502578	0.945703511	0.978000961
AC098850.1	-0.280488517	1.044813494	0.499588802
AC098859.1	0.068653529	0.365250845	0.825559568
AC098864.1	0.236564828	0.001297796	0.710975275
AC099335.1	0.218794589	0.645793357	0.896612938
AC099336.1	-0.123655878	0.173813252	0.166266791
AC099343.3	-0.670869047	-0.401802967	0.969951139
AC099522.2	1.282288506	1.474403702	0.997580435
AC099535.1	-0.296823039	0.467120175	0.217578182
AC099568.2	1.554941051	1.430758729	0.999136163
AC099654.2	-0.801514142	-0.150982968	0.825782701
AC099676.1	-1.549185401	-0.410655159	0.864682008
AC099850.1	0.608080077	0.709700527	0.997039849
AC100778.3	0.8874002	0.76527949	0.997281075
AC100810.1	-0.072643536	0.273747681	0.502086528
AC100821.1	1.268355596	0.436827487	0.898824172
AC100861.1	0.608582473	0.515302339	0.996573359
AC102945.2	-1.180966206	-0.355444073	0.880895764
AC102953.2	-0.504169851	-0.316692826	0.974896844
AC103591.1	-0.131457537	-0.075733478	0.965683783
AC103702.2	0.053163421	0.017541815	0.893064088
AC103988.1	0.061291456	0.20766496	0.878348204
AC103988.2	0.474641329	0.111438937	0.850011355
AC104027.1	0.005429581	-0.233113662	0.690449905
AC104109.2	-0.312242921	-0.385771855	0.994497476
AC104117.4	0.168582074	0.313330743	0.957730642
AC104118.1	-0.198822828	-0.010736179	0.744205443
AC104248.1	-1.051206657	-0.335978436	0.888813312
AC104297.1	0.302046315	0.140757514	0.939609802
AC104371.1	-0.149952522	-0.158744129	0.999594699
AC104447.1	0.161154677	0.410523924	0.91659259
AC104581.1	0.308400788	0.561331416	0.960219694
AC104581.5	0.036910298	-0.352522013	0.629628354
AC104651.1	0.107665107	0.376403946	0.874301712
AC104759.1	0.187777407	0.297512038	0.975374836
AC104771.1	1.459925413	0.520116082	0.903403121
AC104794.2	0.121578136	-0.082302436	0.189162579
AC104825.2	-0.819283657	-0.595575315	0.987729645
AC104837.1	0.027724662	0.308665103	0.767530003
AC104852.1	0.776778008	0.500704539	0.977436118
AC104966.1	0.113669905	0.817213062	0.797781009
AC104996.2	0.587784154	-0.101058885	0.57706543
AC105021.1	0.262397588	-0.08045052	0.468771432
AC105219.1	-0.090039524	-0.123888141	0.987712745
AC105243.1	-0.41029707	-0.188122044	0.937473763
AC105245.1	0.586136655	0.382874113	0.978700126
AC105250.1	-0.597854802	-0.558997948	0.999436385
AC105265.2	0.085288286	-0.134987193	0.220089304
AC105285.1	-0.018168437	0.514732828	0.681723612
AC105399.1	0.082164507	0.357271595	0.847599709
AC105446.1	0.357827411	0.352066182	0.99996707
AC105942.1	0.104020002	-0.356971874	0.481051746
AC105999.2	-0.09378565	-0.477300619	0.830173144
AC106730.1	0.426813304	-0.168441542	0.398162729
AC106782.2	-0.735456886	-0.272529987	0.908745994
AC106800.2	0.007112718	-0.10670315	0.65851038
AC106820.1	0.368936386	-0.086940596	0.526066277
AC107027.3	0.84894111	1.101745093	0.991706578
AC107068.1	0.842447777	1.020446471	0.995466186
AC107075.1	0.594071118	0.463334875	0.992443275
AC107375.1	0.210104713	0.47715989	0.932102848
AC107385.1	0.245971947	0.352818966	0.984450284
AC107884.1	0.552820294	0.286105048	0.952996477
AC107890.1	0.175264282	0.264958112	0.979868334
AC107954.1	-0.158213139	0.114838458	0.156884238
AC107959.1	-0.217467325	-0.126384481	0.966661258
AC107990.1	0.119158902	-0.339743596	0.433228227
AC108002.1	0.66395576	0.269809472	0.921288504
AC108059.3	0.03695064	0.451850289	0.76238642
AC108062.1	-0.528007551	0.135142421	0.50969429
AC108073.1	1.162143051	0.517683536	0.933648371
AC108449.2	-0.084255248	-0.167124384	0.949725446
AC108488.1	0.256241728	0.597965119	0.928461443
AC108704.2	0.387799854	-0.219258625	0.267517046
AC108725.1	0.301194777	-0.145835415	0.328276765
AC108734.3	0.469698349	0.574252272	0.99502218
AC109322.1	-0.037761013	-0.224527288	0.814588234
AC109329.1	0.088516784	0.23305864	0.912098784
AC109460.3	0.333279233	0.171126964	0.952016664
AC109481.1	0.312572996	0.597650175	0.954291013
AC109631.1	-0.227174266	-0.102892743	0.93585621
AC109635.6	-0.071483849	0.8906908	0.648272316
AC109992.1	0.028010673	0.042159158	0.980271796
AC110079.1	-0.410377604	0.181779498	0.360138991
AC110285.2	-0.782704641	-0.398034635	0.950813744
AC110588.1	0.62901665	0.648862537	0.999879427
AC110998.1	0.086189079	0.037575186	0.930771424
AC111152.3	-0.753203576	-0.52851074	0.984979155
AC112191.2	0.130717375	0.246453948	0.95600401
AC112206.4	0.055943425	0.078099808	0.986612852
AC112220.2	1.886728097	1.458184279	0.99189254
AC112220.4	0.811829908	0.469118348	0.966023313
AC112247.1	0.665116714	0.503795305	0.990610555
AC112250.1	0.49286653	0.132336615	0.866284048
AC112656.1	-0.331187721	0.466043337	0.166785664
AC112777.1	0.215174839	0.368688234	0.967129452
AC112778.1	1.240956364	0.818845486	0.979641337
AC113367.1	0.351016423	0.11148437	0.887976645
AC113398.1	-0.172002812	0.046134208	0.499782973
AC113404.3	-0.076720273	-0.182705305	0.92572644
AC113410.1	-0.344022108	-1.303637641	0.86412546
AC114271.1	-0.020064511	0.219373392	0.639762424
AC114402.2	-0.511488546	0.090154564	0.573630275
AC114490.1	-0.032126264	0.03571664	0.052848016
AC114491.1	-0.338019897	-0.00180485	0.710872229
AC114876.1	0.430126831	0.230169752	0.957077844
AC115223.1	-0.021047769	0.345141267	0.662754026
AC115618.3	0.017230307	0.31582996	0.744576224
AC115837.1	0.41698543	0.294236804	0.985431316
AC116347.1	-0.2834772	-0.126354074	0.933730048
AC116351.1	1.074982124	0.941799086	0.997826639
AC116359.1	-0.086995068	0.532205583	0.583774415
AC116533.1	0.138543453	0.331517066	0.92507998
AC116913.1	0.385702495	-0.123497202	0.457805223
AC116917.1	-0.319468281	-0.313114984	0.999949569
AC117382.1	0.634159456	0.369218355	0.966862116
AC117395.2	0.304710195	0.100956353	0.893614638
AC117409.1	0.905882805	0.732735637	0.994463606
AC117503.3	0.440383258	0.190680907	0.929853926
AC117947.1	0.223429619	0.343537408	0.978289405
AC118344.1	-1.022038762	-0.184936777	0.821712839
AC118344.2	-0.382917473	-0.180266547	0.940938113
AC120036.5	-1.026242495	-0.535827895	0.954084895
AC120114.1	0.235591209	-0.022565337	0.636465998
AC120114.2	0.10318072	0.34166081	0.881337955
AC120114.4	0.011413683	-0.180634746	0.661108721
AC121338.2	-0.723874249	0.10378688	0.599592396
AC121761.1	0.578303167	0.487013776	0.996348518
AC122688.3	-0.661275319	-0.529970683	0.993980069
AC123769.1	-0.078720467	0.111782085	0.170993512
AC123912.5	0.483806004	0.059619975	0.78828154
AC124045.1	0.683745623	-0.039345011	0.66531689
AC124067.4	-0.591932244	-0.169707782	0.874600009
AC124798.1	0.200253803	-0.257639342	0.124352345
AC125238.2	0.070251827	0.378036815	0.824396728
AC125257.1	0.468308821	0.279008759	0.969383755
AC125437.1	0.920510823	0.380009984	0.923425145
AC125807.2	0.014101884	0.016099076	0.997820534
AC126474.1	0.781756473	0.405108289	0.953155361
AC126474.2	0.549669481	0.604031257	0.998891722
AC126615.1	1.01342488	0.717816599	0.985733538
AC126615.2	0.940936684	0.719338183	0.991210019
AC127070.1	-0.14898974	-0.004458457	0.727940812
AC127496.7	0.432273922	-0.642502649	0.191964416
AC127502.2	0.423525999	0.533106577	0.993503213
AC129492.1	0.171726411	-0.121122564	0.170274828
AC130360.2	0.514158548	0.78972741	0.978388143
AC130472.1	-0.189656916	0.422325956	0.355372038
AC130689.1	0.461301149	0.424002712	0.999113685
AC131206.1	-0.159194814	-0.376776926	0.92656083
AC131212.3	0.63290705	0.120044256	0.826489425
AC131235.1	0.218498796	0.399966638	0.959547489
AC132008.2	0.34292357	0.40629869	0.996441533
AC132192.2	-0.132360327	0.193994853	0.185576915
AC132812.1	0.033325709	-0.247766293	0.606535684
AC132812.2	0.602866617	0.199267013	0.893296083
AC132872.1	-0.142892457	-0.063431139	0.933184707
AC133065.4	0.615248655	0.636681907	0.999853483
AC133552.6	0.658908171	-0.372740538	0.267295789
AC134050.1	0.701678553	0.247412151	0.902003447
AC135050.6	-0.112178417	0.220514272	0.309630873
AC135279.2	-0.198410784	0.346631506	0.262413372
AC136632.1	-0.113719252	0.196459903	0.25773869
AC136632.2	-0.140616667	0.302278489	0.342883643
AC137627.1	0.054393844	0.434580687	0.789451316
AC137767.1	-0.483546721	-0.020064249	0.735814246
AC138150.2	-0.37787449	-0.364129916	0.999828482
AC138207.2	0.380850414	0.699404295	0.959165301
AC138207.4	1.936940805	1.101832682	0.964250392
AC138356.2	0.468064473	0.715930867	0.978781771
AC138392.1	0.296419561	0.523819202	0.96365246
AC138932.1	-0.238940283	-0.116044078	0.944972096
AC138969.2	0.775658213	-0.006827794	0.700855264
AC139143.1	0.089412571	-0.731375059	0.616074316
AC139149.1	0.065284044	0.504182396	0.792054147
AC139530.1	0.4017189	0.363514708	0.998756078
AC139712.2	-0.068829694	0.251835011	0.495665876
AC139749.1	-1.409745828	-0.915216067	0.978118163
AC139795.2	-0.48654924	-0.375072138	0.99173396
AC139887.2	0.043199947	0.397198322	0.779416549
AC140076.1	-0.215366902	0.180525526	0.087668393
AC140479.3	-0.045290041	0.086931945	0.300393917
AC141586.1	-0.308447269	0.081258527	0.503640056
AC141928.1	-0.100432666	0.367193146	0.495502609
AC142472.1	-0.34567999	0.338418322	0.010614397
AC144548.1	2.229250873	1.221089048	0.959864326
AC144652.1	0.80205143	0.733326289	0.998999728
AC145207.5	0.582899117	0.282863482	0.944868427
AC156455.1	0.169585551	0.627760698	0.86704678
AC215219.1	-0.084418988	0.09888785	0.078687716
AC231533.2	0.439385389	0.626992466	0.984874661
AC232271.1	-0.434572896	0.270720935	0.226290997
AC234775.2	-0.152769804	0.079485555	0.300909037
AC234781.2	-0.104053318	-0.042807634	0.92295725
AC239800.2	-1.612258562	0.126626808	0.649570258
AC239868.2	-0.155645347	0.080066234	0.305330428
AC240274.1	-0.062556488	-0.157807975	0.91791961
AC241584.1	0.38723569	0.046793078	0.786828864
AC241585.1	0.098293805	-0.195159487	0.31345365
AC242426.1	4.600698391	3.800515085	0.995494718
AC243773.2	1.36917882	0.115052761	0.763833302
AC243960.2	0.072069685	0.505323685	0.799861016
AC243964.2	-0.524204952	0.134999335	0.508415467
AC243964.3	-0.285156451	0.017088144	0.663542724
AC243972.2	0.367705397	-0.03280058	0.641483272
AC244090.1	0.767180883	0.90533658	0.996605696
AC244636.2	0.314358581	1.092483696	0.875067751
AC245041.1	-0.2184178	0.449494087	0.326953917
AC245041.2	0.593572268	0.316089653	0.956489479
AC245052.3	0.22403038	-0.017380868	0.650293426
AC245060.4	0.140107417	0.219670055	0.976409451
AC245100.2	-0.152311026	0.066253823	0.366361945
AC245140.2	-0.255115612	0.036933176	0.59849938
AC245452.1	-0.21331344	0.505172361	0.376348429
AC245452.2	0.106098757	0.440724748	0.852965202
AC246787.1	0.146956816	-0.136003138	0.038682166
ACAA1	-0.070871693	0.064866203	0.044200045
ACAA2	0.328746169	0.396591762	0.995653956
ACACA	-0.158643353	-0.128635103	0.994588594
ACACB	-0.605182983	-0.352262067	0.966835111
ACAD10	-0.341478146	-0.166819008	0.945725504
ACAD8	-0.25750546	-0.016734376	0.751474015
ACAD9	0.173327186	0.155974501	0.99861448
ACADM	-0.006060308	0.036618339	0.58216228
ACADS	0.402029036	-0.123358286	0.468576415
ACADSB	0.092591947	0.184033348	0.949470187
ACADVL	0.213147853	0.087318881	0.922383869
ACAP2	0.350537694	0.156738046	0.934149262
ACAP3	0.702702778	0.161276045	0.847362929
ACAT1	0.259253785	0.195086327	0.99017348
ACAT2	-0.042568279	0.224579654	0.563051849
ACBD3	-0.049803817	0.078219592	0.216684281
ACBD4	-0.247702867	-0.238978849	0.999839374
ACBD5	-0.32889664	-0.069725339	0.838379222
ACBD6	0.55235588	0.209498965	0.911911563
ACBD7	0.373059208	0.579895869	0.977246017
ACCS	-0.106417901	-0.090647096	0.996813026
ACD	0.506313778	0.277364821	0.959876089
ACE	-0.595044319	-0.044613566	0.757994793
ACER2	-0.117226084	-0.49541777	0.850925896
ACER3	-0.142495466	0.058705972	0.384441736
ACIN1	-0.10439655	0.033648418	0.45609109
ACKR3	5.844602708	2.505718275	0.92852436
ACLY	0.042595198	0.119404499	0.903581116
ACO1	-0.292391359	-0.124325192	0.927414212
ACO2	0.009932688	0.016592194	0.969898678
ACOT1	-0.086701563	0.007107521	0.646970147
ACOT11	-0.01333875	-0.006076785	0.936627969
ACOT13	1.26248881	0.953531971	0.990420502
ACOT2	0.071851657	0.048734596	0.982115944
ACOT4	-0.107513128	0.073300362	0.185916788
ACOT7	0.495938968	0.273153603	0.960513101
ACOT8	0.248386922	0.011686314	0.739557233
ACOT9	-0.052204907	-0.04658577	0.99838629
ACOX1	-0.47744277	-0.191131196	0.919254573
ACOX2	0.06594831	0.327302271	0.832844203
ACOX3	0.31024772	0.057010645	0.823259478
ACP1	0.215292263	0.170382938	0.99328862
ACP2	-0.430001643	-0.311698888	0.98751724
ACP6	0.253580935	0.059604142	0.850143266
ACSF2	-0.109336346	0.167714086	0.206184313
ACSF3	0.090884245	-0.003155064	0.682148515
ACSL1	0.356816066	0.128718556	0.905098183
ACSL3	-0.4908241	-0.101186348	0.835315176
ACSL4	-0.147968484	-0.063349349	0.928337244
ACSL5	3.166021716	1.564672188	0.947204293
ACSM3	0.024079357	0.632238389	0.733505775
ACSS1	0.539406328	0.116462989	0.840412314
ACSS2	-0.771505718	-0.401597865	0.953710036
ACTA1	-0.284239603	-0.665612817	0.927993397
ACTA2	-0.545757447	-0.48738741	0.998407832
ACTB	-0.420024607	-0.167959365	0.919104243
ACTBP11	-0.141023298	-0.567640146	0.856735291
ACTBP12	-0.604325217	-0.811644392	0.989450636
ACTBP2	-0.572434389	-0.219460478	0.91337413
ACTBP7	0.943082359	0.539070939	0.964798865
ACTBP8	-0.33050801	-0.410102377	0.994274504
ACTBP9	0.31828619	-0.256790203	0.106329139
ACTG1	-0.087208982	-0.029805435	0.897788638
ACTG1P1	0.313219641	0.368368551	0.99674257
ACTG1P10	-0.04315404	0.282346923	0.592155715
ACTG1P11	-0.219309641	0.408520834	0.288553807
ACTG1P12	-0.61592421	0.176889038	0.484448029
ACTG1P16	0.029433668	0.095064223	0.884609528
ACTG1P2	-0.146803765	-0.371727574	0.917409132
ACTG1P20	-0.220438403	-0.202237039	0.999074104
ACTG1P21	0.151539024	0.104292961	0.983371558
ACTG1P9	-0.556007955	-0.155626638	0.871530038
ACTL6A	0.134455714	0.217695705	0.973182005
ACTN1	-0.161349877	-0.147149946	0.998942337
ACTN4	0.024527935	-0.081249682	0.472578446
ACTN4P1	0.307270223	-0.052457561	0.578025613
ACTR10	0.395349561	0.125231589	0.887624194
ACTR1A	-0.122361961	-0.089852917	0.988469056
ACTR1B	-0.057423239	0.010229941	0.572127835
ACTR2	0.004422346	0.05750255	0.759246172
ACTR3	0.554382483	0.254671703	0.937725695
ACTR3B	0.405892667	0.044302075	0.77965524
ACTR3P2	0.602338518	0.41424359	0.983309884
ACTR5	-0.121624273	0.029365058	0.521400485
ACTR6	0.745455993	0.478687625	0.977068506
ACTR8	0.049987925	0.07425802	0.981450496
ACTRT3	0.002682948	-0.116587524	0.69065177
ACVR1	0.233762533	0.133210464	0.964450616
ACVR1B	-0.056764503	0.039543088	0.176024659
ACVR2A	0.161422658	0.055525555	0.898656249
ACVR2B	0.022287351	-0.057845854	0.405602555
ACVR2B-AS1	0.193602665	-0.262942398	0.150157204
ACY1	-0.324199053	-0.535531465	0.971091795
ACY3	-1.480627902	-0.624730846	0.92637523
ACYP1	0.260205078	0.432395348	0.970458143
ACYP2	0.540604944	-0.022654213	0.676881201
AD000671.2	0.330549429	-0.281837763	0.079293334
ADA	-0.056709164	-0.007752582	0.796366559
ADAL	0.135172671	-0.106791642	0.116495937
ADAM10	-0.513964575	-0.198157115	0.91414047
ADAM11	0.212272445	0.135366685	0.976393261
ADAM12	-0.7372049	-0.680872246	0.999211906
ADAM15	0.017513725	0.018197702	0.999816638
ADAM17	0.911868071	0.358920402	0.916956311
ADAM19	-0.170279332	-0.317088522	0.957501858
ADAM22	-0.318531196	-0.045179311	0.799399301
ADAM23	2.780863553	0.660886358	0.851439901
ADAM8	-0.020604719	0.170772554	0.617313045
ADAM9	0.803834343	0.541320823	0.981484528
ADAMTS10	0.152016209	0.022604122	0.803417003
ADAMTS12	2.640297068	1.221659248	0.938672884
ADAMTS13	-0.079659256	-0.391559871	0.833879728
ADAMTS15	-0.616456767	-0.720570869	0.996981865
ADAMTS16	-0.439652397	-0.0976133	0.843559957
ADAMTS7	-0.500775897	-0.464308858	0.999286861
ADAMTS8	0.247735921	-0.559638813	0.360361756
ADAMTS9	-0.556469409	-0.29249225	0.954902768
ADAMTSL4	-0.554316728	-0.281307542	0.950554317
ADAMTSL5	-0.169560992	-0.254920987	0.980374227
ADAP1	0.199210077	-0.187680273	0.02978798
ADAP2	0.008635756	-0.02004629	0.369650595
ADAR	-0.148837112	-0.089706761	0.970624654
ADARB1	-0.725692189	-0.354039024	0.945553094
ADAT1	0.061669953	-0.025123587	0.388072438
ADAT2	0.48419978	0.539263288	0.998555852
ADAT3	0.748846869	-0.613783613	0.098636184
ADCK1	-0.183942805	-0.120343986	0.978848082
ADCK2	-0.037926651	-0.06980735	0.958896207
ADCK5	0.238610677	-0.159689504	0.194366201
ADCY1	-0.566959532	-0.355045986	0.974589295
ADCY3	0.207346657	0.11863973	0.964912726
ADCY5	-0.785992612	-0.259419048	0.893101571
ADCY6	-0.523262421	-0.227651831	0.930494608
ADCY7	0.142643691	0.08642468	0.971179018
ADCY9	-0.044019514	-0.177572377	0.856471979
ADD1	-0.253466749	-0.204806437	0.994409929
ADD2	1.015361412	0.441967531	0.930561959
ADD3	-0.089525082	0.147628811	0.237966169
ADGRA2	-0.299025983	-0.271215436	0.998812867
ADGRA3	0.151709309	0.164612287	0.999169094
ADGRB1	-0.521057778	-0.327032334	0.97481446
ADGRB2	-0.120082911	-0.343857626	0.900700999
ADGRD1	-0.528862854	-0.208537114	0.917198674
ADGRE1	-0.040853818	0.251774352	0.5847214
ADGRE2	-0.521591935	-0.314551729	0.970685184
ADGRE5	-0.311756999	-0.033353409	0.778315232
ADGRF4	0.019903064	-0.320998187	0.661992302
ADGRG1	-0.099850382	-0.144072178	0.983960475
ADGRG2	0.638346217	0.435699516	0.982662226
ADGRG6	-0.368122903	-0.040683312	0.780501152
ADGRL1	-0.326708858	-0.235093847	0.986962977
ADGRL2	0.653349147	0.03701062	0.745966718
ADGRV1	-0.354228913	0.039691307	0.623970729
ADH5	0.17486285	0.244166458	0.986597291
ADH5P4	-0.094068408	0.083752366	0.057916313
ADH6	0.88615444	0.973721615	0.998893469
ADHFE1	1.472848276	1.909395095	0.991773082
ADI1	0.243128535	0.220623498	0.998824588
ADIPOR1	0.142182805	0.1116787	0.992857987
ADIPOR1P2	0.765814581	0.553998688	0.987365152
ADIPOR2	0.008812436	0.052965291	0.813572073
ADIRF-AS1	1.43982828	0.621673235	0.929475443
ADK	1.286723406	0.610966872	0.942054453
ADM	0.41339062	-0.170671801	0.383752307
ADM2	2.770548484	2.872325858	0.999837381
ADM5	0.093813283	-0.006642813	0.655396354
ADNP	-0.07289839	-0.016108809	0.843023252
ADNP2	0.096614967	0.031543769	0.891649937
ADO	0.35980127	0.129774805	0.905076549
ADORA1	-0.614395885	-0.265203852	0.929438369
ADORA2B	0.311965929	-0.035109872	0.623589394
ADPGK	0.052256765	0.103892308	0.949436034
ADPRH	-0.133997483	-0.022854999	0.815929648
ADPRHL1	0.402508583	0.222744342	0.961067634
ADPRHL2	0.149363448	0.114300285	0.991273184
ADPRM	0.515946166	0.411812542	0.993759743
ADRA1B	0.055835658	-0.175615456	0.459615814
ADRA1D	-0.868519968	-0.539653726	0.97379644
ADRA2C	0.268479086	-0.312692362	0.075856969
ADRB1	-0.20243005	-0.551869547	0.907362948
ADRM1	0.738222433	0.062277717	0.764045535
ADSL	0.564233745	0.437378083	0.992074919
ADSS	0.324786037	0.178653049	0.960359868
ADSSL1	0.291397497	0.678423816	0.928774335
AEBP2	0.287434713	0.258734446	0.998622187
AEN	0.305409329	0.105981701	0.899843903
AES	-0.128043797	-0.069941934	0.959534867
AF001548.2	-0.47864477	-0.195270755	0.921821139
AF013593.1	-0.299838588	-0.514678512	0.966930258
AF111167.2	0.667773373	0.474625025	0.986006513
AF111169.1	0.083380397	0.106643133	0.992589844
AF117829.1	0.646503255	0.474786199	0.988475994
AF127577.4	0.568527801	0.4790723	0.996374016
AF201337.1	0.006978103	-0.079015751	0.642160902
AF279873.1	0.781251386	0.954046383	0.99507882
AFAP1	-0.465199465	-0.109122591	0.849904549
AFAP1L1	0.361326644	-0.136138683	0.412386878
AFAP1L2	-0.313021587	-0.461970827	0.982027073
AFDN	0.061752877	-0.137325397	0.354900834
AFF1	-0.124382876	-0.082861126	0.980514233
AFF4	-0.146833876	-0.006575023	0.738030512
AFG1L	0.413019093	0.328741597	0.993607282
AFG3L1P	0.20022085	0.191900232	0.999774938
AFG3L2	0.202828985	0.162051513	0.993813216
AFG3L2P1	0.404861801	0.580848678	0.984433249
AFMID	0.036306363	0.110310555	0.892726223
AFTPH	0.149740838	0.101340755	0.981922892
AGA	0.225856582	0.356852685	0.975650435
AGAP1	0.166567812	-0.135291007	0.103062253
AGAP2-AS1	0.470653778	-0.123625183	0.504267619
AGAP3	0.454119144	-0.07435108	0.5835652
AGBL2	0.010267653	-0.314449679	0.683653435
AGBL3	0.260412355	0.026884092	0.77598191
AGBL5	0.176652493	0.125980884	0.98627067
AGER	-0.971131722	-0.302928722	0.885591988
AGFG1	0.672351842	0.561271972	0.99597057
AGFG2	-0.835803828	-0.528662862	0.975588944
AGGF1	0.176225926	0.0750229	0.92757842
AGGF1P1	1.019061578	0.376463783	0.908328193
AGK	0.09475559	0.140882909	0.981373715
AGL	-0.067858617	-0.043379215	0.97663143
AGMAT	0.421130034	0.564929117	0.989533151
AGMO	-0.158587752	0.206906831	0.131061342
AGO1	-0.029390575	-0.115857271	0.859267755
AGO2	0.022175456	-0.046802951	0.336243686
AGO3	-0.134031874	-0.076333567	0.964383531
AGO4	0.043450971	0.128103128	0.896766913
AGPAT1	-0.267975836	-0.12366493	0.938325845
AGPAT2	0.318156108	-0.076908965	0.521164464
AGPAT3	0.11977878	-0.078505515	0.203784118
AGPAT4	0.343631196	0.389210488	0.998071466
AGPAT5	0.277422802	0.306728802	0.998743932
AGPS	0.251033871	0.250229826	0.999998713
AGR2	-1.21847693	-0.074059251	0.748703192
AGR3	-1.767039192	-1.17703389	0.98050436
AGRN	0.34889766	-0.234934998	0.191581816
AGTPBP1	1.05716178	0.767028812	0.987586939
AGTR1	0.067161671	0.223383008	0.880756667
AGTRAP	0.379626166	0.264673325	0.98445416
AHCTF1	0.280769425	0.034165333	0.787343095
AHCY	0.190143156	0.217770168	0.997714346
AHCYL1	1.264761388	0.880002416	0.984287078
AHCYL2	0.201181396	0.046214054	0.847466426
AHCYP2	0.174212478	0.125539579	0.987071921
AHDC1	0.240022593	-0.151080388	0.22175186
AHI1	0.141791837	0.155829212	0.998889567
AHNAK	-0.135115707	-0.193585627	0.984544894
AHNAK2	-0.424190639	-0.30262316	0.986298746
AHR	-0.294690067	-0.035612552	0.786834159
AHRR	-0.527687109	0.288503661	0.281221779
AHSA1	0.276348945	0.19975356	0.987304749
AHSA2	-0.51565457	-0.293733416	0.964406324
AIDA	0.264993877	0.261689782	0.999980323
AIF1L	0.236537665	0.233876159	0.999983995
AIFM1	-0.062570314	0.148352651	0.37673482
AIFM2	1.61499649	1.163518059	0.987054451
AIFM3	0.138162772	-0.230864028	0.243634974
AIG1	0.111292462	0.271206614	0.922614275
AIMP1	0.430038205	0.397848635	0.999244965
AIMP2	0.073082972	0.127088197	0.965478814
AIP	0.228984	0.025141165	0.780055545
AJUBA	0.201382987	0.354506513	0.964092731
AK1	0.739012304	-0.318544222	0.369454891
AK2	0.243501911	0.306157172	0.993565845
AK3	0.138523655	0.21214321	0.97866503
AK3P2	0.252103491	0.522118204	0.944223936
AK4	0.333833776	0.465345575	0.986729168
AK5	0.367216507	-0.624265189	0.250960227
AK6	0.58613575	0.524632822	0.99847061
AK7	-0.644273348	-0.154954829	0.852853598
AK8	0.088871344	-0.098214691	0.049879298
AK9	0.547870907	0.33979763	0.973609976
AKAP1	-0.099520163	0.091079258	0.04424271
AKAP10	0.234605847	0.249550568	0.999523932
AKAP11	-0.043311056	-0.083202217	0.953713327
AKAP12	-0.736902393	-0.450017269	0.972009829
AKAP13	-0.425262177	-0.285340328	0.98116012
AKAP17A	-0.014370915	-0.137482711	0.776787676
AKAP5	-0.597955562	-0.291053789	0.945259273
AKAP6	0.483608494	0.291478955	0.9706245
AKAP7	0.55973044	0.497321907	0.998261675
AKAP8	0.259208231	-0.127665119	0.321916286
AKAP8L	0.30277492	0.049011846	0.811013017
AKAP9	-0.259522209	-0.158516528	0.97202925
AKIP1	0.14151986	0.115900427	0.995083976
AKIRIN1	-0.218394953	-0.094847778	0.930257872
AKIRIN1P2	0.912614819	0.103572981	0.782334458
AKIRIN2	1.086427466	0.41841419	0.913993032
AKNA	0.652653881	0.18634242	0.874067725
AKR1A1	-0.117822688	-0.08839549	0.989971346
AKR1B10P1	5.750229304	4.842239611	0.996346144
AKR1B1P1	0.755229199	0.862303753	0.997816203
AKR1B1P2	0.839887387	0.707399331	0.996354123
AKR1B1P3	1.314949829	1.135059126	0.997315263
AKR1B1P4	0.963944252	0.757985522	0.992922657
AKR1B1P7	1.173119773	0.789042279	0.981376028
AKR1C7P	3.157862953	2.377184899	0.990199463
AKR1E2	-0.297902653	-0.032356417	0.779325139
AKR7A2	-0.019310416	-0.013089605	0.982062351
AKR7A2P1	0.008072369	0.14202015	0.746094217
AKT1	0.109428787	0.045488375	0.924360581
AKT1S1	0.155128898	-0.038670281	0.515078125
AKT2	0.114549467	0.050890437	0.933292079
AKT3	0.532369364	0.209880377	0.917173181
AKTIP	-0.052094568	0.086370194	0.240287866
AL008721.2	1.03843601	1.432819322	0.987504001
AL020997.1	0.185812908	0.402299983	0.938439396
AL021808.1	-0.15254608	0.386278189	0.397953685
AL021877.1	0.186317681	-0.077723538	0.380364325
AL022068.1	0.330124706	0.307125545	0.999349344
AL022238.4	0.367684085	0.002633062	0.712152259
AL022311.1	0.285404004	0.303546339	0.99952588
AL023284.4	0.150289899	0.527286328	0.873847664
AL023775.1	0.262989059	0.388806719	0.981874277
AL024493.1	0.420466572	-0.076352815	0.569391029
AL024507.2	-0.076745047	0.251617564	0.470056185
AL024508.2	-0.278434276	0.123748036	0.358980697
AL031058.1	-0.360580748	-0.140034136	0.915128889
AL031133.1	0.909489215	0.661665007	0.987787436
AL031229.1	-0.042880764	0.566406629	0.651709111
AL031282.2	-0.253286699	-0.412179766	0.972658246
AL031587.5	-0.223034828	-0.37441747	0.969366576
AL031587.6	-0.012579483	0.358185404	0.681852799
AL031595.3	0.518723759	-0.092510192	0.571975138
AL031727.1	-0.006689819	0.050327519	0.607768255
AL031729.1	-0.05371993	0.386827146	0.603120527
AL031775.1	-0.777665982	0.004232261	0.703248107
AL031985.3	0.307797625	0.50756108	0.971274238
AL033519.2	-0.070768971	-0.152765578	0.938830215
AL034370.1	0.073683102	0.460853239	0.809875837
AL034549.2	0.457356275	0.885863433	0.95269619
AL035071.1	0.056912623	0.070195485	0.99458414
AL035252.3	-1.455594863	0.127832808	0.642534413
AL035411.1	0.325127216	0.461368322	0.98532589
AL035419.1	0.55600111	0.636668326	0.997720514
AL035458.1	0.691796972	1.170737759	0.968492503
AL035458.2	1.418079879	0.61344731	0.929730404
AL035563.1	0.056994283	0.332501427	0.816405584
AL035587.1	-0.359832205	0.60983116	0.249656381
AL049636.1	0.106311483	0.3781555	0.8720894
AL049779.3	0.020323987	0.665733479	0.728354509
AL049792.1	0.217541711	0.291471554	0.989616437
AL049830.1	0.00382866	0.399926175	0.713843498
AL049840.3	6.84E-04	0.021040657	0.729703146
AL049840.4	0.011768977	-0.045503895	0.507522853
AL049842.1	0.358010182	0.587538492	0.971778436
AL049872.1	0.623335602	0.10383657	0.813685685
AL049873.1	0.09017957	0.247316483	0.906554629
AL049873.2	-0.049571693	0.156776173	0.461026406
AL050331.1	0.225707075	0.14338168	0.976015586
AL050341.2	0.193936001	0.359782613	0.957954267
AL078621.1	0.434900795	0.443529466	0.999951759
AL079352.1	0.069965339	-0.0365469	0.299363197
AL080243.1	-0.130861767	-0.037813427	0.87560804
AL080243.2	0.073979636	0.346834397	0.839057493
AL096870.2	0.03585717	0.49799273	0.756063509
AL109615.3	0.223488563	0.671938799	0.894132823
AL109618.1	0.291630312	0.30520139	0.999741579
AL109741.2	0.276803866	0.219614558	0.993429373
AL109766.1	-0.356345888	0.137488859	0.405171822
AL109918.1	0.258597533	0.361511998	0.986506449
AL117332.1	0.995393429	0.010964654	0.714852472
AL118496.1	0.193284882	0.64925142	0.879469969
AL118505.1	0.9705763	0.554963151	0.964834928
AL118506.1	0.045592893	-0.218524672	0.547780784
AL118516.1	0.799396018	0.759444102	0.999671733
AL118557.1	0.380787454	-0.510928937	0.144414924
AL118558.3	0.633469422	0.964878561	0.979173241
AL121603.2	-0.099708493	-0.117617374	0.996621839
AL121723.1	-0.295738856	0.007003713	0.69016751
AL121821.2	0.025393549	-0.335803555	0.651774291
AL121832.2	-0.42791209	-0.493791862	0.99745533
AL121832.3	0.316656245	0.54108579	0.967432214
AL121845.3	0.111426278	-0.587360924	0.562923985
AL121877.1	0.737301404	0.2024025	0.869068498
AL121886.1	-0.564862382	-0.375140928	0.980234063
AL121949.1	-0.012857637	0.002941647	0.531595498
AL122018.1	0.021714024	0.082666934	0.863548284
AL122020.1	0.05229618	0.320058421	0.811878571
AL122035.1	0.568538514	0.011039083	0.720700544
AL122035.2	0.081215906	0.219286208	0.908674833
AL132656.4	-0.087007019	-0.144624083	0.970428388
AL132777.1	0.702270501	0.500874721	0.986277815
AL132780.2	0.166268975	0.083472384	0.949195721
AL133215.2	0.152776996	0.919666419	0.813425415
AL133216.2	-0.092977614	-0.727518954	0.791041781
AL133243.2	-0.267966352	-0.213261157	0.993600564
AL133243.3	0.786481575	0.434256518	0.960804912
AL133260.1	-0.142061365	1.545497295	0.63941425
AL133267.1	0.391564291	0.239753408	0.972284229
AL133325.1	0.171096099	0.207738221	0.99535487
AL133325.3	0.589161806	0.141396402	0.852599213
AL133338.1	0.501026522	0.827663025	0.971087016
AL133338.2	-0.293637218	-0.236962932	0.99434398
AL133355.1	-0.114181124	-0.079162589	0.983990508
AL133367.1	-0.643523759	0.011873112	0.693942454
AL133410.1	0.303229414	1.215477491	0.85723788
AL133412.1	0.162231256	0.130656567	0.994239235
AL133480.2	-0.115365896	0.230597752	0.316007272
AL133520.1	0.310215965	0.376589499	0.995362726
AL135903.1	0.29883945	0.97997099	0.882610907
AL135905.2	-0.213701795	-0.085799513	0.919650587
AL135925.1	0.146879651	-0.307137259	0.332850233
AL135978.1	0.584491552	0.92384888	0.975612431
AL135999.1	-0.558238718	-0.049010452	0.766239683
AL136116.3	0.234565209	0.372033875	0.97526982
AL136126.1	0.363926106	0.304869932	0.996124007
AL136164.4	-0.538769729	-0.280587323	0.953770306
AL136231.1	0.61006731	1.726637728	0.902282061
AL136295.5	-0.926364134	0.031046055	0.683025421
AL136295.7	-0.627664497	0.34137851	0.283325972
AL136298.3	0.268990573	-0.010916256	0.677852798
AL136370.1	-0.009674566	0.250605738	0.67930311
AL136454.1	0.817969346	0.993013332	0.995361198
AL136981.2	0.597836617	0.215693414	0.90511615
AL137014.1	0.9689124	1.064519078	0.998896513
AL137100.1	0.216067377	0.243734138	0.998194628
AL137222.1	-0.389820703	0.082757421	0.544848016
AL137786.1	-0.868087613	-1.45665106	0.969414194
AL137792.1	0.593708133	-0.095578712	0.585730969
AL137845.2	0.2944915	0.146859065	0.948350449
AL138724.1	0.980463362	0.246688821	0.858268504
AL138752.1	0.642868365	0.45859756	0.986293092
AL138756.1	-0.234506874	-0.055194302	0.850299611
AL138759.1	0.276195835	0.458912697	0.970470942
AL138878.2	0.893801511	0.85723444	0.999782019
AL138963.3	-0.436914997	0.394102687	0.051449685
AL139094.1	0.742533649	0.581036494	0.992638115
AL139095.1	0.14164076	0.17957762	0.993097982
AL139095.2	0.384250338	0.29483559	0.991442718
AL139156.1	-0.289673853	1.070329285	0.497825643
AL139156.2	0.413213792	0.035195695	0.764566565
AL139174.1	0.356063905	0.499600805	0.986220282
AL139276.1	0.585491682	0.621430769	0.999556946
AL139289.2	0.326086734	0.991047536	0.892687142
AL139353.3	0.431086931	0.412026945	0.999744567
AL139384.1	0.141540865	0.218719436	0.97781361
AL139805.1	0.371408323	0.982848715	0.911410869
AL139811.1	-0.002717779	0.245362423	0.699231555
AL139811.2	0.894591418	0.616252228	0.983450184
AL157384.1	0.071877601	-0.262673494	0.495402483
AL157392.3	0.08514254	-0.05287226	0.22767673
AL157713.1	0.179107867	0.091466729	0.9513391
AL157823.1	0.462083328	-0.166455639	0.425613966
AL158201.1	0.118847145	0.479523982	0.856446581
AL158206.1	0.451085411	0.135120034	0.880272731
AL158212.3	0.143174229	0.057488275	0.919662445
AL158801.4	0.232095574	0.287519745	0.99435951
AL158801.5	0.354312597	-0.017517871	0.671326088
AL160006.1	0.286466427	0.133150783	0.939269303
AL160276.1	-0.309901649	0.068415713	0.538046148
AL160286.1	0.151739458	-0.282186928	0.287893467
AL161421.1	-0.975163459	-0.420407563	0.929271885
AL161431.1	-0.140251621	0.193486495	0.157519647
AL161772.1	0.510035129	0.168213391	0.893002061
AL161891.1	1.199010615	0.436070515	0.906203854
AL161909.1	-0.186526937	0.413235391	0.353580218
AL161911.1	0.240627989	0.154431314	0.97701476
AL162231.1	0.091441337	-0.129644076	0.170273005
AL162231.2	0.049880378	0.384400998	0.79222003
AL162311.2	0.300213384	-0.150783702	0.314517325
AL162411.1	0.347683511	0.497044599	0.984725361
AL162586.1	-0.945980442	-0.359668237	0.912242739
AL162730.1	0.032547275	0.141199958	0.847865216
AL163051.1	0.406871981	0.082388683	0.833376878
AL163051.2	0.414089538	0.380111455	0.999086078
AL163973.1	1.153522737	0.923395408	0.993917362
AL353072.1	-0.135818937	0.457838859	0.476804352
AL353151.1	-0.016224168	0.611286998	0.688097144
AL353194.1	-0.539714472	-0.255985719	0.941910459
AL353572.2	-0.490929029	-0.062173961	0.79034569
AL353662.2	0.930102887	0.440923084	0.941844645
AL353692.3	1.003709748	0.539561625	0.957626763
AL353705.3	-0.267619526	-0.404414724	0.979905245
AL353705.4	0.312541911	0.520277496	0.970270998
AL353726.1	0.155582849	0.410209367	0.911909376
AL353743.1	0.725287229	0.03542209	0.740758054
AL353743.3	0.577186743	0.633846536	0.998907313
AL353796.1	-0.465988975	-0.346333341	0.989324652
AL354702.1	0.052003334	0.081003975	0.977045014
AL354714.2	-0.022685785	0.315243115	0.654528791
AL354836.1	0.097268202	0.104987561	0.999272453
AL354872.1	0.635556231	0.484822804	0.991070817
AL354920.1	0.396020905	0.147366416	0.909316931
AL355001.2	0.458541946	0.032159205	0.754844576
AL355032.1	0.066248303	0.522944334	0.790368457
AL355338.1	-0.014932678	0.015299101	0.012119468
AL355472.1	0.147873582	0.126030892	0.996835399
AL355615.1	0.87202202	0.084128744	0.771742063
AL355987.4	-0.045794607	0.32227887	0.600596469
AL356000.1	0.803599568	0.487257833	0.971260193
AL356019.2	0.321541534	-0.018034454	0.666399591
AL356234.1	0.213249968	0.361193828	0.968399475
AL356276.2	-0.047510734	-0.234299962	0.83352787
AL356317.1	0.510203917	0.233878165	0.937444866
AL356432.2	0.020064959	-0.419174979	0.672489174
AL356488.3	-0.032048572	0.386328573	0.646227691
AL356489.2	0.794664605	0.358408909	0.935297635
AL356535.1	-0.143609622	0.333696148	0.369987858
AL356653.1	0.254622179	0.923790464	0.869578358
AL356968.2	0.155771912	0.201641269	0.991865137
AL357055.1	-1.009233524	-0.296127587	0.877587057
AL357055.2	0.185547838	0.734359947	0.858780391
AL357134.1	0.592325143	0.4028544	0.982354402
AL357515.1	0.30829949	0.62898339	0.946153322
AL358176.3	0.372915985	-0.047692234	0.6116928
AL358942.1	0.720931722	0.148788552	0.835435301
AL359075.1	0.051812134	0.193672002	0.865827494
AL359091.1	0.860593368	-0.055743666	0.659922042
AL359183.1	0.410688424	0.400372634	0.999919125
AL359263.1	0.647405428	0.539356143	0.995880948
AL359504.1	0.28072753	0.37474787	0.989868769
AL359504.2	-0.448408737	-0.134133214	0.880093005
AL359643.3	-0.354346441	-0.664986207	0.956567131
AL359915.2	0.280187727	0.414433531	0.981831766
AL359918.1	0.630415995	0.37711276	0.969819807
AL359976.1	-0.1904314	-0.163047051	0.99701257
AL360081.1	0.583050118	0.350579541	0.970371165
AL360270.2	-1.251709659	0.039170564	0.684643686
AL365181.2	0.951610396	0.457567247	0.9436847
AL365181.3	1.830195844	0.985351062	0.957809358
AL365203.1	-0.455863841	0.135527401	0.476282574
AL365203.3	-0.478873546	-0.297175984	0.973668996
AL365205.1	-0.868872545	-0.723087624	0.995833133
AL365258.2	-0.132489388	-0.097577638	0.98868167
AL365277.1	-0.259054892	0.363757253	0.165785936
AL365356.5	-0.708728986	-0.559928772	0.993191755
AL365357.1	-0.087220766	-0.299702128	0.876527811
AL365440.1	0.671718113	0.423643318	0.975300172
AL390039.1	-0.030715538	0.045082233	0.186224179
AL390195.2	0.873008323	0.427729513	0.946099465
AL390719.1	0.424733847	0.440540072	0.999833193
AL390726.6	-1.02658318	-0.414802549	0.920516647
AL390728.1	0.191958461	-0.558759297	0.439000708
AL390728.4	0.234231247	0.115382048	0.946788663
AL390774.1	0.522570691	0.071197578	0.796091639
AL390879.2	-0.167894832	0.389920949	0.369810416
AL390955.1	0.067118509	0.978709576	0.7538286
AL391058.1	-0.155187913	0.032081627	0.549313241
AL391069.2	0.141908628	0.568780652	0.857248825
AL391095.1	0.453165333	0.703716293	0.977341788
AL391244.1	-0.225000628	-0.020574995	0.768560916
AL391244.3	0.590815264	0.378247184	0.976776615
AL391261.1	-0.397387036	-0.203499796	0.951684205
AL391262.1	0.17530796	0.083131024	0.941883435
AL391422.3	0.653392609	0.014117261	0.722216041
AL391684.1	0.192109633	-0.171234352	0.057358405
AL391988.1	0.168336875	0.462378154	0.9063441
AL392172.1	0.502679892	0.48240151	0.999788186
AL441992.1	0.403431153	0.537336674	0.990021544
AL445183.3	0.845233792	0.029883208	0.731649387
AL445189.2	0.013839187	0.332332413	0.735914755
AL445305.1	1.315591557	0.336947841	0.860437338
AL445487.1	0.553591162	0.438226247	0.993303083
AL445524.1	-0.372223889	0.022539323	0.663074727
AL445529.1	0.240671165	0.674875951	0.903537466
AL445647.1	0.424392157	0.430488356	0.999974575
AL450309.1	0.16460666	0.350599597	0.940585284
AL450326.1	0.279326663	-0.002002273	0.702020054
AL450384.2	0.925703212	0.081505514	0.766400557
AL450405.1	0.899787718	0.011817384	0.716331805
AL450487.1	0.914045065	-0.054563838	0.66371459
AL450489.1	0.452002502	0.39084913	0.997378207
AL450998.1	-0.107524984	-0.102919417	0.999760607
AL451081.2	-0.255980646	0.483862995	0.294366938
AL451142.1	1.214070013	1.132662459	0.999398846
AL451165.2	1.001194541	1.303454998	0.99150893
AL512306.1	0.160663359	0.50142993	0.889144999
AL512353.3	0.167722859	0.178460221	0.999519343
AL512361.1	-0.235700854	0.58873019	0.393638266
AL512408.1	-0.923554427	-0.207117608	0.844702708
AL512488.1	-1.094724488	-0.520254565	0.942167762
AL512504.2	-0.142059183	-0.165481694	0.997112338
AL512633.1	0.235335566	-0.057316181	0.519698882
AL512844.1	0.226775229	0.22562993	0.999996796
AL512844.2	-0.477661406	0.326771129	0.184358416
AL513165.1	0.551730461	0.645667529	0.996936857
AL513175.1	1.142068026	0.422452865	0.908504675
AL513175.2	0.663951057	0.060652232	0.768501428
AL513302.2	0.275961364	0.25514156	0.999232523
AL513318.2	-0.153979511	0.022652148	0.596661416
AL513477.1	0.061937738	0.180883082	0.898044148
AL513497.1	0.540281039	0.623709092	0.997441256
AL513523.1	0.372188234	0.921876276	0.920404976
AL513550.1	0.207507946	0.327742727	0.975686439
AL583856.1	0.253831458	0.142685475	0.962887538
AL589674.2	0.557275919	0.383206345	0.983299554
AL590094.1	0.527143843	0.2746842	0.953838256
AL590286.1	0.144443309	0.525491663	0.869231591
AL590428.1	0.131162105	0.167167939	0.992795433
AL590617.1	-0.27758411	-0.139692548	0.94949969
AL590617.2	0.36973745	0.468638856	0.993113595
AL590666.2	1.939360956	0.64024041	0.893132738
AL590682.1	-0.052572898	0.140175509	0.41376259
AL590762.1	0.112240181	-0.135583008	0.09377627
AL590762.3	0.767708243	0.679199522	0.998134293
AL590867.2	-0.036834619	0.024165569	0.203349303
AL591135.1	0.309759986	0.196682084	0.975968149
AL591848.4	-0.016642877	-0.056407961	0.878303809
AL592293.2	0.469952041	0.537230188	0.997776423
AL592437.1	0.151382963	-0.007351791	0.671974769
AL592494.2	0.314634089	0.469960264	0.980961748
AL596087.1	0.151418984	0.140849637	0.999346748
AL596202.1	0.699541782	0.300713724	0.928884127
AL603766.1	0.003429865	-0.129815258	0.688184071
AL603865.1	0.201535458	0.347118081	0.966552195
AL604028.1	0.499358424	0.357977429	0.986673966
AL606490.2	0.060292271	0.278455053	0.840730377
AL606834.2	-0.050584082	-0.257011441	0.830347381
AL645568.1	0.668766802	1.086578911	0.972822106
AL645608.1	0.051903614	0.062632353	0.995641499
AL645608.3	-0.590021731	-0.657875207	0.998524989
AL645608.8	-0.308555932	-0.793590954	0.915287336
AL662791.2	0.020050625	0.137492162	0.801744477
AL662795.2	-0.139366812	-0.19528987	0.986323585
AL663058.1	0.8566203	0.356383701	0.924472866
AL669983.1	0.628544	0.16872502	0.866253248
AL671986.1	1.436568546	0.63009771	0.931582623
AL691432.2	-0.243906767	0.718057895	0.442110632
AL713999.1	-0.014809726	0.02986015	0.319289814
AL731569.1	-0.149674739	0.375863884	0.395333955
AL732414.1	-0.002477926	0.058127668	0.676349244
AL807761.2	0.404644886	0.142905605	0.902219297
AL928654.2	-0.521758629	-0.374882236	0.98684767
AL928654.5	0.177217994	0.217303649	0.994877778
AL929302.1	-0.047200738	0.150424781	0.462971676
AL953862.1	0.366618472	-0.008018604	0.691475715
ALAD	-0.150286778	-0.166340782	0.998717071
ALAS1	0.452102816	0.303409017	0.981177598
ALCAM	-0.144301228	-0.044756282	0.884839155
ALDH16A1	0.99514895	0.118877425	0.785987428
ALDH18A1	-0.131750612	-0.127883563	0.999889102
ALDH1A1	0.09080409	0.339608168	0.86575923
ALDH1A3	-0.540111815	-0.571114686	0.99961103
ALDH1B1	0.261486491	0.236981627	0.998793813
ALDH1L1	2.670656912	2.086870381	0.992555331
ALDH1L2	1.743326748	1.444797172	0.99564457
ALDH2	0.952627243	0.893139122	0.999481034
ALDH3B1	-0.246989078	-0.189023421	0.991278253
ALDH4A1	0.639237179	0.017004395	0.725659886
ALDH5A1	-0.1705187	-0.042945009	0.858386711
ALDH6A1	-0.262867734	0.122163193	0.34323628
ALDH7A1	-0.283667264	-0.075659911	0.865451509
ALDH7A1P1	-0.125450387	0.035373096	0.488670024
ALDH9A1	0.317473895	0.38518081	0.995389581
ALDOA	1.057468111	0.80658745	0.991064172
ALDOAP1	0.762310849	0.854824155	0.998367616
ALDOAP2	1.522585408	0.889273414	0.967211387
ALDOC	0.393086435	0.422086367	0.9993678
ALG1	-0.154881618	-0.120666495	0.992378792
ALG10	0.045631419	0.232451531	0.830072926
ALG10B	0.399430963	0.531945981	0.990029525
ALG11	0.164775638	0.153402725	0.999361802
ALG12	-0.191967898	0.005450618	0.686752859
ALG13	-0.049463605	0.039032873	0.117055866
ALG14	0.49156896	0.488952903	0.999996441
ALG1L15P	0.076048308	-0.073995156	0.01368242
ALG2	-0.215472902	-0.182558206	0.996598305
ALG3	0.172109496	0.257312529	0.98087885
ALG3P1	-0.295495329	0.119432067	0.390612633
ALG5	0.048035453	0.217571212	0.842922799
ALG6	0.508630046	0.683588193	0.989403052
ALG8	0.249975896	0.365626343	0.982807065
ALG9	0.417644654	0.983502791	0.927239523
ALKBH1	0.057591838	0.037202304	0.97764046
ALKBH2	0.382137711	0.261882377	0.983009726
ALKBH3	0.621750536	0.230634151	0.908887044
ALKBH4	0.229365885	-0.029151365	0.612311103
ALKBH5	0.034373957	-0.007270808	0.545470044
ALKBH6	0.393823481	-0.238843744	0.237927958
ALKBH7	0.328489246	-0.12946896	0.39857105
ALKBH8	0.533668281	0.447336285	0.996150026
ALMS1	0.097601783	0.077863819	0.993732524
ALMS1-IT1	0.242397613	0.278623119	0.99759166
ALOX12-AS1	-0.595580021	-0.154829596	0.862268975
ALOX12B	-0.285394419	-0.103030564	0.905199417
ALOX12P2	0.459299871	0.424026531	0.999203651
ALOX5	-1.826783533	-1.793927544	0.99995883
ALOXE3	-1.665292309	-1.423008528	0.996936784
ALPK1	0.327279073	0.309196596	0.99959667
ALPK2	0.596747051	0.18692384	0.886143193
ALS2	0.27238165	0.184135493	0.981824748
ALS2CL	0.290728862	-0.340391433	0.078446937
ALX1	0.131753549	0.398569331	0.893309702
ALX4	0.924224965	0.400455867	0.929946787
ALYREF	0.519171341	0.350681985	0.981752342
AMACR	0.069364368	0.173516095	0.919062669
AMBP	3.746370864	3.234220967	0.997319407
AMBRA1	-0.194207192	-0.218127802	0.998321508
AMD1	0.165430835	0.08797813	0.956328193
AMD1P2	1.549809119	1.286389953	0.995714593
AMDHD1	-0.226674707	-0.030174218	0.7942286
AMDHD2	0.40842234	0.099505548	0.854390293
AMER1	0.061970915	-0.038718348	0.225011806
AMFR	0.210252853	0.175149027	0.995877497
AMH	0.740471961	-0.070989973	0.636397607
AMIGO1	-0.040940729	-0.120472202	0.897023867
AMIGO2	-0.367543292	-0.004503094	0.715716448
AMMECR1	0.081349488	-0.121547087	0.194341367
AMMECR1L	0.056887915	0.098500464	0.965962553
AMN1	1.381552932	1.05647421	0.991227436
AMOTL1	-0.228242348	-0.200172571	0.997860458
AMOTL2	0.177348543	0.004302777	0.72404933
AMPD2	-0.066741687	-0.162441866	0.922780679
AMPD3	1.442129062	0.361213509	0.857721562
AMZ2	0.276077225	0.089220139	0.890286951
AMZ2P1	0.322478344	0.06003282	0.824575855
ANAPC1	0.255389904	0.207068387	0.99458539
ANAPC10	0.545173061	0.334857282	0.972610445
ANAPC11	0.509870916	0.335560745	0.979399629
ANAPC13	0.121977824	0.066269243	0.95889288
ANAPC15	0.195493409	0.388673317	0.949432631
ANAPC16	0.167561265	0.263054299	0.976282677
ANAPC2	0.137581444	-0.120462152	0.066196761
ANAPC4	0.197528546	0.145476113	0.988680467
ANAPC5	0.230547168	0.288542895	0.993816515
ANAPC7	0.098590027	0.186395278	0.955668211
ANG	-0.050411731	0.687323111	0.653488655
ANGEL1	-0.054630592	0.098369042	0.274862132
ANGEL2	0.19865303	0.080217751	0.920431664
ANGPT1	0.287629293	0.199433492	0.983998042
ANGPTL4	0.289164667	0.507230953	0.964496641
ANK1	-0.927036675	-0.196522476	0.838375172
ANK2	0.830763938	0.68264441	0.995244723
ANK3	-0.41043876	-0.295013648	0.986877362
ANKAR	0.655107638	0.279506133	0.927874317
ANKDD1A	-0.076565608	0.198633206	0.405464359
ANKEF1	0.463244307	0.276597798	0.969620365
ANKFY1	-0.110100222	-0.085020404	0.991840362
ANKH	-0.183260216	0.002927509	0.695722267
ANKHD1	0.433868254	0.297402787	0.983029568
ANKHD1-EIF4EBP3	-0.746364888	-0.016038433	0.722134895
ANKIB1	0.007479456	-0.017453906	0.371426232
ANKLE2	-0.058692022	-0.019113342	0.891308138
ANKMY1	0.213821489	0.078236056	0.907024047
ANKMY2	-0.109865844	-0.070827899	0.9774488
ANKRA2	-0.177630076	-0.19047893	0.999391381
ANKRD1	0.191301082	0.045928541	0.852643287
ANKRD10	0.132082546	-0.016235781	0.615555159
ANKRD10-IT1	-0.043726066	0.460714754	0.637132712
ANKRD11	0.370129646	0.169392374	0.937230465
ANKRD12	0.080277069	0.02887784	0.90471581
ANKRD13A	-0.029313771	0.092744593	0.461126531
ANKRD13B	0.052197143	-0.206346542	0.512107618
ANKRD13C	0.352532826	-0.035734076	0.632192249
ANKRD13D	0.214457315	-0.007554454	0.681775435
ANKRD16	0.304073112	0.129915283	0.928061371
ANKRD17	0.266079858	0.049815031	0.825153561
ANKRD18A	0.147338684	0.305256228	0.94417711
ANKRD18B	0.003270238	0.215100337	0.717774201
ANKRD2	1.363685922	0.503801811	0.908335305
ANKRD23	0.163435474	0.253547064	0.97743682
ANKRD26	0.044775078	-0.010487453	0.527215772
ANKRD27	0.264452542	0.204320032	0.991872732
ANKRD28	0.382488664	0.131368482	0.898452565
ANKRD29	0.175420735	0.373058969	0.940785907
ANKRD30A	-0.009786305	0.256386857	0.67962156
ANKRD31	0.335269027	0.19367629	0.965988697
ANKRD33B	0.167443221	0.269054158	0.973958787
ANKRD34A	-0.065868074	-0.311009282	0.838269839
ANKRD36	0.006703549	0.541160441	0.715811051
ANKRD36C	0.213577243	-0.226357331	0.029037756
ANKRD37	-0.176051182	0.052823746	0.474061327
ANKRD39	0.772641182	0.491433708	0.976137655
ANKRD40	0.094045288	0.041242347	0.931559514
ANKRD42	0.265450098	0.103809897	0.916076283
ANKRD44	-0.181137222	0.057932064	0.458098356
ANKRD46	-0.07667924	-0.012901282	0.814627681
ANKRD49	0.44532763	0.485102699	0.999087506
ANKRD50	-0.268178866	-0.396832982	0.981795789
ANKRD52	-0.152547685	-0.114321436	0.989896381
ANKRD54	0.079334882	0.01886889	0.851530954
ANKRD6	-0.287017156	-0.258099714	0.998595904
ANKRD9	-0.3851437	-0.318449147	0.99553734
ANKS1A	0.009863053	-0.017809664	0.276009121
ANKS3	0.132361901	0.005332496	0.734997932
ANKS4B	-0.353414938	0.694350043	0.309423847
ANKS6	0.050166828	0.041507866	0.995568932
ANKZF1	-0.056958533	9.23E-04	0.695561052
ANLN	0.237416253	0.510206727	0.939418561
ANO1	0.451145312	-0.211985651	0.339262474
ANO10	0.191076071	0.222883369	0.997061064
ANO5	0.022530772	0.10028933	0.844904622
ANO6	0.163797508	0.097719928	0.969530382
ANO7	-0.005800453	-0.32351401	0.719669205
ANO8	-0.008327021	-0.131668099	0.750326976
ANO9	-0.951491879	-0.779601835	0.995106343
ANP32A	0.267667493	0.268826388	0.999997667
ANP32AP1	0.21722359	0.297970011	0.987939564
ANP32B	0.489563063	0.431764052	0.998037981
ANP32BP1	0.707744817	0.629881877	0.998310106
ANP32C	0.169288462	0.387430684	0.931074944
ANP32D	0.293706469	0.552962722	0.956177273
ANP32E	0.765608925	0.825022287	0.99930314
ANPEP	-1.572143891	-0.904566572	0.965540293
ANTXR1	-0.226444583	-0.105916003	0.940092664
ANTXR2	-0.471789988	-0.381037628	0.994385716
ANXA1	0.492115753	0.357783136	0.987738221
ANXA10	2.869379893	1.806401103	0.975119266
ANXA11	-0.3239926	-0.153121771	0.941446049
ANXA13	-1.028631802	-0.183277238	0.820178795
ANXA2	0.064721188	0.214425466	0.88126773
ANXA2P1	-0.165836448	0.335125273	0.320142487
ANXA2P2	0.119856833	0.23161998	0.952980858
ANXA2P3	0.060425011	0.148098939	0.921833918
ANXA2R	-0.451942987	-0.229461088	0.950612618
ANXA3	-0.393921032	-0.254929471	0.977817199
ANXA4	-0.950358239	-0.358383197	0.911127446
ANXA5	-0.099490022	0.076545357	0.129247923
ANXA6	0.168887779	0.0700899	0.924138959
ANXA7	0.751220646	0.585672117	0.992420029
ANXA9	-0.020406033	0.018275095	0.055006247
AOC2	-0.042050123	-0.106938309	0.916820999
AOC3	-0.143044448	-0.160533642	0.99834465
AOX1	-0.909975119	-0.695223866	0.991169184
AP000347.2	-0.268944196	-0.223778728	0.995825045
AP000350.2	-0.036130221	-0.051515598	0.984939958
AP000357.1	-0.240150334	0.089636041	0.415200184
AP000439.2	-0.388901681	0.200071297	0.305302257
AP000580.1	-0.130611914	-0.114273487	0.99778172
AP000654.2	0.67863632	0.460157642	0.982089536
AP000769.1	-0.924287769	-0.199289591	0.840259323
AP000786.1	0.146188181	-0.312631732	0.341018951
AP000866.1	0.992179827	0.648100611	0.978699037
AP000873.2	0.620594415	0.022062589	0.731782663
AP000894.1	0.297688496	0.635729984	0.940240171
AP000907.1	0.329986094	0.020109842	0.748809712
AP000911.2	0.08793113	0.189628004	0.938958088
AP000919.1	0.544274242	0.206791834	0.91214738
AP000942.1	0.220674527	0.430567803	0.951787525
AP001000.1	-0.120874506	0.152345743	0.114429596
AP001024.1	0.523820758	0.028620535	0.744631056
AP001062.1	-0.274453386	-0.11028875	0.919771327
AP001065.1	-0.149070404	0.384136929	0.403393095
AP001094.4	0.600971005	0.017257817	0.727112714
AP001157.1	-0.832575914	-0.476733869	0.964995904
AP001160.3	0.485820498	0.399359982	0.995263607
AP001207.1	1.480603332	1.3073265	0.998074106
AP001207.2	0.388087784	0.540570626	0.986786289
AP001258.1	-0.010943497	0.287871218	0.679734944
AP001273.1	0.800587509	0.620166904	0.992033088
AP001282.1	1.57151836	1.116823473	0.985996269
AP001284.1	0.774693556	0.622089949	0.994084722
AP001324.1	-0.07006566	0.171700765	0.387534634
AP001357.2	0.874604202	0.176278908	0.832877314
AP001372.2	-0.343111082	-0.214088592	0.974223152
AP001453.2	-0.931330032	-0.15876943	0.815880825
AP001453.3	-0.476052045	0.383620548	0.106903285
AP001486.2	0.737474779	0.394405991	0.957006892
AP001505.2	0.141749706	0.208198475	0.982445737
AP001528.1	0.2220925	0.489625071	0.936052804
AP001972.5	-0.959944793	-0.276976267	0.875419197
AP002353.1	0.611938419	0.410103961	0.98105296
AP002360.1	0.392869489	0.213866425	0.959129224
AP002360.2	0.351601672	0.5009812	0.984995628
AP002387.1	0.589404365	0.17856089	0.881750563
AP002414.1	-0.056523541	-0.447469572	0.790148249
AP002414.2	0.264440196	0.441455753	0.969967139
AP002414.4	0.817400186	-0.028316179	0.682202143
AP002472.1	0.112721049	0.381525819	0.878480986
AP002478.1	1.628716391	1.038490545	0.976379519
AP002490.1	0.034448549	0.379368557	0.768155157
AP002495.1	-0.269552345	0.15291799	0.266121452
AP002748.3	0.086657894	-0.62053299	0.602511975
AP002761.4	-0.767039166	-0.888137741	0.99733425
AP002765.1	0.340236582	0.154349544	0.936069255
AP002784.2	0.088389491	0.13596351	0.9782483
AP002807.1	-0.948390075	-0.592808092	0.974402155
AP002851.1	-0.029404868	0.271981607	0.627005289
AP002884.3	1.674891737	0.739747925	0.932510259
AP002990.1	-0.610185737	-0.712706562	0.997010525
AP003040.1	0.214123592	0.219976679	0.999909113
AP003057.1	-0.486507381	-0.268049674	0.960552949
AP003068.2	-0.169730273	0.392406082	0.368282185
AP003097.1	0.162358721	0.08473028	0.954024763
AP003108.3	0.522249028	0.38431199	0.988621746
AP003119.3	0.692402731	0.556269684	0.994109539
AP003356.1	-0.340129259	-0.010533782	0.728656471
AP003385.3	0.102318814	0.118930259	0.997193317
AP003392.4	-0.390450937	0.176762456	0.352545399
AP003469.4	-0.031878232	-0.124585469	0.860320416
AP003486.1	0.35941036	0.159795119	0.933393256
AP004242.1	-0.064773776	0.08198097	0.116453571
AP004609.3	0.277947219	0.139824763	0.949454254
AP005119.2	-0.163898823	0.01408469	0.643967922
AP005403.1	0.469855676	0.785547638	0.969806931
AP005482.3	0.601734663	-0.008735133	0.696768594
AP006284.1	-1.658455157	-1.194732252	0.987048346
AP006296.1	0.246825951	0.347022637	0.986062953
AP006621.3	-0.243034284	-0.217014779	0.998404418
AP006621.5	-0.514389993	-0.436983046	0.996706338
AP1AR	0.444834573	0.32334466	0.987723628
AP1B1	0.07432631	-0.002009766	0.687735407
AP1G1	0.293331748	0.182507737	0.973934065
AP1G2	-0.51263102	-0.255647052	0.948352756
AP1M1	0.204407708	-0.021037142	0.631000101
AP1M2	2.442728708	2.105153465	0.997256502
AP1S1	0.351685868	0.29452834	0.996111108
AP1S2	1.275241342	0.571101857	0.934357978
AP1S3	-0.378558236	-0.226003051	0.969606258
AP2A1	-0.013399396	-0.155649121	0.765149613
AP2A2	0.090459268	-0.086767606	0.020825618
AP2B1	0.505447387	0.364170897	0.987059288
AP2M1	-0.056037244	0.015325447	0.495525067
AP2S1	0.255697872	0.284983359	0.998536346
AP3B1	0.189470716	0.036509023	0.828125135
AP3B2	-0.237568278	-0.566978164	0.92543516
AP3D1	0.017832245	-0.073329813	0.519999086
AP3M1	0.195910004	0.22354129	0.997837287
AP3M2	0.212134409	0.249349135	0.996764251
AP3S1	0.910855263	0.293483141	0.889888628
AP3S2	0.186982891	0.138809564	0.989244033
AP4B1	0.13378337	0.229826754	0.966840827
AP4E1	0.564926396	0.255405028	0.935615891
AP4M1	-0.192428099	0.094592355	0.322638049
AP4S1	0.145460217	-0.028986826	0.55527881
AP5B1	0.276080579	-0.213053814	0.127797187
AP5M1	-0.09516332	0.022773701	0.523116883
AP5S1	0.092673547	0.028363848	0.883089778
AP5Z1	0.468576734	-0.165273629	0.431637679
APAF1	-0.590812224	-0.333345891	0.963314491
APBA1	-0.6465891	0.045919766	0.655238827
APBA2	0.111204211	-0.066488551	0.244037571
APBA3	0.882053234	0.021729383	0.724306605
APBB1	-0.017973408	-0.00859746	0.943012654
APBB1IP	0.945887463	0.72698769	0.991547215
APBB2	-0.019849061	-0.053122096	0.909875774
APBB3	-0.480216543	-0.350286668	0.987982317
APC	-0.082742999	-0.189487986	0.930987442
APC2	0.230908693	-0.298907893	0.1273006
APEH	-0.292349312	-0.070367362	0.852944998
APEX1	-0.099504648	0.114072913	0.068052457
APEX2	-0.214964534	-0.048864895	0.846254809
APH1A	-0.088721396	0.00442622	0.670995442
APH1B	-0.293844962	-0.18119758	0.973017177
API5	0.217659069	0.181777393	0.99598947
API5P1	-0.100974139	-0.0871222	0.997299364
API5P2	-0.007780455	-0.051850258	0.804208832
APIP	0.491554947	0.294980853	0.970159897
APLF	0.465178532	0.168895089	0.905973658
APLP1	-0.190358391	-0.205401118	0.999278413
APLP2	-0.094447529	-0.054219725	0.965285736
APMAP	-0.226228633	-0.068103313	0.880921871
APOBEC3B	0.608017485	1.074108755	0.963689953
APOBEC3C	-0.3659091	-0.047582761	0.792387144
APOBEC3F	-0.071980686	-0.061417577	0.996879554
APOC1	1.810068877	1.598643334	0.99808197
APOD	-1.068378224	-0.372039372	0.900315435
APOE	-0.49218621	-0.624086164	0.993091236
APOH	-0.425920501	0.322445129	0.136965448
APOL1	0.976621157	0.027613013	0.726809079
APOL2	0.701347339	0.143398101	0.834419883
APOL6	0.18746133	0.073919486	0.9172009
APOLD1	0.758140001	0.457641777	0.970786708
APOM	0.117407385	0.180533029	0.978283338
APOO	0.299744564	0.244345149	0.994856251
APOOL	0.295791048	0.252222794	0.996854618
APOOP5	-0.13511034	0.209403466	0.210800733
APOPT1	0.269227232	0.157587641	0.967452856
APP	-0.189312652	-0.153481047	0.994581264
APPBP2	0.186640975	0.062209018	0.89441717
APPL1	0.319438255	0.419660831	0.990931075
APPL2	-0.292731708	-0.007210961	0.724305465
APRT	0.425201307	0.127420991	0.88032846
APTR	-0.124297625	0.238251196	0.299849806
APTX	0.215716623	0.147088576	0.982575598
AQP11	1.017272687	0.269973826	0.864828162
AQP3	-0.618053398	-0.385975326	0.974310516
AQR	-0.076161409	-0.065365793	0.997103356
AR	1.285063866	0.822924043	0.976801473
ARAF	-0.001170802	0.020532346	0.665704515
ARAP1	-0.007972157	-0.091353994	0.765902801
ARAP2	0.208264336	-0.035451807	0.578419004
ARAP3	0.286408726	0.21315212	0.989418417
ARCN1	0.073387119	0.064234528	0.997795822
AREG	-0.131008132	-0.039634005	0.881568824
AREL1	-0.180528287	-0.09290058	0.952292149
ARF1	0.149205242	0.063518781	0.927576584
ARF1P2	-0.18372983	0.253417428	0.157426703
ARF3	-0.17730888	-0.032625771	0.823394953
ARF4	0.066854406	0.124857406	0.9571511
ARF4P1	0.778848185	-0.006926592	0.7007905
ARF5	-0.115049688	-0.116998317	0.999964744
ARF6	-0.275339609	-0.150477761	0.959596146
ARFGAP1	-0.013961745	-0.207334605	0.753017425
ARFGAP2	-0.323666749	-0.126977649	0.916506338
ARFGAP3	-0.393818221	-0.305523877	0.992124075
ARFGEF1	-0.004368188	-0.016682825	0.863155825
ARFGEF2	-0.028837001	-0.024361872	0.996480516
ARFGEF3	-0.251857996	-0.105374264	0.925235125
ARFIP1	0.17732978	0.223361985	0.993465693
ARFIP2	-0.112068483	-0.045083431	0.91991845
ARFRP1	0.646923026	0.175772617	0.867770827
ARG2	0.081517571	-0.367674017	0.537286038
ARGLU1	-0.090313368	-0.035394061	0.916365179
ARHGAP1	-0.614659072	-0.213901315	0.900226769
ARHGAP10	0.207486519	0.051618625	0.856901729
ARHGAP11A	0.50062218	0.656308009	0.991066868
ARHGAP11B	0.286852217	0.535907605	0.957110164
ARHGAP12	-0.183987636	-0.105707707	0.965376928
ARHGAP17	0.392356485	0.101352747	0.861486541
ARHGAP18	-0.066938566	0.105729979	0.219194872
ARHGAP19	0.672646329	0.646524112	0.999803998
ARHGAP21	0.075146547	0.03584013	0.942630867
ARHGAP22	1.165274096	0.356535071	0.88304892
ARHGAP23	-0.361699429	-0.203143356	0.962786778
ARHGAP24	-0.231377261	-0.135832173	0.967777158
ARHGAP26	-0.43646147	-0.009317396	0.722037294
ARHGAP27	-0.142101683	-0.105869982	0.989493536
ARHGAP29	-0.306258991	-0.265109321	0.997416636
ARHGAP31	0.115317898	-0.205425021	0.270462291
ARHGAP32	0.188489981	0.127039346	0.981558355
ARHGAP33	0.793842389	0.185886713	0.849699235
ARHGAP35	0.428372895	0.210773515	0.946641932
ARHGAP39	0.353948899	-0.263778015	0.144441355
ARHGAP4	-0.685222513	-0.906156659	0.990499963
ARHGAP42	0.313767388	0.276965961	0.998065121
ARHGAP44	0.566929661	-0.082458606	0.597967829
ARHGAP45	-0.23821401	-0.434187983	0.96005496
ARHGAP5	0.206302858	0.033087669	0.81016161
ARHGAP5-AS1	0.0398807	-0.070806696	0.269093546
[truncated: 13,148 more rows]
