# Supplementary material for: NRF2 supports non-small cell lung cancer growth independently of CBP/p300-enhanced glutathione synthesis
Source: EMBO Rep. 2025 May 14;26(12):3106–37. doi: 10.1038/s44319-025-00463-z (PMC12187939; doi:10.1038/s44319-025-00463-z)
Supplement: Supplementary file 13 — Source data Fig. 3 [file 44319_2025_463_MOESM13_ESM.zip › Figure 3/Figure_3D.csv]

## Sheet: NFE2L2
	rep1		rep2		rep3
Luciferase - control	0.92451	1.08165	1.04159	0.960075	0.993706	1.00633
Luciferase - dox	0.245611	0.294084	0.234862	0.211156	0.233893	0.288277
WT NRF2 - control	0.893039	1.11977	1.0396	0.961905	0.955453	1.04662
WT NRF2 - dox	0.186669	0.228357	0.2794	0.25356	0.217363	0.241086
Neh4/5mut - control	0.889187	1.12462	1.04917	0.953134	0.856712	1.16725
Neh4/5mut - dox	0.22438	0.273839	0.2498	0.206586	0.213815	0.275383
ΔNeh1 - control	0.946267	1.05678	1.16075	0.861515	0.855037	1.16954
ΔNeh1 - dox	0.235142	0.264562	0.457783	0.367992	0.335876	0.428223
	#rep1 shown in Fig 3D

## Sheet: FLAG
	rep1		rep2		rep3
Luciferase - control	0.942969	1.06048	1.07575	0.929584	0.96888	1.03212
Luciferase - dox	252.886	303.397	193.693	170.863	116.776	138.011
WT NRF2 - control	0.90201	1.10863	1.05443	0.948383	0.945549	1.05759
WT NRF2 - dox	96.5176	117.239	171.197	153.284	133.684	149.891
Neh4/5mut - control	0.917499	1.08992	1.046	0.956024	0.8742	1.1439
Neh4/5mut - dox	226.238	262.451	119.756	103.427	85.7038	110.51
ΔNeh1 - control	0.940335	1.06345	1.14947	0.869966	0.882104	1.13365
ΔNeh1 - dox	81.5268	92.4013	157.8	128.341	72.4076	91.5963
	#rep1 shown in Fig 3D
