# Supplementary material for: NRF2 supports non-small cell lung cancer growth independently of CBP/p300-enhanced glutathione synthesis
Source: EMBO Rep. 2025 May 14;26(12):3106–37. doi: 10.1038/s44319-025-00463-z (PMC12187939; doi:10.1038/s44319-025-00463-z)
Supplement: Supplementary file 14 — Source data Fig. 4 [file 44319_2025_463_MOESM14_ESM.zip]

Archive with 12 entries (11 files):
- Figure 4/
- __MACOSX/._Figure 4
- Figure 4/.DS_Store
- __MACOSX/Figure 4/._.DS_Store
- Figure 4/Figure_4B.pdf
- __MACOSX/Figure 4/._Figure_4B.pdf
- Figure 4/Figure_4A.csv
- __MACOSX/Figure 4/._Figure_4A.csv
- Figure 4/Figure_4C.csv
- __MACOSX/Figure 4/._Figure_4C.csv
- Figure 4/Figure_4D.csv
- __MACOSX/Figure 4/._Figure_4D.csv
