# Supplementary material for: NRF2 supports non-small cell lung cancer growth independently of CBP/p300-enhanced glutathione synthesis
Source: EMBO Rep. 2025 May 14;26(12):3106–37. doi: 10.1038/s44319-025-00463-z (PMC12187939; doi:10.1038/s44319-025-00463-z)
Supplement: Supplementary file 14 — Source data Fig. 4 [file 44319_2025_463_MOESM14_ESM.zip › Figure 4/Figure_4A.csv]

## Sheet: rep1 - displayed
Time (h)	Luciferase - control		WT NRF2 - control		Neh4/5mut - control		ΔNeh1- control		Luciferase - dox		WT NRF2 - dox		Neh4/5mut - dox		ΔNeh1 - dox
	mean	SEM	mean	SEM	mean	SEM	mean	SEM	mean	SEM	mean	SEM	mean	SEM	mean	SEM
0	6.33641	1.17541	5.04423	0.736813	5.53737	0.531234	4.21229	0.305568	4.85842	0.715599	4.96767	0.859215	6.25389	1.12297	5.24592	1.30058
3.98333	6.20855	1.24804	5.14728	0.712192	5.49407	0.543986	4.18055	0.319066	4.99812	0.747038	4.98998	0.883348	6.62479	1.26351	5.35534	1.39101
8	7.57765	1.4899	5.93234	0.855902	6.48054	0.701369	4.8465	0.375523	5.69168	0.870496	5.80201	1.01828	7.55291	1.41259	5.98106	1.48599
12	8.26319	1.6493	6.64009	0.916037	7.02197	0.669036	5.40047	0.391038	6.33516	0.942041	6.43349	1.13885	7.95702	1.40091	6.53277	1.71059
16	9.18197	1.85338	6.65653	0.848449	7.8623	0.830199	5.94271	0.420494	6.93296	1.04407	6.67525	1.17218	8.83241	1.62411	7.32784	1.94119
20	9.60546	1.94562	7.58059	1.0476	8.14986	0.781391	6.46692	0.506566	7.65904	1.18281	7.67921	1.38671	9.5678	1.74928	7.44853	1.87867
24	11.1072	2.30888	8.23414	1.24301	9.24701	0.987589	6.883	0.554519	8.01773	1.3265	7.99072	1.43922	10.1976	1.84414	8.04559	2.12382
27.9833	11.039	2.30171	8.72339	1.22042	9.72384	0.957962	7.44841	0.588695	8.12908	1.1553	8.85718	1.6002	10.6536	1.98288	8.3015	2.15362
32	14.3027	2.85037	10.4438	1.53153	11.4834	1.10103	8.99807	0.758303	9.15194	1.28812	9.47813	1.68746	12.0924	2.33458	8.87592	2.23137
36	13.3972	2.99433	10.5378	1.4765	11.3063	1.0604	8.84273	0.747304	9.33264	1.39477	9.97588	1.90057	12.4926	2.25323	9.49308	2.5021
40	14.408	2.93114	11.23	1.55265	13.0194	1.26635	9.79064	0.820492	9.81609	1.41613	10.6539	1.97993	13.2755	2.57628	9.94934	2.56981
44	16.6327	3.44928	12.7606	1.79487	13.7381	1.34117	10.9618	0.941536	10.1041	1.41923	11.4272	2.06812	13.7572	2.55868	10.3144	2.76931
48	19.8063	3.98264	14.5533	1.97894	15.9181	1.56713	12.4105	1.09531	11.0896	1.5933	12.4892	2.29123	15.7833	2.8226	10.7639	2.79109
51.9833	21.4628	4.18549	15.8934	2.16134	17.2502	1.60122	14.0315	1.1161	11.2502	1.59787	13.0385	2.35617	15.9254	2.9485	11.5268	2.94313
56	23.5594	4.35671	16.8142	2.25538	18.8684	1.68528	15.0345	1.25168	11.6272	1.72024	14.1411	2.54594	17.3875	3.16647	12.0171	3.08542
60	23.1084	4.29482	17.9548	2.55264	19.272	1.75125	15.1152	1.16793	11.583	1.67847	15.0035	2.68953	17.8552	3.36419	12.0492	3.13498
64	24.4278	4.61213	19.4608	2.71632	20.9043	1.92675	16.7573	1.34248	12.185	1.86596	15.8489	2.91389	19.1222	3.52932	12.023	3.08138
68	26.9575	4.90557	21.2679	3.01335	22.4391	2.06566	18.0206	1.4717	12.2431	1.83696	16.8264	3.08925	20.2427	3.63576	12.9859	3.39673
72	30.0873	5.07042	24.1751	3.28157	25.3737	2.25684	20.0371	1.60855	13.4394	2.04208	18.312	3.24517	22.084	3.91032	13.6274	3.42643
75.9833	31.6386	5.10031	25.7115	3.4884	27.7973	2.61068	22.1614	1.69903	13.9877	2.23559	19.2193	3.33937	23.4325	4.2112	14.6921	3.82966
80	36.9833	5.34719	29.6254	3.78475	31.5163	2.89124	25.7807	2.01974	14.5276	2.29902	20.7595	3.66091	25.5889	4.36168	15.3081	4.05576
84	35.5915	5.35065	29.8993	3.66278	31.5752	3.0935	25.565	1.93064	14.9495	2.37577	21.3306	3.81855	26.4469	4.58256	15.7949	3.97359
88	42.2888	5.37162	33.7742	4.01823	37.0857	3.29748	30.027	2.07093	15.6957	2.47691	23.4343	4.09417	28.9663	4.79613	16.5548	4.05192
92	44.4743	5.37536	35.7482	4.28123	39.4513	3.33122	32.2715	2.23399	16.0248	2.60278	24.5915	4.23911	30.4088	4.97762	16.9492	4.2035
96	43.6878	5.50394	37.095	4.26221	39.6042	3.27191	32.4787	2.06672	15.7294	2.4969	25.5977	4.42352	31.4113	5.2508	16.6372	4.11125
99.9833	50.6149	5.20231	40.9657	4.34161	45.3531	3.52453	37.0613	2.49398	17.2158	2.73847	27.7094	4.80058	33.2308	5.28012	18.062	4.47436
104	53.412	5.1254	43.7464	4.42195	48.6965	3.73677	40.4877	2.51055	17.3441	2.78165	29.3675	4.98454	34.8944	5.52272	18.8444	4.71064
108	56.7328	4.93297	46.357	4.4506	51.6798	3.69608	43.1275	2.50251	17.7614	2.6889	30.2843	5.01444	36.9252	5.70243	18.629	4.52451
112	55.5633	4.98763	48.1337	4.51918	52.0318	3.79727	43.1594	2.58689	17.4621	2.83749	30.7724	5.21094	37.135	5.77161	18.7888	4.61827
116	58.0673	4.90173	49.971	4.54925	54.5538	3.90744	46.292	2.69898	17.7301	2.83236	31.714	5.25789	38.6579	5.89441	19.1052	4.55233
120	63.0314	4.6207	53.6474	4.2418	58.3931	3.85043	49.888	2.7703	18.4859	2.81197	33.8221	5.50666	41.0138	5.99823	18.8652	4.62833
123.983	68.3661	4.2845	57.1709	4.11396	63.2662	3.74658	54.8263	2.67245	19.5741	3.01669	35.5429	5.67249	42.3414	6.01267	19.8536	4.82566
128	71.3577	4.05823	60.9248	4.06884	66.0762	3.8401	58.0301	2.83391	19.9501	3.12571	36.9317	5.84798	44.041	6.15458	19.9675	4.91862
132	73.9499	3.84801	63.0774	3.93296	69.1837	3.67625	61.5582	2.88651	20.2966	3.23932	37.8777	6.03903	45.3894	6.18597	20.8175	5.06802
136	76.946	3.67328	66.4149	3.86365	72.0399	3.65542	64.0618	2.96252	20.8264	3.23887	38.7074	6.11577	46.0146	6.12573	21.0086	5.11184
140	79.0147	3.53972	69.8619	3.64291	75.183	3.46165	67.5774	2.87027	21.9007	3.26339	38.7816	5.98537	50.0038	6.09825	21.46	5.00917
144	83.3053	3.23933	73.3072	3.47072	78.7042	3.16797	71.8581	2.7546	22.7088	3.33557	40.6896	6.08448	52.0295	6.12644	22.2586	5.24172
147.983	85.612	2.95572	76.7319	3.12405	81.3695	3.14413	74.8774	2.75346	23.5866	3.39372	41.7096	6.18567	53.9969	6.13767	22.3986	5.18718
152	88.1302	2.66549	79.4468	2.9558	84.1058	2.85511	77.202	2.61186	23.3497	3.43072	42.8776	6.26432	55.5416	6.11224	23.3689	5.45513
156	87.9369	2.55675	80.8777	2.84144	84.8333	2.90785	78.7255	2.62756	23.1237	3.37367	42.9914	6.35648	56.5259	6.13542	23.7762	5.46148
160	91.9237	2.02658	84.2738	2.39014	88.1442	2.38831	83.0821	2.36557	24.7337	3.46866	45.1716	6.45014	58.4799	6.11959	23.8253	5.38968
164	93.4687	1.75941	86.6863	2.12673	90.0478	2.09121	86.0184	2.18335	24.8586	3.48197	46.5175	6.38077	59.8483	6.05354	23.6379	5.31385
168	93.5521	1.66538	88.0638	1.94963	90.4221	2.044	86.6034	2.14205	24.3679	3.50043	46.3455	6.56473	60.1354	6.01582	24.0552	5.43438
171.983	95.1195	1.23464	89.8956	1.7432	92.2077	1.79907	89.2358	1.98652	24.9974	3.50753	48.205	6.49765	61.8902	6.01244	23.7537	5.30062
176	96.1185	1.04157	91.681	1.47409	93.8509	1.46362	90.6435	1.82716	24.7813	3.50453	48.4246	6.71727	62.2703	5.97222	24.0782	5.45127
180	96.8401	0.854575	93.2801	1.23192	94.9948	1.21868	92.0549	1.66419	25.7479	3.63596	49.4122	6.75568	63.397	5.87089	24.4235	5.51403
184	97.724	0.601761	94.2621	1.17937	96.1156	1.05095	93.4871	1.56955	26.217	3.71272	50.6032	6.84207	64.6609	5.89276	24.7995	5.50695
188	98.1574	0.52763	95.6486	0.923169	96.7896	0.933517	94.7606	1.322	26.3233	3.68167	50.966	6.78675	65.0395	5.78899	24.6152	5.58911
192	98.7467	0.378844	96.6089	0.777016	97.661	0.75382	95.8961	1.23221	27.1238	3.73698	52.6491	6.67194	66.8585	5.7559	25.0527	5.49442
195.983	99.0878	0.285781	97.212	0.678409	97.9195	0.709431	96.5684	1.17761	27.43	3.86227	53.1285	6.75446	67.3124	5.76155	24.9509	5.55071
200	99.5787	0.149153	98.0825	0.55638	98.7377	0.477159	97.5777	0.988762	28.5998	3.96615	54.9628	6.74899	68.6964	5.64863	25.5615	5.5644
204	99.4295	0.17398	98.2013	0.506044	98.7591	0.472517	97.6941	0.911152	28.4301	4.01694	55.0329	6.84145	69.627	5.61876	25.8126	5.58186
208	99.6049	0.108537	98.4917	0.435335	99.0022	0.406727	98.0635	0.845391	29.2215	4.08146	56.4063	6.86766	70.516	5.58071	26.2815	5.70824
212	99.6988	0.087159	98.903	0.353057	99.2043	0.308341	98.5123	0.72603	29.8619	4.13709	57.576	6.81973	72.5394	5.39367	26.3837	5.76734

## Sheet: rep2
Time (h)	Luciferase - control		WT NRF2 - control		Neh4/5mut - control		ΔNeh1- control		Luciferase - dox		WT NRF2 - dox		Neh4/5mut - dox		ΔNeh1 - dox
	mean	SEM	mean	SEM	mean	SEM	mean	SEM	mean	SEM	mean	SEM	mean	SEM	mean	SEM
0	3.78694	0.683097	2.77417	0.404439	2.66047	0.182809	2.28624	0.508048	4.72676	0.640796	3.71753	0.28577	3.10082	0.260543	2.63314	0.503343
6	3.65441	0.637753	2.64372	0.390918	2.5585	0.178406	2.19096	0.498383	4.72373	0.630999	3.53347	0.270775	3.01857	0.289872	2.63835	0.477322
12	4.43257	0.771504	3.18494	0.456817	3.09654	0.243807	2.56669	0.559479	5.58747	0.74928	4.08451	0.329236	3.61638	0.336221	3.13424	0.582607
18	5.85303	1.0336	4.38722	0.670643	4.19273	0.31081	3.49825	0.795672	7.28141	1.00231	5.47102	0.447198	4.71355	0.424672	4.05922	0.772829
24	6.26103	1.11122	4.59801	0.730218	4.34687	0.354128	3.66952	0.814977	7.53749	1.00908	5.61599	0.434583	5.05091	0.498365	4.22234	0.812658
30	7.28423	1.30416	5.13789	0.787559	5.25065	0.408695	4.17849	0.944289	8.56211	1.14533	6.47641	0.537788	5.66794	0.51783	4.59841	0.898931
36	8.77093	1.62593	6.16161	0.950779	6.12947	0.483586	4.96117	1.12498	9.73597	1.34376	7.42916	0.612797	6.53265	0.598615	5.30512	1.03483
42	11.3097	2.03827	8.18553	1.30474	8.04747	0.583155	6.38799	1.47079	11.7793	1.633	9.05654	0.753879	8.29949	0.75866	6.7052	1.32997
48	11.9559	2.00525	8.52061	1.30684	8.45946	0.64857	6.91647	1.60163	11.8301	1.71801	9.47289	0.768196	8.62773	0.794041	6.67938	1.33298
54	14.2314	2.45611	9.81481	1.48867	9.77163	0.734853	7.82273	1.80568	12.7422	1.78525	10.5876	0.863702	9.59154	0.885906	7.39529	1.50344
60	17.8939	3.11206	12.3333	1.83215	12.2277	0.931015	9.87387	2.33305	14.8239	2.17828	12.6923	1.02572	11.5091	1.06417	8.77725	1.78813
66	19.8363	3.25674	13.8381	2.00388	13.9724	1.08168	11.0421	2.54735	15.3322	2.29233	13.7452	1.12253	12.5188	1.18893	9.33732	1.93026
72	22.1488	3.51586	15.1763	2.10786	15.5645	1.17511	12.2287	2.87758	15.7422	2.35758	15.0745	1.17991	13.725	1.3129	9.67568	2.04217
78	25.4489	3.91878	17.5229	2.44658	18.0157	1.38318	13.768	3.15682	16.4727	2.42125	16.8438	1.34869	15.3546	1.47973	10.5033	2.15937
84	29.5324	4.37577	20.6612	2.78372	20.6693	1.53442	16.2018	3.71847	17.6758	2.62628	19.19	1.55722	17.4221	1.65777	11.4929	2.39491
90	33.9255	4.6731	23.8175	3.15245	24.7525	1.86706	18.7254	4.17202	19.091	2.84402	21.9087	1.81503	19.647	1.8741	12.5814	2.65344
96	37.5013	4.80054	26.3006	3.33961	27.5007	2.04723	20.5051	4.50767	19.5023	2.87921	23.9194	1.99004	21.3564	2.06666	12.9298	2.70708
102	41.7244	4.87645	29.4684	3.58729	30.9117	2.30781	22.6713	4.7786	20.4924	3.004	26.7352	2.28536	23.7171	2.23747	13.7628	2.93838
108	46.9289	5.08096	33.4931	3.90332	35.1079	2.59742	25.3398	5.181	21.8166	3.14906	29.808	2.51365	26.5213	2.50959	14.8295	3.12488
114	52.3707	4.88144	38.0809	4.18285	40.5238	2.97036	28.8592	5.47944	23.5223	3.46531	33.783	2.86205	29.5288	2.72233	16.1233	3.37649
120	55.0939	5.05657	42.185	4.3047	44.2124	3.21286	30.8344	5.67324	24.1882	3.52214	36.1438	3.08808	32.1035	2.95166	17.0254	3.43991
126	61.1838	4.64867	45.86	4.44696	48.1329	3.29459	33.2737	5.82348	25.4357	3.65459	39.2317	3.29344	35.6822	3.31374	17.7898	3.5311
132	66.1165	4.53664	50.7883	4.57914	53.2347	3.51067	36.4395	5.86297	26.9854	3.81561	43.7737	3.71989	39.2725	3.59644	19.3672	3.73203
138	72.3958	4.16277	56.4817	4.59237	59.6817	3.71373	40.9344	5.90284	28.9435	3.96991	49.0804	4.09003	44.5777	3.73387	21.9138	4.2842
144	76.8706	3.90334	60.2923	4.56262	63.747	3.76604	43.4124	5.90448	29.3834	4.13758	52.1234	4.32615	47.346	3.95528	22.5343	4.36555
150	81.3633	3.66705	65.1722	4.48147	68.2302	3.70208	47.1242	5.7929	30.9719	4.24237	56.006	4.45903	50.996	4.13484	24.2768	4.67822
156	86.4664	3.39553	72.037	4.08674	74.2572	3.62809	52.0166	5.66455	33.781	4.39104	62.8716	4.62408	56.325	4.41113	27.0867	4.97339
162	89.1139	3.11216	75.7448	3.82906	77.7524	3.42869	55.092	5.4972	34.1515	4.44006	65.3816	4.64097	58.9653	4.3979	28.1687	5.09255
168	91.3499	2.88273	78.7833	3.64206	80.5721	3.24659	58.1029	5.36443	34.3003	4.50557	67.3122	4.61013	61.3851	4.48075	28.5153	5.05467
174	93.17	2.72836	82.5786	3.28365	83.6781	2.98344	61.8111	5.13664	35.5232	4.58482	70.1845	4.51459	64.0187	4.49169	29.7327	5.30556
180	94.6886	2.53855	85.765	2.98067	86.4247	2.72336	66.1455	4.91267	36.5941	4.68829	73.0407	4.39098	66.6286	4.54038	30.9422	5.50502
186	95.8231	2.29638	88.7599	2.54239	89.1027	2.44045	70.2295	4.6342	39.0716	4.95284	76.7035	4.25294	70.3715	4.32059	33.1757	5.83549
192	96.5087	2.09959	90.3783	2.28299	90.4508	2.27482	73.0007	4.4379	38.9934	4.91667	78.132	4.12559	71.8141	4.34339	33.8186	5.8469
198	97.031	1.92794	92.0756	1.9983	91.8432	2.04977	75.6881	4.17541	40.3363	4.95021	80.0267	4.05197	74.1796	4.29405	35.0312	5.9612
204	97.4451	1.76489	93.4914	1.72502	93.1405	1.87182	78.4064	4.01779	41.8022	5.03479	82.2965	3.64655	76.1543	4.18348	36.2154	6.19948
210	97.8014	1.58793	94.762	1.50859	94.2883	1.67779	81.0887	3.8026	44.1185	5.1907	84.4663	3.49968	78.8145	3.92375	38.1112	6.3328
