# Supplementary material for: NRF2 supports non-small cell lung cancer growth independently of CBP/p300-enhanced glutathione synthesis
Source: EMBO Rep. 2025 May 14;26(12):3106–37. doi: 10.1038/s44319-025-00463-z (PMC12187939; doi:10.1038/s44319-025-00463-z)
Supplement: Supplementary file 14 — Source data Fig. 4 [file 44319_2025_463_MOESM14_ESM.zip › Figure 4/Figure_4C.csv]

Cell Line	Tissue	drug_type	Mean Viability	NRF2 Chronos	NRF2 Activation Score
22Rv1	Prostate	A-485	0.627846977	-0.022863031	-0.04784653
59M	Ovary	A-485	0.916272537	-0.156293318	0.531470327
A-427	Lung	A-485	0.847246494	NA	-0.082975346
A2780	Ovary	A-485	0.852084746	-0.187923911	-0.376687819
A549	Lung	A-485	0.930952185	-0.710445365	1.990708143
ABC-1	Lung	A-485	0.81604117	-0.224323608	-0.221479125
AGS	Stomach	A-485	0.929719855	NA	NA
AsPC-1	Pancreas	A-485	0.71257267	-0.334693778	0.047592994
BEN	Lung	A-485	0.879999847	NA	2.942123726
BJAB	Lymph Node	A-485	0.586028822	NA	NA
BT-20	Breast	A-485	0.923394783	NA	0.898416923
BT-474	Breast	A-485	0.866037889	NA	-0.129865641
BT-483	Breast	A-485	0.928645006	NA	-0.111426308
BT-549	Breast	A-485	0.991744581	-0.281069692	-0.097811451
C2BBe1	Colon	A-485	0.937092836	NA	-0.141394322
CAL-120	Breast	A-485	0.964495077	-0.16086634	-0.188767698
CAL-12T	Lung	A-485	0.931836329	-0.513065199	0.198384447
CAL-148	Breast	A-485	0.971299829	NA	-0.238330492
CAL-85-1	Breast	A-485	0.891754146	NA	0.096789814
CAL51	Breast	A-485	0.963946455	-0.141164702	-0.229334756
CAMA-1	Breast	A-485	0.951083479	-0.092279374	-0.026947277
CFPAC-1	Pancreas	A-485	0.816095981	-0.064498634	-0.023227854
CL-34	Colon	A-485	0.956736554	NA	0.029560135
COLO 206F	Colon	A-485	0.848347646	NA	0.017557
COLO 678	Colon	A-485	0.915590282	-0.392341002	-0.172343242
COLO 684	Uterus	A-485	0.793718276	-0.164078946	-0.21177486
COLO 685	Uterus	A-485	0.68501802	NA	-0.281789093
COLO 699N	Lung	A-485	0.638927664	NA	-0.232828036
COLO 800	Skin	A-485	NA	NA	0.080468864
COR-L47	Lung	A-485	1.1008267	-0.165724102	-0.219219114
COV318	Ovary	A-485	0.926335236	-0.087486501	-0.312328899
COV362	Ovary	A-485	1.018591404	-0.279530559	-0.021372452
COV504	Ovary	A-485	0.98280173	-0.207537267	-0.172567707
CT26.WT	Colon	A-485	0.969646591	NA	NA
Caki-1	Kidney	A-485	0.772837713	-0.336838359	0.225513326
Caki-2	Kidney	A-485	0.9358077	-1.010068303	2.726736518
Caki-2.iVHL	NA	A-485	0.937764637	NA	NA
Calu-1	Lung	A-485	0.952263348	-0.385643526	-0.182950439
Calu-3	Lung	A-485	0.97951143	NA	-0.01429521
Calu-6	Lung	A-485	0.97711796	-0.027593283	-0.252445386
Caov-4	Ovary	A-485	NA	-0.095730693	-0.255305014
Capan-1	Pancreas	A-485	0.952733022	-0.522365344	-0.13347113
Capan-2	Pancreas	A-485	0.892872554	NA	0.170492333
DAN-G	Pancreas	A-485	0.655801314	-0.21349361	-0.198283418
DB	Lymph Node	A-485	0.661398982	-0.068844938	-0.374898273
DLD-1	Colon	A-485	0.859952179	NA	-0.134285457
DMS 114	Lung	A-485	0.807225824	NA	-0.331544972
DMS 53	Lung	A-485	0.759455705	-0.389685287	0.0595856
DU 145	Prostate	A-485	0.945882623	NA	0.376371709
DU4475	Breast	A-485	0.672328863	-0.097587727	0.124427861
E0771	Breast	A-485	0.95341262	NA	NA
EBC-1	Lung	A-485	0.834937716	-0.126115714	0.211051715
ECC-1	Uterus	A-485	1.146467074	NA	-0.287604966
EFE-184	Uterus	A-485	0.897045675	-0.341572908	-0.175138431
EFM-19	Breast	A-485	0.739044015	-0.126926204	-0.367666736
EFM-192A	Breast	A-485	0.892169658	NA	-0.109655632
EFM-192B	Breast	A-485	0.841078844	NA	-0.186740952
EFM-192C	Breast	A-485	0.825508147	NA	-0.202589272
EOL-1	Blood	A-485	0.502465794	-0.156463524	-0.31056875
EPLC-272H	Lung	A-485	0.842885296	-0.226250665	-0.086226522
ES-2	Ovary	A-485	0.786111537	-0.19907467	-0.280463803
FU-OV-1	Ovary	A-485	0.804366327	NA	-0.376743905
FU97	Stomach	A-485	0.986715219	-0.290533464	-0.068384727
GI-1	Brain	A-485	0.91883761	-0.079448305	-0.148385655
HCA-7	Colon	A-485	0.934970821	NA	-0.02541654
HCC-15	Lung	A-485	0.971370952	-0.284734934	1.922117652
HCC1143	Breast	A-485	0.949353559	-0.147905068	-0.199223481
HCC1171	Lung	A-485	0.88922889	NA	-0.238177876
HCC1187	Breast	A-485	0.920544457	-0.333958422	-0.079435308
HCC1195	Lung	A-485	0.924059521	NA	-0.097722899
HCC1263	Colon	A-485	0.939856111	NA	-0.074407552
HCC1395	Breast	A-485	0.96960108	-0.337723152	1.03351113
HCC1419	Breast	A-485	NA	-0.311560889	0.099342948
HCC1428	Breast	A-485	0.827234594	-0.008988518	0.014731015
HCC1445	Lung	A-485	0.928523521	NA	0.360764679
HCC1482	Uterus	A-485	0.968968828	NA	-0.363808704
HCC1493	Breast	A-485	0.596972595	NA	0.97079658
HCC1500	Breast	A-485	0.929664095	NA	-0.064942913
HCC1534	Lung	A-485	0.964949492	NA	0.489015372
HCC1569	Breast	A-485	0.974196705	NA	-0.150462634
HCC1599	Breast	A-485	0.665978309	NA	-0.202896939
HCC1806	Breast	A-485	0.763740332	0.15562635	0.272981372
HCC1833	Lung	A-485	0.763813327	NA	-0.205805649
HCC1897	Lung	A-485	0.990625924	NA	0.58616963
HCC193	Lung	A-485	0.880279893	NA	0.420679317
HCC1937	Breast	A-485	0.908019019	-0.14942524	-0.052239591
HCC1954	Breast	A-485	NA	-0.234979818	0.011616248
HCC202	Breast	A-485	NA	-0.180912792	0.409300124
HCC2157	Breast	A-485	0.83366987	NA	-0.096482424
HCC2185	Breast	A-485	1.104171895	NA	-0.310023921
HCC2218	Breast	A-485	0.709690628	NA	-0.242122471
HCC2279	Lung	A-485	NA	NA	0.274238896
HCC2302	Lung	A-485	0.904274598	NA	2.150224527
HCC2450	Lung	A-485	0.958691226	NA	-0.137103218
HCC2688	Breast	A-485	0.96885043	NA	0.612813447
HCC2695	Breast	A-485	0.790884351	NA	-0.258643389
HCC2911	Breast	A-485	0.830814102	NA	-0.261290776
HCC2935	Lung	A-485	0.995216451	-0.122401142	-0.105266661
HCC3153	Breast	A-485	0.963888527	NA	-0.107745452
HCC33	Lung	A-485	0.833124262	NA	-0.288777791
HCC3321	Ovary	A-485	0.952141114	NA	-0.207651401
HCC3440	Colon	A-485	0.966050883	NA	-0.294127093
HCC3531	Breast	A-485	1.132304114	NA	-0.033414488
HCC366	Lung	A-485	0.94756234	-0.156027546	-0.082604495
HCC38	Breast	A-485	0.966879352	-0.249303131	0.209830582
HCC4000	Lung	A-485	1.0260395	NA	-0.215316965
HCC4002	Lung	A-485	0.9756454	NA	-0.303585375
HCC4006	Lung	A-485	0.998603726	NA	-0.132533039
HCC4011	Lung	A-485	0.768864784	NA	-0.081157959
HCC4017	Lung	A-485	0.999569823	NA	-0.074762389
HCC44	Lung	A-485	0.964438588	-0.347956156	0.453311869
HCC461	Lung	A-485	0.99550563	NA	-0.034209981
HCC515	Lung	A-485	0.723197243	NA	-0.149128216
HCC70 (DODx)	Breast	A-485	1.022465	0.006533553	-0.002900621
HCC78	Lung	A-485	0.757053021	-0.157865408	-0.147121314
HCC827	Lung	A-485	0.848312315	-0.052527063	-0.174174278
HCC95	Lung	A-485	0.809520815	-0.909472665	NA
HCT 116	Colon	A-485	0.97733384	0.031016179	-0.20634204
HDQ-P1	Breast	A-485	0.873592324	NA	NA
HEC-1-A	Uterus	A-485	0.860614802	NA	-0.089468448
HEC-1-B	Uterus	A-485	0.9034501	NA	-0.097558721
HEC-50B	Uterus	A-485	0.833250589	-0.200969408	-0.117443376
HEC-59	Uterus	A-485	0.869058389	-0.359853114	-0.23398093
HEL	Blood	A-485	0.658245932	NA	-0.388606831
HGC-27	Stomach	A-485	0.979002609	-0.179788694	-0.124165561
HL-60	Blood	A-485	0.666532249	NA	-0.301473328
HMT-3522 S1	Breast	A-485	0.927791939	NA	-0.087129617
HOP-62	Lung	A-485	0.850183006	-0.235225087	0.206103608
HT-29	Colon	A-485	0.952525002	NA	-0.014567631
HT-55	Colon	A-485	0.882302812	-0.188152543	-0.131954387
HUH-7	Liver	A-485	0.977767338	-0.480062215	-0.183302641
HUP-T4	Pancreas	A-485	0.98745318	-0.126716713	-0.126939556
Hep 3B2.1-7	Liver	A-485	0.868245299	NA	-0.364971325
Hep G2	Liver	A-485	0.955487698	NA	0.080542806
Hs 578T	Breast	A-485	0.928767378	-0.178327609	-0.050093412
Hs 766T	Pancreas	A-485	0.815909412	-0.226132875	0.044612051
HuCCT1	Liver	A-485	0.849284113	-0.160354621	-0.25243294
Ishikawa	Uterus	A-485	0.92613631	NA	-0.087996309
JHH-7	Liver	A-485	0.943868225	-0.330304982	-0.102124353
JIMT-1	Breast	A-485	0.563077713	-0.072761554	-0.023382612
KHM-1B	Blood	A-485	0.461678702	NA	-0.401349303
KM-12	Colon	A-485	0.984008674	-0.096821595	-0.160860787
KMS-11	Blood	A-485	0.520377447	-0.181965233	-0.191035739
KMS-20	Blood	A-485	0.501138443	NA	NA
KNS-62	Lung	A-485	0.818515775	-0.246171067	0.519697256
KP-3	Pancreas	A-485	0.747033463	0.017425851	0.12773671
KP-3L	Pancreas	A-485	0.879685745	NA	-0.135223192
KP4	Pancreas	A-485	0.989836448	-0.094909482	-0.306416354
KPL-1	Breast	A-485	0.916463867	-0.163466235	-0.001350236
KPL-4	Breast	A-485	1.00417482	NA	1.954837091
KPR_3070	Pancreas	A-485	1.02152	NA	NA
KURAMOCHI	Ovary	A-485	0.936472896	-0.228160631	-0.186399093
KYSE-180	Esophagus	A-485	0.964896353	-0.387102901	0.732917175
LCLC-103H	Lung	A-485	0.891349513	-0.442053012	-0.112505763
LCLC-97TM1	Lung	A-485	0.718538985	-0.065236596	-0.230463964
LP-1	Blood	A-485	0.581075135	-0.10279187	-0.343039047
LS-180	Colon	A-485	0.91681997	NA	-0.078438291
LXF-289	Lung	A-485	0.954325748	-0.914555109	1.15699233
LoVo	Colon	A-485	0.809396924	-0.141081003	-0.164585025
MC-38	Colon	A-485	0.84481586	NA	NA
MCF-7	Breast	A-485	0.747436772	-0.179762955	-0.066002558
MDA-MB-134-VI	Breast	A-485	0.920059681	NA	-0.07370154
MDA-MB-157	Breast	A-485	0.96717326	-0.288908805	-0.071169337
MDA-MB-175-VII	Breast	A-485	0.928909264	NA	-0.156143349
MDA-MB-231	Breast	A-485	0.973731115	-0.092667546	-0.134507755
MDA-MB-231 X1.1	Breast	A-485	0.644216643	NA	-0.244054075
MDA-MB-330	Breast	A-485	NA	NA	-0.028567384
MDA-MB-361	Breast	A-485	1.042002827	-0.165291354	0.115473383
MDA-MB-415	Breast	A-485	0.958385483	-0.19879913	0.72455909
MDA-MB-436	Breast	A-485	0.895727438	-0.299434302	0.270398345
MDA-MB-453	Breast	A-485	0.806233531	-0.129777359	-0.081404489
MDA-MB-468	Breast	A-485	0.970252366	-0.112607293	-0.175188203
MFM-223	Breast	A-485	0.983387591	NA	-0.18686023
MIA Paca-2	Pancreas	A-485	0.962463237	-0.201963656	-0.111934717
MKN-74	Stomach	A-485	0.894264349	-0.19828948	-0.04551896
MOLM-13	Blood	A-485	0.527695087	-0.005172358	-0.212380524
MOLM-16	Blood	A-485	0.583353528	NA	-0.384484731
MOLT-13	Blood	A-485	0.664258886	NA	-0.465708265
MOLT-3	Blood	A-485	0.898169532	NA	-0.425016959
MOR	Lung	A-485	0.791655506	NA	1.289592613
MS-1-L	Lung	A-485	0.923024402	NA	-0.238998133
MSTO-211H	Lung	A-485	0.816438283	-0.208739639	-0.05056995
MX-1	Breast	A-485	0.951087561	NA	-0.378162838
NCI-H1048	Lung	A-485	0.817432033	-0.006947842	-0.245140466
NCI-H1155	Lung	A-485	0.961255747	-0.124065393	-0.251405861
NCI-H1299	Lung	A-485	0.888510808	-0.085137366	-0.322549614
NCI-H1339	Lung	A-485	0.977256023	-0.646274317	0.307876086
NCI-H1355	Lung	A-485	0.991567998	-0.900207988	1.429609491
NCI-H1373	Lung	A-485	0.89985179	0.187649144	0.823720342
NCI-H1437	Lung	A-485	0.835470152	-0.766882424	2.792768012
NCI-H1568	Lung	A-485	0.838152797	-0.559790569	-0.083166238
NCI-H1573	Lung	A-485	0.919197674	NA	2.284581817
NCI-H1581	Lung	A-485	0.740393966	-0.089494135	-0.325684025
NCI-H1648	Lung	A-485	0.870298504	-0.587832817	0.69778154
NCI-H1650	Lung	A-485	0.9414001	-0.196521071	-0.067869122
NCI-H1651	Lung	A-485	0.922923598	NA	0.611535101
NCI-H1666	Lung	A-485	0.916103776	-0.223084072	0.050670364
NCI-H1703	Lung	A-485	0.911852553	-0.344924822	-0.139695362
NCI-H1792	Lung	A-485	0.724170261	-1.214268315	0.701947524
NCI-H1793	Lung	A-485	0.942260618	-0.929500209	3.2889618
NCI-H1869	Lung	A-485	0.938516914	-0.271584252	-0.034494566
NCI-H187	Lung	A-485	0.914425463	NA	-0.280244267
NCI-H1944	Lung	A-485	0.811365932	-0.88747943	4.157005537
NCI-H196	Lung	A-485	0.85402902	NA	-0.105526441
NCI-H1975	Lung	A-485	0.871655931	-0.142423403	-0.229671274
NCI-H2009	Lung	A-485	0.934996788	-0.063058531	-0.021868912
NCI-H2023	Lung	A-485	0.957884104	-0.892192904	2.948710337
NCI-H2030	Lung	A-485	0.978971747	-0.603498995	0.928606499
NCI-H2073	Lung	A-485	0.838434499	NA	0.206520106
NCI-H2110	Lung	A-485	0.925585086	-0.558232725	1.217135846
NCI-H2122	Lung	A-485	0.803894034	-1.254096414	2.844628623
NCI-H2170	Lung	A-485	0.974293967	-0.431914176	1.462551618
NCI-H2171	Lung	A-485	0.97023344	NA	-0.180369239
NCI-H2172	Lung	A-485	0.9892016	-0.597925986	1.267496794
NCI-H2228	Lung	A-485	1.0066345	NA	1.823469603
NCI-H226	Lung	A-485	0.892592502	-0.222252337	-0.186358499
NCI-H23	Lung	A-485	0.907730721	-0.236835158	-0.044131322
NCI-H2373	Lung	A-485	0.842725945	NA	-0.155751116
NCI-H2452	Lung	A-485	0.793376479	-0.770399371	0.364354212
NCI-H2722	Lung	A-485	0.816013809	NA	-0.015129074
NCI-H2731	Lung	A-485	0.867445359	NA	NA
NCI-H2810	Lung	A-485	0.863759772	NA	0.076301654
NCI-H292	Lung	A-485	0.942435726	-0.149019793	-0.057753779
NCI-H358	Lung	A-485	0.888695577	-0.321727396	-0.202430892
NCI-H441	Lung	A-485	0.821788103	-0.17625492	-0.112190409
NCI-H446	Lung	A-485	0.838438842	0.032610142	-0.094361525
NCI-H460	Lung	A-485	1.0289563	-0.833924217	2.072270247
NCI-H520	Lung	A-485	0.924522069	-0.414820025	0.344928531
NCI-H522	Lung	A-485	0.779470578	-0.08896162	-0.217141873
NCI-H524	Lung	A-485	0.707268432	NA	-0.301417441
NCI-H647	Lung	A-485	0.98067849	-0.656105588	1.798267387
NCI-H661	Lung	A-485	0.944191821	-0.091249757	-0.379316069
NCI-H838	Lung	A-485	0.997966735	-0.635977842	0.538135444
NCI-H847	Lung	A-485	0.989607536	NA	-0.4013207
NCI-H889	Lung	A-485	0.97489136	NA	-0.314887033
NCI-H920	Lung	A-485	0.887012381	NA	0.986159435
NCI-N87	Stomach	A-485	0.551779445	-0.154616318	-0.194128782
NU-DHL-1	Blood	A-485	0.517330917	NA	NA
NUGC-3	Stomach	A-485	0.829953024	-0.260245235	-0.233243796
OCI-AML2	Blood	A-485	0.732567648	-0.038778059	-0.292477943
OCI-AML3	Blood	A-485	0.704692234	-0.129519189	-0.388104172
OCI-AML5	Blood	A-485	0.579445127	NA	-0.195239295
OCI-LY1	Blood	A-485	0.636367388	NA	NA
OCI-LY18	Blood	A-485	0.669330764	NA	NA
OCI-LY7	Blood	A-485	0.642314615	NA	NA
OCI-M1	Blood	A-485	0.798466816	NA	-0.335921567
OCI-M2	Blood	A-485	0.612670964	NA	-0.42216701
ONCO-DG-1	Ovary	A-485	0.960532015	NA	-0.244302808
OPM-2	Blood	A-485	0.412103014	NA	-0.319564497
OUMS-23	Colon	A-485	0.911227423	-0.202336754	-0.204017361
OVCA 420	Ovary	A-485	0.813329835	NA	3.365858802
OVISE	Ovary	A-485	0.936113887	-0.326946808	-0.15183368
OZ	Bile Duct	A-485	0.791171463	NA	0.051341627
PA-TU-8902	Pancreas	A-485	0.797738429	-0.102225322	-0.294760161
PA-TU-8988S	Pancreas	A-485	0.881941699	-0.123662881	-0.247256098
PA-TU-8988T	Pancreas	A-485	0.952390443	-0.042930102	-0.143233888
PANC-1	Pancreas	A-485	0.958086236	-0.058434194	-0.11467484
PC-3	Prostate	A-485	0.838275222	NA	-0.291351109
PC-9	Lung	A-485	0.669238375	NA	2.426207138
PEO1	Ovary	A-485	0.845448185	NA	-0.148404723
PSN1	Pancreas	A-485	0.823490409	-0.176674905	-0.226876111
Panc 04.03	Pancreas	A-485	0.835596514	-0.325015219	0.03371959
Panc 10.05	Pancreas	A-485	0.844194412	-0.021482566	NA
QGP-1	Pancreas	A-485	0.817700654	NA	0.155497949
RCM-1	Colon	A-485	1.018587	-0.066087196	-0.219288807
RD	Skeletal Muscle	A-485	0.909418187	-0.156430171	-0.272002952
RKO	Colon	A-485	0.855263951	-0.084017894	-0.287754143
RL95-2	Uterus	A-485	0.95383382	-0.092541395	-0.223016796
RMUG-S	Ovary	A-485	0.923935788	-0.745229008	1.879005587
RPMI 8226	Blood	A-485	0.601969069	NA	-0.163549446
S-117	Thyroid	A-485	NA	NA	-0.145379943
SCLC-21H	Lung	A-485	0.825231917	NA	-0.142210108
SCLC-22H	Lung	A-485	0.794630657	NA	-0.039119889
SH-10-TC	Stomach	A-485	0.793526044	NA	NA
SIG-M5	Blood	A-485	0.423313575	NA	-0.306891292
SK-BR-3	Breast	A-485	0.801828391	NA	0.099162638
SK-CO-1	Colon	A-485	0.864812008	NA	-0.067246887
SK-MM-2	Blood	A-485	0.933613129	-0.260660205	-0.395042309
SK-NEP-1	Kidney	A-485	0.672945838	NA	-0.254235594
SNU-1	Stomach	A-485	0.868836786	-0.191353472	-0.27662173
SNU-601	Stomach	A-485	0.751811579	-0.060156485	-0.108717
SNU-C1	Colon	A-485	0.893878749	-0.089132046	-0.071894516
SUIT-2	Pancreas	A-485	0.73377823	-0.302097558	-0.118993199
SUM 149PT	Breast	A-485	0.985086995	NA	-0.063222078
SUM 159PT	Breast	A-485	0.926190224	NA	-0.16271698
SUM 229PE	Breast	A-485	0.884232884	NA	-0.159455775
SUM 229PE	Breast	A-485	0.950895763	NA	NA
SUM 52PE	Breast	A-485	0.915755324	NA	0.446150812
SW 1116	Colon	A-485	0.886802472	NA	-0.117716159
SW 1417	Colon	A-485	0.929399121	NA	-0.109496069
SW 1463	Colon	A-485	1.087560896	-0.254531936	-0.137365782
SW 1573	Lung	A-485	0.909462684	-0.153217086	-0.201646571
SW 1990	Pancreas	A-485	0.874981046	-0.408931332	-0.186054739
SW 480	Colon	A-485	0.977330682	NA	-0.173565333
SW 527	Breast	A-485	0.917540793	NA	-0.22358142
SW 620	Colon	A-485	0.924865701	-0.07730524	-0.235318581
SW 837	Colon	A-485	0.941419863	-0.151964661	-0.144147226
SW 982	Breast	A-485	0.758573715	NA	-0.157294779
T-47D	Breast	A-485	0.884532813	-0.291008126	-0.247132426
T84	Colon	A-485	1.097674449	-0.063618052	0.130994165
TCC-PAN2	Pancreas	A-485	0.793561416	-0.107993076	-0.12833309
THP-1	Blood	A-485	0.617512139	-0.182790651	-0.308401737
TYK-nu	Ovary	A-485	0.945094132	-0.093770316	-0.118164046
TYK-nu.CP-r	Ovary	A-485	0.844078811	NA	-0.254351286
U-2904	Blood	A-485	0.55723302	NA	NA
U-2940	Blood	A-485	0.583383904	NA	NA
UACC-812	Breast	A-485	0.830230434	NA	-0.227475556
UM-UC-14	Kidney	A-485	0.818833393	NA	-0.112991678
UMC-11	Lung	A-485	0.854523932	NA	3.562262016
VAL	Lymph Node	A-485	0.562840991	NA	NA
VCaP	Prostate	A-485	NA	0.08479348	-0.242759183
VMRC-LCD	Lung	A-485	0.998456119	-0.069090487	0.347496318
VP229	Breast	A-485	0.984519824	NA	0.087392466
VP267	Breast	A-485	0.99233603	NA	-0.061068385
VP303	Breast	A-485	0.947661173	NA	-0.237047291
WiDr	Colon	A-485	0.858898016	NA	-0.015047987
YAPC	Pancreas	A-485	0.845564755	-0.387555471	-0.066696073
YMB-1	Breast	A-485	0.915600417	NA	-0.194060125
YMB-1-E	Breast	A-485	0.836632852	NA	-0.184085179
ZR-75-1	Breast	A-485	0.786840036	NA	-0.118444267
ZR-75-30	Breast	A-485	0.96199281	NA	0.525851255
