# Supplementary material for: NRF2 supports non-small cell lung cancer growth independently of CBP/p300-enhanced glutathione synthesis
Source: EMBO Rep. 2025 May 14;26(12):3106–37. doi: 10.1038/s44319-025-00463-z (PMC12187939; doi:10.1038/s44319-025-00463-z)
Supplement: Supplementary file 14 — Source data Fig. 4 [file 44319_2025_463_MOESM14_ESM.zip › Figure 4/Figure_4D.csv]

CCLE Name	NRF2 Activation Score	tissue	Gene_Pair	LFC(log10)	GEMINI_sensitiveLethalityScore
A549_LUNG	2.562447467	Lung	CREBBP;EP300	-0.224937435	0.116066686
MEWO_SKIN	-0.184151021	Skin	CREBBP;EP300	-0.188546459	0.295831289
IPC298_SKIN	-0.220450132	Skin	CREBBP;EP300	-1.252811433	0.483281082
PATU8988S_PANCREAS	-0.195767829	Pancreas	CREBBP;EP300	-0.6950749	0.585138589
GI1_CENTRAL_NERVOUS_SYSTEM	-0.308460926	Brain	CREBBP;EP300	-1.155801992	1.295536753
