# Supplementary material for: NRF2 supports non-small cell lung cancer growth independently of CBP/p300-enhanced glutathione synthesis
Source: EMBO Rep. 2025 May 14;26(12):3106–37. doi: 10.1038/s44319-025-00463-z (PMC12187939; doi:10.1038/s44319-025-00463-z)
Supplement: Supplementary file 15 — Source data Fig. 5 [file 44319_2025_463_MOESM15_ESM.zip]

Archive with 12 entries (11 files):
- Figure 5/
- __MACOSX/._Figure 5
- Figure 5/Figure_5CD.csv
- __MACOSX/Figure 5/._Figure_5CD.csv
- Figure 5/Figure_5E.csv
- __MACOSX/Figure 5/._Figure_5E.csv
- Figure 5/Figure_5F.csv
- __MACOSX/Figure 5/._Figure_5F.csv
- Figure 5/Figure_5G.csv
- __MACOSX/Figure 5/._Figure_5G.csv
- Figure 5/Figure_5AB.csv
- __MACOSX/Figure 5/._Figure_5AB.csv
