# Supplementary material for: NRF2 supports non-small cell lung cancer growth independently of CBP/p300-enhanced glutathione synthesis
Source: EMBO Rep. 2025 May 14;26(12):3106–37. doi: 10.1038/s44319-025-00463-z (PMC12187939; doi:10.1038/s44319-025-00463-z)
Supplement: Supplementary file 15 — Source data Fig. 5 [file 44319_2025_463_MOESM15_ESM.zip › Figure 5/Figure_5CD.csv]

Species	logFC	p_adj	class
4-Imidazolone-5-propanoate_Imidazolelactic acid_Pos	-1.128686564	0.001952524	amino_acid_metabolism
Cinnamoylglycine_Neg	-1.450644238	9.03E-05	gsh
Cystathionine_Pos	-1.280121776	8.01E-07	gsh
Dimethylxanthine_Neg	-1.21530906	4.85E-05	purine_pyrimidine
Gamma-glutamylalanine_Pos	2.230021909	5.49E-05	gsh
Glu-Cys_Pos	2.683365892	2.38E-09	gsh
Glu-Leu_Neg	1.307076403	3.85E-06	gsh
Glu-Thr_Pos	2.131229568	1.95E-08	gsh
Glucose_Fructose_Mannose_Neg	-1.197975931	5.94E-05	glycolysis
Glutathione_Pos	1.163543312	2.39E-06	gsh
Guanidinoacetate_Pos	-1.300564293	1.21E-05	other
Homocitrulline_Pos	-1.923136273	0.001186267	amino_acid_metabolism
Indole-3-lactic acid_Neg	-1.450644238	9.03E-05	amino_acid_metabolism
Inosine_Neg	-1.030527629	4.78E-05	purine_pyrimidine
Nicotinamide adenine dinucleotide phosphate_Pos	1.152550281	5.60E-06	other
Octadecanedioic acid_Neg	-1.98754565	1.16E-05	other
Prolylhydroxyproline_Pos	-1.033232826	1.21E-04	other
Sedoheptulose-7-phosphate_Neg	-1.056460301	0.034677342	glycolysis
Ser-Val_Pos	-2.142639007	0.014489885	other
Tetrahydrobiopterin_Pos	-1.326121134	6.92E-05	other
