# Supplementary material for: NRF2 supports non-small cell lung cancer growth independently of CBP/p300-enhanced glutathione synthesis
Source: EMBO Rep. 2025 May 14;26(12):3106–37. doi: 10.1038/s44319-025-00463-z (PMC12187939; doi:10.1038/s44319-025-00463-z)
Supplement: Supplementary file 15 — Source data Fig. 5 [file 44319_2025_463_MOESM15_ESM.zip › Figure 5/Figure_5E.csv]

compound	Rel_Luc+Dox_1	Rel_Luc+Dox_2	Rel_Luc+Dox_3	Rel_Luc+Dox_4	Rel_Full+Dox_1	Rel_Full+Dox_2	Rel_Full+Dox_3	Rel_Full+Dox_4	Rel_Neh_4_5 mut+Dox_1	Rel_Neh_4_5 mut+Dox_2	Rel_Neh_4_5 mut+Dox_3	Rel_Neh_4_5 mut+Dox_4
Glutathione	0.420729063	0.40424624	0.400049384	0.326457754	2.884910619	3.229006792	3.717581922	2.778954484	1.282342794	1.390111909	1.500862805	1.428573715
Glu-Ala	0.502856323	1.104009161	0.541574895	0.39607674	13.51333765	16.75251554	15.92681473	14.13039432	4.897868728	3.418683133	1.235479947	5.084054927
Glu-Leu	0.496517347	1.032689471	0.541412988	0.72430845	4.425325532	4.872681543	4.417860851	3.342725341	1.674540991	1.666941792	1.456723684	2.089083329
Glu-Thr	0.461778945	1.165058189	0.795775792	0.382672325	10.53933623	12.21143792	11.51304849	8.833946608	2.103497479	2.591128827	2.174179361	2.998766761
Glu-Cys	0.030960468	0.242672189	0.030960468	0.10746983	11.55291698	13.5578835	15.42834531	10.36424566	1.673340272	2.127125774	2.342810372	1.764133863
Cystathionine	1.595844146	1.791141649	1.563765134	1.648866901	0.412708687	0.417930577	0.414992505	0.364643454	0.907900514	0.865487365	1.004940621	1.149839563
Cinnamoylglycine	1.575327305	1.477443737	1.322360413	1.196041649	0.641407441	0.337433907	0.707131512	0.387853146	1.082397177	1.151387793	1.534562681	1.732395449
UDP-GlcNAc	0.658438597	0.707584991	0.681540381	0.578302964	2.106230574	2.687580103	1.925035344	1.675517495	1.004496359	0.918429037	1.226056285	1.388890991
Fructose-1,6-bisphosphate	0.800466147	0.901922326	1.113887098	1.080132882	2.729603296	3.243595477	3.248849599	2.637823962	1.327546457	1.731450725	1.935235724	2.330382992
Sedoheptulose-7-phosphate	1.200281067	1.321673001	1.745381059	1.173607596	0.625223569	0.188241345	0.188241345	0.731966345	0.633804678	0.477842314	0.928274767	1.079306663
Deoxyuridine	0.473311591	0.546781346	0.097135748	0.571127236	1.520977845	1.096106713	1.253684405	1.554169984	1.19777464	1.044475382	1.356175387	1.457932431
Uridine	1.620337806	1.78700285	2.031453567	1.672804427	0.669986877	0.982664033	0.905465388	0.805380914	0.78489056	0.782012278	1.175016356	1.092165936
Inosine	1.417805331	1.623907185	1.227393379	1.514129575	0.406520538	0.389189696	0.328963895	0.430620106	0.717030211	0.633031756	0.864009424	0.995139222
N-Acetylputrescine	1.16547788	1.11572683	1.24143736	1.306818001	0.389336059	0.42209682	0.590544428	0.411117308	0.783010215	0.806231807	0.917865352	1.046414192
1-Methylguanosine	4.030756591	5.574967412	2.632320807	5.353648601	1.01138697	2.131255152	1.589338516	1.334151454	2.600474695	2.090530445	1.464294372	2.19838031
1-Methylxanthine	0.822459138	0.852405855	1.026404108	0.78939147	1.830416311	1.852515404	2.566681611	1.840032831	1.196368127	1.208105936	1.48630075	1.498674299
IMP	1.413816618	1.366404974	1.268808309	1.527983869	0.692650356	0.611688358	0.747368334	0.603309575	0.946485875	0.813070284	0.831278131	1.243519903
CMP	4.852355868	6.344765153	6.005150137	7.99302842	1.296106128	1.396771266	1.649167631	1.646272491	1.125176177	1.656253546	1.545883617	2.550819246
Leu-His	0.826242273	1.152014589	0.988232649	1.021333471	2.031123459	3.153612766	2.179112964	1.644146382	1.270285532	1.010112157	1.477938097	1.6621114
Lys-Gln	0.742488184	0.677537246	0.945450627	0.631459843	1.231300617	1.87449508	1.716890624	1.310707582	0.753967493	1.414687522	1.854425224	1.65755952
4-Guanidinobutanoate	0.944443141	0.999531713	1.028098017	0.853006367	1.845029895	2.286190613	2.463669779	1.787422421	1.204796386	1.274388551	1.498577809	1.554584336
Methylimidazole acetic acid	0.850609026	0.924632056	0.885476858	0.821487704	1.976900962	2.362807025	2.666262511	1.914134156	1.110852754	1.223194452	1.307410582	1.437695736
Indole-3-lactic acid	1.575327305	1.477443737	1.322360413	1.196041649	0.641407441	0.337433907	0.707131512	0.387853146	1.082397177	1.151387793	1.534562681	1.732395449
Kynurenine	1.127559603	1.375064791	1.125640993	0.679810223	0.317674695	0.558747253	0.45040704	0.396642794	0.521342113	1.054115813	0.723874618	0.602312719
Homocitrulline	0.707311314	0.586677065	0.919732594	0.578531842	0.268584404	0.145569209	0.104682996	0.218972743	0.559116413	0.252534922	0.949612924	1.382716133
Imidazolelactic acid	1.34389091	0.811294899	1.294412903	1.380627482	0.341444883	0.68805852	0.252641007	0.57853759	0.73737372	0.889156493	1.013347629	1.181492971
Nicotinamide Riboside	0.477339129	0.331327471	0.611999013	0.334246558	2.250756492	2.805617091	2.189922233	2.114654278	1.144470249	1.289021728	1.456777916	1.54067527
Glycero-3-phosphocholine	1.174981269	1.229013738	1.20204165	1.195414001	2.510674292	2.920082614	2.798560921	1.962682676	1.220879964	1.263205649	1.664835591	1.4869236
Phenol sulfate	0.898796811	0.962501688	0.99536877	0.883381429	2.239765171	2.116239683	1.97550608	1.35190002	1.449402958	1.695781587	1.550493637	1.607431943
Taurine	0.945650967	0.96220255	0.944877305	0.870676324	1.837937255	2.024790778	2.37268259	1.698134914	1.2333699	1.308103673	1.556256793	1.617953823
Taurodeoxycholic Acid	1.277960071	1.093256501	1.468276448	0.846197443	0.341214662	0.461116542	0.335778897	0.417007959	0.790338756	0.237444232	0.980312359	0.384420134
Tetradecenoylcarnitine	4.180200569	5.377469169	4.169438624	3.03411438	1.039813513	1.175006425	1.446800822	0.473540121	0.884851744	0.532282181	0.859735547	1.112993786
Guanidinoacetate	3.47543763	3.400415137	3.224783602	3.485835124	0.346200245	0.368409803	0.278724962	0.341256884	0.713952796	0.626779894	0.947759748	1.053097236
Tetrahydrobiopterin	1.353104242	1.44235104	1.312082866	1.323906876	0.457173852	0.574321451	0.429356275	0.289121174	0.775681443	1.041860761	1.231599133	1.294138129
NADP	4.069398735	4.263627104	4.722092606	3.631126453	5.299789648	5.48868453	5.475581754	4.588878427	2.078235979	2.092451422	2.349335612	2.929271273
NAD	1.12686889	1.048535519	0.956745351	0.92422571	1.963613157	2.228257944	2.286808613	1.572732486	1.101223358	1.280800708	1.243405471	1.311455652
