# Supplementary material for: NRF2 supports non-small cell lung cancer growth independently of CBP/p300-enhanced glutathione synthesis
Source: EMBO Rep. 2025 May 14;26(12):3106–37. doi: 10.1038/s44319-025-00463-z (PMC12187939; doi:10.1038/s44319-025-00463-z)
Supplement: Supplementary file 15 — Source data Fig. 5 [file 44319_2025_463_MOESM15_ESM.zip › Figure 5/Figure_5F.csv]

## Sheet: H2O2
	Control																		Dox
luc	1.05287	0.919167	1.02796	1.10622	0.902082	0.991698	1.00611	1.01758	0.976318	0.981704	1.00873	1.00957	0.958806	1.0102	1.031	1.02307	0.917429	1.0595	3.23035	3.13424	3.55245	3.25674	3.33165	3.33588	4.14027	4.22483	4.16516	4.11151	4.0978	4.05356	3.72511	3.65781	4.02499	3.42672	3.32384	3.22694
WT NRF2	1.03504	0.953137	1.01183	1.07248	1.00371	0.923815	1.08786	1.05228	0.859863	1.15059	0.948756	0.900655	0.992381	0.898493	1.10913	1.0132	0.928355	1.05845	1.08493	1.06883	0.947733	1.04939	1.01005	1.00172	1.199	1.1329	1.29775	1.0582	1.05971	1.20189	1.01182	1.03932	1.00674	0.997018	1.11084	1.19244
Neh4/5mut	1.12551	0.91174	0.962752	0.982285	0.964004	1.05371	1.03294	0.96285	1.00421	1.04415	0.972089	0.983761	1.08076	0.923533	0.995703	0.980362	0.994979	1.02466	1.3811	1.3256	1.55255	1.37781	1.51472	1.3446	1.49439	1.35504	1.46462	1.61021	1.63888	1.69341	1.51436	1.74967	1.92188	1.69549	1.90164	1.77876
