# Supplementary material for: NRF2 supports non-small cell lung cancer growth independently of CBP/p300-enhanced glutathione synthesis
Source: EMBO Rep. 2025 May 14;26(12):3106–37. doi: 10.1038/s44319-025-00463-z (PMC12187939; doi:10.1038/s44319-025-00463-z)
Supplement: Supplementary file 15 — Source data Fig. 5 [file 44319_2025_463_MOESM15_ESM.zip › Figure 5/Figure_5G.csv]

## Sheet: H2O2
	DMSO																		A-485
A549	0.959363	0.687663	1.08659	1.06226	1.174	1.03012	0.824558	0.950577	1.02898	0.964975	1.03932	1.19159	0.829934	1.0903	0.868158	1.0809	1.08272	1.04798	1.14244	1.34316	1.39316	1.16022	1.71042	1.25034	1.49818	1.34223	1.53519	1.2726	1.26845	1.15945	1.69565	1.78772	1.63052	1.64087	1.63013	1.8491
H460	0.849531	1.33949	0.72516	1.00342	0.971905	1.11049	0.909096	1.03296	1.10031	0.913634	0.957046	1.08696	0.771606	0.938469	1.12719	0.987532	1.06991	1.10529	0.86735	1.15947	0.949131	0.890124	0.757547	0.899531	1.52008	1.15961	1.29482	1.3654	1.11789	1.14724	1.63152	1.52805	1.43204	1.57197	1.35812	1.14966
H1944	1.01308	0.963535	1.00606	1.08285	0.912845	1.02164	0.829392	0.971078	1.29735	0.907943	0.98484	1.0094	0.872232	0.722394	1.06961	1.19869	1.16007	0.977002	1.69875	1.4714	1.40251	1.49045	1.60174	1.48724	1.69047	1.50801	1.61484	1.86713	1.57788	1.34287	1.98762	1.83737	1.64886	1.53586	1.46167	1.39019
H441	1.0208	1.08406	0.988641	0.969411	0.980538	0.956556	0.875433	0.937459	1.06338	0.9279	0.992369	1.20346	0.833664	0.910924	1.08112	1.0905	1.0114	1.07239	1.07083	1.03625	0.890923	1.01424	1.019	0.853046	1.19244	1.24549	1.2616	1.23531	1.15688	1.19355	1.05107	1.07346	1.04573	1.05985	1.18979	1.14151
Calu-1	1.02773	0.958204	0.915164	1.06536	1.03828	0.995263	0.925713	0.974571	1.08677	0.904797	1.00074	1.10741	0.860763	1.03546	1.02296	1.01396	1.15434	0.912511	0.946682	0.859014	0.899155	1.00934	1.02089	1.16339	0.984929	0.96565	0.984561	1.16402	1.02875	1.09514	1.04517	1.07811	1.05446	1.02315	1.05781	1.12094
Calu-6	0.985287	0.999655	1.01079	1.04976	0.87462	1.07989	0.90555	1.03172	0.974551	0.973312	1.09344	1.02143	1.02506	1.02533	0.91625	1.0454	1.00896	0.978997	0.89874	1.02568	1.03972	0.969067	0.871467	0.924355	0.928971	1.07029	0.953546	1.06062	0.907172	1.12741		1.0128	1.04884	1.03764	0.977607	0.733497
																															#pipetting error
