# Supplementary material for: NRF2 supports non-small cell lung cancer growth independently of CBP/p300-enhanced glutathione synthesis
Source: EMBO Rep. 2025 May 14;26(12):3106–37. doi: 10.1038/s44319-025-00463-z (PMC12187939; doi:10.1038/s44319-025-00463-z)
Supplement: Supplementary file 15 — Source data Fig. 5 [file 44319_2025_463_MOESM15_ESM.zip › Figure 5/Figure_5AB.csv]

Species	logFC	p_adj	class
1-Methylguanosine_Pos	-1.528621125	4.86E-04	purine_pyrimidine
1-Methylxanthine_Pos	1.204313301	1.34E-05	purine_pyrimidine
4-Guanidinobutanoate_Pos	1.121953271	1.13E-05	amino_acid_metabolism
4-Imidazolone-5-propanoate_Imidazolelactic acid_Pos	-1.456591306	0.001470251	amino_acid_metabolism
CMP_Neg	-2.057993455	4.45E-07	nucleotide_metabolism
Cinnamoylglycine_Neg	-1.488628788	1.66E-04	gsh
Cystathionine_Pos	-2.035362868	3.24E-09	gsh
Deoxyuridine_Neg	1.955444399	0.004574791	purine_pyrimidine
Fructose-1,6-bisphosphate_Neg	1.612190808	8.57E-07	glycolysis
Gamma-glutamylalanine_Pos	4.676669678	4.93E-08	gsh
Glu-Cys_Pos	7.475018375	7.64E-07	gsh
Glu-Leu_Neg	2.657268069	1.21E-06	gsh
Glu-Thr_Pos	4.071459421	5.58E-07	gsh
Glutathione_Pos	3.020258992	2.15E-09	gsh
Glycero-3-phosphocholine_Pos	1.069615032	1.70E-05	other
Guanidinoacetate_Pos	-3.354676512	1.59E-10	other
Homocitrulline_Pos	-1.986165897	7.97E-05	amino_acid_metabolism
IMP_Neg	-1.073288485	3.15E-06	nucleotide_metabolism
Indole-3-lactic acid_Neg	-1.488628788	1.66E-04	amino_acid_metabolism
Inosine_Neg	-1.894195177	9.64E-08	purine_pyrimidine
Kynurenine_Pos	-1.306387672	4.05E-04	amino_acid_metabolism
Leu-His_Pos	1.144547703	2.43E-04	amino_acid_metabolism
Lys-Gln_Pos	1.028045002	2.51E-04	amino_acid_metabolism
Methylimidazole acetic acid_Pos	1.345224108	1.61E-06	amino_acid_metabolism
N-Acetylputrescine_Pos	-1.431125478	3.15E-06	purine_pyrimidine
Nicotinamide riboside_Neg	2.455006871	8.98E-07	other
Phenol sulfate_Neg	1.014180485	1.22E-04	other
Sedoheptulose-7-phosphate_Neg	-1.911656387	0.002497781	glycolysis
Taurine_Neg	1.081032755	6.33E-06	other
Taurodeoxycholic Acid_Taurochenodeoxycholic Acid_Neg	-1.574994845	1.31E-05	other
Tetradecenoylcarnitine_Pos	-2.102052448	1.36E-04	other
Tetrahydrobiopterin_Pos	-1.675154324	9.19E-06	other
UDP-GlcNAc_Neg	1.658899553	1.49E-06	glycolysis
Uridine_Neg	-1.089292059	2.30E-05	purine_pyrimidine
