# Supplementary material for: NRF2 supports non-small cell lung cancer growth independently of CBP/p300-enhanced glutathione synthesis
Source: EMBO Rep. 2025 May 14;26(12):3106–37. doi: 10.1038/s44319-025-00463-z (PMC12187939; doi:10.1038/s44319-025-00463-z)
Supplement: Supplementary file 16 — Source data Fig. 6 [file 44319_2025_463_MOESM16_ESM.zip]

Archive with 6 entries (5 files):
- Figure 6/
- __MACOSX/._Figure 6
- Figure 6/Figure_6CD.csv
- __MACOSX/Figure 6/._Figure_6CD.csv
- Figure 6/Figure_6AB.csv
- __MACOSX/Figure 6/._Figure_6AB.csv
