# Supplementary material for: NRF2 supports non-small cell lung cancer growth independently of CBP/p300-enhanced glutathione synthesis
Source: EMBO Rep. 2025 May 14;26(12):3106–37. doi: 10.1038/s44319-025-00463-z (PMC12187939; doi:10.1038/s44319-025-00463-z)
Supplement: Supplementary file 16 — Source data Fig. 6 [file 44319_2025_463_MOESM16_ESM.zip › Figure 6/Figure_6CD.csv]

...1	Species	compound	mode	id	logFC	ave_expr	t	p_value	p_adj	B	MaxExpr	MinExpr	class	meta_class	meta_alpha
CE(14:0)	CE(14:0)	CE(14:0)	combined	CE(14:0)	0.047067157	-0.072118038	-0.388419649	0.700341623	0.757053091	-7.181684049	-0.04858446	-0.095651617	CE	other	1
CE(14:1)	CE(14:1)	CE(14:1)	combined	CE(14:1)	-0.119150143	-0.005184529	0.966478839	0.341231967	0.410552338	-6.786379541	0.054390542	-0.064759601	CE	other	1
CE(15:0)	CE(15:0)	CE(15:0)	combined	CE(15:0)	0.01928079	-0.18820405	-0.149471744	0.882142786	0.913647886	-7.247501024	-0.178563655	-0.197844446	CE	other	1
CE(16:0)	CE(16:0)	CE(16:0)	combined	CE(16:0)	-0.050403858	-0.217748306	0.428205382	0.671441236	0.7307296	-7.165089374	-0.192546376	-0.242950235	CE	other	1
CE(16:1)	CE(16:1)	CE(16:1)	combined	CE(16:1)	0.101237282	-0.087863064	-0.817013037	0.420111945	0.492080983	-6.919827211	-0.037244423	-0.138481705	CE	other	1
CE(17:0)	CE(17:0)	CE(17:0)	combined	CE(17:0)	-0.065870361	-0.115087194	0.524815949	0.603418143	0.672151865	-7.118156067	-0.082152014	-0.148022375	CE	other	1
CE(18:0)	CE(18:0)	CE(18:0)	combined	CE(18:0)	0.321841195	0.056722479	-2.727599355	0.010377406	0.019055454	-3.834215859	0.217643077	-0.104198118	CE	other	1
CE(18:1)	CE(18:1)	CE(18:1)	combined	CE(18:1)	0.134451931	0.026012088	-1.117299114	0.272390964	0.337379678	-6.630471174	0.093238053	-0.041213877	CE	other	1
CE(18:2)	CE(18:2)	CE(18:2)	combined	CE(18:2)	0.160454956	0.017942837	-1.362681635	0.182731921	0.239000849	-6.332845471	0.098170315	-0.062284641	CE	other	1
CE(18:3)	CE(18:3)	CE(18:3)	combined	CE(18:3)	0.284904964	0.126738397	-2.410186326	0.022021805	0.037490563	-4.524461837	0.269190879	-0.015714085	CE	other	1
CE(20:0)	CE(20:0)	CE(20:0)	combined	CE(20:0)	-0.089212645	0.334838839	0.586730875	0.561603358	0.632273661	-7.083164611	0.379445162	0.290232517	CE	other	1
CE(20:1)	CE(20:1)	CE(20:1)	combined	CE(20:1)	0.170344666	0.171291358	-1.38128645	0.176997566	0.232585864	-6.308128241	0.256463691	0.086119025	CE	other	1
CE(20:2)	CE(20:2)	CE(20:2)	combined	CE(20:2)	0.285510963	0.332557616	-2.353514635	0.025068646	0.041984951	-4.641669929	0.475313097	0.189802135	CE	other	1
CE(20:3)	CE(20:3)	CE(20:3)	combined	CE(20:3)	0.446635341	0.312642039	-3.684587834	8.6381e-4	0.002099607	-1.476174013	0.535959709	0.089324368	CE	other	1
CE(20:4)	CE(20:4)	CE(20:4)	combined	CE(20:4)	0.084452806	-0.114457995	-0.695417533	0.491937725	0.565190746	-7.012546575	-0.072231592	-0.156684398	CE	other	1
CE(20:5)	CE(20:5)	CE(20:5)	combined	CE(20:5)	-0.011614336	0.036255698	0.085875963	0.932113387	0.951343881	-7.255183108	0.042062866	0.03044853	CE	other	1
CE(22:0)	CE(22:0)	CE(22:0)	combined	CE(22:0)	0.244721354	0.359193716	-2.021369685	0.051885376	0.079193468	-5.287796968	0.481554393	0.23683304	CE	other	1
CE(22:1)	CE(22:1)	CE(22:1)	combined	CE(22:1)	0.259566911	0.358650332	-2.147933422	0.039588627	0.062818934	-5.050118769	0.488433787	0.228866876	CE	other	1
CE(22:2)	CE(22:2)	CE(22:2)	combined	CE(22:2)	0.498908573	0.375524634	-4.211617644	1.99985e-4	6.07174e-4	-0.055440272	0.624978921	0.126070348	CE	other	1
CE(22:4)	CE(22:4)	CE(22:4)	combined	CE(22:4)	0.273477137	0.534646275	-2.254074404	0.031351578	0.050999375	-4.842587505	0.671384844	0.39790770600000003	CE	other	1
CE(22:5)	CE(22:5)	CE(22:5)	combined	CE(22:5)	0.497636288	0.495552403	-3.838505772	5.66257e-4	0.001460803	-1.067926987	0.744370547	0.246734259	CE	other	1
CE(22:6)	CE(22:6)	CE(22:6)	combined	CE(22:6)	0.395839092	0.285635376	-3.278392319	0.002565533	0.005663028	-2.519790542	0.483554922	0.08771583	CE	other	1
CE(24:0)	CE(24:0)	CE(24:0)	combined	CE(24:0)	0.332610417	0.239273141	-2.594289031	0.014309555	0.025659565	-4.130830131	0.40557835	0.072967932	CE	other	1
CE(24:1)	CE(24:1)	CE(24:1)	combined	CE(24:1)	0.267200677	0.344052398	-2.278801733	0.029669033	0.048829074	-4.793201766	0.477652736	0.21045206	CE	other	1
CER(14:0)	CER(14:0)	CER(14:0)	combined	CER(14:0)	-0.19080159	0.138688939	1.407931003	0.169031253	0.223163711	-6.272214514	0.234089734	0.043288144	CER	other	1
CER(16:0)	CER(16:0)	CER(16:0)	combined	CER(16:0)	0.195705014	-0.002785698	-1.543053439	0.132894184	0.181435079	-6.080891665	0.095066809	-0.100638205	CER	other	1
CER(18:0)	CER(18:0)	CER(18:0)	combined	CER(18:0)	0.405501612	0.242257447	-3.234230629	0.002880258	0.006226983	-2.629855058	0.445008253	0.039506642	CER	other	1
CER(20:0)	CER(20:0)	CER(20:0)	combined	CER(20:0)	0.364354408	0.129649768	-2.690423237	0.011358505	0.020676413	-3.91786631	0.311826972	-0.052527436	CER	other	1
CER(22:0)	CER(22:0)	CER(22:0)	combined	CER(22:0)	0.315492157	0.105023226	-2.413397493	0.021859712	0.037290097	-4.517763125	0.262769304	-0.052722853	CER	other	1
CER(22:1)	CER(22:1)	CER(22:1)	combined	CER(22:1)	-0.293711269	-0.43585763	2.275847673	0.029865667	0.049056692	-4.799121913	-0.289001995	-0.582713264	CER	other	1
CER(24:0)	CER(24:0)	CER(24:0)	combined	CER(24:0)	0.531943116	0.184732495	-4.144190429	2.41741e-4	7.1586e-4	-0.240505007	0.450704054	-0.081239063	CER	other	1
CER(24:1)	CER(24:1)	CER(24:1)	combined	CER(24:1)	-0.209654934	-0.219645277	1.735242939	0.09256041	0.133065479	-5.783186836	-0.11481781	-0.324472743	CER	other	1
CER(26:0)	CER(26:0)	CER(26:0)	combined	CER(26:0)	0.368130485	0.184187632	-2.780408185	0.009119	0.017080355	-3.714187053	0.368252874	1.2239e-4	CER	other	1
CER(26:1)	CER(26:1)	CER(26:1)	combined	CER(26:1)	-0.102244235	-0.153764681	0.764160611	0.450508524	0.522589888	-6.961893378	-0.102642563	-0.204886798	CER	other	1
DAG(14:0/14:0)	DAG(14:0/14:0)	DAG(14:0/14:0)	combined	DAG(14:0/14:0)	NA	NA	NA	NA	NA	NA	NA	NA	DAG	other	1
DAG(14:0/16:0)	DAG(14:0/16:0)	DAG(14:0/16:0)	combined	DAG(14:0/16:0)	0.358792079	-0.200594187	-2.674217032	0.011812652	0.021456675	-3.954109065	-0.021198148	-0.379990227	DAG	other	1
DAG(14:0/16:1)	DAG(14:0/16:1)	DAG(14:0/16:1)	combined	DAG(14:0/16:1)	0.011353078	-0.258181667	-0.078595545	0.937855913	0.952580704	-7.255797861	-0.252505128	-0.263858206	DAG	other	1
DAG(14:0/18:1)	DAG(14:0/18:1)	DAG(14:0/18:1)	combined	DAG(14:0/18:1)	-0.029097559	-0.078678086	0.220951446	0.826568886	0.870018064	-7.233920009	-0.064129307	-0.093226865	DAG	other	1
DAG(14:0/18:2)	DAG(14:0/18:2)	DAG(14:0/18:2)	combined	DAG(14:0/18:2)	-0.0230761	NA	0.169549727	0.866494115	0.901883107	-7.167540661	-0.060058485	NA	DAG	other	1
DAG(14:0/20:0)	DAG(14:0/20:0)	DAG(14:0/20:0)	combined	DAG(14:0/20:0)	0.039079722	0.668265763	-0.232782949	0.817449286	0.863661871	-7.231167868	0.687805624	0.648725902	DAG	other	1
DAG(14:1/18:1)	DAG(14:1/18:1)	DAG(14:1/18:1)	combined	DAG(14:1/18:1)	-0.188245315	NA	1.26370827	0.216323702	0.274816063	-6.317244428	NA	NA	DAG	other	1
DAG(16:0/16:0)	DAG(16:0/16:0)	DAG(16:0/16:0)	combined	DAG(16:0/16:0)	0.364884931	-0.260523247	-2.982500657	0.005506342	0.011131812	-3.242463378	-0.078080782	-0.442965712	DAG	other	1
DAG(16:0/16:1)	DAG(16:0/16:1)	DAG(16:0/16:1)	combined	DAG(16:0/16:1)	-0.106188224	-0.327011257	0.783862972	0.439027192	0.510680316	-6.946527836	-0.273917145	-0.380105369	DAG	other	1
DAG(16:0/18:0)	DAG(16:0/18:0)	DAG(16:0/18:0)	combined	DAG(16:0/18:0)	0.403519482	0.400368989	-2.447731014	0.020193422	0.034729383	-4.445761788	0.60212873	0.198609248	DAG	other	1
DAG(16:0/18:1)	DAG(16:0/18:1)	DAG(16:0/18:1)	combined	DAG(16:0/18:1)	0.035945985	-0.178172365	-0.269421351	0.789378123	0.837158892	-7.221738552	-0.160199372	-0.196145357	DAG	other	1
DAG(16:0/18:2)	DAG(16:0/18:2)	DAG(16:0/18:2)	combined	DAG(16:0/18:2)	0.162124412	-0.343522071	-1.067303978	0.294018318	0.362034269	-6.684480998	-0.262459865	-0.424584277	DAG	other	1
DAG(16:0/20:4)	DAG(16:0/20:4)	DAG(16:0/20:4)	combined	DAG(16:0/20:4)	-0.196541998	-0.256105811	1.474724722	0.150300054	0.201598638	-6.179542968	-0.157834812	-0.35437681	DAG	other	1
DAG(16:0/22:6)	DAG(16:0/22:6)	DAG(16:0/22:6)	combined	DAG(16:0/22:6)	-6.6448e-4	-0.056243374	0.004837609	0.996170941	0.996170941	-7.258957609	-0.055911134	-0.056575614	DAG	other	1
DAG(16:1/16:1)	DAG(16:1/16:1)	DAG(16:1/16:1)	combined	DAG(16:1/16:1)	-0.095603926	-0.307761111	0.739948934	0.464859086	0.535543139	-6.980259418	-0.259959148	-0.355563074	DAG	other	1
DAG(16:1/18:0)	DAG(16:1/18:0)	DAG(16:1/18:0)	combined	DAG(16:1/18:0)	0.269903655	0.113462233	-1.952618401	0.059880252	0.089767009	-5.412266221	0.24841406	-0.021489595	DAG	other	1
DAG(16:1/18:1)	DAG(16:1/18:1)	DAG(16:1/18:1)	combined	DAG(16:1/18:1)	-0.069080967	-0.234142255	0.51840334	0.607831697	0.676172562	-7.121561496	-0.199601772	-0.268682738	DAG	other	1
DAG(16:1/18:2)	DAG(16:1/18:2)	DAG(16:1/18:2)	combined	DAG(16:1/18:2)	0.097860362	-0.27529272	-0.668510227	0.508720778	0.5805077	-7.031114121	-0.226362539	-0.324222901	DAG	other	1
DAG(16:1/20:2)	DAG(16:1/20:2)	DAG(16:1/20:2)	combined	DAG(16:1/20:2)	-0.063383584	-0.138487015	0.43479925	0.666698815	0.728173641	-7.162184637	-0.106795223	-0.170178807	DAG	other	1
DAG(16:1/20:4)	DAG(16:1/20:4)	DAG(16:1/20:4)	combined	DAG(16:1/20:4)	-0.216100825	-0.199948029	1.796382048	0.082116209	0.119274148	-5.682428876	-0.091897616	-0.307998442	DAG	other	1
DAG(16:1/22:6)	DAG(16:1/22:6)	DAG(16:1/22:6)	combined	DAG(16:1/22:6)	0.167374465	0.052972327	-1.158035844	0.255631576	0.319244193	-6.584778503	0.136659559	-0.030714905	DAG	other	1
DAG(18:0/18:1)	DAG(18:0/18:1)	DAG(18:0/18:1)	combined	DAG(18:0/18:1)	0.269513003	0.107643979	-2.067298062	0.047080763	0.07343845	-5.202807736	0.242400481	-0.027112522	DAG	other	1
DAG(18:0/18:2)	DAG(18:0/18:2)	DAG(18:0/18:2)	combined	DAG(18:0/18:2)	0.354796614	0.022382667	-2.375516704	0.023842947	0.040184206	-4.596394329	0.199780974	-0.15501564	DAG	other	1
DAG(18:0/18:3)	DAG(18:0/18:3)	DAG(18:0/18:3)	combined	DAG(18:0/18:3)	1.681211371	NA	-7.064315771	1.05e-7	1.22469e-6	7.665102907	NA	NA	DAG	other	1
DAG(18:0/22:6)	DAG(18:0/22:6)	DAG(18:0/22:6)	combined	DAG(18:0/22:6)	0.114544549	0.105778363	-0.912134081	0.368687828	0.437946982	-6.837356198	0.163050638	0.048506089	DAG	other	1
DAG(18:1/18:1)	DAG(18:1/18:1)	DAG(18:1/18:1)	combined	DAG(18:1/18:1)	-0.010453559	-0.290327184	0.081737932	0.93537688	0.951935265	-7.255539193	-0.285100405	-0.295553964	DAG	other	1
DAG(18:1/18:2)	DAG(18:1/18:2)	DAG(18:1/18:2)	combined	DAG(18:1/18:2)	0.06924346	-0.180146965	-0.491530375	0.626489346	0.693259921	-7.135384568	-0.145525235	-0.214768696	DAG	other	1
DAG(18:1/20:1)	DAG(18:1/20:1)	DAG(18:1/20:1)	combined	DAG(18:1/20:1)	0.057502451	0.001814671	-0.436204363	0.665690029	0.728017314	-7.161559988	0.030565896	-0.026936554	DAG	other	1
DAG(18:1/20:2)	DAG(18:1/20:2)	DAG(18:1/20:2)	combined	DAG(18:1/20:2)	-0.027842804	-0.095222313	0.199695471	0.84301373	0.882907282	-7.238504886	-0.081300911	-0.109143716	DAG	other	1
DAG(18:1/20:3)	DAG(18:1/20:3)	DAG(18:1/20:3)	combined	DAG(18:1/20:3)	1.283388684	NA	-5.860067951	2.59073e-6	1.50262e-5	4.483310199	NA	NA	DAG	other	1
DAG(18:1/20:4)	DAG(18:1/20:4)	DAG(18:1/20:4)	combined	DAG(18:1/20:4)	-0.108946355	-0.097467395	0.916617741	0.366369407	0.43642588	-6.833256026	-0.042994218	-0.151940573	DAG	other	1
DAG(18:1/20:5)	DAG(18:1/20:5)	DAG(18:1/20:5)	combined	DAG(18:1/20:5)	0.219669361	NA	-0.995442216	0.327980305	0.396309535	-6.505102267	NA	NA	DAG	other	1
DAG(18:1/22:4)	DAG(18:1/22:4)	DAG(18:1/22:4)	combined	DAG(18:1/22:4)	0.40317127	0.309454096	-3.073961203	0.004361572	0.009034686	-3.022916378	0.51103973	0.107868461	DAG	other	1
DAG(18:1/22:5)	DAG(18:1/22:5)	DAG(18:1/22:5)	combined	DAG(18:1/22:5)	0.514998805	NA	-2.662643353	0.012476926	0.022614429	-3.857248397	NA	NA	DAG	other	1
DAG(18:1/22:6)	DAG(18:1/22:6)	DAG(18:1/22:6)	combined	DAG(18:1/22:6)	0.042425953	-0.0035667	-0.333725183	0.740818095	0.793666264	-7.201881063	0.017646276	-0.024779677	DAG	other	1
DAG(18:2/20:3)	DAG(18:2/20:3)	DAG(18:2/20:3)	combined	DAG(18:2/20:3)	0.983656438	NA	-4.455271497	1.39226e-4	4.35127e-4	0.808722202	NA	NA	DAG	other	1
DAG(18:2/20:4)	DAG(18:2/20:4)	DAG(18:2/20:4)	combined	DAG(18:2/20:4)	0.261969434	NA	-1.161130904	0.256050408	0.319244193	-6.042163337	NA	NA	DAG	other	1
DAG(18:2/22:4)	DAG(18:2/22:4)	DAG(18:2/22:4)	combined	DAG(18:2/22:4)	-0.020032499	0.312223613	0.136608547	0.892217327	0.91884501	-7.249389445	0.322239862	0.302207363	DAG	other	1
DAG(20:0/20:0)	DAG(20:0/20:0)	DAG(20:0/20:0)	combined	DAG(20:0/20:0)	0.084536052	0.570718743	-0.565086142	0.576053552	0.644230102	-7.095831525	0.612986769	0.528450717	DAG	other	1
DCER(16:0)	DCER(16:0)	DCER(16:0)	combined	DCER(16:0)	-0.271268137	-0.428510084	2.305869035	0.027920959	0.046314647	-4.738702905	-0.292876015	-0.564144153	DCE	other	1
DCER(24:0)	DCER(24:0)	DCER(24:0)	combined	DCER(24:0)	-0.041673772	-0.274549074	0.31480161	0.755006588	0.807837838	-7.208161805	-0.253712188	-0.29538596	DCE	other	1
DCER(24:1)	DCER(24:1)	DCER(24:1)	combined	DCER(24:1)	-0.389978415	-0.492834331	2.959403518	0.005837515	0.011633532	-3.297329844	-0.297845123	-0.687823538	DCE	other	1
DCER(26:1)	DCER(26:1)	DCER(26:1)	combined	DCER(26:1)	-0.214179687	NA	1.397506724	0.173151834	0.2282456	-6.035663233	NA	NA	DCE	other	1
HCER(14:0)	HCER(14:0)	HCER(14:0)	combined	HCER(14:0)	0.060095502	-0.420949115	-0.46971906	0.64182002	0.705582531	-7.146071367	-0.390901364	-0.450996866	HCE	other	1
HCER(16:0)	HCER(16:0)	HCER(16:0)	combined	HCER(16:0)	-0.054270579	-0.746710532	0.464262706	0.645680691	0.708900079	-7.148670039	-0.719575242	-0.773845821	HCE	other	1
HCER(18:0)	HCER(18:0)	HCER(18:0)	combined	HCER(18:0)	0.180810279	-0.354557909	-1.490005582	0.146256818	0.197118565	-6.157816278	-0.26415277	-0.44496304800000003	HCE	other	1
HCER(18:1)	HCER(18:1)	HCER(18:1)	combined	HCER(18:1)	-0.240824954	-0.260307275	2.089137452	0.044936971	0.070771523	-5.161886661	-0.139894798	-0.380719752	HCE	other	1
HCER(20:0)	HCER(20:0)	HCER(20:0)	combined	HCER(20:0)	-0.100863207	-0.538853045	0.848736449	0.402488748	0.473416835	-6.893284569	-0.488421441	-0.589284648	HCE	other	1
HCER(20:1)	HCER(20:1)	HCER(20:1)	combined	HCER(20:1)	-0.609927694	NA	2.473157455	0.020474809	0.035141457	-3.786975299	NA	NA	HCE	other	1
HCER(22:0)	HCER(22:0)	HCER(22:0)	combined	HCER(22:0)	-0.00688045	-0.579089867	0.060176355	0.952398729	0.962701119	-7.257110218	-0.575649642	-0.582530091	HCE	other	1
HCER(22:1)	HCER(22:1)	HCER(22:1)	combined	HCER(22:1)	-0.468957211	-0.685156404	3.6211593	0.001026545	0.002466641	-1.642534602	-0.450677799	-0.91963501	HCE	other	1
HCER(24:0)	HCER(24:0)	HCER(24:0)	combined	HCER(24:0)	0.160035197	-0.525263124	-1.359968094	0.183580224	0.239125608	-6.336425686	-0.445245526	-0.605280723	HCE	other	1
HCER(24:1)	HCER(24:1)	HCER(24:1)	combined	HCER(24:1)	-0.321295175	-0.720976173	2.801174659	0.008664437	0.016411693	-3.666607664	-0.560328585	-0.88162376	HCE	other	1
HCER(26:0)	HCER(26:0)	HCER(26:0)	combined	HCER(26:0)	-0.004369186	-0.667079836	0.034318754	0.972841446	0.975160496	-7.258364838	-0.664895243	-0.669264429	HCE	other	1
HCER(26:1)	HCER(26:1)	HCER(26:1)	combined	HCER(26:1)	-0.129268417	-0.744962845	1.158064629	0.255620005	0.319244193	-6.584745685	-0.680328637	-0.809597054	HCE	other	1
LCER(16:0)	LCER(16:0)	LCER(16:0)	combined	LCER(16:0)	-0.257788843	-0.296112923	2.196340212	0.03561848	0.057275605	-4.956378425	-0.167218501	-0.425007344	LCE	other	1
LCER(24:0)	LCER(24:0)	LCER(24:0)	combined	LCER(24:0)	0.219610446	0.037845442	-1.916562323	0.064486514	0.096158082	-5.476198506	0.147650666	-0.071959781	LCE	other	1
LCER(24:1)	LCER(24:1)	LCER(24:1)	combined	LCER(24:1)	0.217500385	0.17483454	-1.885685709	0.068671733	0.101857014	-5.530199263	0.283584733	0.066084347	LCE	other	1
LPC(14:0)	LPC(14:0)	LPC(14:0)	combined	LPC(14:0)	-0.031798823	-0.299534052	0.250745424	0.803653797	0.850154519	-7.226716237	-0.283634641	-0.315433464	LPC	other	1
LPC(15:0)	LPC(15:0)	LPC(15:0)	combined	LPC(15:0)	-0.17044975	-0.286696863	1.457262548	0.155029325	0.206919748	-6.204132585	-0.201471988	-0.371921738	LPC	other	1
LPC(16:0)	LPC(16:0)	LPC(16:0)	combined	LPC(16:0)	-0.032125919	-0.298825536	0.28287809	0.779137393	0.828967887	-7.217931423	-0.282762577	-0.314888496	LPC	other	1
LPC(16:1)	LPC(16:1)	LPC(16:1)	combined	LPC(16:1)	-0.215717245	-0.075327036	1.836588695	0.075808186	0.111070879	-5.614625794	0.032531586	-0.183185659	LPC	other	1
LPC(17:0)	LPC(17:0)	LPC(17:0)	combined	LPC(17:0)	0.040167663	-0.183803614	-0.353222949	0.726295197	0.781092405	-7.19502918	-0.163719783	-0.203887445	LPC	other	1
LPC(18:0)	LPC(18:0)	LPC(18:0)	combined	LPC(18:0)	0.073186079	-0.163117285	-0.639533839	0.527140842	0.59747365	-7.050312901	-0.126524245	-0.199710324	LPC	other	1
LPC(18:1)	LPC(18:1)	LPC(18:1)	combined	LPC(18:1)	-0.016586387	-0.163083499	0.142635484	0.887494611	0.916932393	-7.248525758	-0.154790305	-0.171376692	LPC	other	1
LPC(18:2)	LPC(18:2)	LPC(18:2)	combined	LPC(18:2)	0.035669313	-0.066645035	-0.298829698	0.767050052	0.818640982	-7.213179428	-0.048810379	-0.084479692	LPC	other	1
LPC(20:0)	LPC(20:0)	LPC(20:0)	combined	LPC(20:0)	0.635140657	0.190851696	-5.131662532	1.4452e-5	6.23288e-5	2.529183414	0.508422024	-0.126718633	LPC	other	1
LPC(20:1)	LPC(20:1)	LPC(20:1)	combined	LPC(20:1)	-0.16806038	-0.108572528	1.475703869	0.150038325	0.201569059	-6.178156626	-0.024542339	-0.192602718	LPC	other	1
LPC(20:2)	LPC(20:2)	LPC(20:2)	combined	LPC(20:2)	-0.04557617	0.030280321	0.403452454	0.689365321	0.748072561	-7.175601903	0.053068405	0.007492236	LPC	other	1
LPC(20:3)	LPC(20:3)	LPC(20:3)	combined	LPC(20:3)	-0.153525796	-0.227841669	1.361152192	0.183209678	0.239125608	-6.334864179	-0.151078772	-0.304604567	LPC	other	1
LPC(20:4)	LPC(20:4)	LPC(20:4)	combined	LPC(20:4)	-0.242738671	-0.094087887	1.936872643	0.061855438	0.092563031	-5.440300551	0.027281448	-0.215457223	LPC	other	1
LPE(15:0)	LPE(15:0)	LPE(15:0)	combined	LPE(15:0)	-0.157524497	-0.144194874	1.266450276	0.214719403	0.273604572	-6.455910822	-0.065432625	-0.222957122	LPE	other	1
LPE(16:0)	LPE(16:0)	LPE(16:0)	combined	LPE(16:0)	0.23553724	0.232148556	-2.022214993	0.051793198	0.079193468	-5.286245938	0.349917176	0.114379936	LPE	other	1
LPE(16:1)	LPE(16:1)	LPE(16:1)	combined	LPE(16:1)	0.059068963	0.136783811	-0.500407221	0.620297631	0.687312659	-7.130898496	0.166318293	0.107249329	LPE	other	1
LPE(17:0)	LPE(17:0)	LPE(17:0)	combined	LPE(17:0)	0.19489682	0.148646732	-1.620015798	0.115287224	0.161594259	-5.96520594	0.246095142	0.051198323	LPE	other	1
LPE(18:0)	LPE(18:0)	LPE(18:0)	combined	LPE(18:0)	0.376182548	0.204999808	-3.195276327	0.003188239	0.006857567	-2.726326568	0.393091082	0.016908534	LPE	other	1
LPE(18:1)	LPE(18:1)	LPE(18:1)	combined	LPE(18:1)	0.238829797	0.318749052	-2.023346904	0.051669992	0.079152028	-5.284168251	0.43816395	0.199334153	LPE	other	1
LPE(18:2)	LPE(18:2)	LPE(18:2)	combined	LPE(18:2)	0.39092998	0.50104192	-3.207224803	0.003090574	0.006664545	-2.696797974	0.69650691	0.30557693	LPE	other	1
LPE(20:0)	LPE(20:0)	LPE(20:0)	combined	LPE(20:0)	0.13068655	0.244027935	-1.019091578	0.315991879	0.384586353	-6.734385838	0.30937121	0.17868466	LPE	other	1
LPE(20:1)	LPE(20:1)	LPE(20:1)	combined	LPE(20:1)	0.040195505	0.103294947	-0.344145024	0.733044436	0.786339758	-7.198267357	0.1233927	0.083197194	LPE	other	1
LPE(20:2)	LPE(20:2)	LPE(20:2)	combined	LPE(20:2)	-0.016065619	0.113693465	0.136629577	0.89220084	0.91884501	-7.249386496	0.121726275	0.105660655	LPE	other	1
LPE(20:3)	LPE(20:3)	LPE(20:3)	combined	LPE(20:3)	0.243642743	0.399573759	-2.053752877	0.048455254	0.074909685	-5.228023945	0.52139513	0.277752387	LPE	other	1
LPE(20:4)	LPE(20:4)	LPE(20:4)	combined	LPE(20:4)	-0.019057961000000002	0.211758624	0.161316943	0.872883158	0.906289797	-7.245612085	0.221287605	0.202229644	LPE	other	1
LPE(22:4)	LPE(22:4)	LPE(22:4)	combined	LPE(22:4)	0.264105814	0.007121881	-2.283451439	0.029361894	0.048418339	-4.783872337	0.139174788	-0.124931026	LPE	other	1
LPE(22:5)	LPE(22:5)	LPE(22:5)	combined	LPE(22:5)	0.109794064	0.032768137	-0.947073802	0.35087424	0.420349339	-6.804901615	0.087665169	-0.022128895	LPE	other	1
LPE(22:6)	LPE(22:6)	LPE(22:6)	combined	LPE(22:6)	0.27641963	0.014443918	-2.059610926	0.047856532	0.074257092	-5.217133835	0.152653733	-0.123765897	LPE	other	1
PC(12:0/16:1)	PC(12:0/16:1)	PC(12:0/16:1)	combined	PC(12:0/16:1)	-0.068228483	0.003891208	0.588864778	0.560188756	0.631526466	-7.081890586	0.03800545	-0.030223033	PC	PC	1
PC(12:0/18:1)	PC(12:0/18:1)	PC(12:0/18:1)	combined	PC(12:0/18:1)	0.188658492	0.132787889	-1.546473593	0.132067791	0.18060002	-6.075852734	0.227117136	0.038458643	PC	PC	1
PC(12:0/18:2)	PC(12:0/18:2)	PC(12:0/18:2)	combined	PC(12:0/18:2)	0.317942936	0.0635763	-2.641813826	0.012771714	0.023098949	-4.026161991	0.222547767	-0.095395168	PC	PC	1
PC(12:0/20:1)	PC(12:0/20:1)	PC(12:0/20:1)	combined	PC(12:0/20:1)	0.315902725	0.247600201	-2.73139848	0.010281724	0.018921071	-3.825627657	0.405551564	0.089648839	PC	PC	1
PC(12:0/20:2)	PC(12:0/20:2)	PC(12:0/20:2)	combined	PC(12:0/20:2)	0.112571114	0.321593799	-0.918762053	0.365263998	0.435726273	-6.831288383	0.377879356	0.265308242	PC	PC	1
PC(12:0/20:3)	PC(12:0/20:3)	PC(12:0/20:3)	combined	PC(12:0/20:3)	0.381441923	0.198457342	-3.279495994	0.002558106	0.005661493	-2.517030528	0.389178303	0.00773638	PC	PC	1
PC(12:0/20:4)	PC(12:0/20:4)	PC(12:0/20:4)	combined	PC(12:0/20:4)	0.043302328	0.135282071	-0.354228073	0.725549266	0.781092405	-7.194665501	0.156933235	0.113630907	PC	PC	1
PC(14:0/14:0)	PC(14:0/14:0)	PC(14:0/14:0)	combined	PC(14:0/14:0)	-0.074671444	-0.240244658	0.634935902	0.530096212	0.600014689	-7.053283208	-0.202908936	-0.27758038	PC	PC	1
PC(14:0/14:1)	PC(14:0/14:1)	PC(14:0/14:1)	combined	PC(14:0/14:1)	0.179478869	-0.18668642	-1.50403432	0.142622159	0.193148527	-6.137699107	-0.096946986	-0.276425855	PC	PC	1
PC(14:0/16:1)	PC(14:0/16:1)	PC(14:0/16:1)	combined	PC(14:0/16:1)	-0.1358904	-0.244853165	1.141336715	0.262408675	0.32645813	-6.603691211	-0.176907966	-0.312798365	PC	PC	1
PC(14:0/18:1)	PC(14:0/18:1)	PC(14:0/18:1)	combined	PC(14:0/18:1)	0.006715647	-0.147890016	-0.055318865	0.956236926	0.963108089	-7.257398274	-0.144532192	-0.151247839	PC	PC	1
PC(14:0/18:2)	PC(14:0/18:2)	PC(14:0/18:2)	combined	PC(14:0/18:2)	-0.007588674	-0.173503664	0.063167561	0.950035766	0.961468206	-7.256920783	-0.169709327	-0.177298001	PC	PC	1
PC(14:0/18:3)	PC(14:0/18:3)	PC(14:0/18:3)	combined	PC(14:0/18:3)	0.097865827	-0.003251015	-0.740070822	0.464786179	0.535543139	-6.980168387	0.045681899	-0.052183928	PC	PC	1
PC(14:0/20:1)	PC(14:0/20:1)	PC(14:0/20:1)	combined	PC(14:0/20:1)	0.009530882	-0.035242313	-0.083333051	0.934118738	0.951935265	-7.255404011	-0.030476872	-0.040007754	PC	PC	1
PC(14:0/20:2)	PC(14:0/20:2)	PC(14:0/20:2)	combined	PC(14:0/20:2)	-0.113259823	-0.173699808	0.982381539	0.333463824	0.401780911	-6.770936816	-0.117069896	-0.230329719	PC	PC	1
PC(14:0/20:3)	PC(14:0/20:3)	PC(14:0/20:3)	combined	PC(14:0/20:3)	-0.011344098	-0.187405873	0.092875015	0.926596278	0.948013954	-7.254540828	-0.181733824	-0.193077923	PC	PC	1
PC(14:0/20:4)	PC(14:0/20:4)	PC(14:0/20:4)	combined	PC(14:0/20:4)	0.095499258	-0.088682118	-0.792460165	0.434072985	0.505616871	-6.939705204	-0.040932489	-0.136431747	PC	PC	1
PC(14:0/20:5)	PC(14:0/20:5)	PC(14:0/20:5)	combined	PC(14:0/20:5)	0.430189367	0.153165044	-3.077115941	0.004326433	0.008998624	-3.015279924	0.368259728	-0.061929639	PC	PC	1
PC(14:0/22:1)	PC(14:0/22:1)	PC(14:0/22:1)	combined	PC(14:0/22:1)	0.647455855	0.179550086	-5.290797817	9.14161e-6	4.22423e-5	2.982745367	0.503278014	-0.144177841	PC	PC	1
PC(14:0/22:2)	PC(14:0/22:2)	PC(14:0/22:2)	combined	PC(14:0/22:2)	0.234414852	-0.086692617	-1.890505435	0.068003398	0.101222758	-5.521815716	0.030514809	-0.203900043	PC	PC	1
PC(14:0/22:4)	PC(14:0/22:4)	PC(14:0/22:4)	combined	PC(14:0/22:4)	0.10583305	0.03966326	-0.869943111	0.390970967	0.462456517	-6.875003077	0.092579784	-0.013253265	PC	PC	1
PC(14:0/22:5)	PC(14:0/22:5)	PC(14:0/22:5)	combined	PC(14:0/22:5)	0.154260444	-0.072346224	-1.166591463	0.252209212	0.316579026	-6.574991166	0.004783998	-0.149476446	PC	PC	1
PC(14:0/22:6)	PC(14:0/22:6)	PC(14:0/22:6)	combined	PC(14:0/22:6)	0.013114743	-0.014404719	-0.09724541	0.923153107	0.946794833	-7.254114277	-0.007847347	-0.020962091	PC	PC	1
PC(15:0/14:1)	PC(15:0/14:1)	PC(15:0/14:1)	combined	PC(15:0/14:1)	0.112841763	-0.193458506	-0.912480947	0.368508129	0.437946982	-6.83703968	-0.137037625	-0.249879388	PC	PC	1
PC(15:0/16:1)	PC(15:0/16:1)	PC(15:0/16:1)	combined	PC(15:0/16:1)	-0.188057273	-0.208043607	1.617017034	0.115935381	0.162232371	-5.969802892	-0.114014971	-0.302072244	PC	PC	1
PC(15:0/18:1)	PC(15:0/18:1)	PC(15:0/18:1)	combined	PC(15:0/18:1)	-0.05146417	-0.062345995	0.431254038	0.669246871	0.730008584	-7.163751828	-0.03661391	-0.08807808	PC	PC	1
PC(15:0/18:2)	PC(15:0/18:2)	PC(15:0/18:2)	combined	PC(15:0/18:2)	-0.067626169	-0.058135883	0.539020877	0.593695636	0.663078393	-7.110466096	-0.024322798	-0.091948967	PC	PC	1
PC(15:0/18:3)	PC(15:0/18:3)	PC(15:0/18:3)	combined	PC(15:0/18:3)	0.166229766	0.243895669	-1.387528529	0.175105442	0.230459589	-6.299768974	0.327010552	0.160780787	PC	PC	1
PC(15:0/20:3)	PC(15:0/20:3)	PC(15:0/20:3)	combined	PC(15:0/20:3)	0.089785991	0.068471389	-0.714059922	0.480494833	0.552799117	-6.999265931	0.113364384	0.023578393	PC	PC	1
PC(15:0/20:4)	PC(15:0/20:4)	PC(15:0/20:4)	combined	PC(15:0/20:4)	0.186644805	0.068458358	-1.597285735	0.120275361	0.167469501	-5.999870239	0.161780761	-0.024864045	PC	PC	1
PC(15:0/22:5)	PC(15:0/22:5)	PC(15:0/22:5)	combined	PC(15:0/22:5)	0.295396099	0.027067676	-2.230309163	0.033049027	0.053397275	-4.889686401	0.174765725	-0.120630374	PC	PC	1
PC(15:0/22:6)	PC(15:0/22:6)	PC(15:0/22:6)	combined	PC(15:0/22:6)	0.211316906	0.23190624	-1.679403386	0.103055359	0.146401279	-5.872695579	0.337564693	0.126247787	PC	PC	1
PC(16:0/12:0)	PC(16:0/12:0)	PC(16:0/12:0)	combined	PC(16:0/12:0)	0.09535062	0.009915454	-0.824357945	0.415989871	0.487932331	-6.913767853	0.057590764	-0.037759856	PC	PC	1
PC(16:0/14:0)	PC(16:0/14:0)	PC(16:0/14:0)	combined	PC(16:0/14:0)	-0.046078094	-0.131596452	0.386213737	0.70195789	0.757826169	-7.182557304	-0.108557405	-0.154635499	PC	PC	1
PC(16:0/14:1)	PC(16:0/14:1)	PC(16:0/14:1)	combined	PC(16:0/14:1)	-0.056405572	-0.452330787	0.475797362	0.637531214	0.70362697	-7.143141239	-0.424128001	-0.480533573	PC	PC	1
PC(16:0/16:0)	PC(16:0/16:0)	PC(16:0/16:0)	combined	PC(16:0/16:0)	-0.093114178	-0.124987144	0.800591842	0.42941835	0.500888811	-6.933186242	-0.078430055	-0.171544232	PC	PC	1
PC(16:0/16:1)	PC(16:0/16:1)	PC(16:0/16:1)	combined	PC(16:0/16:1)	0.160711182	-0.017006879	-1.37732606	0.178206312	0.233808905	-6.313414634	0.063348711	-0.09736247	PC	PC	1
PC(16:0/18:0)	PC(16:0/18:0)	PC(16:0/18:0)	combined	PC(16:0/18:0)	0.329210999	0.109707614	-2.809402818	0.00849027	0.016118096	-3.647697209	0.274313113	-0.054897886	PC	PC	1
PC(16:0/18:1)	PC(16:0/18:1)	PC(16:0/18:1)	combined	PC(16:0/18:1)	0.256224226	0.040315926	-2.177341695	0.037132184	0.059256483	-4.993352456	0.168428039	-0.087796187	PC	PC	1
PC(16:0/18:2)	PC(16:0/18:2)	PC(16:0/18:2)	combined	PC(16:0/18:2)	0.23996274	0.00835733	-2.048615643	0.048985722	0.075590812	-5.237554638	0.1283387	-0.11162404	PC	PC	1
PC(16:0/18:3)	PC(16:0/18:3)	PC(16:0/18:3)	combined	PC(16:0/18:3)	0.295374093	-0.002948379	-2.546611286	0.016022865	0.028428754	-4.234602994	0.144738668	-0.150635425	PC	PC	1
PC(16:0/18:4)	PC(16:0/18:4)	PC(16:0/18:4)	combined	PC(16:0/18:4)	0.410661253	0.214850538	-3.504710085	0.001405936	0.003284423	-1.944860588	0.420181164	0.009519911	PC	PC	1
PC(16:0/20:1)	PC(16:0/20:1)	PC(16:0/20:1)	combined	PC(16:0/20:1)	0.183080829	0.12812554	-1.589912672	0.121930958	0.168380847	-6.01102528	0.219665955	0.036585126	PC	PC	1
PC(16:0/20:2)	PC(16:0/20:2)	PC(16:0/20:2)	combined	PC(16:0/20:2)	0.019205657	-0.089181784	-0.167620034	0.867963254	0.902295546	-7.244548342	-0.079578956	-0.098784612	PC	PC	1
PC(16:0/20:3)	PC(16:0/20:3)	PC(16:0/20:3)	combined	PC(16:0/20:3)	0.00200061	-0.144542393	-0.017037908	0.986514791	0.987689213	-7.25882056	-0.143542088	-0.145542698	PC	PC	1
PC(16:0/20:4)	PC(16:0/20:4)	PC(16:0/20:4)	combined	PC(16:0/20:4)	0.170799014	-0.01080512	-1.427962804	0.163229889	0.216183208	-6.244816602	0.074594387	-0.096204627	PC	PC	1
PC(16:0/20:5)	PC(16:0/20:5)	PC(16:0/20:5)	combined	PC(16:0/20:5)	0.180925651	-0.008418195	-1.502538915	0.143006104	0.193357128	-6.139851279	0.082044631	-0.098881021	PC	PC	1
PC(16:0/22:1)	PC(16:0/22:1)	PC(16:0/22:1)	combined	PC(16:0/22:1)	0.985579325	0.436840096	-8.001338361	4.68e-9	1.57e-7	10.55007407	0.929629758	-0.055949566	PC	PC	1
PC(16:0/22:2)	PC(16:0/22:2)	PC(16:0/22:2)	combined	PC(16:0/22:2)	0.425929598	0.077120359	-3.727312629	7.68627e-4	0.001918146	-1.363480753	0.290085158	-0.13584444	PC	PC	1
PC(16:0/22:4)	PC(16:0/22:4)	PC(16:0/22:4)	combined	PC(16:0/22:4)	0.238651884	-0.047760438	-1.999203306	0.054354416	0.082661961	-5.328291286	0.071565504	-0.167086379	PC	PC	1
PC(16:0/22:5)	PC(16:0/22:5)	PC(16:0/22:5)	combined	PC(16:0/22:5)	0.17453958	-0.113361015	-1.456453352	0.155251321	0.206919748	-6.20526588	-0.026091225	-0.200630805	PC	PC	1
PC(16:0/22:6)	PC(16:0/22:6)	PC(16:0/22:6)	combined	PC(16:0/22:6)	0.025695193	-0.104970819	-0.211622443	0.833776992	0.875524705	-7.235989151	-0.092123222	-0.117818415	PC	PC	1
PC(17:0/14:1)	PC(17:0/14:1)	PC(17:0/14:1)	combined	PC(17:0/14:1)	0.227153406	-0.05015124	-1.996518288	0.054660364	0.082977195	-5.333173	0.063425463	-0.163727943	PC	PC	1
PC(17:0/16:1)	PC(17:0/16:1)	PC(17:0/16:1)	combined	PC(17:0/16:1)	0.107255553	0.028400691	-0.898997614	0.375535427	0.444824358	-6.849259328	0.082028468	-0.025227085	PC	PC	1
PC(17:0/18:1)	PC(17:0/18:1)	PC(17:0/18:1)	combined	PC(17:0/18:1)	0.21339326	0.163151784	-1.819376847	0.078455984	0.114750405	-5.643799611	0.269848414	0.056455154	PC	PC	1
PC(17:0/18:2)	PC(17:0/18:2)	PC(17:0/18:2)	combined	PC(17:0/18:2)	0.237782453	0.106946351	-1.96898926	0.057885027	0.087086418	-5.382931112	0.225837577	-0.011944876	PC	PC	1
PC(17:0/20:3)	PC(17:0/20:3)	PC(17:0/20:3)	combined	PC(17:0/20:3)	0.058282286	0.010216215	-0.514337465	0.610637882	0.678383641	-7.123699372	0.039357358	-0.018924928	PC	PC	1
PC(17:0/20:4)	PC(17:0/20:4)	PC(17:0/20:4)	combined	PC(17:0/20:4)	0.304482145	0.073177698	-2.3997009	0.022558749	0.038249814	-4.546292577	0.22541877	-0.079063374	PC	PC	1
PC(17:0/20:5)	PC(17:0/20:5)	PC(17:0/20:5)	combined	PC(17:0/20:5)	0.320359275	0.160296836	-2.364787103	0.024433705	0.04101546	-4.618510128	0.320476473	1.17198e-4	PC	PC	1
PC(17:0/22:5)	PC(17:0/22:5)	PC(17:0/22:5)	combined	PC(17:0/22:5)	0.289167985	0.230338066	-2.484027573	0.018558866	0.032381757	-4.36889787	0.374922059	0.085754074	PC	PC	1
PC(17:0/22:6)	PC(17:0/22:6)	PC(17:0/22:6)	combined	PC(17:0/22:6)	0.204341475	-0.012124843	-1.753923335	0.089256551	0.12897725	-5.752704275	0.090045894	-0.114295581	PC	PC	1
PC(18:0/12:0)	PC(18:0/12:0)	PC(18:0/12:0)	combined	PC(18:0/12:0)	0.350695679	0.099440598	-2.979191987	0.005552668	0.011171755	-3.250337554	0.274788438	-0.075907241	PC	PC	1
PC(18:0/14:0)	PC(18:0/14:0)	PC(18:0/14:0)	combined	PC(18:0/14:0)	0.384964492	0.175604229	-3.177024873	0.003343133	0.007135976	-2.771324419	0.368086475	-0.016878017	PC	PC	1
PC(18:0/14:1)	PC(18:0/14:1)	PC(18:0/14:1)	combined	PC(18:0/14:1)	0.309283277	-0.147418285	-2.452270526	0.019982021	0.034436229	-4.436190317	0.007223354	-0.302059923	PC	PC	1
PC(18:0/16:1)	PC(18:0/16:1)	PC(18:0/16:1)	combined	PC(18:0/16:1)	0.476557187	0.249222982	-4.057126837	3.08522e-4	8.66895e-4	-0.478190528	0.487501575	0.010944388	PC	PC	1
PC(18:0/18:0)	PC(18:0/18:0)	PC(18:0/18:0)	combined	PC(18:0/18:0)	0.594404085	0.260098912	-5.218861649	1.12446e-5	5.11173e-5	2.777611159	0.557300955	-0.03710313	PC	PC	1
PC(18:0/18:1)	PC(18:0/18:1)	PC(18:0/18:1)	combined	PC(18:0/18:1)	0.564851785	0.348550067	-4.871489096	3.05301e-5	1.15851e-4	1.79019716	0.63097596	0.066124175	PC	PC	1
PC(18:0/18:2)	PC(18:0/18:2)	PC(18:0/18:2)	combined	PC(18:0/18:2)	0.449636313	0.196811554	-3.865220914	5.2599e-4	0.001382369	-0.996452817	0.421629711	-0.028006602	PC	PC	1
PC(18:0/18:3)	PC(18:0/18:3)	PC(18:0/18:3)	combined	PC(18:0/18:3)	0.599950174	0.201853508	-5.143508571	1.39677e-5	6.08643e-5	2.562915128	0.501828594	-0.098121579	PC	PC	1
PC(18:0/18:4)	PC(18:0/18:4)	PC(18:0/18:4)	combined	PC(18:0/18:4)	1.255960304	0.333187905	-10.73917969	5.21e-12	7.3e-10	17.36612059	0.961168056	-0.294792247	PC	PC	1
PC(18:0/20:0)	PC(18:0/20:0)	PC(18:0/20:0)	combined	PC(18:0/20:0)	-0.009612868	-0.243437403	0.080835755	0.936088542	0.951935265	-7.255614493	-0.238630969	-0.248243837	PC	PC	1
PC(18:0/20:1)	PC(18:0/20:1)	PC(18:0/20:1)	combined	PC(18:0/20:1)	0.502873319	0.2424601	-4.286643644	1.61834e-4	4.98543e-4	0.151420344	0.49389676	-0.00897656	PC	PC	1
PC(18:0/20:2)	PC(18:0/20:2)	PC(18:0/20:2)	combined	PC(18:0/20:2)	0.230422507	-0.092616628	-2.008930535	0.053258546	0.081142096	-5.310563557	0.022594625	-0.207827882	PC	PC	1
PC(18:0/20:3)	PC(18:0/20:3)	PC(18:0/20:3)	combined	PC(18:0/20:3)	0.23220888	-0.159896878	-1.968077294	0.057994631	0.087095509	-5.384570289	-0.043792438	-0.276001318	PC	PC	1
PC(18:0/20:4)	PC(18:0/20:4)	PC(18:0/20:4)	combined	PC(18:0/20:4)	0.428062129	0.030081897	-3.640782206	9.73259e-4	0.002345304	-1.591190467	0.244112962	-0.183949167	PC	PC	1
PC(18:0/20:5)	PC(18:0/20:5)	PC(18:0/20:5)	combined	PC(18:0/20:5)	0.45502254	0.095969437	-3.906720527	4.68924e-4	0.001251954	-0.885083957	0.323480707	-0.131541833	PC	PC	1
PC(18:0/22:1)	PC(18:0/22:1)	PC(18:0/22:1)	combined	PC(18:0/22:1)	1.197172166	0.709177509	-10.43788204	1.05e-11	1.26e-9	16.66467458	1.307763592	0.110591426	PC	PC	1
PC(18:0/22:2)	PC(18:0/22:2)	PC(18:0/22:2)	combined	PC(18:0/22:2)	0.69084227	0.275686487	-6.040606589	1.06305e-6	7.38866e-6	5.12171018	0.621107622	-0.069734648	PC	PC	1
PC(18:0/22:4)	PC(18:0/22:4)	PC(18:0/22:4)	combined	PC(18:0/22:4)	0.530756705	0.004696203	-4.386186595	1.22087e-4	3.84552e-4	0.427285892	0.270074556	-0.260682149	PC	PC	1
PC(18:0/22:5)	PC(18:0/22:5)	PC(18:0/22:5)	combined	PC(18:0/22:5)	0.489036851	-0.131234018	-4.056298161	3.09237e-4	8.66895e-4	-0.480445589	0.113284408	-0.375752443	PC	PC	1
PC(18:0/22:6)	PC(18:0/22:6)	PC(18:0/22:6)	combined	PC(18:0/22:6)	0.186257703	-0.113045472	-1.486508697	0.147174294	0.19803773	-6.162805376	-0.01991662	-0.206174323	PC	PC	1
PC(18:1/14:1)	PC(18:1/14:1)	PC(18:1/14:1)	combined	PC(18:1/14:1)	-0.123594452	-0.411618247	1.031765102	0.310108895	0.378521887	-6.72147591	-0.349821021	-0.473415473	PC	PC	1
PC(18:1/16:1)	PC(18:1/16:1)	PC(18:1/16:1)	combined	PC(18:1/16:1)	0.118114857	-0.009103365	-0.98685145	0.331302069	0.399748981	-6.766553545	0.049954064	-0.068160793	PC	PC	1
PC(18:1/18:1)	PC(18:1/18:1)	PC(18:1/18:1)	combined	PC(18:1/18:1)	0.263977823	0.044416629	-2.269949001	0.030261824	0.049610515	-4.810926859	0.176405541	-0.087572283	PC	PC	1
PC(18:1/18:2)	PC(18:1/18:2)	PC(18:1/18:2)	combined	PC(18:1/18:2)	0.234952461	0.00831226	-2.031048002	0.050838552	0.078020479	-5.270008795	0.125788491	-0.10916397	PC	PC	1
PC(18:1/18:3)	PC(18:1/18:3)	PC(18:1/18:3)	combined	PC(18:1/18:3)	0.343547203	0.011244523	-2.889302944	0.006961568	0.013610297	-3.46237542	0.183018124	-0.160529078	PC	PC	1
PC(18:1/18:4)	PC(18:1/18:4)	PC(18:1/18:4)	combined	PC(18:1/18:4)	0.635062521	0.112092513	-5.047723298	1.83991e-5	7.51149e-5	2.29034822	0.429623774	-0.205438747	PC	PC	1
PC(18:1/20:1)	PC(18:1/20:1)	PC(18:1/20:1)	combined	PC(18:1/20:1)	0.274844527	0.12477052	-2.379955823	0.023602356	0.039858597	-4.587224172	0.262192783	-0.012651744	PC	PC	1
PC(18:1/20:2)	PC(18:1/20:2)	PC(18:1/20:2)	combined	PC(18:1/20:2)	0.079085893	-0.094675638	-0.693790691	0.492943524	0.565573675	-7.01368937	-0.055132691	-0.134218585	PC	PC	1
PC(18:1/20:3)	PC(18:1/20:3)	PC(18:1/20:3)	combined	PC(18:1/20:3)	0.041128817	-0.163747897	-0.353727995	0.725920354	0.781092405	-7.19484657	-0.143183488	-0.184312305	PC	PC	1
PC(18:1/20:4)	PC(18:1/20:4)	PC(18:1/20:4)	combined	PC(18:1/20:4)	0.185118952	0.012727944	-1.595029756	0.120779963	0.167617078	-6.003288063	0.10528742	-0.079831532	PC	PC	1
PC(18:1/20:5)	PC(18:1/20:5)	PC(18:1/20:5)	combined	PC(18:1/20:5)	0.227948004	0.086579178	-1.883958514	0.06891261	0.10203434	-5.533199449	0.20055318	-0.027394824	PC	PC	1
PC(18:1/22:1)	PC(18:1/22:1)	PC(18:1/22:1)	combined	PC(18:1/22:1)	0.649162073	0.376733552	-5.100125862	1.58246e-5	6.6877e-5	2.439412094	0.701314589	0.052152516	PC	PC	1
PC(18:1/22:2)	PC(18:1/22:2)	PC(18:1/22:2)	combined	PC(18:1/22:2)	0.414873138	0.232775418	-3.558500505	0.001216311	0.002889597	-1.80572346	0.440211987	0.025338849	PC	PC	1
PC(18:1/22:4)	PC(18:1/22:4)	PC(18:1/22:4)	combined	PC(18:1/22:4)	0.235003187	0.061680441	-1.925830395	0.063274108	0.094517807	-5.459854348	0.179182035	-0.055821152	PC	PC	1
PC(18:1/22:5)	PC(18:1/22:5)	PC(18:1/22:5)	combined	PC(18:1/22:5)	0.245376048	-0.054224784	-2.073454568	0.04646748	0.072637826	-5.191305027	0.06846324	-0.176912808	PC	PC	1
PC(18:1/22:6)	PC(18:1/22:6)	PC(18:1/22:6)	combined	PC(18:1/22:6)	0.156071574	0.006015595	-1.372445	0.179704905	0.235407827	-6.319911472	0.084051382	-0.072020192	PC	PC	1
PC(18:2/14:1)	PC(18:2/14:1)	PC(18:2/14:1)	combined	PC(18:2/14:1)	0.130564013	-0.061762886	-1.033622412	0.309253152	0.378026018	-6.719571435	0.003519121	-0.127044893	PC	PC	1
PC(18:2/16:1)	PC(18:2/16:1)	PC(18:2/16:1)	combined	PC(18:2/16:1)	0.068108584	-0.070856447	-0.576968184	0.568098227	0.63873076	-7.088935616	-0.036802155	-0.104910739	PC	PC	1
PC(18:2/18:2)	PC(18:2/18:2)	PC(18:2/18:2)	combined	PC(18:2/18:2)	0.123669671	-0.053618022	-1.0755837	0.29035539	0.358048216	-6.675694748	0.008216813	-0.115452858	PC	PC	1
PC(18:2/18:3)	PC(18:2/18:3)	PC(18:2/18:3)	combined	PC(18:2/18:3)	0.278510992	0.043036045	-2.340556232	0.025817025	0.0430796	-4.668198181	0.182291541	-0.096219451	PC	PC	1
PC(18:2/20:1)	PC(18:2/20:1)	PC(18:2/20:1)	combined	PC(18:2/20:1)	0.104134021	0.047488978	-0.908056491	0.370804571	0.439840119	-6.841068485	0.099555988	-0.004578033	PC	PC	1
PC(18:2/20:2)	PC(18:2/20:2)	PC(18:2/20:2)	combined	PC(18:2/20:2)	-0.045597551	-0.040937759	0.395370172	0.695258317	0.752525412	-7.17890034	-0.018138984	-0.063736535	PC	PC	1
PC(18:2/20:3)	PC(18:2/20:3)	PC(18:2/20:3)	combined	PC(18:2/20:3)	0.157634318	-0.13833552	-1.356490789	0.18467176	0.239125608	-6.341004339	-0.059518361	-0.217152679	PC	PC	1
PC(18:2/20:4)	PC(18:2/20:4)	PC(18:2/20:4)	combined	PC(18:2/20:4)	0.140743226	0.020553163	-1.165345123	0.252705671	0.316729463	-6.576421045	0.090924776	-0.04981845	PC	PC	1
PC(18:2/20:5)	PC(18:2/20:5)	PC(18:2/20:5)	combined	PC(18:2/20:5)	0.160091215	0.072241692	-1.326451731	0.194311716	0.250254446	-6.380123049	0.152287299	-0.007803916	PC	PC	1
PC(18:2/22:1)	PC(18:2/22:1)	PC(18:2/22:1)	combined	PC(18:2/22:1)	-0.02852196	0.670253942	0.225100076	0.823368301	0.867735265	-7.232971278	0.684514922	0.655992962	PC	PC	1
PC(18:2/22:2)	PC(18:2/22:2)	PC(18:2/22:2)	combined	PC(18:2/22:2)	0.646085764	0.279626568	-5.347139122	7.77318e-6	3.65209e-5	3.143500485	0.60266945	-0.043416314	PC	PC	1
PC(18:2/22:4)	PC(18:2/22:4)	PC(18:2/22:4)	combined	PC(18:2/22:4)	0.656391177	0.144915359	-5.117850618	1.50379e-5	6.41973e-5	2.489861414	0.473110948	-0.183280229	PC	PC	1
PC(18:2/22:5)	PC(18:2/22:5)	PC(18:2/22:5)	combined	PC(18:2/22:5)	0.163006204	-0.086657433	-1.356172767	0.184771839	0.239125608	-6.341422567	-0.005154332	-0.168160535	PC	PC	1
PC(18:2/22:6)	PC(18:2/22:6)	PC(18:2/22:6)	combined	PC(18:2/22:6)	-0.014658381	-0.013592865	0.121478701	0.904090384	0.928376085	-7.251393529	-0.006263674	-0.020922055	PC	PC	1
PC(20:0/14:1)	PC(20:0/14:1)	PC(20:0/14:1)	combined	PC(20:0/14:1)	0.193162459	-0.015646216	-1.609028881	0.117676614	0.164395403	-5.982013193	0.080935014	-0.112227445	PC	PC	1
PC(20:0/16:1)	PC(20:0/16:1)	PC(20:0/16:1)	combined	PC(20:0/16:1)	0.321851963	0.250584479	-2.766210328	0.009442522	0.017647024	-3.746594224	0.411510461	0.089658497	PC	PC	1
PC(20:0/18:1)	PC(20:0/18:1)	PC(20:0/18:1)	combined	PC(20:0/18:1)	0.507180842	0.325709982	-4.389276139	1.21022e-4	3.82629e-4	0.435872109	0.579300403	0.072119561	PC	PC	1
PC(20:0/18:2)	PC(20:0/18:2)	PC(20:0/18:2)	combined	PC(20:0/18:2)	0.293892494	0.279917451	-2.508757134	0.01751569	0.030881961	-4.316096328	0.426863699	0.132971204	PC	PC	1
PC(20:0/18:3)	PC(20:0/18:3)	PC(20:0/18:3)	combined	PC(20:0/18:3)	0.670892065	0.294872158	-5.543538969	4.41802e-6	2.29355e-5	3.704222878	0.630318191	-0.040573874	PC	PC	1
PC(20:0/20:2)	PC(20:0/20:2)	PC(20:0/20:2)	combined	PC(20:0/20:2)	0.345213137	0.049436647	-2.821505356	0.008240046	0.015749724	-3.619822631	0.222043215	-0.123169922	PC	PC	1
PC(20:0/20:3)	PC(20:0/20:3)	PC(20:0/20:3)	combined	PC(20:0/20:3)	0.35772955	-0.008188148	-3.040672203	0.004749262	0.009789532	-3.103240997	0.170676626	-0.187052923	PC	PC	1
PC(20:0/20:4)	PC(20:0/20:4)	PC(20:0/20:4)	combined	PC(20:0/20:4)	0.220639652	0.116572716	-1.857456265	0.072700875	0.107052222	-5.578959802	0.226892542	0.00625289	PC	PC	1
PE(14:0/16:1)	PE(14:0/16:1)	PE(14:0/16:1)	combined	PE(14:0/16:1)	0.331813632	0.15667592	-2.178744172	0.037018509	0.059256483	-4.990631077	0.322582736	-0.009230897	PE	PE	1
PE(14:0/18:1)	PE(14:0/18:1)	PE(14:0/18:1)	combined	PE(14:0/18:1)	0.335712983	0.167295616	-2.337197445	0.026014281	0.043322792	-4.675057525	0.335152107	-5.60876e-4	PE	PE	1
PE(14:0/18:2)	PE(14:0/18:2)	PE(14:0/18:2)	combined	PE(14:0/18:2)	0.40865837	0.223355047	-2.901408733	0.006753902	0.013271103	-3.434034439	0.427684233	0.019025862	PE	PE	1
PE(14:0/20:1)	PE(14:0/20:1)	PE(14:0/20:1)	combined	PE(14:0/20:1)	0.352813216	0.348036308	-2.455107537	0.019850934	0.034280566	-4.430202457	0.524442916	0.1716297	PE	PE	1
PE(14:0/20:2)	PE(14:0/20:2)	PE(14:0/20:2)	combined	PE(14:0/20:2)	0.275456632	0.240039517	-1.972545701	0.057459318	0.086756349	-5.376533082	0.377767833	0.102311201	PE	PE	1
PE(14:0/20:3)	PE(14:0/20:3)	PE(14:0/20:3)	combined	PE(14:0/20:3)	0.251225842	0.11419498	-1.759572747	0.088277206	0.127781636	-5.743432883	0.239807901	-0.011417941	PE	PE	1
PE(14:0/20:4)	PE(14:0/20:4)	PE(14:0/20:4)	combined	PE(14:0/20:4)	0.01132659	0.06713342	-0.091329027	0.927814618	0.94810704	-7.254687024	0.072796715	0.061470125	PE	PE	1
PE(14:0/22:6)	PE(14:0/22:6)	PE(14:0/22:6)	combined	PE(14:0/22:6)	0.222673412	0.328656918	-1.663072203	0.106306198	0.150005894	-5.89841338	0.439993624	0.217320212	PE	PE	1
PE(15:0/16:1)	PE(15:0/16:1)	PE(15:0/16:1)	combined	PE(15:0/16:1)	0.01163776	0.11460873	-0.093608575	0.926018248	0.948013954	-7.254470601	0.12042761	0.10878985	PE	PE	1
PE(15:0/18:1)	PE(15:0/18:1)	PE(15:0/18:1)	combined	PE(15:0/18:1)	0.017240955	0.056129726	-0.136090433	0.892623511	0.91884501	-7.249461955	0.064750204	0.047509249	PE	PE	1
PE(15:0/20:4)	PE(15:0/20:4)	PE(15:0/20:4)	combined	PE(15:0/20:4)	0.349939619	0.091065021	-2.722365584	0.01051058	0.019257947	-3.846035179	0.266034831	-0.083904788	PE	PE	1
PE(15:0/22:2)	PE(15:0/22:2)	PE(15:0/22:2)	combined	PE(15:0/22:2)	0.969671331	0.409544775	-7.328919632	2.87e-8	5.26e-7	8.730196581	0.894380441	-0.07529089	PE	PE	1
PE(15:0/22:4)	PE(15:0/22:4)	PE(15:0/22:4)	combined	PE(15:0/22:4)	0.067726336	-0.012107592	-0.513187611	0.61143258	0.678383641	-7.124300974	0.021755576	-0.045970761	PE	PE	1
PE(15:0/22:5)	PE(15:0/22:5)	PE(15:0/22:5)	combined	PE(15:0/22:5)	-0.008781009	-0.004844385	0.070076237	0.944579915	0.958252966	-7.256448146	-4.53881e-4	-0.00923489	PE	PE	1
PE(15:0/22:6)	PE(15:0/22:6)	PE(15:0/22:6)	combined	PE(15:0/22:6)	0.073589051	0.039758472	-0.597407361	0.554543927	0.626843337	-7.076745039	0.076552998	0.002963946	PE	PE	1
PE(16:0/14:0)	PE(16:0/14:0)	PE(16:0/14:0)	combined	PE(16:0/14:0)	0.159959586	0.203449996	-1.188899729	0.243443419	0.306490891	-6.549161302	0.283429789	0.123470203	PE	PE	1
PE(16:0/14:1)	PE(16:0/14:1)	PE(16:0/14:1)	combined	PE(16:0/14:1)	0.037910479	-0.093067012	-0.299290017	0.766702109	0.818640982	-7.213038451	-0.074111772	-0.112022251	PE	PE	1
PE(16:0/15:0)	PE(16:0/15:0)	PE(16:0/15:0)	combined	PE(16:0/15:0)	0.103974897	0.134213261	-0.801648684	0.428815646	0.500880498	-6.932334309	0.186200709	0.082225812	PE	PE	1
PE(16:0/16:0)	PE(16:0/16:0)	PE(16:0/16:0)	combined	PE(16:0/16:0)	0.125420417	0.146205978	-1.041949687	0.305436544	0.374449174	-6.710993407	0.208916187	0.08349577	PE	PE	1
PE(16:0/16:1)	PE(16:0/16:1)	PE(16:0/16:1)	combined	PE(16:0/16:1)	0.10340039	0.101421835	-0.851466102	0.400994358	0.472319685	-6.890955568	0.15312203	0.049721641	PE	PE	1
PE(16:0/17:0)	PE(16:0/17:0)	PE(16:0/17:0)	combined	PE(16:0/17:0)	0.227012631	0.035310941	-1.807845698	0.0802737	0.116799622	-5.663220653	0.148817257	-0.078195374	PE	PE	1
PE(16:0/18:1)	PE(16:0/18:1)	PE(16:0/18:1)	combined	PE(16:0/18:1)	0.272437638	0.192932907	-2.252070465	0.031491624	0.051128293	-4.846572868	0.329151726	0.056714088	PE	PE	1
PE(16:0/18:2)	PE(16:0/18:2)	PE(16:0/18:2)	combined	PE(16:0/18:2)	0.245347939	0.095108745	-1.984099592	0.05609509	0.084848868	-5.355685803	0.217782715	-0.027565224	PE	PE	1
PE(16:0/18:3)	PE(16:0/18:3)	PE(16:0/18:3)	combined	PE(16:0/18:3)	0.271983014	0.249806172	-2.05742395	0.048079286	0.074465339	-5.221202181	0.385797679	0.113814665	PE	PE	1
PE(16:0/20:1)	PE(16:0/20:1)	PE(16:0/20:1)	combined	PE(16:0/20:1)	0.309228967	0.331092959	-2.507801161	0.017554994	0.030886507	-4.318143938	0.485707443	0.176478476	PE	PE	1
PE(16:0/20:2)	PE(16:0/20:2)	PE(16:0/20:2)	combined	PE(16:0/20:2)	0.170357227	0.151726931	-1.452135329	0.156440211	0.207845526	-6.211304068	0.236905545	0.066548317	PE	PE	1
PE(16:0/20:3)	PE(16:0/20:3)	PE(16:0/20:3)	combined	PE(16:0/20:3)	0.277034931	0.117546739	-2.318097437	0.027162177	0.045145041	-4.713932207	0.256064205	-0.020970726	PE	PE	1
PE(16:0/20:4)	PE(16:0/20:4)	PE(16:0/20:4)	combined	PE(16:0/20:4)	0.202385872	0.108013659	-1.674274371	0.104067283	0.14758952	-5.880795173	0.209206595	0.006820723	PE	PE	1
PE(16:0/20:5)	PE(16:0/20:5)	PE(16:0/20:5)	combined	PE(16:0/20:5)	0.132116371	0.053192249	-1.077735016	0.289408945	0.357405173	-6.673401505	0.119250434	-0.012865937	PE	PE	1
PE(16:0/22:1)	PE(16:0/22:1)	PE(16:0/22:1)	combined	PE(16:0/22:1)	0.750906048	0.524452393	-6.100269721	8.97e-7	6.50112e-6	5.291341616	0.899905417	0.148999368	PE	PE	1
PE(16:0/22:2)	PE(16:0/22:2)	PE(16:0/22:2)	combined	PE(16:0/22:2)	0.673291008	0.18083076	-5.587877953	3.88937e-6	2.06256e-5	3.83083277	0.517476264	-0.155814744	PE	PE	1
PE(16:0/22:4)	PE(16:0/22:4)	PE(16:0/22:4)	combined	PE(16:0/22:4)	0.450850043	0.304190089	-3.694506666	8.40741e-4	0.002055415	-1.450056239	0.529615111	0.078765068	PE	PE	1
PE(16:0/22:5)	PE(16:0/22:5)	PE(16:0/22:5)	combined	PE(16:0/22:5)	-0.007311404	0.256424491	0.055662588	0.955965294	0.963108089	-7.257378687	0.260080193	0.252768789	PE	PE	1
PE(16:0/22:6)	PE(16:0/22:6)	PE(16:0/22:6)	combined	PE(16:0/22:6)	-0.005865813	0.055408464	0.049135953	0.961123947	0.966872296	-7.257729887	0.05834137	0.052475557	PE	PE	1
PE(17:0/16:1)	PE(17:0/16:1)	PE(17:0/16:1)	combined	PE(17:0/16:1)	0.032781157	0.036602678	-0.280013388	0.781314167	0.829653048	-7.21875736	0.052993256	0.020212099	PE	PE	1
PE(17:0/18:1)	PE(17:0/18:1)	PE(17:0/18:1)	combined	PE(17:0/18:1)	0.218059437	0.167083489	-1.879481052	0.069540436	0.102782964	-5.54096675	0.276113207	0.05805377	PE	PE	1
PE(17:0/18:2)	PE(17:0/18:2)	PE(17:0/18:2)	combined	PE(17:0/18:2)	0.195442403	0.097791701	-1.62271969	0.114705365	0.161316408	-5.961054849	0.195512902	7.04994e-5	PE	PE	1
PE(17:0/20:2)	PE(17:0/20:2)	PE(17:0/20:2)	combined	PE(17:0/20:2)	0.425846369	0.160421095	-3.721147406	7.81704e-4	0.001939271	-1.379773223	0.373344279	-0.05250209	PE	PE	1
PE(17:0/20:3)	PE(17:0/20:3)	PE(17:0/20:3)	combined	PE(17:0/20:3)	0.4141141	0.163301514	-3.535553868	0.001293967	0.003048252	-1.865188555	0.370358564	-0.043755536	PE	PE	1
PE(17:0/20:4)	PE(17:0/20:4)	PE(17:0/20:4)	combined	PE(17:0/20:4)	0.150433231	-0.00655529	-1.296732725	0.204225476	0.261421043	-6.418054476	0.068661325	-0.081771906	PE	PE	1
PE(17:0/20:5)	PE(17:0/20:5)	PE(17:0/20:5)	combined	PE(17:0/20:5)	0.463910382	0.142538033	-3.874342544	5.12893e-4	0.001356425	-0.972009027	0.374493224	-0.089417158	PE	PE	1
PE(17:0/22:1)	PE(17:0/22:1)	PE(17:0/22:1)	combined	PE(17:0/22:1)	0.643468306	0.511810204	-5.159922682	1.33233e-5	5.86642e-5	2.60966399	0.833544357	0.190076051	PE	PE	1
PE(17:0/22:2)	PE(17:0/22:2)	PE(17:0/22:2)	combined	PE(17:0/22:2)	0.3454314	0.262338955	-2.736285584	0.010159851	0.018737795	-3.814569248	0.435054655	0.089623255	PE	PE	1
PE(17:0/22:4)	PE(17:0/22:4)	PE(17:0/22:4)	combined	PE(17:0/22:4)	0.423218735	0.117816017	-3.614555079	0.001045107	0.002504088	-1.659789618	0.329425385	-0.09379335	PE	PE	1
PE(17:0/22:5)	PE(17:0/22:5)	PE(17:0/22:5)	combined	PE(17:0/22:5)	0.129303329	0.064257968	-1.051496848	0.301101291	0.369673264	-6.701079814	0.128909632	-3.93697e-4	PE	PE	1
PE(17:0/22:6)	PE(17:0/22:6)	PE(17:0/22:6)	combined	PE(17:0/22:6)	0.048608229	0.017967963	-0.427921613	0.671645637	0.7307296	-7.165213395	0.042272077	-0.006336152	PE	PE	1
PE(18:0/14:0)	PE(18:0/14:0)	PE(18:0/14:0)	combined	PE(18:0/14:0)	0.498011435	0.305918622	-4.178919135	2.19264e-4	6.5623e-4	-0.145289983	0.554924339	0.056912905	PE	PE	1
PE(18:0/14:1)	PE(18:0/14:1)	PE(18:0/14:1)	combined	PE(18:0/14:1)	0.507521387	-0.067924087	-3.86719503	5.23128e-4	0.001379157	-0.991164353	0.185836606	-0.321684781	PE	PE	1
PE(18:0/15:0)	PE(18:0/15:0)	PE(18:0/15:0)	combined	PE(18:0/15:0)	0.197983088	0.088085894	-1.595266979	0.120726821	0.167617078	-6.00292886	0.187077438	-0.01090565	PE	PE	1
PE(18:0/16:0)	PE(18:0/16:0)	PE(18:0/16:0)	combined	PE(18:0/16:0)	0.423486381	0.289846973	-3.544430912	0.001263372	0.00298454	-1.842203376	0.501590164	0.078103783	PE	PE	1
PE(18:0/16:1)	PE(18:0/16:1)	PE(18:0/16:1)	combined	PE(18:0/16:1)	0.364176704	0.256234493	-3.054161343	0.00458838	0.009481149	-3.070748965	0.438322846	0.074146141	PE	PE	1
PE(18:0/17:0)	PE(18:0/17:0)	PE(18:0/17:0)	combined	PE(18:0/17:0)	0.346493799	0.145618004	-2.888924847	0.006968149	0.013610297	-3.463259491	0.318864903	-0.027628895	PE	PE	1
PE(18:0/18:0)	PE(18:0/18:0)	PE(18:0/18:0)	combined	PE(18:0/18:0)	-0.007927142	-0.221304874	0.067572348	0.946556961	0.959101692	-7.256625103	-0.217341303	-0.225268445	PE	PE	1
PE(18:0/18:1)	PE(18:0/18:1)	PE(18:0/18:1)	combined	PE(18:0/18:1)	0.536246531	0.320042666	-4.542244689	7.83289e-5	2.61407e-4	0.862638894	0.588165932	0.051919401	PE	PE	1
PE(18:0/18:2)	PE(18:0/18:2)	PE(18:0/18:2)	combined	PE(18:0/18:2)	0.46238333	0.131933198	-3.846761746	5.53502e-4	0.001432501	-1.045857415	0.363124863	-0.099258467	PE	PE	1
PE(18:0/18:3)	PE(18:0/18:3)	PE(18:0/18:3)	combined	PE(18:0/18:3)	0.50402696	0.269607179	-3.910640788	4.63857e-4	0.00124237	-0.874542533	0.521620659	0.017593698	PE	PE	1
PE(18:0/18:4)	PE(18:0/18:4)	PE(18:0/18:4)	combined	PE(18:0/18:4)	0.668326027	0.269589838	-4.990386245	2.16968e-5	8.68903e-5	2.127413882	0.603752852	-0.064573175	PE	PE	1
PE(18:0/20:1)	PE(18:0/20:1)	PE(18:0/20:1)	combined	PE(18:0/20:1)	0.425334101	0.276620311	-3.446342477	0.001643963	0.003777521	-2.094797112	0.489287362	0.06395326	PE	PE	1
PE(18:0/20:2)	PE(18:0/20:2)	PE(18:0/20:2)	combined	PE(18:0/20:2)	0.405627491	0.12907276	-3.471491303	0.001536987	0.003551114	-2.030329483	0.331886505	-0.073740986	PE	PE	1
PE(18:0/20:3)	PE(18:0/20:3)	PE(18:0/20:3)	combined	PE(18:0/20:3)	0.394713417	0.099024166	-3.371789722	0.00200494	0.004569524	-2.284666447	0.296380875	-0.098332542	PE	PE	1
PE(18:0/20:4)	PE(18:0/20:4)	PE(18:0/20:4)	combined	PE(18:0/20:4)	0.320129666	0.064102477	-2.715681312	0.01068298	0.019531275	-3.861109855	0.224167309	-0.095962356	PE	PE	1
PE(18:0/20:5)	PE(18:0/20:5)	PE(18:0/20:5)	combined	PE(18:0/20:5)	0.224378349	0.018364069	-1.885995692	0.068628579	0.101857014	-5.529660582	0.130553243	-0.093825106	PE	PE	1
PE(18:0/22:2)	PE(18:0/22:2)	PE(18:0/22:2)	combined	PE(18:0/22:2)	0.602017306	0.187493465	-4.596214213	6.71514e-5	2.27719e-4	1.013918127	0.488502118	-0.113515188	PE	PE	1
PE(18:0/22:4)	PE(18:0/22:4)	PE(18:0/22:4)	combined	PE(18:0/22:4)	0.546843435	0.200357829	-4.662020476	5.56414e-5	1.9178e-4	1.198822387	0.473779546	-0.073063888	PE	PE	1
PE(18:0/22:5)	PE(18:0/22:5)	PE(18:0/22:5)	combined	PE(18:0/22:5)	0.234094139	0.181113878	-1.77136797	0.086261721	0.125079495	-5.723996848	0.298160948	0.064066809	PE	PE	1
PE(18:0/22:6)	PE(18:0/22:6)	PE(18:0/22:6)	combined	PE(18:0/22:6)	0.256871289	0.067457609	-2.151779925	0.039259316	0.062414149	-5.042726357	0.195893253	-0.060978036	PE	PE	1
PE(18:1/14:1)	PE(18:1/14:1)	PE(18:1/14:1)	combined	PE(18:1/14:1)	0.349571452	0.327200166	-2.859713726	0.007494723	0.014489797	-3.531358821	0.501985891	0.15241444	PE	PE	1
PE(18:1/16:1)	PE(18:1/16:1)	PE(18:1/16:1)	combined	PE(18:1/16:1)	0.201805124	0.270981831	-1.713001528	0.096627743	0.138439407	-5.819129392	0.371884393	0.170079269	PE	PE	1
PE(18:1/18:1)	PE(18:1/18:1)	PE(18:1/18:1)	combined	PE(18:1/18:1)	0.345359879	0.380631325	-2.98950807	0.005409434	0.011019097	-3.22577074	0.553311265	0.207951386	PE	PE	1
PE(18:1/18:2)	PE(18:1/18:2)	PE(18:1/18:2)	combined	PE(18:1/18:2)	0.26614368	0.202059902	-2.250390846	0.031609438	0.051220688	-4.849911272	0.335131742	0.068988062	PE	PE	1
PE(18:1/18:3)	PE(18:1/18:3)	PE(18:1/18:3)	combined	PE(18:1/18:3)	0.201663876	0.268631747	-1.58693458	0.122604954	0.168757392	-6.015518543	0.369463685	0.167799809	PE	PE	1
PE(18:1/18:4)	PE(18:1/18:4)	PE(18:1/18:4)	combined	PE(18:1/18:4)	0.759096177	0.457321486	-6.020862951	1.12469e-6	7.68994e-6	5.065542365	0.836869575	0.077773398	PE	PE	1
PE(18:1/20:1)	PE(18:1/20:1)	PE(18:1/20:1)	combined	PE(18:1/20:1)	0.321853112	0.365877676	-2.745336905	0.009937685	0.018368337	-3.7940563	0.526804232	0.20495112	PE	PE	1
PE(18:1/20:2)	PE(18:1/20:2)	PE(18:1/20:2)	combined	PE(18:1/20:2)	0.21964429	0.218276389	-1.856705217	0.072810786	0.107052222	-5.580249062	0.328098535	0.108454244	PE	PE	1
PE(18:1/20:3)	PE(18:1/20:3)	PE(18:1/20:3)	combined	PE(18:1/20:3)	0.238071149	0.184415412	-2.066564644	0.047154296	0.07343845	-5.204176314	0.303450986	0.065379837	PE	PE	1
PE(18:1/20:4)	PE(18:1/20:4)	PE(18:1/20:4)	combined	PE(18:1/20:4)	0.160492083	0.132266373	-1.357958775	0.184210342	0.239125608	-6.339072675	0.212512414	0.052020331	PE	PE	1
PE(18:1/20:5)	PE(18:1/20:5)	PE(18:1/20:5)	combined	PE(18:1/20:5)	0.101909095	0.061519766	-0.86744963	0.392314243	0.46339365	-6.877174924	0.112474313	0.010565219	PE	PE	1
PE(18:1/22:0)	PE(18:1/22:0)	PE(18:1/22:0)	combined	PE(18:1/22:0)	0.464946618	0.170787858	-3.752214592	7.17941e-4	0.001807749	-1.29757012	0.403261167	-0.061685451	PE	PE	1
PE(18:1/22:1)	PE(18:1/22:1)	PE(18:1/22:1)	combined	PE(18:1/22:1)	0.540070777	0.381157495	-4.449190987	1.02087e-4	3.27691e-4	0.602652803	0.651192884	0.111122107	PE	PE	1
PE(18:1/22:2)	PE(18:1/22:2)	PE(18:1/22:2)	combined	PE(18:1/22:2)	0.457740162	0.310788969	-3.928141457	4.41883e-4	0.001187794	-0.827440579	0.53965905	0.081918888	PE	PE	1
PE(18:1/22:4)	PE(18:1/22:4)	PE(18:1/22:4)	combined	PE(18:1/22:4)	0.437079346	0.303702697	-3.702711754	8.22111e-4	0.002021623	-1.428430465	0.522242369	0.085163024	PE	PE	1
PE(18:1/22:5)	PE(18:1/22:5)	PE(18:1/22:5)	combined	PE(18:1/22:5)	0.023975235	0.273582105	-0.184557177	0.854769975	0.892995713	-7.241488383	0.285569722	0.261594487	PE	PE	1
PE(18:1/22:6)	PE(18:1/22:6)	PE(18:1/22:6)	combined	PE(18:1/22:6)	-0.067362016	0.06254662	0.572625383	0.570999444	0.641135557	-7.091472313	0.096227628	0.028865612	PE	PE	1
PE(18:2/14:1)	PE(18:2/14:1)	PE(18:2/14:1)	combined	PE(18:2/14:1)	0.408727612	0.324045802	-3.178860192	0.003327238	0.00712012	-2.766805462	0.528409608	0.119681996	PE	PE	1
PE(18:2/16:1)	PE(18:2/16:1)	PE(18:2/16:1)	combined	PE(18:2/16:1)	0.091955711	0.141966774	-0.758330055	0.453940129	0.525121937	-6.966368313	0.187944629	0.095988918	PE	PE	1
PE(18:2/18:2)	PE(18:2/18:2)	PE(18:2/18:2)	combined	PE(18:2/18:2)	0.173590773	0.105038242	-1.466061471	0.152631707	0.204400105	-6.191774123	0.191833629	0.018242855999999998	PE	PE	1
PE(18:2/18:3)	PE(18:2/18:3)	PE(18:2/18:3)	combined	PE(18:2/18:3)	0.364621493	0.157488138	-2.91563397	0.006517338	0.012836256	-3.400644992	0.339798884	-0.024822608	PE	PE	1
PE(18:2/20:1)	PE(18:2/20:1)	PE(18:2/20:1)	combined	PE(18:2/20:1)	0.196324173	0.286309692	-1.670015723	0.104913766	0.148289877	-5.8875046	0.384471779	0.188147606	PE	PE	1
PE(18:2/20:2)	PE(18:2/20:2)	PE(18:2/20:2)	combined	PE(18:2/20:2)	0.15451299	0.22266636	-1.302019351	0.202434257	0.259919404	-6.411363261	0.299922856	0.145409865	PE	PE	1
PE(18:2/20:3)	PE(18:2/20:3)	PE(18:2/20:3)	combined	PE(18:2/20:3)	0.137496844	0.198255888	-1.078944116	0.288877974	0.357274082	-6.672110771	0.26700431	0.129507466	PE	PE	1
PE(18:2/20:4)	PE(18:2/20:4)	PE(18:2/20:4)	combined	PE(18:2/20:4)	0.164308616	0.020217303	-1.358917803	0.183909384	0.239125608	-6.337809726	0.102371611	-0.061937005	PE	PE	1
PE(18:2/20:5)	PE(18:2/20:5)	PE(18:2/20:5)	combined	PE(18:2/20:5)	0.017747309	-0.038890796	-0.14536544	0.885356782	0.915848774	-7.248122291	-0.030017142	-0.047764451	PE	PE	1
PE(18:2/22:1)	PE(18:2/22:1)	PE(18:2/22:1)	combined	PE(18:2/22:1)	0.494235216	0.378825597	-3.984405611	3.77914e-4	0.001038645	-0.675539506	0.625943205	0.131707988	PE	PE	1
PE(18:2/22:4)	PE(18:2/22:4)	PE(18:2/22:4)	combined	PE(18:2/22:4)	0.290546032	0.178715246	-2.298483776	0.028388447	0.046997409	-4.75361811	0.323988262	0.03344223	PE	PE	1
PE(18:2/22:5)	PE(18:2/22:5)	PE(18:2/22:5)	combined	PE(18:2/22:5)	-0.087726003	0.159349985	0.665253549	0.510773243	0.582060023	-7.033313142	0.203212986	0.115486983	PE	PE	1
PE(18:2/22:6)	PE(18:2/22:6)	PE(18:2/22:6)	combined	PE(18:2/22:6)	-0.075721041	-0.050217902	0.643750788	0.524438127	0.595212503	-7.047570365	-0.012357381	-0.088078422	PE	PE	1
PE(O-16:0/16:0)	PE(O-16:0/16:0)	PE(O-16:0/16:0)	combined	PE(O-16:0/16:0)	0.052764896	-0.16875853	-0.440315721	0.662741969	0.725736974	-7.15972083	-0.142376082	-0.195140978	PE	PE	1
PE(O-16:0/16:1)	PE(O-16:0/16:1)	PE(O-16:0/16:1)	combined	PE(O-16:0/16:1)	0.021296604	-0.010930733	-0.181618746	0.857055944	0.893393432	-7.242040315	-2.82431e-4	-0.021579035	PE	PE	1
PE(O-16:0/18:0)	PE(O-16:0/18:0)	PE(O-16:0/18:0)	combined	PE(O-16:0/18:0)	0.437970077	0.21558632	-3.698111704	8.32505e-4	0.002041216	-1.440556889	0.434571359	-0.003398718	PE	PE	1
PE(O-16:0/18:1)	PE(O-16:0/18:1)	PE(O-16:0/18:1)	combined	PE(O-16:0/18:1)	0.209173825	0.033078586	-1.817815264	0.07870007	0.114907568	-5.646435507	0.137665498	-0.071508327	PE	PE	1
PE(O-16:0/18:2)	PE(O-16:0/18:2)	PE(O-16:0/18:2)	combined	PE(O-16:0/18:2)	0.439682662	0.15554349	-3.656360106	9.32878e-4	0.002260952	-1.550351308	0.375384821	-0.064297841	PE	PE	1
PE(O-16:0/18:3)	PE(O-16:0/18:3)	PE(O-16:0/18:3)	combined	PE(O-16:0/18:3)	0.355363554	0.17107096	-2.626341331	0.013254708	0.023818824	-4.060371333	0.348752737	-0.006610817	PE	PE	1
PE(O-16:0/20:1)	PE(O-16:0/20:1)	PE(O-16:0/20:1)	combined	PE(O-16:0/20:1)	0.007249719	-0.67207949	-0.058626367	0.953623347	0.962781795	-7.257204766	-0.66845463	-0.675704349	PE	PE	1
PE(O-16:0/20:2)	PE(O-16:0/20:2)	PE(O-16:0/20:2)	combined	PE(O-16:0/20:2)	-0.005357629	-0.366863544	0.045010205	0.964385834	0.968994608	-7.257929332	-0.36418473	-0.369542359	PE	PE	1
PE(O-16:0/20:3)	PE(O-16:0/20:3)	PE(O-16:0/20:3)	combined	PE(O-16:0/20:3)	0.155059772	-0.115447222	-1.319203535	0.196694796	0.252936274	-6.389445063	-0.037917336	-0.192977108	PE	PE	1
PE(O-16:0/20:4)	PE(O-16:0/20:4)	PE(O-16:0/20:4)	combined	PE(O-16:0/20:4)	0.022056414	-0.261884466	-0.181336908	0.857275267	0.893393432	-7.242092789	-0.250856259	-0.272912673	PE	PE	1
PE(O-16:0/20:5)	PE(O-16:0/20:5)	PE(O-16:0/20:5)	combined	PE(O-16:0/20:5)	-0.201939584	-0.377412503	1.732649769	0.093027085	0.133508154	-5.787397137	-0.276442711	-0.478382295	PE	PE	1
PE(O-16:0/22:1)	PE(O-16:0/22:1)	PE(O-16:0/22:1)	combined	PE(O-16:0/22:1)	0.181975745	-0.551092739	-1.462019073	0.153729522	0.205542969	-6.197459891	-0.460104866	-0.642080611	PE	PE	1
PE(O-16:0/22:2)	PE(O-16:0/22:2)	PE(O-16:0/22:2)	combined	PE(O-16:0/22:2)	-0.027370244	-0.814132421	0.227962521	0.821161773	0.866495673	-7.232306422	-0.800447299	-0.827817543	PE	PE	1
PE(O-16:0/22:4)	PE(O-16:0/22:4)	PE(O-16:0/22:4)	combined	PE(O-16:0/22:4)	-0.17252424	-0.638709451	1.434750548	0.161300193	0.213964452	-6.235455861	-0.552447331	-0.724971571	PE	PE	1
PE(O-16:0/22:5)	PE(O-16:0/22:5)	PE(O-16:0/22:5)	combined	PE(O-16:0/22:5)	-0.601485737	-0.538997749	4.74052109	4.44456e-5	1.59059e-4	1.41998157	-0.238254881	-0.839740617	PE	PE	1
PE(O-16:0/22:6)	PE(O-16:0/22:6)	PE(O-16:0/22:6)	combined	PE(O-16:0/22:6)	-0.395057246	-0.597812292	3.362022348	0.00205754	0.00465159	-2.30940067	-0.400283669	-0.795340915	PE	PE	1
PE(O-18:0/16:0)	PE(O-18:0/16:0)	PE(O-18:0/16:0)	combined	PE(O-18:0/16:0)	-0.094344965	-0.484845367	0.762384073	0.45155248	0.523079388	-6.963260363	-0.437672884	-0.532017849	PE	PE	1
PE(O-18:0/16:1)	PE(O-18:0/16:1)	PE(O-18:0/16:1)	combined	PE(O-18:0/16:1)	0.069523248	-0.23281662	-0.566367778	0.575192817	0.644124046	-7.095094472	-0.198054996	-0.267578244	PE	PE	1
PE(O-18:0/18:0)	PE(O-18:0/18:0)	PE(O-18:0/18:0)	combined	PE(O-18:0/18:0)	0.223958639	0.054377619	-1.851593309	0.073562673	0.107968949	-5.589013148	0.166356938	-0.057601701	PE	PE	1
PE(O-18:0/18:1)	PE(O-18:0/18:1)	PE(O-18:0/18:1)	combined	PE(O-18:0/18:1)	0.298740872	0.058433128	-2.504013079	0.017711537	0.031032088	-4.326252582	0.207803564	-0.090937307	PE	PE	1
PE(O-18:0/18:2)	PE(O-18:0/18:2)	PE(O-18:0/18:2)	combined	PE(O-18:0/18:2)	0.410891458	0.053733917	-3.326087386	0.002262712	0.005047588	-2.40011087	0.259179646	-0.151711812	PE	PE	1
PE(O-18:0/18:3)	PE(O-18:0/18:3)	PE(O-18:0/18:3)	combined	PE(O-18:0/18:3)	0.485270175	0.113989215	-3.729831524	7.63346e-4	0.001910636	-1.356821268	0.356624302	-0.128645873	PE	PE	1
PE(O-18:0/20:1)	PE(O-18:0/20:1)	PE(O-18:0/20:1)	combined	PE(O-18:0/20:1)	0.333579897	-0.340875363	-2.520264212	0.01704889	0.030122093	-4.2914087	-0.174085414	-0.507665311	PE	PE	1
PE(O-18:0/20:2)	PE(O-18:0/20:2)	PE(O-18:0/20:2)	combined	PE(O-18:0/20:2)	0.158653436	-0.23325555	-1.336637212	0.191000537	0.246367257	-6.366946325	-0.153928832	-0.312582268	PE	PE	1
PE(O-18:0/20:3)	PE(O-18:0/20:3)	PE(O-18:0/20:3)	combined	PE(O-18:0/20:3)	0.334884678	-0.078670953	-2.883527356	0.007062748	0.013717715	-3.475872685	0.088771386	-0.246113291	PE	PE	1
PE(O-18:0/20:4)	PE(O-18:0/20:4)	PE(O-18:0/20:4)	combined	PE(O-18:0/20:4)	0.192472667	-0.133778529	-1.620568048	0.115168186	0.161594259	-5.964358586	-0.037542196	-0.23001486300000001	PE	PE	1
PE(O-18:0/20:5)	PE(O-18:0/20:5)	PE(O-18:0/20:5)	combined	PE(O-18:0/20:5)	0.112439744	-0.255519952	-0.931896124	0.358541013	0.428313909	-6.819141481	-0.19930008	-0.311739824	PE	PE	1
PE(O-18:0/22:1)	PE(O-18:0/22:1)	PE(O-18:0/22:1)	combined	PE(O-18:0/22:1)	0.440663057	-0.319007198	-3.51553009	0.001365631	0.003199151	-1.916945677	-0.098675669	-0.539338726	PE	PE	1
PE(O-18:0/22:2)	PE(O-18:0/22:2)	PE(O-18:0/22:2)	combined	PE(O-18:0/22:2)	0.094531742	-0.567523783	-0.689982879	0.495302227	0.567505685	-7.016354068	-0.520257912	-0.614789654	PE	PE	1
PE(O-18:0/22:4)	PE(O-18:0/22:4)	PE(O-18:0/22:4)	combined	PE(O-18:0/22:4)	0.159339148	-0.343420369	-1.273725956	0.212161631	0.270755587	-6.446888918	-0.263750795	-0.423089943	PE	PE	1
PE(O-18:0/22:5)	PE(O-18:0/22:5)	PE(O-18:0/22:5)	combined	PE(O-18:0/22:5)	-0.164546948	-0.311022952	1.264780938	0.215309535	0.27394148	-6.457974244	-0.228749478	-0.393296426	PE	PE	1
PE(O-18:0/22:6)	PE(O-18:0/22:6)	PE(O-18:0/22:6)	combined	PE(O-18:0/22:6)	-0.069322446	-0.427618984	0.569208333	0.573287401	0.642846272	-7.093455073	-0.392957761	-0.462280207	PE	PE	1
PE(P-14:0/18:0)	PE(P-14:0/18:0)	PE(P-14:0/18:0)	combined	PE(P-14:0/18:0)	0.365001189	0.19895468	-2.794008349	0.008818849	0.016629265	-3.683050773	0.381455274	0.016454085	PE	PE	1
PE(P-14:0/18:1)	PE(P-14:0/18:1)	PE(P-14:0/18:1)	combined	PE(P-14:0/18:1)	0.386377642	0.361579566	-3.256095815	0.002720075	0.005941774	-2.575451648	0.554768387	0.168390746	PE	PE	1
PE(P-16:0/14:1)	PE(P-16:0/14:1)	PE(P-16:0/14:1)	combined	PE(P-16:0/14:1)	0.148992854	-0.200129772	-1.12552426	0.268944991	0.334095624	-6.621366759	-0.125633345	-0.274626199	PE	PE	1
PE(P-16:0/16:0)	PE(P-16:0/16:0)	PE(P-16:0/16:0)	combined	PE(P-16:0/16:0)	0.023518162	-0.046145884	-0.198163975	0.844201455	0.883051522	-7.238817379	-0.034386803	-0.057904966	PE	PE	1
PE(P-16:0/16:1)	PE(P-16:0/16:1)	PE(P-16:0/16:1)	combined	PE(P-16:0/16:1)	0.179766928	0.161888451	-1.504096168	0.142606297	0.193148527	-6.137610057	0.251771915	0.072004987	PE	PE	1
PE(P-16:0/18:0)	PE(P-16:0/18:0)	PE(P-16:0/18:0)	combined	PE(P-16:0/18:0)	0.340949444	0.19105249	-2.885344218	0.007030771	0.013687218	-3.471628445	0.361527212	0.020577768	PE	PE	1
PE(P-16:0/18:1)	PE(P-16:0/18:1)	PE(P-16:0/18:1)	combined	PE(P-16:0/18:1)	0.345544088	0.251693253	-2.971291667	0.005664777	0.011343041	-3.269119593	0.424465297	0.078921209	PE	PE	1
PE(P-16:0/18:2)	PE(P-16:0/18:2)	PE(P-16:0/18:2)	combined	PE(P-16:0/18:2)	0.486581535	0.346263887	-4.056630301	3.0895e-4	8.66895e-4	-0.479541759	0.589554654	0.102973119	PE	PE	1
PE(P-16:0/18:3)	PE(P-16:0/18:3)	PE(P-16:0/18:3)	combined	PE(P-16:0/18:3)	0.369250493	0.298688955	-2.826088555	0.008147105	0.015607553	-3.609248102	0.483314201	0.114063708	PE	PE	1
PE(P-16:0/18:4)	PE(P-16:0/18:4)	PE(P-16:0/18:4)	combined	PE(P-16:0/18:4)	0.416592872	0.322595538	-3.249061801	0.002770651	0.006020977	-2.592972855	0.530891974	0.114299102	PE	PE	1
PE(P-16:0/20:1)	PE(P-16:0/20:1)	PE(P-16:0/20:1)	combined	PE(P-16:0/20:1)	0.182831945	-0.192092456	-1.547902427	0.131723788	0.18060002	-6.073744794	-0.100676483	-0.283508428	PE	PE	1
PE(P-16:0/20:2)	PE(P-16:0/20:2)	PE(P-16:0/20:2)	combined	PE(P-16:0/20:2)	0.234531344	0.008629908	-1.986337758	0.055834112	0.084606285	-5.351636454	0.12589558	-0.108635764	PE	PE	1
PE(P-16:0/20:3)	PE(P-16:0/20:3)	PE(P-16:0/20:3)	combined	PE(P-16:0/20:3)	0.300925639	0.104485575	-2.586519619	0.014576682	0.026082957	-4.147825551	0.254948394	-0.045977245	PE	PE	1
PE(P-16:0/20:4)	PE(P-16:0/20:4)	PE(P-16:0/20:4)	combined	PE(P-16:0/20:4)	0.03071653	-0.125362121	-0.254539283	0.800748071	0.848147516	-7.225733869	-0.110003856	-0.140720386	PE	PE	1
PE(P-16:0/20:5)	PE(P-16:0/20:5)	PE(P-16:0/20:5)	combined	PE(P-16:0/20:5)	-0.160595815	-0.309878408	1.354101546	0.185424665	0.239542463	-6.344144281	-0.2295805	-0.390176316	PE	PE	1
PE(P-16:0/22:1)	PE(P-16:0/22:1)	PE(P-16:0/22:1)	combined	PE(P-16:0/22:1)	0.427301706	-0.071209327	-3.383181515	0.001945225	0.004445473	-2.255776777	0.142441526	-0.28486018	PE	PE	1
PE(P-16:0/22:2)	PE(P-16:0/22:2)	PE(P-16:0/22:2)	combined	PE(P-16:0/22:2)	0.133557535	-0.384108298	-1.118342293	0.271952172	0.337333003	-6.629319889	-0.31732953	-0.450887065	PE	PE	1
PE(P-16:0/22:4)	PE(P-16:0/22:4)	PE(P-16:0/22:4)	combined	PE(P-16:0/22:4)	-0.054735858	-0.346160334	0.459975953	0.648720848	0.711309301	-7.150690665	-0.318792405	-0.373528263	PE	PE	1
PE(P-16:0/22:5)	PE(P-16:0/22:5)	PE(P-16:0/22:5)	combined	PE(P-16:0/22:5)	-0.381316362	-0.341765711	2.918508276	0.006470497	0.012773915	-3.393887124	-0.151107531	-0.532423892	PE	PE	1
PE(P-16:0/22:6)	PE(P-16:0/22:6)	PE(P-16:0/22:6)	combined	PE(P-16:0/22:6)	-0.303567629	-0.431642994	2.55198465	0.015820725	0.028129449	-4.222970226	-0.279859179	-0.583426809	PE	PE	1
PE(P-16:1/18:1)	PE(P-16:1/18:1)	PE(P-16:1/18:1)	combined	PE(P-16:1/18:1)	0.27462319	0.30212287	-2.371828403	0.02404454	0.040442916	-4.604004463	0.439434465	0.164811274	PE	PE	1
PE(P-18:0/14:1)	PE(P-18:0/14:1)	PE(P-18:0/14:1)	combined	PE(P-18:0/14:1)	0.382837881	0.049027998	-2.963430696	0.005778449	0.011543173	-3.287780531	0.240446938	-0.142390943	PE	PE	1
PE(P-18:0/16:0)	PE(P-18:0/16:0)	PE(P-18:0/16:0)	combined	PE(P-18:0/16:0)	0.145575371	-0.034324796	-1.233084653	0.226748118	0.286759649	-6.496686129	0.03846289	-0.107112482	PE	PE	1
PE(P-18:0/16:1)	PE(P-18:0/16:1)	PE(P-18:0/16:1)	combined	PE(P-18:0/16:1)	0.385134291	0.242528794	-3.268992348	0.002629632	0.005789321	-2.543279229	0.43509594	0.049961648	PE	PE	1
PE(P-18:0/18:0)	PE(P-18:0/18:0)	PE(P-18:0/18:0)	combined	PE(P-18:0/18:0)	0.530776085	0.358146466	-4.515037177	8.46435e-5	2.79158e-4	0.786508056	0.623534508	0.092758423	PE	PE	1
PE(P-18:0/18:1)	PE(P-18:0/18:1)	PE(P-18:0/18:1)	combined	PE(P-18:0/18:1)	0.597586296	0.460520456	-5.13698223	1.42325e-5	6.16984e-5	2.544330579	0.759313604	0.161727308	PE	PE	1
PE(P-18:0/18:2)	PE(P-18:0/18:2)	PE(P-18:0/18:2)	combined	PE(P-18:0/18:2)	0.774510212	0.538502122	-6.52320264	2.7e-7	2.5766e-6	6.488292205	0.925757228	0.151247016	PE	PE	1
PE(P-18:0/18:3)	PE(P-18:0/18:3)	PE(P-18:0/18:3)	combined	PE(P-18:0/18:3)	0.675502349	0.52015702	-5.302691848	8.83396e-6	4.10462e-5	3.016675968	0.857908195	0.182405846	PE	PE	1
PE(P-18:0/18:4)	PE(P-18:0/18:4)	PE(P-18:0/18:4)	combined	PE(P-18:0/18:4)	0.865548398	0.48741316	-7.102298412	5.36e-8	8.36e-7	8.105721133	0.92018736	0.054638961	PE	PE	1
PE(P-18:0/20:1)	PE(P-18:0/20:1)	PE(P-18:0/20:1)	combined	PE(P-18:0/20:1)	0.478318818	0.044276688	-3.783067003	6.5964e-4	0.001676004	-1.215682947	0.283436097	-0.194882721	PE	PE	1
PE(P-18:0/20:2)	PE(P-18:0/20:2)	PE(P-18:0/20:2)	combined	PE(P-18:0/20:2)	0.456729082	0.201744465	-3.863113516	5.29063e-4	0.001386111	-1.002097292	0.430109007	-0.026620076	PE	PE	1
PE(P-18:0/20:3)	PE(P-18:0/20:3)	PE(P-18:0/20:3)	combined	PE(P-18:0/20:3)	0.519125736	0.256054765	-4.515899803	8.44358e-5	2.79158e-4	0.788920403	0.515617634	-0.003508103	PE	PE	1
PE(P-18:0/20:4)	PE(P-18:0/20:4)	PE(P-18:0/20:4)	combined	PE(P-18:0/20:4)	0.265151429	-0.016820247	-2.255211383	0.031272369	0.050969113	-4.840325189	0.115755468	-0.149395961	PE	PE	1
PE(P-18:0/20:5)	PE(P-18:0/20:5)	PE(P-18:0/20:5)	combined	PE(P-18:0/20:5)	0.110656428	-0.160463273	-0.947962159	0.350428899	0.420349339	-6.804061419	-0.105135059	-0.215791486	PE	PE	1
PE(P-18:0/22:1)	PE(P-18:0/22:1)	PE(P-18:0/22:1)	combined	PE(P-18:0/22:1)	0.83697953	0.137131992	-6.509302744	2.81e-7	2.5766e-6	6.449134826	0.555621757	-0.281357773	PE	PE	1
PE(P-18:0/22:2)	PE(P-18:0/22:2)	PE(P-18:0/22:2)	combined	PE(P-18:0/22:2)	0.32437335	-0.148224083	-2.811969392	0.008436617	0.016052478	-3.64179181	0.013962592	-0.310410758	PE	PE	1
PE(P-18:0/22:4)	PE(P-18:0/22:4)	PE(P-18:0/22:4)	combined	PE(P-18:0/22:4)	0.295042194	-0.132008068	-2.504024821	0.017711049	0.031032088	-4.32622746	0.01551303	-0.279529165	PE	PE	1
PE(P-18:0/22:5)	PE(P-18:0/22:5)	PE(P-18:0/22:5)	combined	PE(P-18:0/22:5)	-0.100946639	-0.145985443	0.752939898	0.457126244	0.528081279	-6.970475858	-0.095512123	-0.196458763	PE	PE	1
PE(P-18:0/22:6)	PE(P-18:0/22:6)	PE(P-18:0/22:6)	combined	PE(P-18:0/22:6)	-0.056605107	-0.349458391	0.472754023	0.639676993	0.704147056	-7.144612963	-0.321155837	-0.377760944	PE	PE	1
PE(P-18:1/14:1)	PE(P-18:1/14:1)	PE(P-18:1/14:1)	combined	PE(P-18:1/14:1)	0.106371018	0.055615559	-0.858957696	0.396910959	0.468165661	-6.88452691	0.108801069	0.00243005	PE	PE	1
PE(P-18:1/16:0)	PE(P-18:1/16:0)	PE(P-18:1/16:0)	combined	PE(P-18:1/16:0)	0.186324704	0.127306803	-1.59314369	0.121203158	0.167651079	-6.006142319	0.220469155	0.034144451	PE	PE	1
PE(P-18:1/16:1)	PE(P-18:1/16:1)	PE(P-18:1/16:1)	combined	PE(P-18:1/16:1)	0.185777202	0.144420622	-1.588956353	0.122147059	0.168402748	-6.012468929	0.237309223	0.051532022	PE	PE	1
PE(P-18:1/18:0)	PE(P-18:1/18:0)	PE(P-18:1/18:0)	combined	PE(P-18:1/18:0)	0.445422743	0.232248601	-3.820276394	5.95443e-4	0.001531399	-1.116597415	0.454959972	0.009537229	PE	PE	1
PE(P-18:1/18:1)	PE(P-18:1/18:1)	PE(P-18:1/18:1)	combined	PE(P-18:1/18:1)	0.375753483	0.247424122	-3.24296845	0.002815191	0.006101999	-2.608135886	0.435300864	0.05954738	PE	PE	1
PE(P-18:1/18:2)	PE(P-18:1/18:2)	PE(P-18:1/18:2)	combined	PE(P-18:1/18:2)	0.465281959	0.297008649	-3.902718349	4.74153e-4	0.001261907	-0.895841959	0.529649629	0.06436767	PE	PE	1
PE(P-18:1/18:3)	PE(P-18:1/18:3)	PE(P-18:1/18:3)	combined	PE(P-18:1/18:3)	0.335158532	0.302224873	-2.567202327	0.01526094	0.027191633	-4.189938867	0.46980414	0.134645607	PE	PE	1
PE(P-18:1/20:1)	PE(P-18:1/20:1)	PE(P-18:1/20:1)	combined	PE(P-18:1/20:1)	0.241694167	-0.041769872	-2.087083825	0.045134818	0.070817878	-5.165748424	0.079077212	-0.162616955	PE	PE	1
PE(P-18:1/20:2)	PE(P-18:1/20:2)	PE(P-18:1/20:2)	combined	PE(P-18:1/20:2)	0.258678904	0.102172237	-2.210335005	0.034538991	0.055646152	-4.928992325	0.231511689	-0.027167215	PE	PE	1
PE(P-18:1/20:3)	PE(P-18:1/20:3)	PE(P-18:1/20:3)	combined	PE(P-18:1/20:3)	0.343354108	0.161223634	-2.974151776	0.005623946	0.011288158	-3.262323235	0.332900688	-0.01045342	PE	PE	1
PE(P-18:1/20:4)	PE(P-18:1/20:4)	PE(P-18:1/20:4)	combined	PE(P-18:1/20:4)	0.120373069	-0.023391361	-1.011331818	0.319631614	0.387334564	-6.742216679	0.036795173	-0.083577895	PE	PE	1
PE(P-18:1/20:5)	PE(P-18:1/20:5)	PE(P-18:1/20:5)	combined	PE(P-18:1/20:5)	-0.093093611	-0.168550131	0.802487307	0.428337757	0.500880498	-6.931657517	-0.122003325	-0.215096936	PE	PE	1
PE(P-18:1/22:1)	PE(P-18:1/22:1)	PE(P-18:1/22:1)	combined	PE(P-18:1/22:1)	0.500631409	0.124659229	-4.07051542	2.97185e-4	8.46842e-4	-0.441737078	0.374974934	-0.125656475	PE	PE	1
PE(P-18:1/22:2)	PE(P-18:1/22:2)	PE(P-18:1/22:2)	combined	PE(P-18:1/22:2)	0.295669622	-0.187845261	-2.473766795	0.019008195	0.033028703	-4.390703753	-0.040010449	-0.335680072	PE	PE	1
PE(P-18:1/22:4)	PE(P-18:1/22:4)	PE(P-18:1/22:4)	combined	PE(P-18:1/22:4)	0.097840606	-0.165707246	-0.833399918	0.410949899	0.482693945	-6.906237198	-0.116786943	-0.214627549	PE	PE	1
PE(P-18:1/22:5)	PE(P-18:1/22:5)	PE(P-18:1/22:5)	combined	PE(P-18:1/22:5)	-0.217314524	-0.128939735	1.670604246	0.104796446	0.148289877	-5.886578241	-0.020282473	-0.237596997	PE	PE	1
PE(P-18:1/22:6)	PE(P-18:1/22:6)	PE(P-18:1/22:6)	combined	PE(P-18:1/22:6)	-0.231731124	-0.297003404	1.97130075	0.057608028	0.086825003	-5.378773767	-0.181137842	-0.412868967	PE	PE	1
PE(P-18:2/18:2)	PE(P-18:2/18:2)	PE(P-18:2/18:2)	combined	PE(P-18:2/18:2)	0.61361166599999994	0.356255843	-5.12927739	1.45515e-5	6.24379e-5	2.522392417	0.663061676	0.049450011	PE	PE	1
PE(P-18:2/20:4)	PE(P-18:2/20:4)	PE(P-18:2/20:4)	combined	PE(P-18:2/20:4)	0.204866598	-0.021785505	-1.681403167	0.102663043	0.146090727	-5.869531986	0.080647794	-0.124218805	PE	PE	1
PE(P-18:2/22:6)	PE(P-18:2/22:6)	PE(P-18:2/22:6)	combined	PE(P-18:2/22:6)	-0.119560824	-0.154829341	1.016309906	0.317293336	0.385478012	-6.73719943	-0.095048929	-0.214609753	PE	PE	1
SM(14:0)	SM(14:0)	SM(14:0)	combined	SM(14:0)	-0.135391967	0.093386438	1.180363761	0.246770666	0.310215441	-6.5590976	0.161082422	0.025690454	SM	other	1
SM(16:0)	SM(16:0)	SM(16:0)	combined	SM(16:0)	-0.047887857	0.018766685	0.42102907	0.676618189	0.735188498	-7.168200833	0.042710613	-0.005177244	SM	other	1
SM(18:0)	SM(18:0)	SM(18:0)	combined	SM(18:0)	0.040279079	0.141701892	-0.348901596	0.729505289	0.783542718	-7.196581077	0.161841431	0.121562352	SM	other	1
SM(18:1)	SM(18:1)	SM(18:1)	combined	SM(18:1)	0.449407511	0.460812139	-3.945692317	4.20869e-4	0.001141777	-0.780133156	0.685515895	0.236108384	SM	other	1
SM(20:0)	SM(20:0)	SM(20:0)	combined	SM(20:0)	0.046764861	0.058326778	-0.399840586	0.691996411	0.749960027	-7.177084097	0.081709208	0.034944347	SM	other	1
SM(20:1)	SM(20:1)	SM(20:1)	combined	SM(20:1)	0.121095009	0.058444089	-1.020240686	0.315455322	0.384489747	-6.733221444	0.118991594	-0.002103415	SM	other	1
SM(22:0)	SM(22:0)	SM(22:0)	combined	SM(22:0)	0.168342546	0.16295756	-1.452324161	0.156388069	0.207845526	-6.211040339	0.247128833	0.078786287	SM	other	1
SM(22:1)	SM(22:1)	SM(22:1)	combined	SM(22:1)	0.137516041	0.095426218	-1.190354071	0.24287984	0.306239798	-6.547461857	0.164184238	0.026668197	SM	other	1
SM(24:0)	SM(24:0)	SM(24:0)	combined	SM(24:0)	0.256074371	0.190397185	-2.194427651	0.035768326	0.057406797	-4.960111208	0.31843437	0.062359999	SM	other	1
SM(24:1)	SM(24:1)	SM(24:1)	combined	SM(24:1)	0.122921962	0.100452627	-1.055152328	0.299452811	0.368186863	-6.697261738	0.161913608	0.038991646	SM	other	1
SM(26:0)	SM(26:0)	SM(26:0)	combined	SM(26:0)	0.367013168	0.337715066	-3.142047565	0.003660261	0.00773437	-2.857190961	0.52122165	0.154208482	SM	other	1
SM(26:1)	SM(26:1)	SM(26:1)	combined	SM(26:1)	0.24273233	0.134926667	-2.088051104	0.045041535	0.070803609	-5.163929851	0.256292832	0.013560502	SM	other	1
TAG42:0-FA16:0	TAG42:0-FA16:0	TAG42:0-FA16:0	combined	TAG42:0-FA16:0	0.386248353	NA	-2.470922562	0.019775064	0.034280566	-4.169177344	NA	NA	TAG	TAG	1
TAG42:1-FA18:1	TAG42:1-FA18:1	TAG42:1-FA18:1	combined	TAG42:1-FA18:1	-0.091096831	NA	0.531896066	0.599112585	0.66824096	-6.770338477	NA	NA	TAG	TAG	1
TAG44:0-FA12:0	TAG44:0-FA12:0	TAG44:0-FA12:0	combined	TAG44:0-FA12:0	1.028554442	0.227426191	-8.165214553	3.03e-9	1.11e-7	10.98552415	0.741703412	-0.28685103	TAG	TAG	1
TAG44:0-FA14:0	TAG44:0-FA14:0	TAG44:0-FA14:0	combined	TAG44:0-FA14:0	0.43530331	0.06393362	-3.076482869	0.004333463	0.008998624	-3.016812692	0.281585275	-0.153718034	TAG	TAG	1
TAG44:0-FA16:0	TAG44:0-FA16:0	TAG44:0-FA16:0	combined	TAG44:0-FA16:0	0.399809911	0.029626405	-3.028247791	0.004902166	0.010080004	-3.13309957	0.229531361	-0.170278551	TAG	TAG	1
TAG44:0-FA18:0	TAG44:0-FA18:0	TAG44:0-FA18:0	combined	TAG44:0-FA18:0	0.662979404	NA	-3.28191275	0.002673556	0.005870653	-2.35632383	0.033356331	NA	TAG	TAG	1
TAG44:1-FA12:0	TAG44:1-FA12:0	TAG44:1-FA12:0	combined	TAG44:1-FA12:0	1.162773142	0.268039703	-7.715441475	1.01e-8	2.73e-7	9.782640079	0.849426274	-0.313346868	TAG	TAG	1
TAG44:1-FA14:0	TAG44:1-FA14:0	TAG44:1-FA14:0	combined	TAG44:1-FA14:0	0.503311609	0.272833137	-4.118506295	2.59807e-4	7.5344e-4	-0.310777051	0.524488942	0.021177333	TAG	TAG	1
TAG44:1-FA16:0	TAG44:1-FA16:0	TAG44:1-FA16:0	combined	TAG44:1-FA16:0	0.421141167	0.178578327	-2.852465466	0.007631058	0.014718162	-3.548194258	0.38914891	-0.031992257	TAG	TAG	1
TAG44:1-FA16:1	TAG44:1-FA16:1	TAG44:1-FA16:1	combined	TAG44:1-FA16:1	0.323107421	0.250191908	-2.63925314	0.012850505	0.023141916	-4.031832403	0.411745618	0.088638197	TAG	TAG	1
TAG44:1-FA18:1	TAG44:1-FA18:1	TAG44:1-FA18:1	combined	TAG44:1-FA18:1	-0.035795891	0.20725643	0.283267258	0.778841819	0.828967887	-7.217818575	0.225154376	0.189358485	TAG	TAG	1
TAG44:2-FA16:1	TAG44:2-FA16:1	TAG44:2-FA16:1	combined	TAG44:2-FA16:1	0.442737157	0.422371211	-3.254821236	0.002729173	0.005946204	-2.578627909	0.64373979	0.201002632	TAG	TAG	1
TAG44:2-FA18:1	TAG44:2-FA18:1	TAG44:2-FA18:1	combined	TAG44:2-FA18:1	0.219225978	0.003831724	-1.570863801	0.126294906	0.173552313	-6.039641936	0.113444713	-0.105781265	TAG	TAG	1
TAG45:0-FA14:0	TAG45:0-FA14:0	TAG45:0-FA14:0	combined	TAG45:0-FA14:0	0.135271361	NA	-0.936970344	0.356201691	0.42612464	-6.737845537	-0.452694544	NA	TAG	TAG	1
TAG45:0-FA15:0	TAG45:0-FA15:0	TAG45:0-FA15:0	combined	TAG45:0-FA15:0	0.292954957	NA	-1.751543903	0.090343466	0.130323936	-5.617613926	NA	NA	TAG	TAG	1
TAG45:0-FA16:0	TAG45:0-FA16:0	TAG45:0-FA16:0	combined	TAG45:0-FA16:0	0.303345763	-0.455625643	-2.136271998	0.040602067	0.064184846	-5.072470328	-0.303952762	-0.607298525	TAG	TAG	1
TAG45:1-FA16:0	TAG45:1-FA16:0	TAG45:1-FA16:0	combined	TAG45:1-FA16:0	1.177595495	0.284542238	-8.70141353	7.49e-10	4.5e-8	12.38672105	0.873339986	-0.304255509	TAG	TAG	1
TAG45:1-FA18:1	TAG45:1-FA18:1	TAG45:1-FA18:1	combined	TAG45:1-FA18:1	0.357395731	0.431758489	-2.99011697	0.00540109	0.011019097	-3.224319234	0.610456354	0.253060624	TAG	TAG	1
TAG46:0-FA12:0	TAG46:0-FA12:0	TAG46:0-FA12:0	combined	TAG46:0-FA12:0	1.012009785	NA	-5.501008614	6.8871e-6	3.34801e-5	3.515031348	NA	NA	TAG	TAG	1
TAG46:0-FA14:0	TAG46:0-FA14:0	TAG46:0-FA14:0	combined	TAG46:0-FA14:0	0.402684396	-0.034686742	-3.335176646	0.002209034	0.004952473	-2.377210244	0.166655456	-0.23602894	TAG	TAG	1
TAG46:0-FA16:0	TAG46:0-FA16:0	TAG46:0-FA16:0	combined	TAG46:0-FA16:0	0.453284614	-0.046678704	-3.807345844	6.17029e-4	0.001578705	-1.151070214	0.179963603	-0.273321011	TAG	TAG	1
TAG46:0-FA18:0	TAG46:0-FA18:0	TAG46:0-FA18:0	combined	TAG46:0-FA18:0	0.624317225	0.337869864	-4.689186538	5.14815e-5	1.804e-4	1.275288119	0.650028477	0.025711252	TAG	TAG	1
TAG46:1-FA12:0	TAG46:1-FA12:0	TAG46:1-FA12:0	combined	TAG46:1-FA12:0	0.583667819	0.229259955	-4.666847554	5.48786e-5	1.8993e-4	1.212403889	0.521093865	-0.062573954	TAG	TAG	1
TAG46:1-FA14:0	TAG46:1-FA14:0	TAG46:1-FA14:0	combined	TAG46:1-FA14:0	0.454766782	0.15286939	-3.767902834	6.87695e-4	0.001736791	-1.255962091	0.380252781	-0.074514002	TAG	TAG	1
TAG46:1-FA14:1	TAG46:1-FA14:1	TAG46:1-FA14:1	combined	TAG46:1-FA14:1	0.520285662	0.125252672	-3.807015366	6.17591e-4	0.001578705	-1.151950715	0.385395504	-0.134890159	TAG	TAG	1
TAG46:1-FA16:0	TAG46:1-FA16:0	TAG46:1-FA16:0	combined	TAG46:1-FA16:0	0.488032683	0.094216579	-4.121878158	2.57362e-4	7.51532e-4	-0.30155879	0.33823292	-0.149799763	TAG	TAG	1
TAG46:1-FA16:1	TAG46:1-FA16:1	TAG46:1-FA16:1	combined	TAG46:1-FA16:1	0.348723912	0.115076825	-2.980321894	0.005536806	0.011166556	-3.247649076	0.289438781	-0.059285131	TAG	TAG	1
TAG46:1-FA18:0	TAG46:1-FA18:0	TAG46:1-FA18:0	combined	TAG46:1-FA18:0	1.476338316	NA	-11.05473123	3.84e-12	6.45e-10	17.72476782	1.822932734	NA	TAG	TAG	1
TAG46:1-FA18:1	TAG46:1-FA18:1	TAG46:1-FA18:1	combined	TAG46:1-FA18:1	0.32988748	0.331271321	-2.783496641	0.009050012	0.01702698	-3.70712432	0.496215061	0.16632758	TAG	TAG	1
TAG46:2-FA12:0	TAG46:2-FA12:0	TAG46:2-FA12:0	combined	TAG46:2-FA12:0	0.508841947	0.468291735	-3.968197456	3.95349e-4	0.001079508	-0.719370282	0.722712709	0.213870762	TAG	TAG	1
TAG46:2-FA14:0	TAG46:2-FA14:0	TAG46:2-FA14:0	combined	TAG46:2-FA14:0	0.55799494	0.264189389	-4.699897926	4.99275e-5	1.75686e-4	1.305458492	0.543186859	-0.014808081	TAG	TAG	1
TAG46:2-FA14:1	TAG46:2-FA14:1	TAG46:2-FA14:1	combined	TAG46:2-FA14:1	0.457732091	0.254476508	-3.737125047	7.48252e-4	0.001878447	-1.33752896	0.483342553	0.025610463	TAG	TAG	1
TAG46:2-FA16:0	TAG46:2-FA16:0	TAG46:2-FA16:0	combined	TAG46:2-FA16:0	0.632060117	0.270481853	-5.517047507	4.76768e-6	2.45989e-5	3.62857526	0.586511911	-0.045548205	TAG	TAG	1
TAG46:2-FA16:1	TAG46:2-FA16:1	TAG46:2-FA16:1	combined	TAG46:2-FA16:1	0.488807369	0.314728008	-4.05446286	3.10828e-4	8.68459e-4	-0.485439458	0.559131692	0.070324323	TAG	TAG	1
TAG46:2-FA18:1	TAG46:2-FA18:1	TAG46:2-FA18:1	combined	TAG46:2-FA18:1	0.850054818	0.427377222	-6.646752406	1.91e-7	1.95791e-6	6.83571651	0.852404631	0.002349813	TAG	TAG	1
TAG46:2-FA18:2	TAG46:2-FA18:2	TAG46:2-FA18:2	combined	TAG46:2-FA18:2	0.185925888	0.264811963	-1.511708451	0.140664862	0.191422571	-6.126625493	0.357774907	0.171849018	TAG	TAG	1
TAG46:3-FA16:1	TAG46:3-FA16:1	TAG46:3-FA16:1	combined	TAG46:3-FA16:1	0.660925073	0.544160209	-5.586974207	3.89948e-6	2.06256e-5	3.828252193	0.874622745	0.213697672	TAG	TAG	1
TAG46:3-FA18:1	TAG46:3-FA18:1	TAG46:3-FA18:1	combined	TAG46:3-FA18:1	-0.397524797	0.156926287	2.538664206	0.016326191	0.028905951	-4.25177817	0.355688685	-0.041836112	TAG	TAG	1
TAG47:0-FA14:0	TAG47:0-FA14:0	TAG47:0-FA14:0	combined	TAG47:0-FA14:0	0.451783482	-0.063737855	-3.085690968	0.004232275	0.008832116	-2.994501936	0.162153886	-0.289629595	TAG	TAG	1
TAG47:0-FA15:0	TAG47:0-FA15:0	TAG47:0-FA15:0	combined	TAG47:0-FA15:0	0.247654746	-0.308726065	-1.860879323	0.072201735	0.106529227	-5.573078451	-0.184898692	-0.432553439	TAG	TAG	1
TAG47:0-FA16:0	TAG47:0-FA16:0	TAG47:0-FA16:0	combined	TAG47:0-FA16:0	0.19309479	-0.739149934	-1.602041999	0.119217182	0.166271393	-5.992651047	-0.642602539	-0.835697329	TAG	TAG	1
TAG47:0-FA17:0	TAG47:0-FA17:0	TAG47:0-FA17:0	combined	TAG47:0-FA17:0	-0.112805972	0.007163756	0.768348973	0.448052977	0.520459328	-6.95865845	0.063566742	-0.049239229	TAG	TAG	1
TAG47:1-FA14:0	TAG47:1-FA14:0	TAG47:1-FA14:0	combined	TAG47:1-FA14:0	0.296024978	-0.150939803	-2.433969744	0.020846832	0.035707099	-4.474703751	-0.002927314	-0.298952291	TAG	TAG	1
TAG47:1-FA15:0	TAG47:1-FA15:0	TAG47:1-FA15:0	combined	TAG47:1-FA15:0	0.283804395	-0.280840398	-2.290102964	0.028927507	0.047795743	-4.770502815	-0.1389382	-0.422742595	TAG	TAG	1
TAG47:1-FA16:0	TAG47:1-FA16:0	TAG47:1-FA16:0	combined	TAG47:1-FA16:0	0.214718193	-0.431521326	-1.815379135	0.079082148	0.115265315	-5.650543956	-0.32416223	-0.538880423	TAG	TAG	1
TAG47:1-FA16:1	TAG47:1-FA16:1	TAG47:1-FA16:1	combined	TAG47:1-FA16:1	-0.063067816	-0.179407633	0.488326812	0.6287307	0.694825912	-7.136984133	-0.147873724	-0.210941541	TAG	TAG	1
TAG47:1-FA17:0	TAG47:1-FA17:0	TAG47:1-FA17:0	combined	TAG47:1-FA17:0	0.577280028	0.426884023	-4.180153107	2.18504e-4	6.5623e-4	-0.141902743	0.715524037	0.138244009	TAG	TAG	1
TAG47:1-FA18:1	TAG47:1-FA18:1	TAG47:1-FA18:1	combined	TAG47:1-FA18:1	0.402910382	-0.147603076	-3.092045361	0.00416376	0.008710751	-2.979084973	0.053852115	-0.349058266	TAG	TAG	1
TAG47:2-FA14:0	TAG47:2-FA14:0	TAG47:2-FA14:0	combined	TAG47:2-FA14:0	0.478878617	0.218458786	-3.475328465	0.001521267	0.003524477	-2.020474973	0.457898095	-0.020980522	TAG	TAG	1
TAG47:2-FA15:0	TAG47:2-FA15:0	TAG47:2-FA15:0	combined	TAG47:2-FA15:0	-0.27868342	NA	1.625136272	0.11451858	0.161316408	-5.882139235	-0.103209057	NA	TAG	TAG	1
TAG47:2-FA16:1	TAG47:2-FA16:1	TAG47:2-FA16:1	combined	TAG47:2-FA16:1	-0.019126315	-0.13690412	0.15306981	0.879328256	0.911855812	-7.246942448	-0.127340963	-0.146467278	TAG	TAG	1
TAG47:2-FA18:1	TAG47:2-FA18:1	TAG47:2-FA18:1	combined	TAG47:2-FA18:1	0.474129079	0.398281024	-3.941055943	4.26323e-4	0.001152855	-0.792637048	0.635345563	0.161216484	TAG	TAG	1
TAG48:0-FA14:0	TAG48:0-FA14:0	TAG48:0-FA14:0	combined	TAG48:0-FA14:0	0.785507346	0.194046401	-6.517196267	2.75e-7	2.5766e-6	6.471373357	0.586800074	-0.198707272	TAG	TAG	1
TAG48:0-FA16:0	TAG48:0-FA16:0	TAG48:0-FA16:0	combined	TAG48:0-FA16:0	0.477596846	-0.128879632	-4.007110864	3.5475e-4	9.81397e-4	-0.614042904	0.109918791	-0.367678055	TAG	TAG	1
TAG48:0-FA18:0	TAG48:0-FA18:0	TAG48:0-FA18:0	combined	TAG48:0-FA18:0	0.796783706	0.237960191	-6.88792758	9.72e-8	1.16812e-6	7.510379649	0.636352045	-0.160431662	TAG	TAG	1
TAG48:1-FA12:0	TAG48:1-FA12:0	TAG48:1-FA12:0	combined	TAG48:1-FA12:0	1.050475672	0.597327749	-7.929317915	5.66e-9	1.76e-7	10.35766673	1.122565585	0.072089913	TAG	TAG	1
TAG48:1-FA14:0	TAG48:1-FA14:0	TAG48:1-FA14:0	combined	TAG48:1-FA14:0	0.486403923	0.171879968	-4.052437845	3.12592e-4	8.70496e-4	-0.490948739	0.415081929	-0.071321994	TAG	TAG	1
TAG48:1-FA14:1	TAG48:1-FA14:1	TAG48:1-FA14:1	combined	TAG48:1-FA14:1	0.739959307	0.213723929	-5.679694587	2.98772e-6	1.64227e-5	4.092975012	0.583703583	-0.156255724	TAG	TAG	1
TAG48:1-FA16:0	TAG48:1-FA16:0	TAG48:1-FA16:0	combined	TAG48:1-FA16:0	0.393815327	-0.005812507	-3.323001587	0.002281219	0.005062018	-2.407878901	0.191095157	-0.202720171	TAG	TAG	1
TAG48:1-FA16:1	TAG48:1-FA16:1	TAG48:1-FA16:1	combined	TAG48:1-FA16:1	0.457761458	0.00892183	-3.896276813	4.82688e-4	0.001280571	-0.913149175	0.237802559	-0.219958899	TAG	TAG	1
TAG48:1-FA18:0	TAG48:1-FA18:0	TAG48:1-FA18:0	combined	TAG48:1-FA18:0	0.977562899	0.416351872	-8.31143959	2.06e-9	8.67e-8	11.37126191	0.905133321	-0.072429578	TAG	TAG	1
TAG48:1-FA18:1	TAG48:1-FA18:1	TAG48:1-FA18:1	combined	TAG48:1-FA18:1	0.508537927	0.171255261	-4.263126508	1.72948e-4	5.2699e-4	0.086476908	0.425524224	-0.083013703	TAG	TAG	1
TAG48:2-FA12:0	TAG48:2-FA12:0	TAG48:2-FA12:0	combined	TAG48:2-FA12:0	0.607060805	0.438163105	-5.204383703	1.1723e-5	5.30058e-5	2.736344721	0.741693507	0.134632702	TAG	TAG	1
TAG48:2-FA14:0	TAG48:2-FA14:0	TAG48:2-FA14:0	combined	TAG48:2-FA14:0	0.468129977	0.304190645	-3.847261113	5.5274e-4	0.001432501	-1.044521988	0.538255633	0.070125657	TAG	TAG	1
TAG48:2-FA14:1	TAG48:2-FA14:1	TAG48:2-FA14:1	combined	TAG48:2-FA14:1	0.601758481	0.269575246	-4.572662292	7.18204e-5	2.41604e-4	0.94785879	0.570454487	-0.031303995	TAG	TAG	1
TAG48:2-FA16:0	TAG48:2-FA16:0	TAG48:2-FA16:0	combined	TAG48:2-FA16:0	0.437948991	0.136488163	-3.653606505	9.39895e-4	0.002271414	-1.557575216	0.355462658	-0.082486333	TAG	TAG	1
TAG48:2-FA16:1	TAG48:2-FA16:1	TAG48:2-FA16:1	combined	TAG48:2-FA16:1	0.53738389	0.190839527	-4.525383651	8.21849e-5	2.73192e-4	0.815448263	0.459531472	-0.077852418	TAG	TAG	1
TAG48:2-FA18:0	TAG48:2-FA18:0	TAG48:2-FA18:0	combined	TAG48:2-FA18:0	1.401012583	0.658434582	-10.30089152	1.45e-11	1.52e-9	16.34178639	1.358940873	-0.04207171	TAG	TAG	1
TAG48:2-FA18:1	TAG48:2-FA18:1	TAG48:2-FA18:1	combined	TAG48:2-FA18:1	0.585770212	0.348312859	-4.949403526	2.44088e-5	9.54783e-5	2.011072411	0.641197965	0.055427753	TAG	TAG	1
TAG48:2-FA18:2	TAG48:2-FA18:2	TAG48:2-FA18:2	combined	TAG48:2-FA18:2	0.484475754	0.153238601	-4.133216468	2.49304e-4	7.30538e-4	-0.270545248	0.395476478	-0.088999276	TAG	TAG	1
TAG48:3-FA14:0	TAG48:3-FA14:0	TAG48:3-FA14:0	combined	TAG48:3-FA14:0	0.394902525	0.429578007	-3.168503202	0.003417888	0.007277074	-2.792289245	0.62702927	0.232126745	TAG	TAG	1
TAG48:3-FA14:1	TAG48:3-FA14:1	TAG48:3-FA14:1	combined	TAG48:3-FA14:1	0.400727079	0.424014029	-3.156867401	0.003522542	0.00746211	-2.820868922	0.624377568	0.223650489	TAG	TAG	1
TAG48:3-FA16:0	TAG48:3-FA16:0	TAG48:3-FA16:0	combined	TAG48:3-FA16:0	0.759737485	0.28392275	-6.252172527	5.82e-7	4.53215e-6	5.722449773	0.663791493	-0.095945992	TAG	TAG	1
TAG48:3-FA16:1	TAG48:3-FA16:1	TAG48:3-FA16:1	combined	TAG48:3-FA16:1	0.522813738	0.33201348	-4.476595256	9.44327e-5	3.07821e-4	0.679101501	0.593420349	0.070606611	TAG	TAG	1
TAG48:3-FA18:1	TAG48:3-FA18:1	TAG48:3-FA18:1	combined	TAG48:3-FA18:1	0.644815894	0.370945467	-5.362666053	7.43347e-6	3.55202e-5	3.187813758	0.693353414	0.04853752	TAG	TAG	1
TAG48:3-FA18:2	TAG48:3-FA18:2	TAG48:3-FA18:2	combined	TAG48:3-FA18:2	0.278834303	0.224233798	-2.400473572	0.022518778	0.038249814	-4.544686097	0.36365095	0.084816646	TAG	TAG	1
TAG49:0-FA15:0	TAG49:0-FA15:0	TAG49:0-FA15:0	combined	TAG49:0-FA15:0	0.529034348	-0.11496049	-4.11565676	2.61891e-4	7.56874e-4	-0.318565621	0.149556684	-0.379477664	TAG	TAG	1
TAG49:0-FA16:0	TAG49:0-FA16:0	TAG49:0-FA16:0	combined	TAG49:0-FA16:0	0.259373911	-0.484315934	-2.177893403	0.037087429	0.059256483	-4.99228207	-0.354628978	-0.614002889	TAG	TAG	1
TAG49:0-FA17:0	TAG49:0-FA17:0	TAG49:0-FA17:0	combined	TAG49:0-FA17:0	0.137937676	-0.06358241	-1.156547245	0.256230476	0.319244193	-6.586474663	0.005386427	-0.132551248	TAG	TAG	1
TAG49:0-FA18:0	TAG49:0-FA18:0	TAG49:0-FA18:0	combined	TAG49:0-FA18:0	0.331008826	-0.24696145	-2.812212619	0.008431549	0.016052478	-3.641232006	-0.081457036	-0.412465863	TAG	TAG	1
TAG49:1-FA14:0	TAG49:1-FA14:0	TAG49:1-FA14:0	combined	TAG49:1-FA14:0	0.384113468	0.210891534	-3.165603279	0.00344369	0.007313492	-2.799417021	0.402948268	0.0188348	TAG	TAG	1
TAG49:1-FA15:0	TAG49:1-FA15:0	TAG49:1-FA15:0	combined	TAG49:1-FA15:0	0.343878993	-0.15764705	-2.872632704	0.007257384	0.014063272	-3.501290484	0.014292446	-0.329586547	TAG	TAG	1
TAG49:1-FA16:0	TAG49:1-FA16:0	TAG49:1-FA16:0	combined	TAG49:1-FA16:0	0.153608432	-0.438273007	-1.298715926	0.203552114	0.260956292	-6.415547225	-0.361468791	-0.515077223	TAG	TAG	1
TAG49:1-FA16:1	TAG49:1-FA16:1	TAG49:1-FA16:1	combined	TAG49:1-FA16:1	0.180014033	-0.020965283	-1.494830095	0.144998554	0.195736411	-6.150916349	0.069041733	-0.1109723	TAG	TAG	1
TAG49:1-FA17:0	TAG49:1-FA17:0	TAG49:1-FA17:0	combined	TAG49:1-FA17:0	0.298738551	-0.003205204	-2.50053545	0.017856377	0.031220817	-4.33368952	0.146164071	-0.15257448	TAG	TAG	1
TAG49:1-FA18:1	TAG49:1-FA18:1	TAG49:1-FA18:1	combined	TAG49:1-FA18:1	0.153699627	-0.301791044	-1.237040136	0.225296307	0.285352702	-6.491903712	-0.224941231	-0.378640858	TAG	TAG	1
TAG49:2-FA14:0	TAG49:2-FA14:0	TAG49:2-FA14:0	combined	TAG49:2-FA14:0	0.193689975	0.221799683	-1.546586841	0.132040499	0.18060002	-6.075685722	0.318644671	0.124954696	TAG	TAG	1
TAG49:2-FA15:0	TAG49:2-FA15:0	TAG49:2-FA15:0	combined	TAG49:2-FA15:0	-0.063610052	-0.084870863	0.473204351	0.639359279	0.704147056	-7.144395777	-0.053065837	-0.116675889	TAG	TAG	1
TAG49:2-FA16:0	TAG49:2-FA16:0	TAG49:2-FA16:0	combined	TAG49:2-FA16:0	0.290267747	-0.248507787	-2.478376687	0.018805104	0.032743463	-4.38091443	-0.103373914	-0.39364166	TAG	TAG	1
TAG49:2-FA16:1	TAG49:2-FA16:1	TAG49:2-FA16:1	combined	TAG49:2-FA16:1	0.282967734	-0.115312274	-2.352770306	0.025111094	0.041984951	-4.643196475	0.026171593	-0.256796141	TAG	TAG	1
TAG49:2-FA17:0	TAG49:2-FA17:0	TAG49:2-FA17:0	combined	TAG49:2-FA17:0	0.316074147	0.215778977	-2.170180076	0.037717523	0.060076585	-5.007228832	0.373816051	0.057741903	TAG	TAG	1
TAG49:2-FA18:1	TAG49:2-FA18:1	TAG49:2-FA18:1	combined	TAG49:2-FA18:1	0.155294081	-0.010721594	-1.250655323	0.22035224	0.279511664	-6.475336131	0.066925446	-0.088368635	TAG	TAG	1
TAG49:2-FA18:2	TAG49:2-FA18:2	TAG49:2-FA18:2	combined	TAG49:2-FA18:2	0.331532004	-0.249990024	-2.261804434	0.030816595	0.050398201	-4.827190459	-0.084224022	-0.415756026	TAG	TAG	1
TAG49:3-FA15:0	TAG49:3-FA15:0	TAG49:3-FA15:0	combined	TAG49:3-FA15:0	0.081837306	0.090567438	-0.591524295	0.558428254	0.63038679500000006	-7.080296417	0.131486091	0.049648784	TAG	TAG	1
TAG49:3-FA16:0	TAG49:3-FA16:0	TAG49:3-FA16:0	combined	TAG49:3-FA16:0	-0.090776441	-0.124528797	0.687210774	0.497023342	0.568702899	-7.018285035	-0.079140576	-0.169917017	TAG	TAG	1
TAG49:3-FA16:1	TAG49:3-FA16:1	TAG49:3-FA16:1	combined	TAG49:3-FA16:1	0.282982729	0.037783188	-2.455555629	0.019830302	0.034280566	-4.429256278	0.179274552	-0.103708176	TAG	TAG	1
TAG49:3-FA18:2	TAG49:3-FA18:2	TAG49:3-FA18:2	combined	TAG49:3-FA18:2	0.016705975	0.130854952	-0.123439008	0.902550716	0.927928059	-7.251147105	0.139207939	0.122501965	TAG	TAG	1
TAG50:0-FA14:0	TAG50:0-FA14:0	TAG50:0-FA14:0	combined	TAG50:0-FA14:0	0.874378712	0.50107046	-6.963452162	7.88e-8	1.05192e-6	7.720612365	0.938259816	0.063881104	TAG	TAG	1
TAG50:0-FA16:0	TAG50:0-FA16:0	TAG50:0-FA16:0	combined	TAG50:0-FA16:0	0.778325724	0.111585625	-6.455183025	3.27e-7	2.96133e-6	6.296544441	0.500748487	-0.277577237	TAG	TAG	1
TAG50:0-FA18:0	TAG50:0-FA18:0	TAG50:0-FA18:0	combined	TAG50:0-FA18:0	0.830420955	0.213832755	-6.849494593	1.08e-7	1.22995e-6	7.403199495	0.629043233	-0.201377723	TAG	TAG	1
TAG50:1-FA14:0	TAG50:1-FA14:0	TAG50:1-FA14:0	combined	TAG50:1-FA14:0	0.732872149	0.399302403	-5.978235788	1.27031e-6	8.41208e-6	4.944221079	0.765738478	0.032866328	TAG	TAG	1
TAG50:1-FA16:0	TAG50:1-FA16:0	TAG50:1-FA16:0	combined	TAG50:1-FA16:0	0.465144345	0.044314502	-3.948896601	4.17139e-4	0.001135321	-0.771488651	0.276886674	-0.188257671	TAG	TAG	1
TAG50:1-FA16:1	TAG50:1-FA16:1	TAG50:1-FA16:1	combined	TAG50:1-FA16:1	0.721310877	0.300293476	-5.984709795	1.24703e-6	8.39003e-6	4.962651285	0.660948915	-0.060361962	TAG	TAG	1
TAG50:1-FA18:0	TAG50:1-FA18:0	TAG50:1-FA18:0	combined	TAG50:1-FA18:0	0.761762407	0.332685557	-6.356205315	4.33e-7	3.79576e-6	6.016966262	0.71356676	-0.048195647	TAG	TAG	1
TAG50:1-FA18:1	TAG50:1-FA18:1	TAG50:1-FA18:1	combined	TAG50:1-FA18:1	0.52932963	0.125729582	-4.484365916	9.23676e-5	3.03442e-4	0.700797233	0.390394397	-0.138935233	TAG	TAG	1
TAG50:1-FA20:1	TAG50:1-FA20:1	TAG50:1-FA20:1	combined	TAG50:1-FA20:1	0.607397313	0.321322983	-4.927763768	2.59745e-5	1.00666e-4	1.949684991	0.62502164	0.017624327	TAG	TAG	1
TAG50:2-FA14:0	TAG50:2-FA14:0	TAG50:2-FA14:0	combined	TAG50:2-FA14:0	0.545250161	0.407465377	-4.577137353	7.09091e-5	2.39496e-4	0.960405666	0.680090457	0.134840296	TAG	TAG	1
TAG50:2-FA14:1	TAG50:2-FA14:1	TAG50:2-FA14:1	combined	TAG50:2-FA14:1	0.735610356	0.55817465	-6.276650237	5.43e-7	4.35489e-6	5.791803412	0.925979828	0.190369472	TAG	TAG	1
TAG50:2-FA16:0	TAG50:2-FA16:0	TAG50:2-FA16:0	combined	TAG50:2-FA16:0	0.460695958	0.161748883	-3.860349331	5.33119e-4	0.0013924	-1.009499283	0.392096861	-0.068599096	TAG	TAG	1
TAG50:2-FA16:1	TAG50:2-FA16:1	TAG50:2-FA16:1	combined	TAG50:2-FA16:1	0.547367608	0.200835387	-4.642412208	5.88495e-5	2.00374e-4	1.143677517	0.474519192	-0.072848417	TAG	TAG	1
TAG50:2-FA18:0	TAG50:2-FA18:0	TAG50:2-FA18:0	combined	TAG50:2-FA18:0	0.752657432	0.490842861	-6.25849289	5.72e-7	4.49313e-6	5.740360763	0.867171577	0.114514145	TAG	TAG	1
TAG50:2-FA18:1	TAG50:2-FA18:1	TAG50:2-FA18:1	combined	TAG50:2-FA18:1	0.525723337	0.271255563	-4.461649059	9.8534e-5	3.1872e-4	0.637394125	0.534117231	0.008393895	TAG	TAG	1
TAG50:2-FA18:2	TAG50:2-FA18:2	TAG50:2-FA18:2	combined	TAG50:2-FA18:2	0.399802455	0.128405128	-3.334295286	0.002214185	0.004952473	-2.379432145	0.328306355	-0.0714961	TAG	TAG	1
TAG50:2-FA20:2	TAG50:2-FA20:2	TAG50:2-FA20:2	combined	TAG50:2-FA20:2	0.415837814	0.300445957	-3.343215209	0.002162582	0.004862919	-2.356932352	0.508364864	0.092527051	TAG	TAG	1
TAG50:3-FA14:0	TAG50:3-FA14:0	TAG50:3-FA14:0	combined	TAG50:3-FA14:0	0.476251384	0.372618102	-4.119924374	2.58776e-4	7.53046e-4	-0.306900464	0.610743794	0.13449241	TAG	TAG	1
TAG50:3-FA14:1	TAG50:3-FA14:1	TAG50:3-FA14:1	combined	TAG50:3-FA14:1	0.636513901	0.479889965	-5.379942747	7.07293e-6	3.41858e-5	3.237125627	0.798146915	0.161633014	TAG	TAG	1
TAG50:3-FA16:0	TAG50:3-FA16:0	TAG50:3-FA16:0	combined	TAG50:3-FA16:0	0.392012996	0.211324028	-3.259525398	0.002695737	0.005903945	-2.566902081	0.407330526	0.01531753	TAG	TAG	1
TAG50:3-FA16:1	TAG50:3-FA16:1	TAG50:3-FA16:1	combined	TAG50:3-FA16:1	0.557023225	0.347236135	-4.727412672	4.61458e-5	1.64443e-4	1.383009687	0.625747748	0.068724522	TAG	TAG	1
TAG50:3-FA18:0	TAG50:3-FA18:0	TAG50:3-FA18:0	combined	TAG50:3-FA18:0	0.72218282	0.537788152	-6.068403672	9.82e-7	6.99883e-6	5.200761045	0.898879561	0.176696742	TAG	TAG	1
TAG50:3-FA18:1	TAG50:3-FA18:1	TAG50:3-FA18:1	combined	TAG50:3-FA18:1	0.506881648	0.435063628	-4.338646937	1.39696e-4	4.35127e-4	0.295346863	0.688504452	0.181622804	TAG	TAG	1
TAG50:3-FA18:2	TAG50:3-FA18:2	TAG50:3-FA18:2	combined	TAG50:3-FA18:2	0.573695725	0.346720213	-4.842127238	3.32142e-5	1.24702e-4	1.7070756	0.633568076	0.059872351	TAG	TAG	1
TAG50:3-FA18:3	TAG50:3-FA18:3	TAG50:3-FA18:3	combined	TAG50:3-FA18:3	0.696886462	0.134956345	-4.459174059	9.923e-5	3.19741e-4	0.630490521	0.483399576	-0.213486886	TAG	TAG	1
TAG50:3-FA20:3	TAG50:3-FA20:3	TAG50:3-FA20:3	combined	TAG50:3-FA20:3	0.630701924	0.383090206	-4.997645834	2.12487e-5	8.5503e-5	2.14803305	0.698441168	0.067739244	TAG	TAG	1
TAG50:4-FA14:0	TAG50:4-FA14:0	TAG50:4-FA14:0	combined	TAG50:4-FA14:0	0.005028838	0.320294651	-0.0390094	0.969131274	0.972600718	-7.258188221	0.32280907	0.317780232	TAG	TAG	1
TAG50:4-FA14:1	TAG50:4-FA14:1	TAG50:4-FA14:1	combined	TAG50:4-FA14:1	1.021013664	0.89615809	-7.358762761	2.65e-8	4.96e-7	8.812036955	1.406664922	0.385651258	TAG	TAG	1
TAG50:4-FA16:0	TAG50:4-FA16:0	TAG50:4-FA16:0	combined	TAG50:4-FA16:0	0.34165989	0.429440165	-2.141193941	0.040171543999999997	0.063623858	-5.063047411	0.600270109	0.25861022	TAG	TAG	1
TAG50:4-FA16:1	TAG50:4-FA16:1	TAG50:4-FA16:1	combined	TAG50:4-FA16:1	0.595659922	0.25897934	-4.976767488	2.25629e-5	8.95067e-5	2.088741501	0.556809301	-0.038850621	TAG	TAG	1
TAG50:4-FA18:1	TAG50:4-FA18:1	TAG50:4-FA18:1	combined	TAG50:4-FA18:1	0.734956438	0.333439523	-4.865957741	3.10187e-5	1.16981e-4	1.774533204	0.700917743	-0.034038696	TAG	TAG	1
TAG50:4-FA18:2	TAG50:4-FA18:2	TAG50:4-FA18:2	combined	TAG50:4-FA18:2	0.503170547	0.288877029	-4.39259608	1.19887e-4	3.80473e-4	0.445100182	0.540462303	0.037291756	TAG	TAG	1
TAG50:4-FA18:3	TAG50:4-FA18:3	TAG50:4-FA18:3	combined	TAG50:4-FA18:3	0.49125239	0.286822527	-4.023827604	3.3859e-4	9.39784e-4	-0.568695523	0.532448722	0.041196332	TAG	TAG	1
TAG50:4-FA20:3	TAG50:4-FA20:3	TAG50:4-FA20:3	combined	TAG50:4-FA20:3	0.603630065	0.640165032	-5.097087937	1.59636e-5	6.71268e-5	2.430766801	0.941980065	0.33835	TAG	TAG	1
TAG50:4-FA20:4	TAG50:4-FA20:4	TAG50:4-FA20:4	combined	TAG50:4-FA20:4	0.642380722	NA	-4.930911614	2.7818e-5	1.06836e-4	1.96173013	0.630571642	NA	TAG	TAG	1
TAG51:0-FA16:0	TAG51:0-FA16:0	TAG51:0-FA16:0	combined	TAG51:0-FA16:0	0.459962154	-0.049504252	-3.450359371	0.001626407	0.00374742	-2.084513962	0.180476825	-0.279485329	TAG	TAG	1
TAG51:0-FA17:0	TAG51:0-FA17:0	TAG51:0-FA17:0	combined	TAG51:0-FA17:0	0.521988424	0.175280979	-3.982817615	3.79588e-4	0.001039849	-0.679836376	0.436275191	-0.085713233	TAG	TAG	1
TAG51:0-FA18:0	TAG51:0-FA18:0	TAG51:0-FA18:0	combined	TAG51:0-FA18:0	0.665818754	0.24031841	-5.371498292	7.24691e-6	3.48266e-5	3.213022502	0.573227787	-0.092590967	TAG	TAG	1
TAG51:1-FA15:0	TAG51:1-FA15:0	TAG51:1-FA15:0	combined	TAG51:1-FA15:0	0.169385045	0.076598528	-1.294406019	0.205017634	0.262036216	-6.420991618	0.16129105	-0.008093995	TAG	TAG	1
TAG51:1-FA16:0	TAG51:1-FA16:0	TAG51:1-FA16:0	combined	TAG51:1-FA16:0	0.325148292	-0.116061885	-2.640875158	0.012800544	0.023101411	-4.028240993	0.046512261	-0.278636031	TAG	TAG	1
TAG51:1-FA17:0	TAG51:1-FA17:0	TAG51:1-FA17:0	combined	TAG51:1-FA17:0	0.323468492	0.090705965	-2.753276409	0.009746552	0.018054735	-3.776029122	0.252440211	-0.071028282	TAG	TAG	1
TAG51:1-FA18:0	TAG51:1-FA18:0	TAG51:1-FA18:0	combined	TAG51:1-FA18:0	0.579341869	0.206435008	-4.870905352	3.05813e-5	1.15851e-4	1.788543979	0.496105942	-0.083235927	TAG	TAG	1
TAG51:1-FA18:1	TAG51:1-FA18:1	TAG51:1-FA18:1	combined	TAG51:1-FA18:1	0.346075707	0.049835004	-2.989324606	0.00541195	0.011019097	-3.226208052	0.222872858	-0.123202849	TAG	TAG	1
TAG51:2-FA15:0	TAG51:2-FA15:0	TAG51:2-FA15:0	combined	TAG51:2-FA15:0	0.143227974	0.161467412	-1.209730866	0.235462638	0.297333451	-6.524638757	0.233081399	0.089853425	TAG	TAG	1
TAG51:2-FA16:0	TAG51:2-FA16:0	TAG51:2-FA16:0	combined	TAG51:2-FA16:0	0.242225563	-0.021933766	-2.044984266	0.049363773	0.075895673	-5.244280666	0.099179015	-0.143046548	TAG	TAG	1
TAG51:2-FA16:1	TAG51:2-FA16:1	TAG51:2-FA16:1	combined	TAG51:2-FA16:1	0.401181118	0.09015566	-3.441432554	0.00166567	0.003816972	-2.107359148	0.290746219	-0.110434899	TAG	TAG	1
TAG51:2-FA17:0	TAG51:2-FA17:0	TAG51:2-FA17:0	combined	TAG51:2-FA17:0	0.333509115	0.176426282	-2.947583089	0.006014195	0.0119291	-3.325316646	0.34318084	0.009671724	TAG	TAG	1
TAG51:2-FA18:1	TAG51:2-FA18:1	TAG51:2-FA18:1	combined	TAG51:2-FA18:1	0.281218298	0.074351654	-2.386740301	0.023238915	0.039323798	-4.573186218	0.214960803	-0.066257495	TAG	TAG	1
TAG51:2-FA18:2	TAG51:2-FA18:2	TAG51:2-FA18:2	combined	TAG51:2-FA18:2	0.394679127	-0.008933037	-3.002953378	0.005227995	0.010723765	-3.193681682	0.188406526	-0.206272601	TAG	TAG	1
TAG51:3-FA15:0	TAG51:3-FA15:0	TAG51:3-FA15:0	combined	TAG51:3-FA15:0	0.463792089	-0.038538668	-3.363414938	0.00204996	0.00465159	-2.305876207	0.193357376	-0.270434713	TAG	TAG	1
TAG51:3-FA16:1	TAG51:3-FA16:1	TAG51:3-FA16:1	combined	TAG51:3-FA16:1	0.36081633	0.210282056	-2.953262976	0.005928677	0.011787275	-3.311876422	0.390690221	0.029873891	TAG	TAG	1
TAG51:3-FA17:0	TAG51:3-FA17:0	TAG51:3-FA17:0	combined	TAG51:3-FA17:0	-0.208956957	NA	0.680891696	0.501489011	0.57303296	-6.569274039	0.067560266	NA	TAG	TAG	1
TAG51:3-FA18:2	TAG51:3-FA18:2	TAG51:3-FA18:2	combined	TAG51:3-FA18:2	0.240589345	0.069844175	-2.04533218	0.049327442	0.075895673	-5.243636655	0.190138847	-0.050450498	TAG	TAG	1
TAG51:4-FA16:1	TAG51:4-FA16:1	TAG51:4-FA16:1	combined	TAG51:4-FA16:1	0.353437217	0.05900612	-2.782230119	0.009078244	0.017041971	-3.710021193	0.235724728	-0.117712489	TAG	TAG	1
TAG51:4-FA18:2	TAG51:4-FA18:2	TAG51:4-FA18:2	combined	TAG51:4-FA18:2	0.078051739	0.178542568	-0.651275948	0.51963368	0.590556656	-7.042632707	0.217568438	0.139516698	TAG	TAG	1
TAG51:4-FA20:4	TAG51:4-FA20:4	TAG51:4-FA20:4	combined	TAG51:4-FA20:4	-0.049090308	NA	0.211745988	0.833882626	0.875524705	-6.749660621	NA	NA	TAG	TAG	1
TAG51:5-FA18:2	TAG51:5-FA18:2	TAG51:5-FA18:2	combined	TAG51:5-FA18:2	-0.16701034	NA	1.016698977	0.317641216	0.385478012	-6.536043854	0.466481751	NA	TAG	TAG	1
TAG52:0-FA16:0	TAG52:0-FA16:0	TAG52:0-FA16:0	combined	TAG52:0-FA16:0	0.766970448	0.388508141	-6.532694557	2.63e-7	2.54367e-6	6.515023886	0.771993365	0.005022917	TAG	TAG	1
TAG52:0-FA18:0	TAG52:0-FA18:0	TAG52:0-FA18:0	combined	TAG52:0-FA18:0	0.997959522	0.524420772	-8.267597967	2.31e-9	8.9e-8	11.25588997	1.023400534	0.025441011	TAG	TAG	1
TAG52:0-FA20:0	TAG52:0-FA20:0	TAG52:0-FA20:0	combined	TAG52:0-FA20:0	0.351338947	0.363528626	-2.756269957	0.009675381	0.017962463	-3.769223865	0.5391981	0.187859153	TAG	TAG	1
TAG52:1-FA16:0	TAG52:1-FA16:0	TAG52:1-FA16:0	combined	TAG52:1-FA16:0	0.675255752	0.302127083	-5.716885281	2.68522e-6	1.53598e-5	4.199128924	0.639754958	-0.035500793	TAG	TAG	1
TAG52:1-FA16:1	TAG52:1-FA16:1	TAG52:1-FA16:1	combined	TAG52:1-FA16:1	0.987347827	0.571677519	-8.374966797	1.75e-9	8.64e-8	11.53800733	1.065351433	0.078003605	TAG	TAG	1
TAG52:1-FA18:0	TAG52:1-FA18:0	TAG52:1-FA18:0	combined	TAG52:1-FA18:0	0.832660022	0.404587542	-7.095458222	5.47e-8	8.36e-7	8.086792268	0.820917553	-0.01174247	TAG	TAG	1
TAG52:1-FA18:1	TAG52:1-FA18:1	TAG52:1-FA18:1	combined	TAG52:1-FA18:1	0.752094898	0.394813345	-6.415326773	3.67e-7	3.2792e-6	6.184041507	0.770860794	0.018765896	TAG	TAG	1
TAG52:1-FA20:0	TAG52:1-FA20:0	TAG52:1-FA20:0	combined	TAG52:1-FA20:0	0.462626953	0.380189948	-3.611908676	0.001052636	0.002514963	-1.666700357	0.611503424	0.148876471	TAG	TAG	1
TAG52:1-FA20:1	TAG52:1-FA20:1	TAG52:1-FA20:1	combined	TAG52:1-FA20:1	0.539857373	0.28324381	-4.657644955	5.63419e-5	1.93402e-4	1.186513484	0.553172497	0.013315124	TAG	TAG	1
TAG52:2-FA14:0	TAG52:2-FA14:0	TAG52:2-FA14:0	combined	TAG52:2-FA14:0	0.823462513	0.458575662	-6.806378554	1.22e-7	1.35078e-6	7.282805353	0.870306919	0.046844406	TAG	TAG	1
TAG52:2-FA16:0	TAG52:2-FA16:0	TAG52:2-FA16:0	combined	TAG52:2-FA16:0	0.522004566	0.264739707	-4.430475159	1.07663e-4	3.42973e-4	0.550500642	0.52574199	0.003737424	TAG	TAG	1
TAG52:2-FA16:1	TAG52:2-FA16:1	TAG52:2-FA16:1	combined	TAG52:2-FA16:1	0.710720924	0.481141396	-6.065174891	9.91e-7	7.00423e-6	5.191580575	0.836501858	0.125780934	TAG	TAG	1
TAG52:2-FA18:0	TAG52:2-FA18:0	TAG52:2-FA18:0	combined	TAG52:2-FA18:0	0.823802456	0.524486795	-6.99614965	7.2e-8	9.92e-7	7.811467594	0.936388023	0.112585567	TAG	TAG	1
TAG52:2-FA18:1	TAG52:2-FA18:1	TAG52:2-FA18:1	combined	TAG52:2-FA18:1	0.607035087	0.341045316	-5.156593998	1.34515e-5	5.89204e-5	2.600182727	0.644562859	0.037527773	TAG	TAG	1
TAG52:2-FA18:2	TAG52:2-FA18:2	TAG52:2-FA18:2	combined	TAG52:2-FA18:2	0.823367094	0.380471487	-6.8559095900000004	1.06e-7	1.22469e-6	7.421098419	0.792155033	-0.03121206	TAG	TAG	1
TAG52:2-FA20:0	TAG52:2-FA20:0	TAG52:2-FA20:0	combined	TAG52:2-FA20:0	0.194520677	0.353361862	-1.504218739	0.142574867	0.193148527	-6.137433566	0.450622201	0.256101524	TAG	TAG	1
TAG52:2-FA20:1	TAG52:2-FA20:1	TAG52:2-FA20:1	combined	TAG52:2-FA20:1	0.526419199	0.458160332	-4.463485853	9.80207e-5	3.18283e-4	0.642518091	0.721369931	0.194950733	TAG	TAG	1
TAG52:2-FA20:2	TAG52:2-FA20:2	TAG52:2-FA20:2	combined	TAG52:2-FA20:2	0.515878858	0.314019848	-4.153976939	2.35187e-4	6.98914e-4	-0.213696176	0.571959277	0.056080419	TAG	TAG	1
TAG52:3-FA14:0	TAG52:3-FA14:0	TAG52:3-FA14:0	combined	TAG52:3-FA14:0	0.763170472	0.410419457	-6.327848342	4.7e-7	4.02942e-6	5.93675205	0.792004693	0.028834221	TAG	TAG	1
TAG52:3-FA16:0	TAG52:3-FA16:0	TAG52:3-FA16:0	combined	TAG52:3-FA16:0	0.499356894	0.309645946	-4.142322627	2.43012e-4	7.17099e-4	-0.245619557	0.559324393	0.059967499	TAG	TAG	1
TAG52:3-FA16:1	TAG52:3-FA16:1	TAG52:3-FA16:1	combined	TAG52:3-FA16:1	0.57931306	0.434493239	-4.903857182	2.78207e-5	1.06836e-4	1.881903925	0.724149769	0.14483671	TAG	TAG	1
TAG52:3-FA18:0	TAG52:3-FA18:0	TAG52:3-FA18:0	combined	TAG52:3-FA18:0	0.876620623	0.491380211	-7.484433382	1.88e-8	3.86e-7	9.155622612	0.929690523	0.0530699	TAG	TAG	1
TAG52:3-FA18:1	TAG52:3-FA18:1	TAG52:3-FA18:1	combined	TAG52:3-FA18:1	0.557667805	0.459506004	-4.724509021	4.65311e-5	1.65117e-4	1.37482222	0.738339906	0.180672101	TAG	TAG	1
TAG52:3-FA18:2	TAG52:3-FA18:2	TAG52:3-FA18:2	combined	TAG52:3-FA18:2	0.562213138	0.334351963	-4.74249115	4.41955e-5	1.58839e-4	1.425539449	0.615458532	0.053245394	TAG	TAG	1
TAG52:3-FA18:3	TAG52:3-FA18:3	TAG52:3-FA18:3	combined	TAG52:3-FA18:3	0.790518977	0.298168692	-5.718987897	2.66907e-6	1.53598e-5	4.205129811	0.693428181	-0.097090796	TAG	TAG	1
TAG52:3-FA20:0	TAG52:3-FA20:0	TAG52:3-FA20:0	combined	TAG52:3-FA20:0	1.149910848	NA	-7.582627143	1.78e-8	3.74e-7	9.284811603	0.712766087	NA	TAG	TAG	1
TAG52:3-FA20:1	TAG52:3-FA20:1	TAG52:3-FA20:1	combined	TAG52:3-FA20:1	0.695233812	0.570750244	-5.759115533	2.37884e-6	1.43928e-5	4.319639472	0.91836715	0.22313333900000001	TAG	TAG	1
TAG52:3-FA20:2	TAG52:3-FA20:2	TAG52:3-FA20:2	combined	TAG52:3-FA20:2	0.47882925	0.415134196	-4.136568713	2.46969e-4	7.26228e-4	-0.261371194	0.654548821	0.175719571	TAG	TAG	1
TAG52:3-FA20:3	TAG52:3-FA20:3	TAG52:3-FA20:3	combined	TAG52:3-FA20:3	0.662218784	0.428159377	-5.68672389	2.92804e-6	1.63078e-5	4.113040387	0.759268769	0.097049986	TAG	TAG	1
TAG52:4-FA14:0	TAG52:4-FA14:0	TAG52:4-FA14:0	combined	TAG52:4-FA14:0	0.592136447	0.353667246	-4.340561095	1.38941e-4	4.35127e-4	0.300652686	0.649735469	0.057599023	TAG	TAG	1
TAG52:4-FA16:0	TAG52:4-FA16:0	TAG52:4-FA16:0	combined	TAG52:4-FA16:0	0.512693336	0.390473468	-4.110996595	2.65335e-4	7.64202e-4	-0.331299754	0.646820136	0.1341268	TAG	TAG	1
TAG52:4-FA16:1	TAG52:4-FA16:1	TAG52:4-FA16:1	combined	TAG52:4-FA16:1	0.546367807	0.445291942	-4.66772427	5.47412e-5	1.8993e-4	1.214870883	0.718475845	0.172108038	TAG	TAG	1
TAG52:4-FA18:0	TAG52:4-FA18:0	TAG52:4-FA18:0	combined	TAG52:4-FA18:0	-0.502870009	NA	3.156604249	0.003686944	0.007771228	-2.715623417	NA	NA	TAG	TAG	1
TAG52:4-FA18:1	TAG52:4-FA18:1	TAG52:4-FA18:1	combined	TAG52:4-FA18:1	0.64319469	0.491042484	-5.423008801	6.24858e-6	3.08227e-5	3.360065342	0.812639829	0.169445139	TAG	TAG	1
TAG52:4-FA18:2	TAG52:4-FA18:2	TAG52:4-FA18:2	combined	TAG52:4-FA18:2	0.494797701	0.478734221	-4.196452372	2.08709e-4	6.31383e-4	-0.097135563	0.726133072	0.231335371	TAG	TAG	1
TAG52:4-FA18:3	TAG52:4-FA18:3	TAG52:4-FA18:3	combined	TAG52:4-FA18:3	0.722401684	0.492670496	-5.800582803	2.11218e-6	1.2966e-5	4.437937972	0.853871338	0.131469654	TAG	TAG	1
TAG52:4-FA20:2	TAG52:4-FA20:2	TAG52:4-FA20:2	combined	TAG52:4-FA20:2	0.393797503	0.508401444	-3.347514559	0.002138125	0.004820812	-2.346077506	0.705300195	0.311502693	TAG	TAG	1
TAG52:4-FA20:3	TAG52:4-FA20:3	TAG52:4-FA20:3	combined	TAG52:4-FA20:3	0.764069922	0.509757127	-6.508314391	2.82e-7	2.5766e-6	6.446350012	0.891792088	0.127722166	TAG	TAG	1
TAG52:4-FA20:4	TAG52:4-FA20:4	TAG52:4-FA20:4	combined	TAG52:4-FA20:4	0.610628203	0.277500603	-5.255856709	1.01088e-5	4.62038e-5	2.883088313	0.582814704	-0.027813499	TAG	TAG	1
TAG52:4-FA22:4	TAG52:4-FA22:4	TAG52:4-FA22:4	combined	TAG52:4-FA22:4	0.838948184	0.580867988	-6.037343898	1.073e-6	7.39666e-6	5.112429406	1.00034208	0.161393896	TAG	TAG	1
TAG52:5-FA14:0	TAG52:5-FA14:0	TAG52:5-FA14:0	combined	TAG52:5-FA14:0	0.864099792	0.430899145	-6.655689507	1.86e-7	1.93295e-6	6.860802568	0.862949041	-0.001150751	TAG	TAG	1
TAG52:5-FA16:0	TAG52:5-FA16:0	TAG52:5-FA16:0	combined	TAG52:5-FA16:0	0.574726072	0.324031112	-4.80053327	3.74229e-5	1.36245e-4	1.589442913	0.611394147	0.036668076	TAG	TAG	1
TAG52:5-FA16:1	TAG52:5-FA16:1	TAG52:5-FA16:1	combined	TAG52:5-FA16:1	0.5129493	0.268461703	-4.089543064	2.81772e-4	8.06022e-4	-0.389867894	0.524936352	0.011987053	TAG	TAG	1
TAG52:5-FA18:1	TAG52:5-FA18:1	TAG52:5-FA18:1	combined	TAG52:5-FA18:1	0.49227007	0.458533232	-3.549180698	0.001247291	0.00295485	-1.829894837	0.704668267	0.212398197	TAG	TAG	1
TAG52:5-FA18:2	TAG52:5-FA18:2	TAG52:5-FA18:2	combined	TAG52:5-FA18:2	0.478449853	0.433914186	-3.927990184	4.42069e-4	0.001187794	-0.827848022	0.673139113	0.19468926	TAG	TAG	1
TAG52:5-FA18:3	TAG52:5-FA18:3	TAG52:5-FA18:3	combined	TAG52:5-FA18:3	0.618123817	0.469599863	-5.010897058	2.04544e-5	8.27026e-5	2.18567801	0.778661771	0.160537954	TAG	TAG	1
TAG52:5-FA20:3	TAG52:5-FA20:3	TAG52:5-FA20:3	combined	TAG52:5-FA20:3	0.723813769	0.629025249	-5.930240383	1.45714e-6	9.37136e-6	4.807540204	0.990932134	0.267118365	TAG	TAG	1
TAG52:5-FA20:4	TAG52:5-FA20:4	TAG52:5-FA20:4	combined	TAG52:5-FA20:4	0.478486191	0.340330201	-4.06783435	2.99422e-4	8.47857e-4	-0.449039809	0.579573297	0.101087105	TAG	TAG	1
TAG52:5-FA20:5	TAG52:5-FA20:5	TAG52:5-FA20:5	combined	TAG52:5-FA20:5	0.951778541	0.409177413	-8.120384378	3.41e-9	1.19e-7	10.86672998	0.885066684	-0.066711857	TAG	TAG	1
TAG52:5-FA22:5	TAG52:5-FA22:5	TAG52:5-FA22:5	combined	TAG52:5-FA22:5	0.533776125	0.42078549	-4.283705994	1.63183e-4	5.00864e-4	0.143302934	0.687673553	0.153897428	TAG	TAG	1
TAG52:6-FA14:0	TAG52:6-FA14:0	TAG52:6-FA14:0	combined	TAG52:6-FA14:0	0.426001969	0.443749948	-3.57463599	0.001164426	0.002774171	-1.763812645	0.656750933	0.230748963	TAG	TAG	1
TAG52:6-FA16:0	TAG52:6-FA16:0	TAG52:6-FA16:0	combined	TAG52:6-FA16:0	0.695119148	NA	-5.101536934	1.7155e-5	7.14224e-5	2.439214057	0.538638811	NA	TAG	TAG	1
TAG52:6-FA16:1	TAG52:6-FA16:1	TAG52:6-FA16:1	combined	TAG52:6-FA16:1	0.27334333	0.162588819	-1.697665746	0.099518699	0.142338819	-5.843688811	0.299260485	0.025917154	TAG	TAG	1
TAG52:6-FA20:4	TAG52:6-FA20:4	TAG52:6-FA20:4	combined	TAG52:6-FA20:4	1.154406929	0.803317924	-8.856569052	5.03e-10	3.53e-8	12.78525829	1.380521389	0.22611446	TAG	TAG	1
TAG52:6-FA20:5	TAG52:6-FA20:5	TAG52:6-FA20:5	combined	TAG52:6-FA20:5	1.035514421	0.273875939	-7.652678744	1.19e-8	2.89e-7	9.612883454	0.79163315	-0.243881272	TAG	TAG	1
TAG52:6-FA22:6	TAG52:6-FA22:6	TAG52:6-FA22:6	combined	TAG52:6-FA22:6	0.582893745	0.452216384	-4.96071953	2.36279e-5	9.32313e-5	2.043185696	0.743663257	0.160769511	TAG	TAG	1
TAG52:7-FA16:0	TAG52:7-FA16:0	TAG52:7-FA16:0	combined	TAG52:7-FA16:0	0.339131157	-0.044454305	-2.935943834	0.006193092	0.012255035	-3.352812938	0.125111273	-0.214019884	TAG	TAG	1
TAG52:7-FA18:1	TAG52:7-FA18:1	TAG52:7-FA18:1	combined	TAG52:7-FA18:1	0.462183795	0.150067137	-3.114659987	0.003928379	0.0082388200000000009	-2.924082215	0.381159034	-0.081024761	TAG	TAG	1
TAG52:7-FA22:6	TAG52:7-FA22:6	TAG52:7-FA22:6	combined	TAG52:7-FA22:6	0.766161809	0.779687439	-6.603892061	2.15e-7	2.15597e-6	6.715323035	1.162768344	0.396606534	TAG	TAG	1
TAG52:8-FA16:1	TAG52:8-FA16:1	TAG52:8-FA16:1	combined	TAG52:8-FA16:1	0.482111984	0.19751089	-3.772159981	6.79704e-4	0.001721779	-1.244660262	0.438566882	-0.043545102	TAG	TAG	1
TAG53:0-FA16:0	TAG53:0-FA16:0	TAG53:0-FA16:0	combined	TAG53:0-FA16:0	0.70824212	0.418545931	-5.732924335	2.56445e-6	1.49771e-5	4.24490265	0.772666991	0.064424871	TAG	TAG	1
TAG53:1-FA16:0	TAG53:1-FA16:0	TAG53:1-FA16:0	combined	TAG53:1-FA16:0	0.390698277	0.094892083	-2.851581468	0.007647844	0.014718162	-3.550245803	0.290241222	-0.100457056	TAG	TAG	1
TAG53:1-FA17:0	TAG53:1-FA17:0	TAG53:1-FA17:0	combined	TAG53:1-FA17:0	0.357617587	0.432971227	-2.984533886	0.005478056	0.011101313	-3.237622173	0.611780021	0.254162433	TAG	TAG	1
TAG53:1-FA18:0	TAG53:1-FA18:0	TAG53:1-FA18:0	combined	TAG53:1-FA18:0	0.717700788	0.525161837	-6.169240727	7.37e-7	5.58223e-6	5.487231155	0.88401223	0.166311443	TAG	TAG	1
TAG53:1-FA18:1	TAG53:1-FA18:1	TAG53:1-FA18:1	combined	TAG53:1-FA18:1	0.511955985	0.366067043	-4.334631997	1.41293e-4	4.38477e-4	0.284219758	0.622045035	0.110089051	TAG	TAG	1
TAG53:2-FA16:0	TAG53:2-FA16:0	TAG53:2-FA16:0	combined	TAG53:2-FA16:0	0.330510944	0.191835941	-2.83982542	0.007874399	0.015119564	-3.57749334	0.357091413	0.026580469	TAG	TAG	1
TAG53:2-FA17:0	TAG53:2-FA17:0	TAG53:2-FA17:0	combined	TAG53:2-FA17:0	0.496069174	0.337492691	-4.175869028	2.21152e-4	6.59536e-4	-0.153661306	0.585527278	0.089458104	TAG	TAG	1
TAG53:2-FA18:1	TAG53:2-FA18:1	TAG53:2-FA18:1	combined	TAG53:2-FA18:1	0.432231456	0.36060423	-3.480645795	0.001499739	0.0034842	-2.006811245	0.576719959	0.144488502	TAG	TAG	1
TAG53:2-FA18:2	TAG53:2-FA18:2	TAG53:2-FA18:2	combined	TAG53:2-FA18:2	-0.233805085	NA	1.595404738	0.121027596	0.167651079	-5.927410834	0.238923914	NA	TAG	TAG	1
TAG53:3-FA16:0	TAG53:3-FA16:0	TAG53:3-FA16:0	combined	TAG53:3-FA16:0	0.179348847	0.17059324	-1.426519656	0.163642507	0.216388913	-6.246801782	0.260267663	0.080918816	TAG	TAG	1
TAG53:3-FA17:0	TAG53:3-FA17:0	TAG53:3-FA17:0	combined	TAG53:3-FA17:0	0.126816435	0.262005455	-0.953172326	0.347824571	0.417886378	-6.799118754	0.325413672	0.198597237	TAG	TAG	1
TAG53:3-FA18:2	TAG53:3-FA18:2	TAG53:3-FA18:2	combined	TAG53:3-FA18:2	0.330674648	0.307146778	-2.69044803	0.011357823	0.020676413	-3.917810759	0.472484102	0.141809454	TAG	TAG	1
TAG53:4-FA16:0	TAG53:4-FA16:0	TAG53:4-FA16:0	combined	TAG53:4-FA16:0	0.137591663	0.047874407	-0.996706881	0.32656939	0.395172456	-6.756823141	0.116670238	-0.020921425	TAG	TAG	1
TAG53:4-FA18:2	TAG53:4-FA18:2	TAG53:4-FA18:2	combined	TAG53:4-FA18:2	0.251243131	0.207722422	-2.07383912	0.046429408	0.072637826	-5.190585677	0.333343988	0.082100857	TAG	TAG	1
TAG53:4-FA20:4	TAG53:4-FA20:4	TAG53:4-FA20:4	combined	TAG53:4-FA20:4	-1.320807191	NA	6.15141639	1.60888e-6	1.01735e-5	5.163012787	NA	NA	TAG	TAG	1
TAG53:5-FA20:4	TAG53:5-FA20:4	TAG53:5-FA20:4	combined	TAG53:5-FA20:4	0.036931691	-0.115079075	-0.282159525	0.779683232	0.828967887	-7.218139382	-0.096613229	-0.13354492	TAG	TAG	1
TAG53:6-FA20:4	TAG53:6-FA20:4	TAG53:6-FA20:4	combined	TAG53:6-FA20:4	-1.420430504	NA	6.575738196	5.44e-7	4.35489e-6	6.225038302	NA	NA	TAG	TAG	1
TAG54:0-FA16:0	TAG54:0-FA16:0	TAG54:0-FA16:0	combined	TAG54:0-FA16:0	0.678181146	0.466432648	-5.682101925	2.96715e-6	1.64169e-5	4.099846911	0.805523221	0.127342075	TAG	TAG	1
TAG54:0-FA18:0	TAG54:0-FA18:0	TAG54:0-FA18:0	combined	TAG54:0-FA18:0	0.359582956	0.271287969	-2.413542875	0.021852399	0.037290097	-4.517459704	0.451079447	0.091496491	TAG	TAG	1
TAG54:1-FA16:0	TAG54:1-FA16:0	TAG54:1-FA16:0	combined	TAG54:1-FA16:0	0.695815593	0.511360251	-5.915114209	1.52157e-6	9.69426e-6	4.764447501	0.859268047	0.163452455	TAG	TAG	1
TAG54:1-FA18:0	TAG54:1-FA18:0	TAG54:1-FA18:0	combined	TAG54:1-FA18:0	1.027470069	0.707878592	-8.741089081	6.76e-10	4.37e-8	12.48893233	1.221613626	0.194143558	TAG	TAG	1
TAG54:1-FA18:1	TAG54:1-FA18:1	TAG54:1-FA18:1	combined	TAG54:1-FA18:1	0.815709573	0.626724916	-6.896115925	9.5e-8	1.16812e-6	7.533197954	1.034579702	0.218870129	TAG	TAG	1
TAG54:1-FA20:0	TAG54:1-FA20:0	TAG54:1-FA20:0	combined	TAG54:1-FA20:0	0.638784886	0.546813444	-5.454675361	5.70448e-6	2.85563e-5	3.450476583	0.866205887	0.227421001	TAG	TAG	1
TAG54:1-FA20:1	TAG54:1-FA20:1	TAG54:1-FA20:1	combined	TAG54:1-FA20:1	0.929812328	0.591593525	-7.718916375	9.96e-9	2.73e-7	9.792025512	1.056499689	0.126687361	TAG	TAG	1
TAG54:2-FA16:0	TAG54:2-FA16:0	TAG54:2-FA16:0	combined	TAG54:2-FA16:0	0.54254125499999994	0.452187238	-4.666972823	5.48589e-5	1.8993e-4	1.21275638	0.723457865	0.18091661	TAG	TAG	1
TAG54:2-FA18:0	TAG54:2-FA18:0	TAG54:2-FA18:0	combined	TAG54:2-FA18:0	0.820760853	0.588791762	-6.93533656	8.52e-8	1.10244e-6	7.642409544	0.999172188	0.178411335	TAG	TAG	1
TAG54:2-FA18:1	TAG54:2-FA18:1	TAG54:2-FA18:1	combined	TAG54:2-FA18:1	0.830402185	0.604068282	-7.004926614	7.02e-8	9.84e-7	7.835838791	1.019269374	0.188867189	TAG	TAG	1
TAG54:2-FA18:2	TAG54:2-FA18:2	TAG54:2-FA18:2	combined	TAG54:2-FA18:2	0.771418894	0.558064761	-6.275011435	5.45e-7	4.35489e-6	5.787161201	0.943774208	0.172355314	TAG	TAG	1
TAG54:2-FA20:0	TAG54:2-FA20:0	TAG54:2-FA20:0	combined	TAG54:2-FA20:0	0.587276357	0.675501402	-4.803808092	3.70731e-5	1.35559e-4	1.598699325	0.969139581	0.381863224	TAG	TAG	1
TAG54:2-FA20:1	TAG54:2-FA20:1	TAG54:2-FA20:1	combined	TAG54:2-FA20:1	0.574560973	0.559141076	-4.895210564	2.85201e-5	1.09025e-4	1.857398491	0.846421563	0.27186059	TAG	TAG	1
TAG54:2-FA20:2	TAG54:2-FA20:2	TAG54:2-FA20:2	combined	TAG54:2-FA20:2	0.630170667	0.479254502	-5.474144621	5.39378e-6	2.71627e-5	3.506067368	0.794339835	0.164169168	TAG	TAG	1
TAG54:3-FA16:0	TAG54:3-FA16:0	TAG54:3-FA16:0	combined	TAG54:3-FA16:0	0.482056809	0.378954666	-4.102680185	2.71592e-4	7.79553e-4	-0.354014266	0.61998307	0.137926262	TAG	TAG	1
TAG54:3-FA16:1	TAG54:3-FA16:1	TAG54:3-FA16:1	combined	TAG54:3-FA16:1	0.656404626	0.578208875	-5.640041812	3.34805e-6	1.81659e-5	3.979773503	0.906411188	0.250006562	TAG	TAG	1
TAG54:3-FA18:0	TAG54:3-FA18:0	TAG54:3-FA18:0	combined	TAG54:3-FA18:0	0.800977925	0.492699719	-6.910374765	9.13e-8	1.16383e-6	7.572918421	0.893188681	0.092210756	TAG	TAG	1
TAG54:3-FA18:1	TAG54:3-FA18:1	TAG54:3-FA18:1	combined	TAG54:3-FA18:1	0.61626539	0.549971216	-5.17682101	1.26909e-5	5.64709e-5	2.657803006	0.858103911	0.241838521	TAG	TAG	1
TAG54:3-FA18:2	TAG54:3-FA18:2	TAG54:3-FA18:2	combined	TAG54:3-FA18:2	0.882615072	0.592199078	-7.563618247	1.52e-8	3.35e-7	9.371227963	1.033506614	0.150891542	TAG	TAG	1
TAG54:3-FA20:1	TAG54:3-FA20:1	TAG54:3-FA20:1	combined	TAG54:3-FA20:1	0.594255674	0.658377569	-4.986415962	2.19458e-5	8.74711e-5	2.116138546	0.955505406	0.361249732	TAG	TAG	1
TAG54:3-FA20:2	TAG54:3-FA20:2	TAG54:3-FA20:2	combined	TAG54:3-FA20:2	0.560696034	0.505413116	-4.793683605	3.81651e-5	1.38349e-4	1.570085006	0.785761133	0.2250651	TAG	TAG	1
TAG54:3-FA20:3	TAG54:3-FA20:3	TAG54:3-FA20:3	combined	TAG54:3-FA20:3	0.919034326	0.576090635	-7.8084626	7.83e-9	2.27e-7	10.03339833	1.035607799	0.116573472	TAG	TAG	1
TAG54:4-FA16:0	TAG54:4-FA16:0	TAG54:4-FA16:0	combined	TAG54:4-FA16:0	0.608078407	0.497647886	-5.067898486	1.73619e-5	7.19277e-5	2.347722235	0.801687089	0.193608682	TAG	TAG	1
TAG54:4-FA16:1	TAG54:4-FA16:1	TAG54:4-FA16:1	combined	TAG54:4-FA16:1	0.525803758	0.574930578	-4.328970775	1.43576e-4	4.43923e-4	0.268534356	0.837832457	0.312028699	TAG	TAG	1
TAG54:4-FA18:0	TAG54:4-FA18:0	TAG54:4-FA18:0	combined	TAG54:4-FA18:0	0.674615049	0.353169737	-5.734089478	2.55589e-6	1.49771e-5	4.248227669	0.690477262	0.015862212	TAG	TAG	1
TAG54:4-FA18:1	TAG54:4-FA18:1	TAG54:4-FA18:1	combined	TAG54:4-FA18:1	0.585112219	0.560383331	-4.929223454	2.58658e-5	1.00666e-4	1.953824832	0.852939441	0.267827222	TAG	TAG	1
TAG54:4-FA18:2	TAG54:4-FA18:2	TAG54:4-FA18:2	combined	TAG54:4-FA18:2	0.651099176	0.522086948	-5.421977227	6.26715e-6	3.08227e-5	3.35712026	0.847636536	0.19653736	TAG	TAG	1
TAG54:4-FA18:3	TAG54:4-FA18:3	TAG54:4-FA18:3	combined	TAG54:4-FA18:3	0.880130581	0.635758486	-6.67633519	1.76e-7	1.84692e-6	6.918729985	1.075823776	0.195693196	TAG	TAG	1
TAG54:4-FA20:1	TAG54:4-FA20:1	TAG54:4-FA20:1	combined	TAG54:4-FA20:1	0.517558281	0.594007816	-4.19233488	2.11142e-4	6.36453e-4	-0.108449089	0.852786957	0.335228675	TAG	TAG	1
TAG54:4-FA20:2	TAG54:4-FA20:2	TAG54:4-FA20:2	combined	TAG54:4-FA20:2	0.604861164	0.624715865	-5.059351187	1.7794e-5	7.33566e-5	2.323412955	0.927146447	0.322285283	TAG	TAG	1
TAG54:4-FA20:3	TAG54:4-FA20:3	TAG54:4-FA20:3	combined	TAG54:4-FA20:3	0.845660065	0.568502536	-7.203076603	4.06e-8	6.95e-7	8.384068546	0.991332568	0.145672503	TAG	TAG	1
TAG54:4-FA20:4	TAG54:4-FA20:4	TAG54:4-FA20:4	combined	TAG54:4-FA20:4	0.695611301	0.313106986	-5.669875465	3.07315e-6	1.67826e-5	4.064944916	0.660912637	-0.034698664	TAG	TAG	1
TAG54:4-FA22:4	TAG54:4-FA22:4	TAG54:4-FA22:4	combined	TAG54:4-FA22:4	0.748001575	0.417647528	-6.388409859	3.96e-7	3.50142e-6	6.108003115	0.791648315	0.04364674	TAG	TAG	1
TAG54:5-FA16:0	TAG54:5-FA16:0	TAG54:5-FA16:0	combined	TAG54:5-FA16:0	0.452113634	0.448576122	-3.786101154	6.54162e-4	0.001667123	-1.207616478	0.674632939	0.222519305	TAG	TAG	1
TAG54:5-FA16:1	TAG54:5-FA16:1	TAG54:5-FA16:1	combined	TAG54:5-FA16:1	0.811197946	0.640853286	-6.89581102	9.51e-8	1.16812e-6	7.53234839	1.046452259	0.235254313	TAG	TAG	1
TAG54:5-FA18:0	TAG54:5-FA18:0	TAG54:5-FA18:0	combined	TAG54:5-FA18:0	0.367347084	NA	-2.895248033	0.006975075	0.013610297	-3.385256863	0.683624809	NA	TAG	TAG	1
TAG54:5-FA18:1	TAG54:5-FA18:1	TAG54:5-FA18:1	combined	TAG54:5-FA18:1	0.646855958	0.631422884	-5.076139794	1.69551e-5	7.09416e-5	2.371164719	0.954850863	0.307994905	TAG	TAG	1
TAG54:5-FA18:2	TAG54:5-FA18:2	TAG54:5-FA18:2	combined	TAG54:5-FA18:2	0.442111525	0.635483391	-3.362181336	0.002056674	0.00465159	-2.308998326	0.856539153	0.414427628	TAG	TAG	1
TAG54:5-FA18:3	TAG54:5-FA18:3	TAG54:5-FA18:3	combined	TAG54:5-FA18:3	0.800599644	0.652556897	-6.306755535	4.98e-7	4.17034e-6	5.877054373	1.052856719	0.252257075	TAG	TAG	1
TAG54:5-FA20:2	TAG54:5-FA20:2	TAG54:5-FA20:2	combined	TAG54:5-FA20:2	0.554224685	0.581593193	-4.272319473	1.68517e-4	5.15355e-4	0.111852723	0.858705535	0.30448085	TAG	TAG	1
TAG54:5-FA20:3	TAG54:5-FA20:3	TAG54:5-FA20:3	combined	TAG54:5-FA20:3	0.82276705000000006	0.671642482	-6.889473033	9.68e-8	1.16812e-6	7.514686793	1.083026007	0.260258957	TAG	TAG	1
TAG54:5-FA20:4	TAG54:5-FA20:4	TAG54:5-FA20:4	combined	TAG54:5-FA20:4	0.463179978	0.405681466	-3.685574225	8.61489e-4	0.002099607	-1.473577921	0.637271454	0.174091477	TAG	TAG	1
TAG54:5-FA20:5	TAG54:5-FA20:5	TAG54:5-FA20:5	combined	TAG54:5-FA20:5	0.913882784	0.762122183	-6.049697387	1.03583e-6	7.25944e-6	5.147566729	1.219063575	0.305180791	TAG	TAG	1
TAG54:5-FA22:4	TAG54:5-FA22:4	TAG54:5-FA22:4	combined	TAG54:5-FA22:4	0.630339589	0.678949515	-5.198889287	1.19099e-5	5.35627e-5	2.720685868	0.994119309	0.36377972	TAG	TAG	1
TAG54:5-FA22:5	TAG54:5-FA22:5	TAG54:5-FA22:5	combined	TAG54:5-FA22:5	0.586467462	0.555866546	-5.051178878	1.82172e-5	7.47348e-5	2.300173677	0.849100277	0.262632814	TAG	TAG	1
TAG54:6-FA16:0	TAG54:6-FA16:0	TAG54:6-FA16:0	combined	TAG54:6-FA16:0	0.586319306	0.49237801	-5.015714851	2.0173e-5	8.1959e-5	2.199367219	0.785537663	0.199218358	TAG	TAG	1
TAG54:6-FA16:1	TAG54:6-FA16:1	TAG54:6-FA16:1	combined	TAG54:6-FA16:1	0.803173187	0.544871275	-6.940516375	8.4e-8	1.10244e-6	7.656822518	0.946457868	0.143284681	TAG	TAG	1
TAG54:6-FA18:1	TAG54:6-FA18:1	TAG54:6-FA18:1	combined	TAG54:6-FA18:1	0.871142686	0.623255923	-7.358361441	2.65e-8	4.96e-7	8.810937019	1.058827266	0.18768458	TAG	TAG	1
TAG54:6-FA18:2	TAG54:6-FA18:2	TAG54:6-FA18:2	combined	TAG54:6-FA18:2	0.511538011	0.89437124	-2.093737878	0.044496545	0.070209371	-5.153225366	1.150140245	0.638602235	TAG	TAG	1
TAG54:6-FA18:3	TAG54:6-FA18:3	TAG54:6-FA18:3	combined	TAG54:6-FA18:3	2.324943835	1.373326157	-17.51382002	1.05e-17	8.87e-15	30.36282874	2.535798075	0.21085424	TAG	TAG	1
TAG54:6-FA20:3	TAG54:6-FA20:3	TAG54:6-FA20:3	combined	TAG54:6-FA20:3	1.10648116	1.046780207	-9.128772303	2.53e-10	2.12e-8	13.47679599	1.600020787	0.493539628	TAG	TAG	1
TAG54:6-FA20:4	TAG54:6-FA20:4	TAG54:6-FA20:4	combined	TAG54:6-FA20:4	0.544347651	0.589195848	-4.552231655	7.613e-5	2.55081e-4	0.890606785	0.861369674	0.317022023	TAG	TAG	1
TAG54:6-FA20:5	TAG54:6-FA20:5	TAG54:6-FA20:5	combined	TAG54:6-FA20:5	0.635826213	0.789133954	-5.173258165	1.28216e-5	5.67527e-5	2.647652464	1.10704706	0.471220847	TAG	TAG	1
TAG54:6-FA22:5	TAG54:6-FA22:5	TAG54:6-FA22:5	combined	TAG54:6-FA22:5	0.653968315	0.748989508	-5.317641424	8.46191e-6	3.95359e-5	3.059327936	1.075973666	0.422005351	TAG	TAG	1
TAG54:6-FA22:6	TAG54:6-FA22:6	TAG54:6-FA22:6	combined	TAG54:6-FA22:6	0.552469882	0.484167406	-4.476734979	9.43952e-5	3.07821e-4	0.679491539	0.760402347	0.207932465	TAG	TAG	1
TAG54:7-FA16:1	TAG54:7-FA16:1	TAG54:7-FA16:1	combined	TAG54:7-FA16:1	0.785308082	0.635232391	-6.180408031	7.14e-7	5.45679e-6	5.518926056	1.027886432	0.24257835	TAG	TAG	1
TAG54:7-FA18:1	TAG54:7-FA18:1	TAG54:7-FA18:1	combined	TAG54:7-FA18:1	0.733810916	0.700730851	-5.805074145	2.08517e-6	1.28943e-5	4.450748624	1.067636309	0.333825393	TAG	TAG	1
TAG54:7-FA20:5	TAG54:7-FA20:5	TAG54:7-FA20:5	combined	TAG54:7-FA20:5	0.512906584	0.541549033	-3.324347404	0.00227313	0.005057413	-2.40449143	0.798002325	0.285095741	TAG	TAG	1
TAG54:7-FA22:5	TAG54:7-FA22:5	TAG54:7-FA22:5	combined	TAG54:7-FA22:5	0.620861055	0.794361536	-5.279851805	9.43421e-6	4.33561e-5	2.951522305	1.104792064	0.483931009	TAG	TAG	1
TAG54:7-FA22:6	TAG54:7-FA22:6	TAG54:7-FA22:6	combined	TAG54:7-FA22:6	0.571943441	0.662553672	-4.839453273	3.347e-5	1.25104e-4	1.699509101	0.948525392	0.376581952	TAG	TAG	1
TAG54:8-FA22:6	TAG54:8-FA22:6	TAG54:8-FA22:6	combined	TAG54:8-FA22:6	0.602466276	0.901308665	-4.712413694	4.81706e-5	1.70216e-4	1.340725512	1.202541803	0.600075527	TAG	TAG	1
TAG55:1-FA16:0	TAG55:1-FA16:0	TAG55:1-FA16:0	combined	TAG55:1-FA16:0	0.304034361	0.331063207	-2.229890669	0.033079644	0.053397275	-4.890512558	0.483080388	0.179046027	TAG	TAG	1
TAG55:1-FA18:1	TAG55:1-FA18:1	TAG55:1-FA18:1	combined	TAG55:1-FA18:1	0.691373534	0.887973089	-5.745951106	2.47038e-6	1.46309e-5	4.282076284	1.233659856	0.542286322	TAG	TAG	1
TAG55:2-FA18:1	TAG55:2-FA18:1	TAG55:2-FA18:1	combined	TAG55:2-FA18:1	0.669053102	0.57024296	-5.751831811	2.42906e-6	1.44882e-5	4.298856621	0.904769511	0.23571641	TAG	TAG	1
TAG55:2-FA18:2	TAG55:2-FA18:2	TAG55:2-FA18:2	combined	TAG55:2-FA18:2	-0.202945898	1.444918065	1.523931729	0.137592078	0.187544469	-6.108887214	1.546391014	1.343445117	TAG	TAG	1
TAG55:3-FA18:1	TAG55:3-FA18:1	TAG55:3-FA18:1	combined	TAG55:3-FA18:1	0.562970075	0.581336945	-4.806129799	3.68271e-5	1.35559e-4	1.605262267	0.862821982	0.299851907	TAG	TAG	1
TAG55:3-FA18:2	TAG55:3-FA18:2	TAG55:3-FA18:2	combined	TAG55:3-FA18:2	1.302374879	0.696227128	-8.324412635	1.99e-9	8.67e-8	11.40535485	1.347414567	0.045039688	TAG	TAG	1
TAG55:4-FA18:1	TAG55:4-FA18:1	TAG55:4-FA18:1	combined	TAG55:4-FA18:1	0.327233437	0.378302816	-2.576110749	0.014941782	0.026679488	-4.170543148	0.541919535	0.214686098	TAG	TAG	1
TAG55:4-FA18:2	TAG55:4-FA18:2	TAG55:4-FA18:2	combined	TAG55:4-FA18:2	0.136835843	0.536696618	-1.036464209	0.307946983	0.376977311	-6.716651284	0.605114539	0.468278696	TAG	TAG	1
TAG55:5-FA18:1	TAG55:5-FA18:1	TAG55:5-FA18:1	combined	TAG55:5-FA18:1	0.15962319	0.366409733	-1.356027232	0.184817652	0.239125608	-6.341613929	0.446221328	0.286598138	TAG	TAG	1
TAG55:5-FA18:2	TAG55:5-FA18:2	TAG55:5-FA18:2	combined	TAG55:5-FA18:2	0.461511236	0.370958327	-2.794173263	0.008815267	0.016629265	-3.682672662	0.601713945	0.140202709	TAG	TAG	1
TAG55:5-FA20:4	TAG55:5-FA20:4	TAG55:5-FA20:4	combined	TAG55:5-FA20:4	0.393271806	0.57028697800000006	-2.9884194	0.005424383	0.011019097	-3.228365525	0.766922881	0.373651075	TAG	TAG	1
TAG55:7-FA15:0	TAG55:7-FA15:0	TAG55:7-FA15:0	combined	TAG55:7-FA15:0	-0.097423968	NA	0.655379594	0.51718162	0.588565281	-6.963248782	-0.351432255	NA	TAG	TAG	1
TAG55:7-FA22:6	TAG55:7-FA22:6	TAG55:7-FA22:6	combined	TAG55:7-FA22:6	0.025688786	-0.299573542	-0.202201362	0.841071137	0.881971105	-7.237988397	-0.286729149	-0.312417935	TAG	TAG	1
TAG56:1-FA16:0	TAG56:1-FA16:0	TAG56:1-FA16:0	combined	TAG56:1-FA16:0	0.894068231	0.550564653	-7.613132072	1.33e-8	3.1e-7	9.505688824	0.997598769	0.103530537	TAG	TAG	1
TAG56:1-FA18:1	TAG56:1-FA18:1	TAG56:1-FA18:1	combined	TAG56:1-FA18:1	0.884959834	0.702855585	-7.384914753	2.47e-8	4.82e-7	8.883677159	1.145335502	0.260375668	TAG	TAG	1
TAG56:2-FA16:0	TAG56:2-FA16:0	TAG56:2-FA16:0	combined	TAG56:2-FA16:0	0.647822173	0.583229542	-5.425608972	6.20201e-6	3.08227e-5	3.367488724	0.907140629	0.259318456	TAG	TAG	1
TAG56:2-FA18:0	TAG56:2-FA18:0	TAG56:2-FA18:0	combined	TAG56:2-FA18:0	0.824575276	0.697876791	-7.199305073	4.1e-8	6.95e-7	8.373669965	1.110164429	0.285589153	TAG	TAG	1
TAG56:2-FA20:0	TAG56:2-FA20:0	TAG56:2-FA20:0	combined	TAG56:2-FA20:0	0.674550405	0.850924017	-5.817956812	2.00959e-6	1.2519e-5	4.487491151	1.188199219	0.513648814	TAG	TAG	1
TAG56:2-FA20:1	TAG56:2-FA20:1	TAG56:2-FA20:1	combined	TAG56:2-FA20:1	0.678346714	0.780180876	-5.626765301	3.4782e-6	1.87511e-5	3.941867776	1.119354233	0.441007519	TAG	TAG	1
TAG56:3-FA16:0	TAG56:3-FA16:0	TAG56:3-FA16:0	combined	TAG56:3-FA16:0	0.733689354	0.612304665	-6.116647643	8.56e-7	6.36937e-6	5.337878452	0.979149342	0.245459988	TAG	TAG	1
TAG56:3-FA18:0	TAG56:3-FA18:0	TAG56:3-FA18:0	combined	TAG56:3-FA18:0	0.631991543	0.536788245	-5.480477816	5.29642e-6	2.68331e-5	3.524151122	0.852784017	0.220792474	TAG	TAG	1
TAG56:3-FA18:1	TAG56:3-FA18:1	TAG56:3-FA18:1	combined	TAG56:3-FA18:1	0.637683567	0.716893914	-5.360388192	7.48236e-6	3.55518e-5	3.181312562	1.035735697	0.39805213	TAG	TAG	1
TAG56:3-FA18:2	TAG56:3-FA18:2	TAG56:3-FA18:2	combined	TAG56:3-FA18:2	0.704126691	0.715898361	-5.710779431	2.73269e-6	1.54241e-5	4.181702355	1.067961707	0.363835016	TAG	TAG	1
TAG56:3-FA20:0	TAG56:3-FA20:0	TAG56:3-FA20:0	combined	TAG56:3-FA20:0	0.627465066	0.562830486	-4.823583389	3.50291e-5	1.30351e-4	1.654613957	0.876563019	0.249097952	TAG	TAG	1
TAG56:3-FA20:1	TAG56:3-FA20:1	TAG56:3-FA20:1	combined	TAG56:3-FA20:1	0.648849879	0.725584312	-5.547750454	4.36485e-6	2.28003e-5	3.716248963	1.050009252	0.401159373	TAG	TAG	1
TAG56:3-FA20:2	TAG56:3-FA20:2	TAG56:3-FA20:2	combined	TAG56:3-FA20:2	0.710067731	0.646468206	-5.96115872	1.33385e-6	8.76383e-6	4.895598605	1.001502071	0.29143434	TAG	TAG	1
TAG56:4-FA16:0	TAG56:4-FA16:0	TAG56:4-FA16:0	combined	TAG56:4-FA16:0	0.668679196	0.682387817	-5.618747321	3.55924e-6	1.90658e-5	3.918974924	1.016727415	0.348048219	TAG	TAG	1
TAG56:4-FA18:0	TAG56:4-FA18:0	TAG56:4-FA18:0	combined	TAG56:4-FA18:0	0.635980625	0.499867845	-5.396099989	6.75161e-6	3.30122e-5	3.283246455	0.817858157	0.181877532	TAG	TAG	1
TAG56:4-FA18:1	TAG56:4-FA18:1	TAG56:4-FA18:1	combined	TAG56:4-FA18:1	0.665910409	0.652883451	-5.554004511	4.28708e-6	2.2534e-5	3.734107664	0.985838656	0.319928247	TAG	TAG	1
TAG56:4-FA18:2	TAG56:4-FA18:2	TAG56:4-FA18:2	combined	TAG56:4-FA18:2	0.759888511	0.755292677	-6.272805425	5.49e-7	4.35489e-6	5.780912024	1.135236932	0.375348421	TAG	TAG	1
TAG56:4-FA20:1	TAG56:4-FA20:1	TAG56:4-FA20:1	combined	TAG56:4-FA20:1	0.430223418	0.735233286	-3.187474628	0.003253591	0.006980282	-2.745577144	0.950344995	0.520121577	TAG	TAG	1
TAG56:4-FA20:2	TAG56:4-FA20:2	TAG56:4-FA20:2	combined	TAG56:4-FA20:2	0.531803013	0.687314431	-4.432100238	1.07168e-4	3.42692e-4	0.555027047	0.953215938	0.421412924	TAG	TAG	1
TAG56:4-FA20:3	TAG56:4-FA20:3	TAG56:4-FA20:3	combined	TAG56:4-FA20:3	0.985850448	0.683031739	-8.264868218	2.33e-9	8.9e-8	11.24869847	1.175956963	0.190106515	TAG	TAG	1
TAG56:4-FA20:4	TAG56:4-FA20:4	TAG56:4-FA20:4	combined	TAG56:4-FA20:4	0.326848763	0.624015093	-2.765060253	0.009469192	0.017657629	-3.749214934	0.787439474	0.460590711	TAG	TAG	1
TAG56:4-FA22:4	TAG56:4-FA22:4	TAG56:4-FA22:4	combined	TAG56:4-FA22:4	1.062867517	0.597254189	-7.671233075	1.13e-8	2.89e-7	9.663115106	1.128687947	0.065820431	TAG	TAG	1
TAG56:5-FA16:0	TAG56:5-FA16:0	TAG56:5-FA16:0	combined	TAG56:5-FA16:0	0.69625343	0.614658311	-5.756399556	2.39744e-6	1.44018e-5	4.311890021	0.962785025	0.266531596	TAG	TAG	1
TAG56:5-FA18:0	TAG56:5-FA18:0	TAG56:5-FA18:0	combined	TAG56:5-FA18:0	0.632741112	0.600018366	-5.178594718	1.26262e-5	5.64709e-5	2.662856472	0.916388922	0.28364781	TAG	TAG	1
TAG56:5-FA18:1	TAG56:5-FA18:1	TAG56:5-FA18:1	combined	TAG56:5-FA18:1	0.738167308	0.784260651	-6.108659538	8.76e-7	6.4027e-6	5.315182319	1.153344305	0.415176997	TAG	TAG	1
TAG56:5-FA18:2	TAG56:5-FA18:2	TAG56:5-FA18:2	combined	TAG56:5-FA18:2	0.454180897	0.621239808	-3.709261143	8.07529e-4	0.001997446	-1.411155271	0.848330256	0.39414936	TAG	TAG	1
TAG56:5-FA20:1	TAG56:5-FA20:1	TAG56:5-FA20:1	combined	TAG56:5-FA20:1	1.075734183	0.734418504	-7.95951724	5.23e-9	1.69e-7	10.43842242	1.272285596	0.196551413	TAG	TAG	1
TAG56:5-FA20:2	TAG56:5-FA20:2	TAG56:5-FA20:2	combined	TAG56:5-FA20:2	0.331450433	0.628340984	-2.757979481	0.009634956	0.017926987	-3.765335578	0.794066201	0.462615768	TAG	TAG	1
TAG56:5-FA20:3	TAG56:5-FA20:3	TAG56:5-FA20:3	combined	TAG56:5-FA20:3	0.907922185	0.820524813	-7.649264653	1.2e-8	2.89e-7	9.603636288	1.274485905	0.36656372	TAG	TAG	1
TAG56:5-FA20:4	TAG56:5-FA20:4	TAG56:5-FA20:4	combined	TAG56:5-FA20:4	0.775612762	0.720556032	-6.635365697	1.97e-7	1.99719e-6	6.803745452	1.108362413	0.332749651	TAG	TAG	1
TAG56:5-FA22:4	TAG56:5-FA22:4	TAG56:5-FA22:4	combined	TAG56:5-FA22:4	0.726231437	0.749605249	-6.320382244	4.8e-7	4.07405e-6	5.915624278	1.112720968	0.386489531	TAG	TAG	1
TAG56:5-FA22:5	TAG56:5-FA22:5	TAG56:5-FA22:5	combined	TAG56:5-FA22:5	0.679824624	0.664626066	-5.931112235	1.45351e-6	9.37136e-6	4.810023777	1.004538378	0.324713753	TAG	TAG	1
TAG56:6-FA16:0	TAG56:6-FA16:0	TAG56:6-FA16:0	combined	TAG56:6-FA16:0	0.848269531	0.745521027	-7.013646015	6.86e-8	9.84e-7	7.860042973	1.169655793	0.321386261	TAG	TAG	1
TAG56:6-FA18:0	TAG56:6-FA18:0	TAG56:6-FA18:0	combined	TAG56:6-FA18:0	0.921083756	0.648152041	-7.169491469	4.45e-8	7.35e-7	8.291419607	1.108693919	0.187610163	TAG	TAG	1
TAG56:6-FA18:1	TAG56:6-FA18:1	TAG56:6-FA18:1	combined	TAG56:6-FA18:1	0.823956758	0.766793997	-6.971861751	7.7e-8	1.04421e-6	7.74398926	1.178772376	0.354815618	TAG	TAG	1
TAG56:6-FA18:2	TAG56:6-FA18:2	TAG56:6-FA18:2	combined	TAG56:6-FA18:2	0.796634925	0.587287633	-5.760067209	2.37236e-6	1.43928e-5	4.322354838	0.985605096	0.188970171	TAG	TAG	1
TAG56:6-FA20:2	TAG56:6-FA20:2	TAG56:6-FA20:2	combined	TAG56:6-FA20:2	0.467589873	0.673252229	-3.121449183	0.003860223	0.008116119	-2.907528731	0.907047165	0.439457292	TAG	TAG	1
TAG56:6-FA20:3	TAG56:6-FA20:3	TAG56:6-FA20:3	combined	TAG56:6-FA20:3	0.931901122	0.859052643	-7.229937473	3.77e-8	6.75e-7	8.458085568	1.325003204	0.393102082	TAG	TAG	1
TAG56:6-FA20:4	TAG56:6-FA20:4	TAG56:6-FA20:4	combined	TAG56:6-FA20:4	0.678064969	0.768574102	-5.483803225	5.246e-6	2.67387e-5	3.533646554	1.107606586	0.429541618	TAG	TAG	1
TAG56:6-FA20:5	TAG56:6-FA20:5	TAG56:6-FA20:5	combined	TAG56:6-FA20:5	0.464667079	0.765401294	-3.721779106	7.80354e-4	0.001939271	-1.378104339	0.997734833	0.533067754	TAG	TAG	1
TAG56:6-FA22:4	TAG56:6-FA22:4	TAG56:6-FA22:4	combined	TAG56:6-FA22:4	0.916713783	0.814056183	-7.589579589	1.41e-8	3.21e-7	9.441763595	1.272413074	0.355699291	TAG	TAG	1
TAG56:6-FA22:5	TAG56:6-FA22:5	TAG56:6-FA22:5	combined	TAG56:6-FA22:5	0.7713023	0.8464356	-6.304628988	5.01e-7	4.17034e-6	5.871034257	1.23208675	0.460784451	TAG	TAG	1
TAG56:6-FA22:6	TAG56:6-FA22:6	TAG56:6-FA22:6	combined	TAG56:6-FA22:6	0.808427085	0.68426354	-6.744539594	1.45e-7	1.56465e-6	7.109853031	1.088477082	0.280049997	TAG	TAG	1
TAG56:7-FA16:0	TAG56:7-FA16:0	TAG56:7-FA16:0	combined	TAG56:7-FA16:0	0.585473387	0.647717121	-4.821279148	3.52613e-5	1.30638e-4	1.648097059	0.940453814	0.354980427	TAG	TAG	1
TAG56:7-FA16:1	TAG56:7-FA16:1	TAG56:7-FA16:1	combined	TAG56:7-FA16:1	0.866598378	0.933836413	-7.020375766	6.73e-8	9.84e-7	7.878719178	1.367135602	0.500537224	TAG	TAG	1
TAG56:7-FA18:0	TAG56:7-FA18:0	TAG56:7-FA18:0	combined	TAG56:7-FA18:0	0.583480732	0.583144461	-5.112961052	1.52509e-5	6.4778e-5	2.475943006	0.874884827	0.291404095	TAG	TAG	1
TAG56:7-FA18:1	TAG56:7-FA18:1	TAG56:7-FA18:1	combined	TAG56:7-FA18:1	0.815374584	0.782394313	-6.726866906	1.52e-7	1.62323e-6	7.060366926	1.190081605	0.374707021	TAG	TAG	1
TAG56:7-FA18:2	TAG56:7-FA18:2	TAG56:7-FA18:2	combined	TAG56:7-FA18:2	0.665192419	0.625453341	-4.8051264	3.69333e-5	1.35559e-4	1.602425828	0.958049551	0.292857131	TAG	TAG	1
TAG56:7-FA18:3	TAG56:7-FA18:3	TAG56:7-FA18:3	combined	TAG56:7-FA18:3	2.226703142	NA	-15.53831091	1.16e-15	4.87e-13	25.69744121	2.7457025	NA	TAG	TAG	1
TAG56:7-FA20:3	TAG56:7-FA20:3	TAG56:7-FA20:3	combined	TAG56:7-FA20:3	0.808304236	0.690294076	-6.538885451	2.59e-7	2.52874e-6	6.532455521	1.094446194	0.286141958	TAG	TAG	1
TAG56:7-FA20:4	TAG56:7-FA20:4	TAG56:7-FA20:4	combined	TAG56:7-FA20:4	0.271102133	0.567896429	-2.261141421	0.030862157	0.050398201	-4.828512562	0.703447496	0.432345362	TAG	TAG	1
TAG56:7-FA20:5	TAG56:7-FA20:5	TAG56:7-FA20:5	combined	TAG56:7-FA20:5	0.293854991	0.735521964	-2.064430115	0.047368884	0.073636287	-5.208157307	0.882449459	0.588594468	TAG	TAG	1
TAG56:7-FA22:5	TAG56:7-FA22:5	TAG56:7-FA22:5	combined	TAG56:7-FA22:5	0.73392229	0.912091413	-6.301619129	5.06e-7	4.17034e-6	5.862513082	1.279052558	0.545130268	TAG	TAG	1
TAG56:7-FA22:6	TAG56:7-FA22:6	TAG56:7-FA22:6	combined	TAG56:7-FA22:6	0.717392524	0.728581004	-5.995921469	1.20772e-6	8.19108e-6	4.994564921	1.087277266	0.369884742	TAG	TAG	1
TAG56:8-FA16:0	TAG56:8-FA16:0	TAG56:8-FA16:0	combined	TAG56:8-FA16:0	0.451897725	0.306667643	-3.481336388	0.001496965	0.0034842	-2.005035986	0.532616505	0.08071878	TAG	TAG	1
TAG56:8-FA16:1	TAG56:8-FA16:1	TAG56:8-FA16:1	combined	TAG56:8-FA16:1	0.669598452	0.797835592	-5.689457466	2.90515e-6	1.62882e-5	4.120843287	1.132634818	0.463036366	TAG	TAG	1
TAG56:8-FA18:1	TAG56:8-FA18:1	TAG56:8-FA18:1	combined	TAG56:8-FA18:1	0.855011084	0.793212647	-7.102158127	5.37e-8	8.36e-7	8.1053329690000009	1.220718189	0.365707105	TAG	TAG	1
TAG56:8-FA18:2	TAG56:8-FA18:2	TAG56:8-FA18:2	combined	TAG56:8-FA18:2	1.334464402	NA	-9.109795409	3.58e-10	2.74e-8	13.19383243	1.546666699	NA	TAG	TAG	1
TAG56:8-FA20:4	TAG56:8-FA20:4	TAG56:8-FA20:4	combined	TAG56:8-FA20:4	-0.246993206	0.287855618	1.690953358	0.100806633	0.14390881	-5.854380661	0.411352221	0.164359015	TAG	TAG	1
TAG56:8-FA22:5	TAG56:8-FA22:5	TAG56:8-FA22:5	combined	TAG56:8-FA22:5	0.875797777	0.83618512	-6.329345962	4.68e-7	4.02942e-6	5.940989648	1.274084008	0.398286232	TAG	TAG	1
TAG56:8-FA22:6	TAG56:8-FA22:6	TAG56:8-FA22:6	combined	TAG56:8-FA22:6	0.716118738	0.907463559	-5.869756212	1.73249e-6	1.08733e-5	4.635184193	1.265522928	0.549404189	TAG	TAG	1
TAG56:9-FA22:6	TAG56:9-FA22:6	TAG56:9-FA22:6	combined	TAG56:9-FA22:6	0.564808073	0.715250159	-4.773780792	4.04058e-5	1.45842e-4	1.513860367	0.997654195	0.432846122	TAG	TAG	1
TAG57:2-FA18:1	TAG57:2-FA18:1	TAG57:2-FA18:1	combined	TAG57:2-FA18:1	0.711707669	0.625601655	-6.111851419	8.68e-7	6.40038e-6	5.324251583	0.981455489	0.26974782	TAG	TAG	1
TAG58:10-FA20:4	TAG58:10-FA20:4	TAG58:10-FA20:4	combined	TAG58:10-FA20:4	1.816260379	NA	-9.946856658	9.96e-11	9.3e-9	14.58194814	NA	NA	TAG	TAG	1
TAG58:10-FA22:5	TAG58:10-FA22:5	TAG58:10-FA22:5	combined	TAG58:10-FA22:5	1.17949971	NA	-7.072888079	1.03e-7	1.21962e-6	7.687250352	NA	NA	TAG	TAG	1
TAG58:10-FA22:6	TAG58:10-FA22:6	TAG58:10-FA22:6	combined	TAG58:10-FA22:6	0.242971474	0.671285163	-1.740277671	0.091659972	0.131996638	-5.774997595	0.7927709	0.549799425	TAG	TAG	1
TAG58:2-FA18:1	TAG58:2-FA18:1	TAG58:2-FA18:1	combined	TAG58:2-FA18:1	0.980355071	0.903177315	-8.319411541	2.02e-9	8.67e-8	11.39221458	1.39335485	0.412999779	TAG	TAG	1
TAG58:3-FA18:1	TAG58:3-FA18:1	TAG58:3-FA18:1	combined	TAG58:3-FA18:1	0.817328437	0.948855309	-7.006590306	6.99e-8	9.84e-7	7.840457585	1.357519527	0.540191091	TAG	TAG	1
TAG58:5-FA18:1	TAG58:5-FA18:1	TAG58:5-FA18:1	combined	TAG58:5-FA18:1	0.846559165	0.892631047	-7.196768746	4.13e-8	6.95e-7	8.366676182	1.315910629	0.469351464	TAG	TAG	1
TAG58:6-FA16:0	TAG58:6-FA16:0	TAG58:6-FA16:0	combined	TAG58:6-FA16:0	0.447511809	0.7787562	-3.70746564	8.11501e-4	0.002001385	-1.4158924	1.002512104	0.555000296	TAG	TAG	1
TAG58:6-FA18:0	TAG58:6-FA18:0	TAG58:6-FA18:0	combined	TAG58:6-FA18:0	0.825832543	0.777351717	-6.509779011	2.81e-7	2.5766e-6	6.450476746	1.190267989	0.364435446	TAG	TAG	1
TAG58:6-FA18:1	TAG58:6-FA18:1	TAG58:6-FA18:1	combined	TAG58:6-FA18:1	0.818319149	0.847586088	-6.77453413	1.33e-7	1.45737e-6	7.193782613	1.256745662	0.438426513	TAG	TAG	1
TAG58:6-FA20:4	TAG58:6-FA20:4	TAG58:6-FA20:4	combined	TAG58:6-FA20:4	0.46230756	0.692514456	-3.995026319	3.669e-4	0.001011681	-0.646787439	0.923668236	0.461360676	TAG	TAG	1
TAG58:6-FA22:4	TAG58:6-FA22:4	TAG58:6-FA22:4	combined	TAG58:6-FA22:4	0.836889597	0.928289703	-7.066449924	5.92e-8	8.89e-7	8.006467007	1.346734501	0.509844904	TAG	TAG	1
TAG58:6-FA22:5	TAG58:6-FA22:5	TAG58:6-FA22:5	combined	TAG58:6-FA22:5	0.887564763	0.846588021	-7.6839825919999996	1.09e-8	2.88e-7	9.69760868	1.290370403	0.40280564	TAG	TAG	1
TAG58:7-FA16:0	TAG58:7-FA16:0	TAG58:7-FA16:0	combined	TAG58:7-FA16:0	0.425172357	0.482881954	-3.5248822	0.001331695	0.003128367	-1.892788111	0.695468133	0.270295776	TAG	TAG	1
TAG58:7-FA18:0	TAG58:7-FA18:0	TAG58:7-FA18:0	combined	TAG58:7-FA18:0	1.001411521	0.766002234	-8.612259057	9.42e-10	5.28e-8	12.15629631	1.266707994	0.265296473	TAG	TAG	1
TAG58:7-FA18:1	TAG58:7-FA18:1	TAG58:7-FA18:1	combined	TAG58:7-FA18:1	0.898834248	0.93846911	-7.422990142	2.22e-8	4.45e-7	8.987849043	1.387886234	0.489051986	TAG	TAG	1
TAG58:7-FA18:2	TAG58:7-FA18:2	TAG58:7-FA18:2	combined	TAG58:7-FA18:2	0.757521085	0.672319651	-6.161065289	7.54e-7	5.66264e-6	5.464023707	1.051080193	0.293559109	TAG	TAG	1
TAG58:7-FA20:4	TAG58:7-FA20:4	TAG58:7-FA20:4	combined	TAG58:7-FA20:4	0.748704084	0.821679319	-5.980606022	1.26174e-6	8.41208e-6	4.950968847	1.196031361	0.447327277	TAG	TAG	1
TAG58:7-FA22:4	TAG58:7-FA22:4	TAG58:7-FA22:4	combined	TAG58:7-FA22:4	0.599245078	0.664303893	-4.959313681	2.37236e-5	9.32313e-5	2.039195643	0.963926432	0.364681354	TAG	TAG	1
TAG58:7-FA22:5	TAG58:7-FA22:5	TAG58:7-FA22:5	combined	TAG58:7-FA22:5	0.703198432	0.937317649	-5.929615189	1.45975e-6	9.37136e-6	4.80575925	1.288916865	0.585718433	TAG	TAG	1
TAG58:7-FA22:6	TAG58:7-FA22:6	TAG58:7-FA22:6	combined	TAG58:7-FA22:6	0.938377738	0.85956995	-7.915700624	5.87e-9	1.76e-7	10.32121703	1.328758819	0.390381081	TAG	TAG	1
TAG58:8-FA18:1	TAG58:8-FA18:1	TAG58:8-FA18:1	combined	TAG58:8-FA18:1	0.728670835	0.94331761	-6.078079544	9.55e-7	6.86652e-6	5.228269934	1.307653028	0.578982193	TAG	TAG	1
TAG58:8-FA18:2	TAG58:8-FA18:2	TAG58:8-FA18:2	combined	TAG58:8-FA18:2	0.798164505	0.620956958	-5.486800868	5.20097e-6	2.66708e-5	3.542206121	1.020039211	0.221874705	TAG	TAG	1
TAG58:8-FA20:3	TAG58:8-FA20:3	TAG58:8-FA20:3	combined	TAG58:8-FA20:3	1.153926769	0.79664965	-8.409558783	1.59e-9	8.38e-8	11.62858877	1.373613035	0.219686265	TAG	TAG	1
TAG58:8-FA20:4	TAG58:8-FA20:4	TAG58:8-FA20:4	combined	TAG58:8-FA20:4	0.981029322	1.091175569	-7.126935469	5.01e-8	8.1e-7	8.173861301	1.58169023	0.600660908	TAG	TAG	1
TAG58:8-FA22:5	TAG58:8-FA22:5	TAG58:8-FA22:5	combined	TAG58:8-FA22:5	0.923024793	0.764628113	-7.512525784	1.74e-8	3.74e-7	9.232192422	1.22614051	0.303115717	TAG	TAG	1
TAG58:8-FA22:6	TAG58:8-FA22:6	TAG58:8-FA22:6	combined	TAG58:8-FA22:6	0.81562713	0.956707236	-6.813102783	1.2e-7	1.34332e-6	7.301592202	1.364520801	0.548893671	TAG	TAG	1
TAG58:9-FA18:1	TAG58:9-FA18:1	TAG58:9-FA18:1	combined	TAG58:9-FA18:1	0.548015196	0.790583582	-4.649532022	5.76639e-5	1.97136e-4	1.163696071	1.06459118	0.516575984	TAG	TAG	1
TAG58:9-FA18:2	TAG58:9-FA18:2	TAG58:9-FA18:2	combined	TAG58:9-FA18:2	0.200519622	0.663174516	-1.690165989	0.100958618	0.14390881	-5.855632518	0.763434327	0.562914705	TAG	TAG	1
TAG58:9-FA20:4	TAG58:9-FA20:4	TAG58:9-FA20:4	combined	TAG58:9-FA20:4	1.928429666	1.37218122	-14.46575564	2.18e-15	6.11e-13	25.11551847	2.336396053	0.407966387	TAG	TAG	1
TAG58:9-FA22:5	TAG58:9-FA22:5	TAG58:9-FA22:5	combined	TAG58:9-FA22:5	1.532189939	0.402455966	-12.76921468	6.2e-14	1.3e-11	21.79059356	1.168550935	-0.363639004	TAG	TAG	1
TAG58:9-FA22:6	TAG58:9-FA22:6	TAG58:9-FA22:6	combined	TAG58:9-FA22:6	0.792671603	0.859207431	-6.565943846	2.4e-7	2.37073e-6	6.608610634	1.255543232	0.462871629	TAG	TAG	1
TAG60:10-FA22:5	TAG60:10-FA22:5	TAG60:10-FA22:5	combined	TAG60:10-FA22:5	0.649658792	0.471250494	-5.358130744	7.53113e-6	3.55825e-5	3.174869715	0.79607989	0.146421097	TAG	TAG	1
TAG60:10-FA22:6	TAG60:10-FA22:6	TAG60:10-FA22:6	combined	TAG60:10-FA22:6	0.689824825	0.691728161	-5.714580635	2.70304e-6	1.53598e-5	4.192551356	1.036640573	0.346815749	TAG	TAG	1
TAG60:11-FA22:5	TAG60:11-FA22:5	TAG60:11-FA22:5	combined	TAG60:11-FA22:5	0.507845665	0.855812747	-4.069468464	2.98056e-4	8.46842e-4	-0.444588962	1.10973558	0.601889915	TAG	TAG	1
TAG60:11-FA22:6	TAG60:11-FA22:6	TAG60:11-FA22:6	combined	TAG60:11-FA22:6	0.775621705	0.813652959	-6.244667716	5.95e-7	4.58733e-6	5.701179316	1.201463812	0.425842107	TAG	TAG	1
TAG60:12-FA22:6	TAG60:12-FA22:6	TAG60:12-FA22:6	combined	TAG60:12-FA22:6	0.549742085	0.595332546	-3.846709109	0.00055358200000000005	0.001432501	-1.045998176	0.870203589	0.320461503	TAG	TAG	1
