# Supplementary material for: NRF2 supports non-small cell lung cancer growth independently of CBP/p300-enhanced glutathione synthesis
Source: EMBO Rep. 2025 May 14;26(12):3106–37. doi: 10.1038/s44319-025-00463-z (PMC12187939; doi:10.1038/s44319-025-00463-z)
Supplement: Supplementary file 16 — Source data Fig. 6 [file 44319_2025_463_MOESM16_ESM.zip › Figure 6/Figure_6AB.csv]

...1	Species	compound	mode	id	logFC	ave_expr	t	p_value	p_adj	B	MaxExpr	MinExpr	class	meta_class	meta_alpha
CE(14:0)	CE(14:0)	CE(14:0)	combined	CE(14:0)	0.697748039655036	-0.397458479612425	4.99155319014121	8.954821494942e-5	2.6705691054066e-4	0.823876175483479	-0.0485844597849075	-0.746332499439943	CE	other	1
CE(14:1)	CE(14:1)	CE(14:1)	combined	CE(14:1)	0.524046757351264	-0.326782979864051	3.71601110234742	0.00153925682295933	0.00317283085320784	-2.02588071422057	-0.0647596011884187	-0.588806358539683	CE	other	1
CE(15:0)	CE(15:0)	CE(15:0)	combined	CE(15:0)	0.277522953166853	-0.317325131809875	1.81405839616057	0.0860598880636643	0.115687057279963	-5.83875520586619	-0.178563655226449	-0.456086608393302	CE	other	1
CE(16:0)	CE(16:0)	CE(16:0)	combined	CE(16:0)	0.489069523290879	-0.48748499634769	3.97409180425912	8.6180585568994e-4	0.00190230636387202	-1.45016672796121	-0.24295023470225	-0.732019757993129	CE	other	1
CE(16:1)	CE(16:1)	CE(16:1)	combined	CE(16:1)	0.381952589347195	-0.228220717771807	3.18094217806014	0.00508301314192654	0.00909534904757494	-3.19833220354939	-0.0372444230982098	-0.419197012445404	CE	other	1
CE(17:0)	CE(17:0)	CE(17:0)	combined	CE(17:0)	0.391595418574448	-0.343820083994066	3.00747582392842	0.00744628926610441	0.012549758061711	-3.56822650068541	-0.148022374706841	-0.53961779328129	CE	other	1
CE(18:0)	CE(18:0)	CE(18:0)	combined	CE(18:0)	1.13192087942965	-0.348317362933612	9.38703768340474	1.97817657786141e-8	2.44653897350212e-7	9.42021083197249	0.217643076781215	-0.914277802648439	CE	other	1
CE(18:1)	CE(18:1)	CE(18:1)	combined	CE(18:1)	0.745335797030105	-0.2794298450692	6.25326153616635	6.17940572264e-6	2.651469496298e-5	3.54166251114682	0.0932380534458525	-0.652097743584253	CE	other	1
CE(18:2)	CE(18:2)	CE(18:2)	combined	CE(18:2)	0.320986209911765	-0.0623227896149213	2.73994646862255	0.0132992653298783	0.0214265941425817	-4.12425193778753	0.0981703153409612	-0.222815894570804	CE	other	1
CE(18:3)	CE(18:3)	CE(18:3)	combined	CE(18:3)	0.32916478170216	0.104608488328649	2.60611053703726	0.0176853202601393	0.0276971216737004	-4.39442042155715	0.269190879179729	-0.0599739025224307	CE	other	1
CE(20:0)	CE(20:0)	CE(20:0)	combined	CE(20:0)	-0.0726956765652174	0.326580354980338	-0.449682789006855	0.658207372134502	0.706963473774095	-7.32298075246821	0.362928193262947	0.290232516697729	CE	other	1
CE(20:1)	CE(20:1)	CE(20:1)	combined	CE(20:1)	1.03046899518701	-0.258770806917133	7.59230691124719	4.53139622530905e-7	2.95418932208e-6	6.21344601008064	0.256463690676372	-0.774005304510638	CE	other	1
CE(20:2)	CE(20:2)	CE(20:2)	combined	CE(20:2)	0.898110703324921	0.0262577457208311	7.38428427773038	6.6927986958407e-7	4.07446472575e-6	5.81414736719864	0.475313097383292	-0.42279760594163	CE	other	1
CE(20:3)	CE(20:3)	CE(20:3)	combined	CE(20:3)	0.607909932236556	0.232004743027701	5.02603024739641	8.304319578236e-5	2.5042683400549e-4	0.900163608119792	0.535959709145979	-0.0719502230905771	CE	other	1
CE(20:4)	CE(20:4)	CE(20:4)	combined	CE(20:4)	-0.0344656165163627	-0.0549987840008946	-0.254113057093695	0.802234702199914	0.833967100803619	-7.39477835882867	-0.0377659757427133	-0.072231592259076	CE	other	1
CE(20:5)	CE(20:5)	CE(20:5)	combined	CE(20:5)	0.311823581193338	-0.125463260519091	2.27979106559514	0.0347846352545094	0.0512327114694262	-5.02533682682233	0.0304485300775781	-0.28137505111576	CE	other	1
CE(22:0)	CE(22:0)	CE(22:0)	combined	CE(22:0)	1.54977045694946	NA	9.00193575546907	5.98226892839922e-8	5.91892725739264e-7	8.39595049908256	0.481554393231294	NA	CE	other	1
CE(22:1)	CE(22:1)	CE(22:1)	combined	CE(22:1)	1.04633219242184	-0.0347323088186622	8.99463721984762	3.79022349995913e-8	4.13971164086445e-7	8.75457945362939	0.48843378739226	-0.557898405029584	CE	other	1
CE(22:2)	CE(22:2)	CE(22:2)	combined	CE(22:2)	0.83542383967899	0.207267000784836	6.86994434162067	1.8000919736e-6	9.70434198591e-6	4.80177481716944	0.624978920624331	-0.210444919054659	CE	other	1
CE(22:4)	CE(22:4)	CE(22:4)	combined	CE(22:4)	0.85160787382631	0.245580906700325	6.75087748671154	2.27501748745e-6	1.166640065215e-5	4.56235665971388	0.671384843613481	-0.18022303021283	CE	other	1
CE(22:5)	CE(22:5)	CE(22:5)	combined	CE(22:5)	0.82597139994226	0.33138484672103	6.49288977399729	3.80341770757e-6	1.797008029254e-5	4.0371796324807	0.74437054669216	-0.0816008532501006	CE	other	1
CE(22:6)	CE(22:6)	CE(22:6)	combined	CE(22:6)	0.632480620098093	0.167314611943808	5.09694912071909	7.113584576451e-5	2.2406459283878e-4	1.05680638919518	0.483554921992854	-0.148925698105239	CE	other	1
CE(24:0)	CE(24:0)	CE(24:0)	combined	CE(24:0)	1.59516521743512	-0.392004258914896	10.7210401617424	2.47293268297759e-9	5.07252777166867e-8	11.5457081130097	0.405578349802663	-1.18958686763246	CE	other	1
CE(24:1)	CE(24:1)	CE(24:1)	combined	CE(24:1)	1.32182573947543	-0.183260133319507	10.6442892348775	2.77274208800013e-9	5.42296766513514e-8	11.428898606266	0.477652736418209	-0.844173003057223	CE	other	1
CER(14:0)	CER(14:0)	CER(14:0)	combined	CER(14:0)	-0.446477115481087	0.266526701780096	-2.99845183840125	0.00759483998346231	0.0127161654411776	-3.58728602063362	0.489765259520639	0.0432881440395525	CER	other	1
CER(16:0)	CER(16:0)	CER(16:0)	combined	CER(16:0)	-0.200354412898609	0.195244015869213	-1.603705937806	0.125856978497367	0.161843606905636	-6.16431283174507	0.295421222318517	0.0950668094199083	CER	other	1
CER(18:0)	CER(18:0)	CER(18:0)	combined	CER(18:0)	0.152190564849244	0.368912970948008	1.19053881020466	0.249013273601928	0.299185962090096	-6.71137278778762	0.44500825337263	0.292817688523386	CER	other	1
CER(20:0)	CER(20:0)	CER(20:0)	combined	CER(20:0)	0.20667758940314	0.208488177170181	1.45012151749083	0.163907714222206	0.206048412049141	-6.38281343243923	0.311826971871751	0.105149382468611	CER	other	1
CER(22:0)	CER(22:0)	CER(22:0)	combined	CER(22:0)	-0.130541190479557	0.328039899246386	-1.01074403173205	0.325285696546123	0.380480209729192	-6.90632743693339	0.393310494486165	0.262769304006608	CER	other	1
CER(22:1)	CER(22:1)	CER(22:1)	combined	CER(22:1)	-0.920938415484341	-0.122244056480733	-7.36653556506287	6.92111755330032e-7	4.15761418737e-6	5.77980763818729	0.338225151261437	-0.582713264222904	CER	other	1
CER(24:0)	CER(24:0)	CER(24:0)	combined	CER(24:0)	0.152270524415707	0.374568791304445	1.13326863693324	0.271695846513236	0.324108094918626	-6.77648753791399	0.450704053512298	0.298433529096591	CER	other	1
CER(24:1)	CER(24:1)	CER(24:1)	combined	CER(24:1)	-0.960007036868428	0.155530775122112	-7.80069113866008	3.08379180792522e-7	2.19193348306e-6	6.60757488317734	0.635534293556326	-0.324472743312102	CER	other	1
CER(26:0)	CER(26:0)	CER(26:0)	combined	CER(26:0)	0.0417687486599471	0.347368499934803	0.317616182191346	0.754362936691602	0.792026086519579	-7.37578761885771	0.368252874264777	0.32648412560483	CER	other	1
CER(26:1)	CER(26:1)	CER(26:1)	combined	CER(26:1)	-1.07750461502894	0.333865509114127	-7.98254510637949	2.21443654795048e-7	1.66280458645e-6	6.94674839328277	0.872617816628596	-0.204886798400342	CER	other	1
DAG(14:0/14:0)	DAG(14:0/14:0)	DAG(14:0/14:0)	combined	DAG(14:0/14:0)	NA	NA	NA	NA	NA	NA	NA	NA	DAG	other	1
DAG(14:0/16:0)	DAG(14:0/16:0)	DAG(14:0/16:0)	combined	DAG(14:0/16:0)	-0.116341318366339	0.0369725113422926	-0.778422673921733	0.446244911746693	0.503747611783851	-7.11542894391745	0.095143170525462	-0.0211981478408768	DAG	other	1
DAG(14:0/16:1)	DAG(14:0/16:1)	DAG(14:0/16:1)	combined	DAG(14:0/16:1)	-0.426927413305436	-0.039041421366863	-2.31373576407324	0.0324663556361576	0.0479863006854281	-4.96176958127253	0.174422285285855	-0.252505128019581	DAG	other	1
DAG(14:0/18:1)	DAG(14:0/18:1)	DAG(14:0/18:1)	combined	DAG(14:0/18:1)	-0.220415952010506	0.0169811109125278	-1.42219867924366	0.171749612112656	0.213670745246662	-6.42068060304001	0.127189086917781	-0.0932268650927251	DAG	other	1
DAG(14:0/18:2)	DAG(14:0/18:2)	DAG(14:0/18:2)	combined	DAG(14:0/18:2)	-0.658817542444752	NA	-4.85545781663806	1.4052323671388e-4	3.9393347358791e-4	0.470954586559495	0.575682957383463	NA	DAG	other	1
DAG(14:0/20:0)	DAG(14:0/20:0)	DAG(14:0/20:0)	combined	DAG(14:0/20:0)	0.0492037451904735	0.663203751110375	0.251454653982946	0.80425790087173	0.834414595691295	-7.39548208200199	0.687805623705612	0.638601878515138	DAG	other	1
DAG(14:1/18:1)	DAG(14:1/18:1)	DAG(14:1/18:1)	combined	DAG(14:1/18:1)	0.241225961282081	NA	1.43550931699664	0.168931097813745	0.210787912850682	-6.32653101877545	-0.103938162111961	NA	DAG	other	1
DAG(16:0/16:0)	DAG(16:0/16:0)	DAG(16:0/16:0)	combined	DAG(16:0/16:0)	-0.117158370755061	-0.019501596299759	-0.905340867969907	0.377022309259384	0.43554362924058	-7.00735696891304	0.0390775890777715	-0.0780807816772894	DAG	other	1
DAG(16:0/16:1)	DAG(16:0/16:1)	DAG(16:0/16:1)	combined	DAG(16:0/16:1)	-0.433847243418924	-0.163181746909218	-2.63848608681042	0.0165129388330956	0.0259577225395017	-4.32961281605247	0.0537418748002437	-0.38010536861868	DAG	other	1
DAG(16:0/18:0)	DAG(16:0/18:0)	DAG(16:0/18:0)	combined	DAG(16:0/18:0)	0.379312626450987	0.41247241690791703	1.76782907686755	0.0937183381250712	0.124908276328344	-5.91276589241342	0.60212873013341	0.222816103682423	DAG	other	1
DAG(16:0/18:1)	DAG(16:0/18:1)	DAG(16:0/18:1)	combined	DAG(16:0/18:1)	-0.203239341636342	-0.0585797016446248	-1.2934145445654	0.211918204624731	0.259045363502033	-6.58756958303088	0.0430399691735464	-0.160199372462796	DAG	other	1
DAG(16:0/18:2)	DAG(16:0/18:2)	DAG(16:0/18:2)	combined	DAG(16:0/18:2)	-0.982651307753987	0.228865788617979	-4.73179564274207	1.5860460578035e-4	4.3733269987303e-4	0.246594939945461	0.720191442494972	-0.262459865259015	DAG	other	1
DAG(16:0/20:4)	DAG(16:0/20:4)	DAG(16:0/20:4)	combined	DAG(16:0/20:4)	-1.29878696681552	0.29501667333214	-7.63055455583315	4.22050725201383e-7	2.84225526975e-6	6.28622519547424	0.944410156739903	-0.354376810075622	DAG	other	1
DAG(16:0/22:6)	DAG(16:0/22:6)	DAG(16:0/22:6)	combined	DAG(16:0/22:6)	-0.652184213817032	0.269516492419083	-3.5425400970284	0.00227149282544855	0.004442617363261	-2.40998097413801	0.595608599327599	-0.056575614489433	DAG	other	1
DAG(16:1/16:1)	DAG(16:1/16:1)	DAG(16:1/16:1)	combined	DAG(16:1/16:1)	-0.667420278543982	-0.0218529347196839	-4.5986796057379	2.1303990709799e-4	5.5641789400437e-4	-0.0506576779651251	0.311857204552307	-0.355563073991675	DAG	other	1
DAG(16:1/18:0)	DAG(16:1/18:0)	DAG(16:1/18:0)	combined	DAG(16:1/18:0)	0.462830664720633	0.0169987279518631	2.70247368991585	0.0144096575460838	0.0231269503745353	-4.20048679951272	0.248414060312179	-0.214416604408453	DAG	other	1
DAG(16:1/18:1)	DAG(16:1/18:1)	DAG(16:1/18:1)	combined	DAG(16:1/18:1)	-0.60287608309633	0.032755303178361	-4.09277526068774	6.6009698687691e-4	0.0015126473187016	-1.18438053000835	0.334193344726526	-0.268682738369804	DAG	other	1
DAG(16:1/18:2)	DAG(16:1/18:2)	DAG(16:1/18:2)	combined	DAG(16:1/18:2)	-1.28292461048705	0.41509976615475	-6.91560064410673	1.64635252228e-6	8.93279013702e-6	4.89307875346419	1.05656207139828	-0.226362539088776	DAG	other	1
DAG(16:1/20:2)	DAG(16:1/20:2)	DAG(16:1/20:2)	combined	DAG(16:1/20:2)	-1.0932771085372	0.376459747510963	-5.54990620264759	2.680376980981e-5	9.843655200898e-5	2.04703347017447	0.923098301779561	-0.170178806757635	DAG	other	1
DAG(16:1/20:4)	DAG(16:1/20:4)	DAG(16:1/20:4)	combined	DAG(16:1/20:4)	-1.33067498199495	0.357339049219286	-9.707121871919	1.17961327236647e-8	1.59886703034677e-7	9.94917141251602	1.02267654021676	-0.307998441778188	DAG	other	1
DAG(16:1/22:6)	DAG(16:1/22:6)	DAG(16:1/22:6)	combined	DAG(16:1/22:6)	-0.641667477898029	0.457493298404168	-3.87627410748161	0.00107374481189092	0.00229553102701232	-1.6688249917365	0.778327037353183	0.136659559455154	DAG	other	1
DAG(18:0/18:1)	DAG(18:0/18:1)	DAG(18:0/18:1)	combined	DAG(18:0/18:1)	0.597463312395879	-0.0563311756886244	4.1376528181823	5.9683281336975e-4	0.00138656462995569	-1.08378769817891	0.242400480509315	-0.355062831886564	DAG	other	1
DAG(18:0/18:2)	DAG(18:0/18:2)	DAG(18:0/18:2)	combined	DAG(18:0/18:2)	-0.0978869299850047	0.248724439043514	-0.448296476914962	0.659189065495964	0.707114801125135	-7.32362771840464	0.297667904036016	0.199780974051012	DAG	other	1
DAG(18:0/18:3)	DAG(18:0/18:3)	DAG(18:0/18:3)	combined	DAG(18:0/18:3)	1.8298295294661	NA	6.179301133351	1.202790841058e-5	4.683088413563e-5	3.11753216720818	0.371272280851231	NA	DAG	other	1
DAG(18:0/22:6)	DAG(18:0/22:6)	DAG(18:0/22:6)	combined	DAG(18:0/22:6)	-0.427630975121713	0.376866125495645	-2.5639058748579	0.0193324416850919	0.0299544275978306	-4.47835085933673	0.590681613056501	0.163050637934789	DAG	other	1
DAG(18:1/18:1)	DAG(18:1/18:1)	DAG(18:1/18:1)	combined	DAG(18:1/18:1)	-0.274860653784207	-0.158123636878665	-1.8289334389823	0.0837148077468187	0.113008271773795	-5.8146582697495	-0.0206933099865615	-0.295553963770768	DAG	other	1
DAG(18:1/18:2)	DAG(18:1/18:2)	DAG(18:1/18:2)	combined	DAG(18:1/18:2)	-0.97072518887355	0.339837359059272	-5.33151261667831	4.279177355046e-5	1.451124256288e-4	1.57195735501279	0.825199953496047	-0.145525235377503	DAG	other	1
DAG(18:1/20:1)	DAG(18:1/20:1)	DAG(18:1/20:1)	combined	DAG(18:1/20:1)	0.115275178715846	-0.027071693080841	0.775338256459215	0.448020001549649	0.505073487001683	-7.11786656716642	0.0305658962770822	-0.0847092824387641	DAG	other	1
DAG(18:1/20:2)	DAG(18:1/20:2)	DAG(18:1/20:2)	combined	DAG(18:1/20:2)	-0.745325092289084	0.263518830481549	-4.23429912214154	4.8052114879296e-4	0.00112882202830974	-0.867067064986672	0.636181376626091	-0.109143715662993	DAG	other	1
DAG(18:1/20:3)	DAG(18:1/20:3)	DAG(18:1/20:3)	combined	DAG(18:1/20:3)	0.503694957824229	NA	1.8544911811024	0.0818012166475913	0.110781254429556	-5.5801367225921	0.964889177807513	NA	DAG	other	1
DAG(18:1/20:4)	DAG(18:1/20:4)	DAG(18:1/20:4)	combined	DAG(18:1/20:4)	-1.12651359836214	0.411316226063153	-8.06630640150569	1.9039483047861e-7	1.45565502211e-6	7.10147987781264	0.974573025244222	-0.151940573117916	DAG	other	1
DAG(18:1/20:5)	DAG(18:1/20:5)	DAG(18:1/20:5)	combined	DAG(18:1/20:5)	-0.00796403699077963	NA	-0.0352318726093993	0.972380435348654	0.973538031105021	-7.08314071676449	NA	NA	DAG	other	1
DAG(18:1/22:4)	DAG(18:1/22:4)	DAG(18:1/22:4)	combined	DAG(18:1/22:4)	0.24612892394547	0.387975268368962	1.67326068546323	0.111242717171841	0.145271933449563	-6.05989845732472	0.511039730341697	0.264910806396226	DAG	other	1
DAG(18:1/22:5)	DAG(18:1/22:5)	DAG(18:1/22:5)	combined	DAG(18:1/22:5)	0.100993338150799	NA	0.414548896792205	0.684209541391663	0.730228711053792	-7.08389599109734	NA	NA	DAG	other	1
DAG(18:1/22:6)	DAG(18:1/22:6)	DAG(18:1/22:6)	combined	DAG(18:1/22:6)	-0.737929448975142	0.386611000632976	-4.51299728120091	2.5776855027111e-4	6.5891595981158e-4	-0.242362621647914	0.755575725120547	0.0176462761454051	DAG	other	1
DAG(18:2/20:3)	DAG(18:2/20:3)	DAG(18:2/20:3)	combined	DAG(18:2/20:3)	0.484422616842212	NA	1.9990414401854	0.0636367035463122	0.087448476605308	-5.09988175557833	0.486993284562971	NA	DAG	other	1
DAG(18:2/20:4)	DAG(18:2/20:4)	DAG(18:2/20:4)	combined	DAG(18:2/20:4)	-0.815402144854668	NA	-2.95692712285499	0.0101814678630901	0.0166912562823757	-3.33230756520151	NA	NA	DAG	other	1
DAG(18:2/22:4)	DAG(18:2/22:4)	DAG(18:2/22:4)	combined	DAG(18:2/22:4)	0.118447059646933	0.24298383327976	0.787726975999901	0.440916608848554	0.499072500728982	-7.10802089811316	0.302207363103227	0.183760303456294	DAG	other	1
DAG(20:0/20:0)	DAG(20:0/20:0)	DAG(20:0/20:0)	combined	DAG(20:0/20:0)	0.0609151764293927	0.582529180708054	0.324528775575374	0.74920916378383	0.788591873269338	-7.37346836232615	0.61298676892275	0.552071592493358	DAG	other	1
DCER(16:0)	DCER(16:0)	DCER(16:0)	combined	DCER(16:0)	-0.833466642647216	-0.147410831442548	-6.39099518142426	4.67082402937e-6	2.100621929789e-5	3.82737128503013	0.26932248988106	-0.564144152766156	DCE	other	1
DCER(24:0)	DCER(24:0)	DCER(24:0)	combined	DCER(24:0)	-0.174713384019574	-0.2080292676917	-1.19842284992185	0.246006192282829	0.29683100101845	-6.70219307374083	-0.120672575681913	-0.295385959701487	DCE	other	1
DCER(24:1)	DCER(24:1)	DCER(24:1)	combined	DCER(24:1)	-1.03142494370577	-0.172111065992887	-6.72974070818763	2.37205024532e-6	1.201743527902e-5	4.51965835691777	0.343601405859999	-0.687823537845772	DCE	other	1
DCER(26:1)	DCER(26:1)	DCER(26:1)	combined	DCER(26:1)	0.170398041496202	NA	1.12401916630212	0.277242879335918	0.329323815708344	-6.58453703984195	0.370036298625403	NA	DCE	other	1
HCER(14:0)	HCER(14:0)	HCER(14:0)	combined	HCER(14:0)	-0.516556151960916	-0.132623287677688	-3.38543145973511	0.00322724732752425	0.00604479956001759	-2.75491683354788	0.125654788302769	-0.390901363658146	HCE	other	1
HCER(16:0)	HCER(16:0)	HCER(16:0)	combined	HCER(16:0)	-0.361432731199587	-0.593129455677573	-2.80747854433523	0.0115016533902638	0.018745911824054	-3.98577516289817	-0.412413090077779	-0.773845821277367	HCE	other	1
HCER(18:0)	HCER(18:0)	HCER(18:0)	combined	HCER(18:0)	-0.0491950993820975	-0.239555219920819	-0.400526454688982	0.693394967287034	0.736294403394439	-7.34472459370248	-0.21495767022977	-0.264152769611867	HCE	other	1
HCER(18:1)	HCER(18:1)	HCER(18:1)	combined	HCER(18:1)	-0.567820882669962	-0.0968093104659293	-3.81174550355194	0.0012413488957881	0.00260342748468278	-1.81279595767145	0.187101130869052	-0.38071975180091	HCE	other	1
HCER(20:0)	HCER(20:0)	HCER(20:0)	combined	HCER(20:0)	-0.502469955451882	-0.338049670207533	-4.35821540178149	3.6411568958921e-4	8.8503264434835e-4	-0.589176403932931	-0.0868146924815922	-0.589284647933474	HCE	other	1
HCER(20:1)	HCER(20:1)	HCER(20:1)	combined	HCER(20:1)	0.780037628386821	NA	3.14361083467233	0.00654287545241263	0.0112526753690778	-2.95539679213869	0.188885498288911	NA	HCE	other	1
HCER(22:0)	HCER(22:0)	HCER(22:0)	combined	HCER(22:0)	-0.443393117289321	-0.360833532848252	-3.77195554607639	0.0013574647475931	0.00283282345589527	-1.90144066174423	-0.139136974203591	-0.582530091492912	HCE	other	1
HCER(22:1)	HCER(22:1)	HCER(22:1)	combined	HCER(22:1)	-1.05282859851673	-0.393220710453549	-8.32382981233531	1.20345106729837e-7	1.03275749754e-6	7.57135232136946	0.133193588804816	-0.919635009711914	HCE	other	1
HCER(24:0)	HCER(24:0)	HCER(24:0)	combined	HCER(24:0)	-0.317556975743468	-0.286467037846186	-2.52589598014551	0.0209390651583037	0.03207605427711	-4.5533864783009	-0.127688549974452	-0.44524552571792	HCE	other	1
HCER(24:1)	HCER(24:1)	HCER(24:1)	combined	HCER(24:1)	-0.99451386077611	-0.384366829811856	-8.33386368495357	1.18233703015003e-7	1.02509839418e-6	7.58948225418909	0.112890100576199	-0.881623760199911	HCE	other	1
HCER(26:0)	HCER(26:0)	HCER(26:0)	combined	HCER(26:0)	-0.5477609513948	-0.395383953106287	-3.89586157229102	0.00102749196556142	0.00221569421291578	-1.62507649868955	-0.121503477408887	-0.669264428803687	HCE	other	1
HCER(26:1)	HCER(26:1)	HCER(26:1)	combined	HCER(26:1)	-1.16740468462716	-0.22589471147302	-9.83996069732206	9.551159954627941e-9	1.36144500370205e-7	10.1650885362753	0.357807630840562	-0.809597053786602	HCE	other	1
LCER(16:0)	LCER(16:0)	LCER(16:0)	combined	LCER(16:0)	-0.530982945415875	-0.159515871458394	-3.96998489305622	8.6979759097884e-4	0.00191492087438013	-1.45935563459122	0.105975601249543	-0.425007344166331	LCE	other	1
LCER(24:0)	LCER(24:0)	LCER(24:0)	combined	LCER(24:0)	-0.226314265952467	0.260807798504627	-1.55257839775355	0.137605550547558	0.175608904416535	-6.23893102954525	0.37396493148086	0.147650665528393	LCE	other	1
LCER(24:1)	LCER(24:1)	LCER(24:1)	combined	LCER(24:1)	-0.0156147328153533	0.291392098939296	-0.12555933260947	0.901446571308744	0.914495255091259	-7.42036762409396	0.299199465346973	0.283584732531619	LCE	other	1
LPC(14:0)	LPC(14:0)	LPC(14:0)	combined	LPC(14:0)	-0.734603819541909	0.0518684460510509	-5.76103780535191	1.714317535093e-5	6.436343959883e-5	2.501638286286	0.419170355822005	-0.315433463719903	LPC	other	1
LPC(15:0)	LPC(15:0)	LPC(15:0)	combined	LPC(15:0)	-0.708471532753278	-0.017685971811055	-6.16045555012193	7.4724411347e-6	3.111050987271e-5	3.34780700113822	0.336549794565584	-0.371921738187694	LPC	other	1
LPC(16:0)	LPC(16:0)	LPC(16:0)	combined	LPC(16:0)	-0.381963334267751	-0.123906828381198	-3.41535524478093	0.00301880234638843	0.00571804678674025	-2.68947175054331	0.0670748387526779	-0.314888495515073	LPC	other	1
LPC(16:1)	LPC(16:1)	LPC(16:1)	combined	LPC(16:1)	-0.520967134540153	0.0772979083139208	-4.31650282765259	3.9972362756579e-4	9.6047877366524e-4	-0.682709361684652	0.337781475583997	-0.183185658956156	LPC	other	1
LPC(17:0)	LPC(17:0)	LPC(17:0)	combined	LPC(17:0)	-0.20452203096117	-0.0614587671335903	-1.81373259653248	0.0861118880585694	0.115687057279963	-5.8392814602054	0.0408022483469945	-0.163719782614175	LPC	other	1
LPC(18:0)	LPC(18:0)	LPC(18:0)	combined	LPC(18:0)	-0.243937925596899	-0.00455528231352876	-2.08445032630168	0.0513578767472372	0.0724697556114538	-5.38054030740067	0.117413680484921	-0.126524245111978	LPC	other	1
LPC(18:1)	LPC(18:1)	LPC(18:1)	combined	LPC(18:1)	-0.378713606190075	0.017980110995517	-3.30069162972093	0.00389751020540527	0.00712566539727355	-2.93951784978153	0.207336914090554	-0.17137669209952	LPC	other	1
LPC(18:2)	LPC(18:2)	LPC(18:2)	combined	LPC(18:2)	-0.347682454831677	0.125030848866235	-2.9070070348976	0.0092715078281025	0.0152589786368575	-3.77929709680302	0.298872076282074	-0.0488103785496037	LPC	other	1
LPC(20:0)	LPC(20:0)	LPC(20:0)	combined	LPC(20:0)	-0.334130261991521	0.675487155407815	-2.56188600833412	0.0194148025142281	0.0299593558063594	-4.482351641625	0.842552286403576	0.508422024412055	LPC	other	1
LPC(20:1)	LPC(20:1)	LPC(20:1)	combined	LPC(20:1)	-0.452927132801721	0.033860848305432	-3.99596902227261	8.2045804755536e-4	0.0018205942427284	-1.40120733420466	0.260324414706292	-0.192602718095428	LPC	other	1
LPC(20:2)	LPC(20:2)	LPC(20:2)	combined	LPC(20:2)	-0.448036017433382	0.231510244460946	-3.52122106819705	0.00238256172437448	0.00461689956267037	-2.45696957883691	0.455528253177637	0.00749223574425488	LPC	other	1
LPC(20:3)	LPC(20:3)	LPC(20:3)	combined	LPC(20:3)	-0.913671513511343	0.152231189389473	-8.2589306097816	1.34984782230297e-7	1.12398219659e-6	7.45376684735288	0.609066946145145	-0.304604567366198	LPC	other	1
LPC(20:4)	LPC(20:4)	LPC(20:4)	combined	LPC(20:4)	-0.630409187848287	0.0997473710847585	-4.85726781998445	1.2024885408285e-4	3.4165299420162e-4	0.525960269556902	0.414951965008902	-0.215457222839385	LPC	other	1
LPE(15:0)	LPE(15:0)	LPE(15:0)	combined	LPE(15:0)	-1.01388636788594	0.283986061756358	-8.09388822962146	1.81191683164478e-7	1.4109463476e-6	7.15222651501585	0.790929245699326	-0.22295712218661	LPE	other	1
LPE(16:0)	LPE(16:0)	LPE(16:0)	combined	LPE(16:0)	0.0234647782028882	0.338184786520497	0.206433781135992	0.838725966159956	0.862308725599661	-7.40628236952235	0.349917175621941	0.326452397419053	LPE	other	1
LPE(16:1)	LPE(16:1)	LPE(16:1)	combined	LPE(16:1)	-0.271671420806079	0.302154002930641	-2.33711701872183	0.0309537264158287	0.045993081123166	-4.91768593218927	0.437989713333681	0.166318292527601	LPE	other	1
LPE(17:0)	LPE(17:0)	LPE(17:0)	combined	LPE(17:0)	-0.262106473717469	0.377148379174408	-2.24941792921898	0.0369877576277927	0.0536322485602994	-5.08177142585577	0.508201616033143	0.246095142315674	LPE	other	1
LPE(18:0)	LPE(18:0)	LPE(18:0)	combined	LPE(18:0)	-0.057740228334872	0.42196119599783	-0.494430511827343	0.626871021973317	0.67676319573756	-7.30105075233657	0.450831310165266	0.393091081830394	LPE	other	1
LPE(18:1)	LPE(18:1)	LPE(18:1)	combined	LPE(18:1)	0.0565939876556222	0.409866956245564	0.4913828472189	0.628983164881256	0.677304534782505	-7.30260867167381	0.438163950073375	0.381569962417753	LPE	other	1
LPE(18:2)	LPE(18:2)	LPE(18:2)	combined	LPE(18:2)	0.252821999594627	0.57009591008693306	2.26328112757429	0.0359666854280432	0.0524228465251029	-5.05606570713419	0.696506909884247	0.443684910289619	LPE	other	1
LPE(20:0)	LPE(20:0)	LPE(20:0)	combined	LPE(20:0)	-0.321647287893378	0.470194853809601	-2.06721388548887	0.0531206986375202	0.0747065343714958	-5.41096335541954	0.63101849775629	0.309371209862912	LPE	other	1
LPE(20:1)	LPE(20:1)	LPE(20:1)	combined	LPE(20:1)	-0.259044429505551	0.252914914432738	-2.24174937467871	0.0375639871988371	0.0543740331053735	-5.0959524038079	0.382437129185513	0.123392699679962	LPE	other	1
LPE(20:2)	LPE(20:2)	LPE(20:2)	combined	LPE(20:2)	-0.512900525613391	0.362110918130203	-4.42293361953439	3.1509819729849e-4	7.8401652049714e-4	-0.444103886287362	0.618561180936898	0.105660655323507	LPE	other	1
LPE(20:3)	LPE(20:3)	LPE(20:3)	combined	LPE(20:3)	0.0652345025988866	0.488777879046408	0.524024400969017	0.606535650045242	0.655651004740422	-7.28543587235731	0.521395130345852	0.456160627746965	LPE	other	1
LPE(20:4)	LPE(20:4)	LPE(20:4)	combined	LPE(20:4)	-0.322058072359721	0.363258679715915	-2.80282940514045	0.0116175395810365	0.0188981639993263	-3.99535186520174	0.524287715895775	0.202229643536054	LPE	other	1
LPE(22:4)	LPE(22:4)	LPE(22:4)	combined	LPE(22:4)	-0.705261015416492	0.491805295517545	-5.82632533413376	1.494672145271e-5	5.66224898276e-5	2.6412228223933	0.844435803225791	0.139174787809299	LPE	other	1
LPE(22:5)	LPE(22:5)	LPE(22:5)	combined	LPE(22:5)	-0.742625072503424	0.458977705276832	-5.41170735206617	3.601514089683e-5	1.2389298877756e-4	1.74694855254612	0.830290241528544	0.08766516902512	LPE	other	1
LPE(22:6)	LPE(22:6)	LPE(22:6)	combined	LPE(22:6)	-1.62470729922637	0.96500738248515	-11.9030482993937	4.5680917964964203e-10	1.52832074463916e-8	13.2666970889608	1.77736103209833	0.152653732871965	LPE	other	1
PC(12:0/16:1)	PC(12:0/16:1)	PC(12:0/16:1)	combined	PC(12:0/16:1)	-0.676942809449062	0.308248371659561	-6.02685302703427	9.8425316652e-6	3.960559392555e-5	3.06687581052899	0.646719776384092	-0.0302230330649696	PC	PC	1
PC(12:0/18:1)	PC(12:0/18:1)	PC(12:0/18:1)	combined	PC(12:0/18:1)	-0.195174659676886	0.324704465371822	-1.64808954507267	0.116355220972871	0.151010402528063	-6.09806490870863	0.422291795210265	0.227117135533378	PC	PC	1
PC(12:0/18:2)	PC(12:0/18:2)	PC(12:0/18:2)	combined	PC(12:0/18:2)	-0.845876577207021	0.645486056091726	-7.60889078528027	4.3937742989759e-7	2.88684701987e-6	6.24502676349313	1.06842434469524	0.222547767488215	PC	PC	1
PC(12:0/20:1)	PC(12:0/20:1)	PC(12:0/20:1)	combined	PC(12:0/20:1)	-0.275991742754238	0.543547435402117	-2.25550043722896	0.036536512558220297	0.053161257891805	-5.07050394885492	0.681543306779236	0.405551564024998	PC	PC	1
PC(12:0/20:2)	PC(12:0/20:2)	PC(12:0/20:2)	combined	PC(12:0/20:2)	-1.40281614832634	1.07928742977701	-11.1371034388564	1.3437575680511801e-9	3.19553067672925e-8	12.167914721398	1.78069550394019	0.377879355613842	PC	PC	1
PC(12:0/20:3)	PC(12:0/20:3)	PC(12:0/20:3)	combined	PC(12:0/20:3)	-1.12865282671219	0.95350471654511	-10.0582744208441	6.78023845352536e-9	1.05595935915089e-7	10.5154290215217	1.5178311299012	0.389178303189017	PC	PC	1
PC(12:0/20:4)	PC(12:0/20:4)	PC(12:0/20:4)	combined	PC(12:0/20:4)	-1.01510696152532	0.664486715831653	-8.00497586661208	2.12644739321314e-7	1.61111915107e-6	6.98827648298344	1.17204019659431	0.156933235068995	PC	PC	1
PC(14:0/14:0)	PC(14:0/14:0)	PC(14:0/14:0)	combined	PC(14:0/14:0)	-0.44632800917466	-0.0544163758719088	-3.58508694791811	0.00206493583173897	0.00408614361057052	-2.3160520154116	0.168747628715422	-0.277580380459239	PC	PC	1
PC(14:0/14:1)	PC(14:0/14:1)	PC(14:0/14:1)	combined	PC(14:0/14:1)	-0.681853671984422	0.243979849855747	-4.90447877050971	1.0839042934843e-4	3.1217928452751e-4	0.630834826566668	0.584906685847958	-0.0969469861364641	PC	PC	1
PC(14:0/16:1)	PC(14:0/16:1)	PC(14:0/16:1)	combined	PC(14:0/16:1)	-0.572452607317779	-0.0265720614785736	-4.71232822859402	1.6558468769887e-4	4.550873279567e-4	0.203174592700749	0.259654242180316	-0.312798365137463	PC	PC	1
PC(14:0/18:1)	PC(14:0/18:1)	PC(14:0/18:1)	combined	PC(14:0/18:1)	-0.348157563142159	0.0295465891551274	-2.95153384632008	0.00841467489563024	0.0140133496776733	-3.68606390895404	0.203625370726207	-0.144532192415952	PC	PC	1
PC(14:0/18:2)	PC(14:0/18:2)	PC(14:0/18:2)	combined	PC(14:0/18:2)	-0.568034016724374	0.106719006903004	-4.67262010206418	1.8080528053417e-4	4.8893003514225e-4	0.114552242430337	0.390736015265191	-0.177298001459183	PC	PC	1
PC(14:0/18:3)	PC(14:0/18:3)	PC(14:0/18:3)	combined	PC(14:0/18:3)	-0.598513624371638	0.344938711175634	-4.62136981098035	2.0257151210647e-4	5.3405216828069e-4	6.459743796494e-5	0.644195523361453	0.0456818989898151	PC	PC	1
PC(14:0/20:1)	PC(14:0/20:1)	PC(14:0/20:1)	combined	PC(14:0/20:1)	-0.36381061947074	0.151428437596979	-3.06745827667308	0.00652816665963788	0.0112503855753186	-3.44105812704749	0.333333747332349	-0.0304768721383908	PC	PC	1
PC(14:0/20:2)	PC(14:0/20:2)	PC(14:0/20:2)	combined	PC(14:0/20:2)	-0.839659154323206	0.189499857667417	-6.71975740685917	2.41935984146e-6	1.218372231539e-5	4.49947058513544	0.609329434829019	-0.230329719494186	PC	PC	1
PC(14:0/20:3)	PC(14:0/20:3)	PC(14:0/20:3)	combined	PC(14:0/20:3)	-0.744607786131745	0.179225970562707	-6.39664535117939	4.61775017477e-6	2.095798915277e-5	3.83904030206836	0.551529863628579	-0.193077922503165	PC	PC	1
PC(14:0/20:4)	PC(14:0/20:4)	PC(14:0/20:4)	combined	PC(14:0/20:4)	-0.459568552089076	0.188851786643152	-3.49258881541821	0.00254022917160476	0.00486931817921326	-2.51999224842205	0.41863606268769	-0.0409324894013867	PC	PC	1
PC(14:0/20:5)	PC(14:0/20:5)	PC(14:0/20:5)	combined	PC(14:0/20:5)	-0.231472274124708	0.483995864763776	-1.76438414529669	0.0943120607082603	0.125500701037416	-5.91822714525649	0.59973200182613	0.368259727701422	PC	PC	1
PC(14:0/22:1)	PC(14:0/22:1)	PC(14:0/22:1)	combined	PC(14:0/22:1)	-0.184347560599242	0.595451794345352	-1.56515240435362	0.134634231724425	0.172245258406696	-6.22075060176923	0.687625574644973	0.503278014045731	PC	PC	1
PC(14:0/22:2)	PC(14:0/22:2)	PC(14:0/22:2)	combined	PC(14:0/22:2)	-1.32303972779608	0.692034673189532	-9.69758271640829	1.19772441036678e-8	1.59886703034677e-7	9.93358568463705	1.35355453708757	0.0305148092914918	PC	PC	1
PC(14:0/22:4)	PC(14:0/22:4)	PC(14:0/22:4)	combined	PC(14:0/22:4)	-0.748043820352633	0.466601694574032	-5.62493640709388	2.285338701647e-5	8.466827524604e-5	2.20913506476805	0.840623604750348	0.0925797843977155	PC	PC	1
PC(14:0/22:5)	PC(14:0/22:5)	PC(14:0/22:5)	combined	PC(14:0/22:5)	-0.611547298031646	0.310557646915416	-4.00282257209216	8.0791848063121e-4	0.00180227968756195	-1.38586609676213	0.616331295931239	0.00478399789959266	PC	PC	1
PC(14:0/22:6)	PC(14:0/22:6)	PC(14:0/22:6)	combined	PC(14:0/22:6)	-0.65707096010258	0.320688132633041	-4.9756782607851	9.271593036114e-5	2.7455668110465e-4	0.788720937467778	0.649223612684331	-0.00784734741824897	PC	PC	1
PC(15:0/14:1)	PC(15:0/14:1)	PC(15:0/14:1)	combined	PC(15:0/14:1)	-0.638216685886418	0.182070718067865	-4.41859887469619	3.1816230359387e-4	7.8698381565425e-4	-0.453818383191975	0.501179061011074	-0.137037624875344	PC	PC	1
PC(15:0/16:1)	PC(15:0/16:1)	PC(15:0/16:1)	combined	PC(15:0/16:1)	-0.569507615306869	-0.0173184358923098	-5.01177861861065	8.567162707214e-5	2.5640511874618e-4	0.868639503759542	0.267435371761125	-0.302072243545744	PC	PC	1
PC(15:0/18:1)	PC(15:0/18:1)	PC(15:0/18:1)	combined	PC(15:0/18:1)	-0.404047908105777	0.113945874189759	-3.4272659608091	0.00293957870068127	0.00558055459881026	-2.66338714662406	0.315969828242647	-0.0880780798631298	PC	PC	1
PC(15:0/18:2)	PC(15:0/18:2)	PC(15:0/18:2)	combined	PC(15:0/18:2)	-0.658867212075179	0.237484639031411	-5.52382355291711	2.833576481731e-5	1.0271714746276e-4	1.99054510260279	0.566918245069001	-0.091948967006178	PC	PC	1
PC(15:0/18:3)	PC(15:0/18:3)	PC(15:0/18:3)	combined	PC(15:0/18:3)	-1.65389162991943	NA	-12.3184925277472	5.25497705163718e-10	1.60333314275475e-8	13.2168486926128	0.32701055212487	NA	PC	PC	1
PC(15:0/20:3)	PC(15:0/20:3)	PC(15:0/20:3)	combined	PC(15:0/20:3)	-0.770109796234226	0.498419282174024	-5.92254768873282	1.222383289785e-5	4.737439385757e-5	2.84605795105061	0.883474180291137	0.113364384056912	PC	PC	1
PC(15:0/20:4)	PC(15:0/20:4)	PC(15:0/20:4)	combined	PC(15:0/20:4)	-0.522744038810357	0.423152780307804	-3.80978639598493	0.00124682680340077	0.0026084112976618	-1.81716297280464	0.684524799712983	0.161780760902626	PC	PC	1
PC(15:0/22:5)	PC(15:0/22:5)	PC(15:0/22:5)	combined	PC(15:0/22:5)	-1.16032851130131	0.754929980798765	-8.09754720624616	1.80006045289545e-7	1.4109463476e-6	7.15895089155512	1.33509423644942	0.174765725148111	PC	PC	1
PC(15:0/22:6)	PC(15:0/22:6)	PC(15:0/22:6)	combined	PC(15:0/22:6)	-0.377832737825529	0.526481061571346	-2.58313615155057	0.0185646991578115	0.0289664415430788	-4.44018731511237	0.71539743048411	0.337564692658582	PC	PC	1
PC(16:0/12:0)	PC(16:0/12:0)	PC(16:0/12:0)	combined	PC(16:0/12:0)	-0.241463253994054	0.178322390982378	-2.10804674372593	0.0490305642671211	0.0694186945263449	-5.33864031359786	0.299054017979405	0.0575907639853514	PC	PC	1
PC(16:0/14:0)	PC(16:0/14:0)	PC(16:0/14:0)	combined	PC(16:0/14:0)	-0.441244077093636	0.0659865391705594	-3.5104787772409	0.00244054731003363	0.00471839146606502	-2.48062611540812	0.286608577717378	-0.154635499376259	PC	PC	1
PC(16:0/14:1)	PC(16:0/14:1)	PC(16:0/14:1)	combined	PC(16:0/14:1)	-0.529681905113254	-0.21569261999751	-4.28979838943122	4.2434527775319e-4	0.00101384766645011	-0.742596823662352	0.0491483325591168	-0.480533572554137	PC	PC	1
PC(16:0/16:0)	PC(16:0/16:0)	PC(16:0/16:0)	combined	PC(16:0/16:0)	-0.639589325395053	0.148250430264783	-5.42199745978688	3.522898967633e-5	1.2242801784213e-4	1.76935782053237	0.468045092962309	-0.171544232432743	PC	PC	1
PC(16:0/16:1)	PC(16:0/16:1)	PC(16:0/16:1)	combined	PC(16:0/16:1)	0.075130935711096	0.0257832435244762	0.627942639314896	0.537780992953237	0.590435789913411	-7.22366605002984	0.0633487113800242	-0.0117822243310718	PC	PC	1
PC(16:0/18:0)	PC(16:0/18:0)	PC(16:0/18:0)	combined	PC(16:0/18:0)	0.21788150482532	0.165372360893263	1.80519676881322	0.0874840939568059	0.11684945677067	-5.85304569302506	0.274313113305923	0.0564316084806029	PC	PC	1
PC(16:0/18:1)	PC(16:0/18:1)	PC(16:0/18:1)	combined	PC(16:0/18:1)	0.187731958779945	0.0745620597526441	1.57205060701102	0.133027081707829	0.170542341030921	-6.2107291118715	0.168428039142617	-0.0193039196373284	PC	PC	1
PC(16:0/18:2)	PC(16:0/18:2)	PC(16:0/18:2)	combined	PC(16:0/18:2)	0.0422480435785769	0.107214678562573	0.347068601754864	0.732489590564859	0.772928162691401	-7.36556333999335	0.128338700351861	0.0860906567732842	PC	PC	1
PC(16:0/18:3)	PC(16:0/18:3)	PC(16:0/18:3)	combined	PC(16:0/18:3)	-0.0647871513158942	0.17713224358656	-0.55429571554193	0.586071117398872	0.635162125943881	-7.26855328291327	0.209525819244507	0.144738667928613	PC	PC	1
PC(16:0/18:4)	PC(16:0/18:4)	PC(16:0/18:4)	combined	PC(16:0/18:4)	-0.19104815857152	0.515705243149671	-1.29550677009255	0.211211130549653	0.258751181346471	-6.58496255024754	0.611229322435431	0.420181163863911	PC	PC	1
PC(16:0/20:1)	PC(16:0/20:1)	PC(16:0/20:1)	combined	PC(16:0/20:1)	0.0171174914175984	0.211107209218572	0.141782694839579	0.88879714335932	0.906034421291137	-7.41809095777094	0.219665954927372	0.202548463509773	PC	PC	1
PC(16:0/20:2)	PC(16:0/20:2)	PC(16:0/20:2)	combined	PC(16:0/20:2)	-0.551792846238691	0.196317467450803	-4.55248301013228	2.3608081690698e-4	6.0716809485863e-4	-0.153986571331959	0.472213890570148	-0.0795789556685426	PC	PC	1
PC(16:0/20:3)	PC(16:0/20:3)	PC(16:0/20:3)	combined	PC(16:0/20:3)	-0.560136082264006	0.136525953226926	-4.60986863435899	2.0781085479931e-4	5.4565532241275e-4	-0.0256428923741421	0.41659399435893	-0.143542087905077	PC	PC	1
PC(16:0/20:4)	PC(16:0/20:4)	PC(16:0/20:4)	combined	PC(16:0/20:4)	-0.339824156801174	0.244506465418099	-2.72730534382814	0.013664376759838	0.021972735860466	-4.1500185539071	0.414418543818687	0.0745943870175123	PC	PC	1
PC(16:0/20:5)	PC(16:0/20:5)	PC(16:0/20:5)	combined	PC(16:0/20:5)	-0.214361681352354	0.189225471538106	-1.68042097523091	0.10982392781244	0.143642182410982	-6.04896378526549	0.296406312214283	0.082044630861929	PC	PC	1
PC(16:0/22:1)	PC(16:0/22:1)	PC(16:0/22:1)	combined	PC(16:0/22:1)	0.80377403736789	0.527742739781642	5.96684352575627	1.114735200061e-5	4.422133505905e-5	2.93999111059421	0.929629758465587	0.125855721097696	PC	PC	1
PC(16:0/22:2)	PC(16:0/22:2)	PC(16:0/22:2)	combined	PC(16:0/22:2)	-0.099889051073121	0.340029683657846	-0.797903525950544	0.435134239864256	0.493856809346611	-7.09982424961674	0.389974209194407	0.290085158121286	PC	PC	1
PC(16:0/22:4)	PC(16:0/22:4)	PC(16:0/22:4)	combined	PC(16:0/22:4)	-0.34401230093634	0.243571654834058	-2.51831942211866	0.0212740238265511	0.0324120544169012	-4.56827921202507	0.415577805302228	0.0715655043658883	PC	PC	1
PC(16:0/22:5)	PC(16:0/22:5)	PC(16:0/22:5)	combined	PC(16:0/22:5)	-0.345627944773664	0.146722747274759	-2.75373806264115	0.0129115724708695	0.0208819854769255	-4.09608380590254	0.319536719661591	-0.0260912251120727	PC	PC	1
PC(16:0/22:6)	PC(16:0/22:6)	PC(16:0/22:6)	combined	PC(16:0/22:6)	-0.301599131116837	0.0586763430732469	-2.34391824604277	0.0305261744249266	0.0454380755599349	-4.90481776810267	0.209475908631665	-0.0921232224851717	PC	PC	1
PC(17:0/14:1)	PC(17:0/14:1)	PC(17:0/14:1)	combined	PC(17:0/14:1)	-0.45727740844566	0.292064166772633	-3.13562763070575	0.00561815781667387	0.00988466678624001	-3.29557126643762	0.520702870995463	0.0634254625498029	PC	PC	1
PC(17:0/16:1)	PC(17:0/16:1)	PC(17:0/16:1)	combined	PC(17:0/16:1)	-0.235375175996896	0.19971605569612	-2.03082252981474	0.0570234006301735	0.0795301491376052	-5.47467778969148	0.317403643694568	0.0820284676976719	PC	PC	1
PC(17:0/18:1)	PC(17:0/18:1)	PC(17:0/18:1)	combined	PC(17:0/18:1)	0.0469530701853701	0.246371879227763	0.407921089646349	0.688053130138849	0.733400104495275	-7.34161129473546	0.269848414320448	0.222895344135078	PC	PC	1
PC(17:0/18:2)	PC(17:0/18:2)	PC(17:0/18:2)	combined	PC(17:0/18:2)	-0.161641181325102	0.306658167963383	-1.38417152113387	0.182915244859994	0.226890443845509	-6.47129929265231	0.387478758625934	0.225837577300832	PC	PC	1
PC(17:0/20:3)	PC(17:0/20:3)	PC(17:0/20:3)	combined	PC(17:0/20:3)	-0.735294292529161	0.407004504201898	-6.48105848497704	3.8949568314e-6	1.829976924699e-5	4.01288678974117	0.774651650466478	0.0393573579373174	PC	PC	1
PC(17:0/20:4)	PC(17:0/20:4)	PC(17:0/20:4)	combined	PC(17:0/20:4)	-0.373061715813469	0.411949628319177	-3.03038757793209	0.00708167540007673	0.012007437523114	-3.51974871982395	0.598480486225911	0.225418770412442	PC	PC	1
PC(17:0/20:5)	PC(17:0/20:5)	PC(17:0/20:5)	combined	PC(17:0/20:5)	-1.2498853979404	0.945419172267894	-8.9040185475261	4.41598362868412e-8	4.51639000754436e-7	8.5981182580536	1.5703618712381	0.320476473297692	PC	PC	1
PC(17:0/22:5)	PC(17:0/22:5)	PC(17:0/22:5)	combined	PC(17:0/22:5)	-0.356751306839727	0.553297712181168	-2.93007525859711	0.00881758799585789	0.0146264132238984	-3.73105889092293	0.731673365601031	0.374922058761305	PC	PC	1
PC(17:0/22:6)	PC(17:0/22:6)	PC(17:0/22:6)	combined	PC(17:0/22:6)	-0.695183170673572	0.437637479447367	-5.54615898866543	2.701853140727e-5	9.879384745007e-5	2.03892226701719	0.785229064784153	0.0900458941105805	PC	PC	1
PC(18:0/12:0)	PC(18:0/12:0)	PC(18:0/12:0)	combined	PC(18:0/12:0)	0.035234769288235	0.257171052964109	0.297166133316959	0.7696784182027	0.805098942423471	-7.38235952591134	0.274788437608227	0.239553668319992	PC	PC	1
PC(18:0/14:0)	PC(18:0/14:0)	PC(18:0/14:0)	combined	PC(18:0/14:0)	0.202568973070619	0.266801988287387	1.68251287961988	0.109412357347695	0.143550378361017	-6.04576272675382	0.368086474822697	0.165517501752078	PC	PC	1
PC(18:0/14:1)	PC(18:0/14:1)	PC(18:0/14:1)	combined	PC(18:0/14:1)	0.0571357238182168	-0.0213445081565637	0.436415571124191	0.667628275656974	0.715255260926771	-7.3290921343292	0.00722335375254466	-0.0499123700656721	PC	PC	1
PC(18:0/16:1)	PC(18:0/16:1)	PC(18:0/16:1)	combined	PC(18:0/16:1)	0.523430301868763	0.225786424352401	4.40068458173579	3.3114824008551e-4	8.1194072860617e-4	-0.493969481117931	0.487501575286783	-0.0359287265819803	PC	PC	1
PC(18:0/18:0)	PC(18:0/18:0)	PC(18:0/18:0)	combined	PC(18:0/18:0)	0.483287449172557	0.315657230005862	4.0575987716819	7.1436284671469e-4	0.00162022585849965	-1.2631989241061	0.557300954592141	0.0740135054195837	PC	PC	1
PC(18:0/18:1)	PC(18:0/18:1)	PC(18:0/18:1)	combined	PC(18:0/18:1)	0.651143794572188	0.30540406266242	5.49515386681075	3.012367307506e-5	1.0826499596638e-4	1.92837369747631	0.630975959948514	-0.0201678346236741	PC	PC	1
PC(18:0/18:2)	PC(18:0/18:2)	PC(18:0/18:2)	combined	PC(18:0/18:2)	0.412801538029579	0.215228941634796	3.46814971625173	0.00268293649756833	0.00510486333587097	-2.57370520677753	0.421629710649585	0.00882817262000634	PC	PC	1
PC(18:0/18:3)	PC(18:0/18:3)	PC(18:0/18:3)	combined	PC(18:0/18:3)	0.270120426708038	0.366768381130936	2.18021061473058	0.0424959186405663	0.060988169926137	-5.20874229802511	0.501828594484955	0.231708167776917	PC	PC	1
PC(18:0/18:4)	PC(18:0/18:4)	PC(18:0/18:4)	combined	PC(18:0/18:4)	0.146400326139316	0.887967893418326	1.3045339899159	0.208181525266748	0.25559220839319	-6.5736739792307	0.961168056487984	0.814767730348668	PC	PC	1
PC(18:0/20:0)	PC(18:0/20:0)	PC(18:0/20:0)	combined	PC(18:0/20:0)	-0.666558669662918	0.0850354974805812	-5.32135311092105	4.373890603722e-5	1.4708243374016e-4	1.54974538919168	0.41831483231204	-0.248243837350878	PC	PC	1
PC(18:0/20:1)	PC(18:0/20:1)	PC(18:0/20:1)	combined	PC(18:0/20:1)	0.42527716465898	0.281258177517542	3.39253113206213	0.00317654380135184	0.00597645041820335	-2.73940106743334	0.493896759847033	0.0686195951880523	PC	PC	1
PC(18:0/20:2)	PC(18:0/20:2)	PC(18:0/20:2)	combined	PC(18:0/20:2)	-0.352488430101357	0.198838840371087	-2.87736137789203	0.00988805940901707	0.0162419100839519	-3.84108351725892	0.375083055421766	0.0225946253204087	PC	PC	1
PC(18:0/20:3)	PC(18:0/20:3)	PC(18:0/20:3)	combined	PC(18:0/20:3)	-0.43367096327711	0.173043043408993	-3.53571151453385	0.00230649888192097	0.00449245756794915	-2.4250373629635402	0.389878525047548	-0.0437924382295615	PC	PC	1
PC(18:0/20:4)	PC(18:0/20:4)	PC(18:0/20:4)	combined	PC(18:0/20:4)	-0.226578528462011	0.35740222617749	-1.80489541244931	0.0875328867604302	0.11684945677067	-5.85353081112429	0.470691490408496	0.244112961946485	PC	PC	1
PC(18:0/20:5)	PC(18:0/20:5)	PC(18:0/20:5)	combined	PC(18:0/20:5)	-0.0117963189898948	0.329378866087197	-0.0973581797574533	0.923497790945425	0.934691221894072	-7.42366849407504	0.335277025582145	0.32348070659225	PC	PC	1
PC(18:0/22:1)	PC(18:0/22:1)	PC(18:0/22:1)	combined	PC(18:0/22:1)	1.10367713850526	0.755925022626962	8.77144471394764	5.53228386520021e-8	5.53886991742068e-7	8.36733448770538	1.30776359187959	0.204086453374334	PC	PC	1
PC(18:0/22:2)	PC(18:0/22:2)	PC(18:0/22:2)	combined	PC(18:0/22:2)	0.127271193599367	0.557472025542521	0.940555575486733	0.359153976692764	0.41719405303676	-6.97472375334562	0.621107622342205	0.493836428742838	PC	PC	1
PC(18:0/22:4)	PC(18:0/22:4)	PC(18:0/22:4)	combined	PC(18:0/22:4)	0.0414404266999332	0.249354342184071	0.318797846539979	0.753481083456155	0.792026086519579	-7.37539465543626	0.270074555534038	0.228634128834105	PC	PC	1
PC(18:0/22:5)	PC(18:0/22:5)	PC(18:0/22:5)	combined	PC(18:0/22:5)	-0.110127727917319	0.168348271746113	-0.865311751742807	0.398042982096257	0.457314409758131	-7.0430664239947	0.223412135704772	0.113284407787454	PC	PC	1
PC(18:0/22:6)	PC(18:0/22:6)	PC(18:0/22:6)	combined	PC(18:0/22:6)	-0.303405165739762	0.131785962477179	-2.25317165504305	0.0367086756087662	0.0533195098220594	-5.07481990636538	0.283488545347061	-0.0199166203927019	PC	PC	1
PC(18:1/14:1)	PC(18:1/14:1)	PC(18:1/14:1)	combined	PC(18:1/14:1)	-0.814507198178015	-0.0661618735196596	-6.79890780796739	2.0694918073e-6	1.087776631215e-5	4.65916228164535	0.341091725569348	-0.473415472608667	PC	PC	1
PC(18:1/16:1)	PC(18:1/16:1)	PC(18:1/16:1)	combined	PC(18:1/16:1)	-0.247243135993114	0.173575631716344	-2.15010071418409	0.0451191656502281	0.0646426206334614	-5.26325854926328	0.297197199712901	0.0499540637197869	PC	PC	1
PC(18:1/18:1)	PC(18:1/18:1)	PC(18:1/18:1)	combined	PC(18:1/18:1)	0.0162802770835308	0.168265402407392	0.140216861448249	0.890016750524283	0.906179282313465	-7.41832271806285	0.176405540949158	0.160125263865627	PC	PC	1
PC(18:1/18:2)	PC(18:1/18:2)	PC(18:1/18:2)	combined	PC(18:1/18:2)	-0.105500729387782	0.17853885557544	-0.889791115970453	0.385098524483064	0.444263181193769	-7.02140463197308	0.231289220269331	0.125788490881548	PC	PC	1
PC(18:1/18:3)	PC(18:1/18:3)	PC(18:1/18:3)	combined	PC(18:1/18:3)	-0.140420964211484	0.25322860654875	-1.18727334735177	0.250266889470322	0.300248864542854	-6.71515971325483	0.323439088654492	0.183018124443007	PC	PC	1
PC(18:1/18:4)	PC(18:1/18:4)	PC(18:1/18:4)	combined	PC(18:1/18:4)	-1.26763573919246	1.06344164343018	-10.1639704990462	5.754654764130141e-9	9.13144274836499e-8	10.6830590530689	1.6972595130264	0.429623773833947	PC	PC	1
PC(18:1/20:1)	PC(18:1/20:1)	PC(18:1/20:1)	combined	PC(18:1/20:1)	0.096840233408934	0.213772666414282	0.805898857591761	0.430624668949653	0.489399117008997	-7.0933156346089	0.262192783118749	0.165352549709815	PC	PC	1
PC(18:1/20:2)	PC(18:1/20:2)	PC(18:1/20:2)	combined	PC(18:1/20:2)	-0.552896083397619	0.221315350392912	-4.55366656263367	2.3546007831895e-4	6.0716809485863e-4	-0.151338352785528	0.497763392091721	-0.0551326913058975	PC	PC	1
PC(18:1/20:3)	PC(18:1/20:3)	PC(18:1/20:3)	combined	PC(18:1/20:3)	-0.732032500736362	0.222832761871724	-6.28857365959484	5.75014816554e-6	2.531871522104e-5	3.61514097653731	0.588849012239905	-0.143183488496456	PC	PC	1
PC(18:1/20:4)	PC(18:1/20:4)	PC(18:1/20:4)	combined	PC(18:1/20:4)	-0.483320081538365	0.346947461173482	-4.01991691436431	7.7747287771543e-4	0.00173897523978373	-1.34759455253526	0.588607501942664	0.1052874204043	PC	PC	1
PC(18:1/20:5)	PC(18:1/20:5)	PC(18:1/20:5)	combined	PC(18:1/20:5)	-0.273966228910967	0.337536293977825	-2.27884870475737	0.0348511268739478	0.0512409050716611	-5.02709413582612	0.474519408433308	0.200553179522341	PC	PC	1
PC(18:1/22:1)	PC(18:1/22:1)	PC(18:1/22:1)	combined	PC(18:1/22:1)	0.478076939768038	0.462276118839353	3.52754623024591	0.00234905921830974	0.0045624914609665	-2.44303399856125	0.701314588723372	0.223237648955334	PC	PC	1
PC(18:1/22:2)	PC(18:1/22:2)	PC(18:1/22:2)	combined	PC(18:1/22:2)	-0.204241857956929	0.542332916188669	-1.61414396961102	0.123565316750124	0.159384097219102	-6.14885455922707	0.644453845167134	0.440211987210204	PC	PC	1
PC(18:1/22:4)	PC(18:1/22:4)	PC(18:1/22:4)	combined	PC(18:1/22:4)	-0.329983898331632	0.344173984207543	-2.57048888240972	0.0190663043011393	0.0296391162980743	-4.46530152177988	0.509165933373359	0.179182035041727	PC	PC	1
PC(18:1/22:5)	PC(18:1/22:5)	PC(18:1/22:5)	combined	PC(18:1/22:5)	-0.380247025621718	0.258586753187064	-3.00209038762212	0.00753460043457232	0.0126479021266973	-3.57960338314877	0.448710265997923	0.0684632403762049	PC	PC	1
PC(18:1/22:6)	PC(18:1/22:6)	PC(18:1/22:6)	combined	PC(18:1/22:6)	-0.247250350476058	0.207676556962123	-1.99541930126419	0.0610660391106779	0.0844679915988159	-5.53597447360099	0.331301732200152	0.0840513817240946	PC	PC	1
PC(18:2/14:1)	PC(18:2/14:1)	PC(18:2/14:1)	combined	PC(18:2/14:1)	-1.11317448372126	0.560106362531229	-7.92838217941155	2.44287150315298e-7	1.80215345101e-6	6.84619392586487	1.11669360439186	0.00351912067059723	PC	PC	1
PC(18:2/16:1)	PC(18:2/16:1)	PC(18:2/16:1)	combined	PC(18:2/16:1)	-0.481027581917577	0.203711635861864	-4.14429751214886	5.8799845952433e-4	0.00137027591597325	-1.0688907437305	0.444225426820653	-0.0368021550969251	PC	PC	1
PC(18:2/18:2)	PC(18:2/18:2)	PC(18:2/18:2)	combined	PC(18:2/18:2)	-0.461942593439427	0.239188109727055	-3.86273051443923	0.00110693752535436	0.00233903130357542	-1.69906247850209	0.470159406446769	0.00821681300734187	PC	PC	1
PC(18:2/18:3)	PC(18:2/18:3)	PC(18:2/18:3)	combined	PC(18:2/18:3)	-0.435945200509002	0.400264141639798	-3.70535691286092	0.0015765315817487	0.0032259441855247	-2.04955148542534	0.618236741894299	0.182291541385297	PC	PC	1
PC(18:2/20:1)	PC(18:2/20:1)	PC(18:2/20:1)	combined	PC(18:2/20:1)	-0.179591887562964	0.189351932118463	-1.34952886866849	0.193587570930771	0.238720157115511	-6.51644335312619	0.279147875899945	0.0995559883369812	PC	PC	1
PC(18:2/20:2)	PC(18:2/20:2)	PC(18:2/20:2)	combined	PC(18:2/20:2)	-0.670040300692756	0.271283615463633	-5.21236987154764	5.535574685549e-5	1.7905455040566e-4	1.31088612208529	0.606303765810012	-0.0637365348827447	PC	PC	1
PC(18:2/20:3)	PC(18:2/20:3)	PC(18:2/20:3)	combined	PC(18:2/20:3)	-0.773015790183231	0.326989534285449	-6.7315572328946	2.36354540529e-6	1.201743527902e-5	4.52333023207562	0.713497429377065	-0.0595183608061666	PC	PC	1
PC(18:2/20:4)	PC(18:2/20:4)	PC(18:2/20:4)	combined	PC(18:2/20:4)	-0.518427059054338	0.350138305689797	-3.81779322364628	0.00122458978034929	0.00258115289542293	-1.79931352183497	0.609351835216966	0.0909247761626285	PC	PC	1
PC(18:2/20:5)	PC(18:2/20:5)	PC(18:2/20:5)	combined	PC(18:2/20:5)	-0.680962775564255	0.492768687145562	-5.27012191273505	4.885242958965e-5	1.6111722856823e-4	1.43759362509174	0.83325007492769	0.152287299363434	PC	PC	1
PC(18:2/22:1)	PC(18:2/22:1)	PC(18:2/22:1)	combined	PC(18:2/22:1)	-0.0336082593649878	0.672797091552593	-0.247922009139899	0.806948645741222	0.83576824023198	-7.39640585805468	0.689601221235086	0.655992961870099	PC	PC	1
PC(18:2/22:2)	PC(18:2/22:2)	PC(18:2/22:2)	combined	PC(18:2/22:2)	-2.06631857527245	1.63582873751836	-15.3258808245314	6.64516984162633e-12	1.3971469592019301e-9	17.541629078431	2.66898802515458	0.602669449882132	PC	PC	1
PC(18:2/22:4)	PC(18:2/22:4)	PC(18:2/22:4)	combined	PC(18:2/22:4)	-0.430172698271757	0.688197296953734	-2.94585846326016	0.00851947130715347	0.0141598327456839	-3.69797556203767	0.903283646089612	0.473110947817855	PC	PC	1
PC(18:2/22:5)	PC(18:2/22:5)	PC(18:2/22:5)	combined	PC(18:2/22:5)	-0.930222540769403	0.459956938865088	-7.82959753010175	2.92480641309921e-7	2.10236084907e-6	6.66178481797201	0.925068209249789	-0.00515433151961345	PC	PC	1
PC(18:2/22:6)	PC(18:2/22:6)	PC(18:2/22:6)	combined	PC(18:2/22:6)	-0.720738224154928	0.339447056892069	-5.45583200159851	3.2765819951e-5	1.1434047543067e-4	1.84296795805163	0.699816168969533	-0.0209220551853956	PC	PC	1
PC(20:0/14:1)	PC(20:0/14:1)	PC(20:0/14:1)	combined	PC(20:0/14:1)	-0.494874323162374	0.328372175256705	-4.05735827999382	7.147488626675e-4	0.00162022585849965	-1.26373767773631	0.575809336837892	0.080935013675518	PC	PC	1
PC(20:0/16:1)	PC(20:0/16:1)	PC(20:0/16:1)	combined	PC(20:0/16:1)	0.219976997238896	0.301521962102524	1.85986639782808	0.0790169624833092	0.107703833790054	-5.76411514296072	0.411510460721972	0.191533463483076	PC	PC	1
PC(20:0/18:1)	PC(20:0/18:1)	PC(20:0/18:1)	combined	PC(20:0/18:1)	0.514840867814769	0.321879969500479	4.13153331739374	6.0508693235167e-4	0.00139978424837061	-1.0975066115158	0.579300403407863	0.0644595355930947	PC	PC	1
PC(20:0/18:2)	PC(20:0/18:2)	PC(20:0/18:2)	combined	PC(20:0/18:2)	0.189379077801444	0.332174159634179	1.28844698754549	0.213604426935157	0.2603497435543	-6.59374538864362	0.4268636985349	0.237484620733457	PC	PC	1
PC(20:0/18:3)	PC(20:0/18:3)	PC(20:0/18:3)	combined	PC(20:0/18:3)	-1.01357846953875	1.13710742530266	-8.19111439462387	1.52276993041012e-7	1.23139376103e-6	7.3303010366503	1.64389666007203	0.630318190533286	PC	PC	1
PC(20:0/20:2)	PC(20:0/20:2)	PC(20:0/20:2)	combined	PC(20:0/20:2)	-0.665803955139959	0.554945192569824	-5.23787668018964	5.238078100282e-5	1.7074510396657e-4	1.36688388560817	0.887847170139804	0.222043214999845	PC	PC	1
PC(20:0/20:3)	PC(20:0/20:3)	PC(20:0/20:3)	combined	PC(20:0/20:3)	-0.412256333988405	0.376804793491892	-3.27103816785236	0.00416297320076147	0.0075944912404347	-3.0038434340244	0.582932960486095	0.17067662649769	PC	PC	1
PC(20:0/20:4)	PC(20:0/20:4)	PC(20:0/20:4)	combined	PC(20:0/20:4)	-0.338199109285988	0.395992096168265	-2.47893500021459	0.023098045664612	0.0349378712301056	-4.64534246670432	0.565091650811259	0.226892541525271	PC	PC	1
PE(14:0/16:1)	PE(14:0/16:1)	PE(14:0/16:1)	combined	PE(14:0/16:1)	-0.480942714955611	0.563054093138507	-3.00338314250563	0.00751330944979786	0.01263738649456	-3.57687302983358	0.803525450616312	0.322582735660702	PE	PE	1
PE(14:0/18:1)	PE(14:0/18:1)	PE(14:0/18:1)	combined	PE(14:0/18:1)	-0.278395142084074	0.474349678068644	-1.84628434923309	0.0810503581803489	0.110118499563285	-5.78637919537304	0.613547249110682	0.335152107026607	PE	PE	1
PE(14:0/18:2)	PE(14:0/18:2)	PE(14:0/18:2)	combined	PE(14:0/18:2)	-0.378704717304556	0.617036591177697	-2.69126694310935	0.0147585721794174	0.0235968806138594	-4.22319900525404	0.806388949829975	0.427684232525419	PE	PE	1
PE(14:0/20:1)	PE(14:0/20:1)	PE(14:0/20:1)	combined	PE(14:0/20:1)	-0.565059046413115	0.806972439216381	-3.47907028103057	0.00261821438742424	0.00499301201774101	-2.54971300538941	1.08950196242294	0.524442916009823	PE	PE	1
PE(14:0/20:2)	PE(14:0/20:2)	PE(14:0/20:2)	combined	PE(14:0/20:2)	-0.799383343606177	0.777459504675053	-5.37175044537925	3.924214542576e-5	1.3415709066288e-4	1.65983569516171	1.17715117647814	0.377767832871965	PE	PE	1
PE(14:0/20:3)	PE(14:0/20:3)	PE(14:0/20:3)	combined	PE(14:0/20:3)	-0.38117778834105	0.430396795243409	-2.74334294073604	0.0132027669969357	0.0213119521006198	-4.11732038281593	0.620985689413934	0.239807901072884	PE	PE	1
PE(14:0/20:4)	PE(14:0/20:4)	PE(14:0/20:4)	combined	PE(14:0/20:4)	-0.421501783522042	0.283547607004614	-3.4923173240485	0.00254177250972012	0.00486931817921326	-2.52058935176979	0.494298498765635	0.0727967152435928	PE	PE	1
PE(14:0/22:6)	PE(14:0/22:6)	PE(14:0/22:6)	combined	PE(14:0/22:6)	-0.32783823838788	0.603912743560635	-2.51412847000684	0.0214614683634286	0.0326385079451056	-4.57650779011039	0.767831862754575	0.439993624366694	PE	PE	1
PE(15:0/16:1)	PE(15:0/16:1)	PE(15:0/16:1)	combined	PE(15:0/16:1)	-0.766127984292017	0.503491602067201	-5.41070740183428	3.609248781272e-5	1.2389298877756e-4	1.744770364539	0.88655559421321	0.120427609921193	PE	PE	1
PE(15:0/18:1)	PE(15:0/18:1)	PE(15:0/18:1)	combined	PE(15:0/18:1)	-0.277125821979823	0.203313114779789	-2.31890345387307	0.0321262498938928	0.0475672115506405	-4.95204701836076	0.341876025769701	0.0647502037898773	PE	PE	1
PE(15:0/20:4)	PE(15:0/20:4)	PE(15:0/20:4)	combined	PE(15:0/20:4)	-0.235405914968717	0.383737788675769	-1.84134205256172	0.0818016159343098	0.110781254429556	-5.7944530025467	0.501440746160127	0.26603483119141	PE	PE	1
PE(15:0/22:2)	PE(15:0/22:2)	PE(15:0/22:2)	combined	PE(15:0/22:2)	-0.122810230505897	0.955785556218972	-0.820513509287516	0.422457922286292	0.481418851819474	-7.08126248218834	1.01719067147192	0.894380440966024	PE	PE	1
PE(15:0/22:4)	PE(15:0/22:4)	PE(15:0/22:4)	combined	PE(15:0/22:4)	-0.928303775050545	0.485907463285726	-6.62251552577296	2.9345804806e-6	1.42657929722e-5	4.30214502418713	0.950059350810998	0.021755575760453	PE	PE	1
PE(15:0/22:5)	PE(15:0/22:5)	PE(15:0/22:5)	combined	PE(15:0/22:5)	-0.488818264797936	0.235174242810322	-3.94937124539624	9.1104572500591e-4	0.00198494677391186	-1.50546688773803	0.47958337520929	-0.00923488958864566	PE	PE	1
PE(15:0/22:6)	PE(15:0/22:6)	PE(15:0/22:6)	combined	PE(15:0/22:6)	-0.680763383434342	0.416934689354162	-5.06524506728223	7.622730993442e-5	2.3396776516369e-4	0.986827280418368	0.757316381071333	0.0765529976369904	PE	PE	1
PE(16:0/14:0)	PE(16:0/14:0)	PE(16:0/14:0)	combined	PE(16:0/14:0)	-0.550672383090316	0.558765980357905	-3.59662677877034	0.00201219740606691	0.00399611387087112	-2.29054243876788	0.834102171903063	0.283429788812747	PE	PE	1
PE(16:0/14:1)	PE(16:0/14:1)	PE(16:0/14:1)	combined	PE(16:0/14:1)	-0.49801532115096	0.174895888657512	-2.85398998006882	0.0104017971874725	0.0170192829468178	-3.88962576756426	0.423903549232992	-0.0741117719179677	PE	PE	1
PE(16:0/15:0)	PE(16:0/15:0)	PE(16:0/15:0)	combined	PE(16:0/15:0)	-0.245849688007275	0.309125553262514	-1.74692787537664	0.0973710182300999	0.129366550286752	-5.94578419935303	0.432050397266151	0.186200709258876	PE	PE	1
PE(16:0/16:0)	PE(16:0/16:0)	PE(16:0/16:0)	combined	PE(16:0/16:0)	-0.203553141990232	0.310692757650816	-1.56459408444621	0.134765017873491	0.172245258406696	-6.22156024015724	0.412469328645932	0.208916186655699	PE	PE	1
PE(16:0/16:1)	PE(16:0/16:1)	PE(16:0/16:1)	combined	PE(16:0/16:1)	-0.0740958911849574	0.190169975868533	-0.581900803612841	0.567716485660749	0.620870694981392	-7.25235925651497	0.227217921461011	0.153122030276054	PE	PE	1
PE(16:0/17:0)	PE(16:0/17:0)	PE(16:0/17:0)	combined	PE(16:0/17:0)	0.102172321783021	0.0977310961686179	0.806455611715953	0.430311743013212	0.489399117008997	-7.09286015624424	0.148817257060128	0.0466449352771074	PE	PE	1
PE(16:0/18:1)	PE(16:0/18:1)	PE(16:0/18:1)	combined	PE(16:0/18:1)	0.0744809680271791	0.291911241780996	0.568331220912441	0.576701627862896	0.626954371722632	-7.26041452886144	0.329151725794585	0.254670757767406	PE	PE	1
PE(16:0/18:2)	PE(16:0/18:2)	PE(16:0/18:2)	combined	PE(16:0/18:2)	0.0161349034516266	0.209715263144573	0.129957394350036	0.898014553643025	0.912113815958676	-7.41977768106975	0.217782714870386	0.20164781141876	PE	PE	1
PE(16:0/18:3)	PE(16:0/18:3)	PE(16:0/18:3)	combined	PE(16:0/18:3)	0.178043872523299	0.296775742450118	1.19302690562519	0.248061286816023	0.298881865633632	-6.70848139177507	0.385797678711768	0.207753806188468	PE	PE	1
PE(16:0/20:1)	PE(16:0/20:1)	PE(16:0/20:1)	combined	PE(16:0/20:1)	-0.0108549025035024	0.491134893944296	-0.0821783771863848	0.935394897768015	0.942116298231019	-7.4250998359029	0.496562345196048	0.485707442692545	PE	PE	1
PE(16:0/20:2)	PE(16:0/20:2)	PE(16:0/20:2)	combined	PE(16:0/20:2)	-0.226714517202686	0.350262803101932	-1.86230642968129	0.0786564583489563	0.107386495895247	-5.76010358364173	0.463620061703276	0.236905544500589	PE	PE	1
PE(16:0/20:3)	PE(16:0/20:3)	PE(16:0/20:3)	combined	PE(16:0/20:3)	0.0300112565940094	0.241058576580509	0.236368453851747	0.815765887982698	0.841790321218956	-7.3993363948234	0.256064204877513	0.226052948283504	PE	PE	1
PE(16:0/20:4)	PE(16:0/20:4)	PE(16:0/20:4)	combined	PE(16:0/20:4)	-0.101958358970927	0.2601857746185	-0.865990146265259	0.397680464611697	0.457314409758131	-7.04247360333782	0.311164954103963	0.209206595133036	PE	PE	1
PE(16:0/20:5)	PE(16:0/20:5)	PE(16:0/20:5)	combined	PE(16:0/20:5)	0.33516829746501	-0.0483337145272809	2.67285589836606	0.0153493368195446	0.0244484701993126	-4.26042319801062	0.119250434205224	-0.215917863259786	PE	PE	1
PE(16:0/22:1)	PE(16:0/22:1)	PE(16:0/22:1)	combined	PE(16:0/22:1)	0.210398708314033	0.794706062712049	1.43522029562397	0.168055497788206	0.210006944487193	-6.40309455234661	0.899905416869065	0.689506708555032	PE	PE	1
PE(16:0/22:2)	PE(16:0/22:2)	PE(16:0/22:2)	combined	PE(16:0/22:2)	-0.251565474988503	0.643259001298913	-2.01368281340498	0.0589494937231288	0.0816746692275969	-5.50443895142443	0.769041738793164	0.517476263804661	PE	PE	1
PE(16:0/22:4)	PE(16:0/22:4)	PE(16:0/22:4)	combined	PE(16:0/22:4)	-0.0086206751244805	0.533925448673935	-0.0724324976924497	0.943041622234125	0.948681823324042	-7.42589130811546	0.538235786236175	0.529615111111695	PE	PE	1
PE(16:0/22:5)	PE(16:0/22:5)	PE(16:0/22:5)	combined	PE(16:0/22:5)	-0.123588560348604	0.314563068719688	-0.761450331054659	0.456066215093969	0.513456073485981	-7.12872985943473	0.376357348893991	0.252768788545386	PE	PE	1
PE(16:0/22:6)	PE(16:0/22:6)	PE(16:0/22:6)	combined	PE(16:0/22:6)	-0.241576961693471	0.173264038095578	-2.11593672360875	0.048274010554597	0.0685784508047568	-5.32456603761037	0.294052518942313	0.0524755572488425	PE	PE	1
PE(17:0/16:1)	PE(17:0/16:1)	PE(17:0/16:1)	combined	PE(17:0/16:1)	-0.151992380770088	0.128989446636093	-1.35021774245524	0.193370619114529	0.238720157115511	-6.51555476035191	0.204985637021137	0.0529932562510496	PE	PE	1
PE(17:0/18:1)	PE(17:0/18:1)	PE(17:0/18:1)	combined	PE(17:0/18:1)	0.227071636757253	0.162577388917075	2.020022170166	0.0582303867561409	0.0810790650031697	-5.4934500233418	0.276113207295702	0.0490415705384487	PE	PE	1
PE(17:0/18:2)	PE(17:0/18:2)	PE(17:0/18:2)	combined	PE(17:0/18:2)	-0.130375184929372	0.260700494737107	-1.04992018732449	0.307390430075704	0.362574125797569	-6.86623897835631	0.325888087201793	0.195512902272421	PE	PE	1
PE(17:0/20:2)	PE(17:0/20:2)	PE(17:0/20:2)	combined	PE(17:0/20:2)	-0.188187188701799	0.467437873579161	-1.6617042873656	0.113565619696149	0.147846263412478	-6.07747414195009	0.56153146793006	0.373344279228261	PE	PE	1
PE(17:0/20:3)	PE(17:0/20:3)	PE(17:0/20:3)	combined	PE(17:0/20:3)	0.0351314491876291	0.35279283937573	0.303451465292437	0.764960487841142	0.801160361487422	-7.38038571326514	0.370358563969544	0.335227114781915	PE	PE	1
PE(17:0/20:4)	PE(17:0/20:4)	PE(17:0/20:4)	combined	PE(17:0/20:4)	-0.0376243544093443	0.0874735026563071	-0.331079686870924	0.744336218252766	0.784444560840321	-7.37122490496424	0.106285679860979	0.0686613254516349	PE	PE	1
PE(17:0/20:5)	PE(17:0/20:5)	PE(17:0/20:5)	combined	PE(17:0/20:5)	0.0687957875816183	0.340095330468025	0.560744894243328	0.581756426997961	0.631299554974562	-7.26483802021125	0.374493224258834	0.305697436677215	PE	PE	1
PE(17:0/22:1)	PE(17:0/22:1)	PE(17:0/22:1)	combined	PE(17:0/22:1)	-0.206941881242297	0.937015297636211	-1.63498691276784	0.11909473583762	0.154327693127024	-6.11776251294399	1.04048623825736	0.833544357015063	PE	PE	1
PE(17:0/22:2)	PE(17:0/22:2)	PE(17:0/22:2)	combined	PE(17:0/22:2)	0.016430967809357402	0.426839170675761	0.131041135011979	0.89716917366114	0.912113815958676	-7.41962919826987	0.435054654580439	0.418623686771082	PE	PE	1
PE(17:0/22:4)	PE(17:0/22:4)	PE(17:0/22:4)	combined	PE(17:0/22:4)	-0.0416053705017375	0.350228070154831	-0.351832223893579	0.728973245754495	0.771152829785573	-7.36382562550629	0.3710307554057	0.329425384903962	PE	PE	1
PE(17:0/22:5)	PE(17:0/22:5)	PE(17:0/22:5)	combined	PE(17:0/22:5)	-0.312677104853698	0.285248184672949	-2.69561103906679	0.0146223757921839	0.0234236534118603	-4.2143998352185	0.441586737099798	0.1289096322461	PE	PE	1
PE(17:0/22:6)	PE(17:0/22:6)	PE(17:0/22:6)	combined	PE(17:0/22:6)	-0.292054506784246	0.188299330457894	-2.66225817029621	0.0156995363116089	0.0248182519512465	-4.2817995259813	0.334326583850017	0.0422720770657709	PE	PE	1
PE(18:0/14:0)	PE(18:0/14:0)	PE(18:0/14:0)	combined	PE(18:0/14:0)	0.19140096894192	0.459223854908337	1.50229578532204	0.150039480436177	0.190034944347628	-6.3105013158117496	0.554924339379297	0.363523370437377	PE	PE	1
PE(18:0/14:1)	PE(18:0/14:1)	PE(18:0/14:1)	combined	PE(18:0/14:1)	-0.15992953265754	0.265801372536813	-1.03700812150346	0.313209014260535	0.368403889500853	-6.87960153131425	0.345766138865583	0.185836606208043	PE	PE	1
PE(18:0/15:0)	PE(18:0/15:0)	PE(18:0/15:0)	combined	PE(18:0/15:0)	0.0764781547136022	0.148838360450753	0.633250659769436	0.534385729575514	0.587475030814389	-7.22022346158321	0.187077437807554	0.110599283093952	PE	PE	1
PE(18:0/16:0)	PE(18:0/16:0)	PE(18:0/16:0)	combined	PE(18:0/16:0)	0.261913393182792	0.370633467392137	2.04101528164283	0.0559050321339658	0.0782298369794762	-5.4569037308276	0.501590163983533	0.239676770800741	PE	PE	1
PE(18:0/16:1)	PE(18:0/16:1)	PE(18:0/16:1)	combined	PE(18:0/16:1)	0.213752493091089	0.331446599050753	1.73432961581691	0.0996317042201832	0.13195317047114	-5.96555069697138	0.438322845596297	0.224570352505208	PE	PE	1
PE(18:0/17:0)	PE(18:0/17:0)	PE(18:0/17:0)	combined	PE(18:0/17:0)	0.16427884898241	0.236725478906607	1.4369809737112	0.167561003450572	0.20970060104454	-6.40070689220181	0.318864903397812	0.154586054415402	PE	PE	1
PE(18:0/18:0)	PE(18:0/18:0)	PE(18:0/18:0)	combined	PE(18:0/18:0)	-0.54423590892549	0.0468495094811849	-4.26193396616138	4.516695621125e-4	0.00107001155418765	-0.805089004764833	0.31896746394393	-0.22526844498156	PE	PE	1
PE(18:0/18:1)	PE(18:0/18:1)	PE(18:0/18:1)	combined	PE(18:0/18:1)	0.392864233722451	0.391733814876147	3.07806689677779	0.0063776677124071	0.0110135904438077	-3.41848262936227	0.588165931737373	0.195301698014922	PE	PE	1
PE(18:0/18:2)	PE(18:0/18:2)	PE(18:0/18:2)	combined	PE(18:0/18:2)	0.199057935339571	0.263595895039059	1.59981611190547	0.126720111273734	0.1627047535591	-6.17005418395816	0.363124862708845	0.164066927369274	PE	PE	1
PE(18:0/18:3)	PE(18:0/18:3)	PE(18:0/18:3)	combined	PE(18:0/18:3)	0.433501388687731	0.304869964471989	3.12072294266175	0.00580590761379706	0.0101302246954426	-3.32746442263064	0.521620658815855	0.0881192701281231	PE	PE	1
PE(18:0/18:4)	PE(18:0/18:4)	PE(18:0/18:4)	combined	PE(18:0/18:4)	0.137874225516099	0.534815738933915	1.07575395648123	0.295982663120042	0.350100449625816	-6.83906496586973	0.603752851691965	0.465878626175866	PE	PE	1
PE(18:0/20:1)	PE(18:0/20:1)	PE(18:0/20:1)	combined	PE(18:0/20:1)	0.0981623490618658	0.44020618731777	0.718414480139521	0.481552540354331	0.53926189938481	-7.16121931746892	0.489287361848703	0.391125012786837	PE	PE	1
PE(18:0/20:2)	PE(18:0/20:2)	PE(18:0/20:2)	combined	PE(18:0/20:2)	-0.0694050901096006	0.366589049874074	-0.580227477885867	0.568820550273488	0.621270237376628	-7.25336249321831	0.401291594928875	0.331886504819274	PE	PE	1
PE(18:0/20:3)	PE(18:0/20:3)	PE(18:0/20:3)	combined	PE(18:0/20:3)	0.0923725409675182	0.250194604450735	0.732888347578857	0.472888324485197	0.530973405730374	-7.1504911662246204	0.296380874934494	0.204008333966976	PE	PE	1
PE(18:0/20:4)	PE(18:0/20:4)	PE(18:0/20:4)	combined	PE(18:0/20:4)	-0.0427581420146415	0.245546380429674	-0.363261291325642	0.720561980159694	0.763214893342951	-7.35956117083712	0.266925451436995	0.224167309422353	PE	PE	1
PE(18:0/20:5)	PE(18:0/20:5)	PE(18:0/20:5)	combined	PE(18:0/20:5)	0.408431286206361	-0.0736624000821412	3.17351261895923	0.00516720537976766	0.00920682144996738	-3.2143027910027002	0.130553243021039	-0.277878043185322	PE	PE	1
PE(18:0/22:2)	PE(18:0/22:2)	PE(18:0/22:2)	combined	PE(18:0/22:2)	-0.0121876669779392	0.49459595113739	-0.0906134648409904	0.928781817015836	0.938496892352663	-7.42433432349573	0.500689784626359	0.48850211764842	PE	PE	1
PE(18:0/22:4)	PE(18:0/22:4)	PE(18:0/22:4)	combined	PE(18:0/22:4)	-0.0348859958481644	0.491222544336873	-0.286852098664211	0.77744037253905	0.811200190205137	-7.38550981554153	0.508665542260955	0.473779546412791	PE	PE	1
PE(18:0/22:5)	PE(18:0/22:5)	PE(18:0/22:5)	combined	PE(18:0/22:5)	0.045527309021149	0.275397293276129	0.27741303277895	0.784565037644197	0.817619822377658	-7.38829620574363	0.298160947786704	0.252633638765555	PE	PE	1
PE(18:0/22:6)	PE(18:0/22:6)	PE(18:0/22:6)	combined	PE(18:0/22:6)	0.0576489814079983	0.167068762248945	0.480905697628432	0.63626925248043	0.684274221657342	-7.30789283330669	0.195893252952944	0.138244271544946	PE	PE	1
PE(18:1/14:1)	PE(18:1/14:1)	PE(18:1/14:1)	combined	PE(18:1/14:1)	0.251697578384393	0.376137102229225	2.126966738636	0.0472341559771819	0.067303618436361	-5.30483718963097	0.501985891421421	0.250288313037028	PE	PE	1
PE(18:1/16:1)	PE(18:1/16:1)	PE(18:1/16:1)	combined	PE(18:1/16:1)	0.0376164985110942	0.353076143799295	0.316364834545436	0.755297171686923	0.792026086519579	-7.37620218205008	0.371884393054842	0.334267894543748	PE	PE	1
PE(18:1/18:1)	PE(18:1/18:1)	PE(18:1/18:1)	combined	PE(18:1/18:1)	0.147808265838569	0.479407131680815	1.22866750863557	0.234726123519023	0.285266863987715	-6.66649945357472	0.5533112646001	0.405502998761531	PE	PE	1
PE(18:1/18:2)	PE(18:1/18:2)	PE(18:1/18:2)	combined	PE(18:1/18:2)	0.00722388039383159	0.331519801736259	0.0622882464476989	0.951006948981472	0.954411508464699	-7.42660920685112	0.335131741933175	0.327907861539343	PE	PE	1
PE(18:1/18:3)	PE(18:1/18:3)	PE(18:1/18:3)	combined	PE(18:1/18:3)	0.138841929532698	0.300042720335616	1.01683402565028	0.322456554134841	0.377696325943456	-6.90018482961835	0.369463685101965	0.230621755569267	PE	PE	1
PE(18:1/18:4)	PE(18:1/18:4)	PE(18:1/18:4)	combined	PE(18:1/18:4)	-0.043663158773011	0.858701154275092	-0.348473650449083	0.731451794065324	0.77280271207153	-7.36505322485798	0.880532733661598	0.836869574888586	PE	PE	1
PE(18:1/20:1)	PE(18:1/20:1)	PE(18:1/20:1)	combined	PE(18:1/20:1)	-0.0105017112741823	0.532055087667891	-0.0855822080170015	0.932725696227649	0.940554329169607	-7.42479991424712	0.537305943304982	0.5268042320308	PE	PE	1
PE(18:1/20:2)	PE(18:1/20:2)	PE(18:1/20:2)	combined	PE(18:1/20:2)	-0.26071486654801	0.458455967804341	-2.21226349834633	0.039857437701262	0.0574142820348908	-5.15022101345856	0.588813401078346	0.328098534530335	PE	PE	1
PE(18:1/20:3)	PE(18:1/20:3)	PE(18:1/20:3)	combined	PE(18:1/20:3)	-0.0827472386410546	0.34482460560984	-0.67976881793879	0.505139189663708	0.559712857058206	-7.18887056752714	0.386198224930367	0.303450986289312	PE	PE	1
PE(18:1/20:4)	PE(18:1/20:4)	PE(18:1/20:4)	combined	PE(18:1/20:4)	-0.302731908249563	0.36387836821701	-2.66731610051573	0.0155314597272526	0.0246452030766404	-4.27160198567199	0.515244322341791	0.212512414092229	PE	PE	1
PE(18:1/20:5)	PE(18:1/20:5)	PE(18:1/20:5)	combined	PE(18:1/20:5)	0.148136972295358	0.038405827181377	1.20426441490752	0.243795982513111	0.29470880256923	-6.69535812267841	0.112474313329056	-0.0356626589663018	PE	PE	1
PE(18:1/22:0)	PE(18:1/22:0)	PE(18:1/22:0)	combined	PE(18:1/22:0)	0.122096192207004	0.342213071117074	0.938575993494225	0.360142910916483	0.41776577666312	-6.97658825834755	0.403261167220576	0.281164975013572	PE	PE	1
PE(18:1/22:1)	PE(18:1/22:1)	PE(18:1/22:1)	combined	PE(18:1/22:1)	0.0872410399251204	0.607572364136855	0.699265942998528	0.493157679139323	0.548605301793876	-7.17510133646994	0.651192884099415	0.563951844174295	PE	PE	1
PE(18:1/22:2)	PE(18:1/22:2)	PE(18:1/22:2)	combined	PE(18:1/22:2)	-0.228931255423524	0.654124677249185	-1.91494729863743	0.0712245082579067	0.0973980673900805	-5.67269592019028	0.768590304960947	0.539659049537423	PE	PE	1
PE(18:1/22:4)	PE(18:1/22:4)	PE(18:1/22:4)	combined	PE(18:1/22:4)	-0.240013437593057	0.642249088218175	-2.07941101634361	0.0518677003271849	0.0730665594223827	-5.38945103785557	0.762255807014703	0.522242369421646	PE	PE	1
PE(18:1/22:5)	PE(18:1/22:5)	PE(18:1/22:5)	combined	PE(18:1/22:5)	-0.191581011536152	0.381360227678006	-1.21516207601915	0.239713194402103	0.290488179383529	-6.68253157021507	0.477150733446082	0.28556972190993	PE	PE	1
PE(18:1/22:6)	PE(18:1/22:6)	PE(18:1/22:6)	combined	PE(18:1/22:6)	-0.378049413474469	0.217890318760481	-3.34651613857028	0.00351965353477837	0.00647708670185692	-2.83983014098139	0.406915025497716	0.0288656120232464	PE	PE	1
PE(18:2/14:1)	PE(18:2/14:1)	PE(18:2/14:1)	combined	PE(18:2/14:1)	0.182349239297455	0.4372349880988	1.45605901527884	0.162278442301352	0.204305643675804	-6.37468594731411	0.528409607747528	0.346060368450073	PE	PE	1
PE(18:2/16:1)	PE(18:2/16:1)	PE(18:2/16:1)	combined	PE(18:2/16:1)	-0.0209220080997558	0.198405633311517	-0.180067670894594	0.859073646189124	0.880001140615169	-7.41162584595916	0.208866637361394	0.187944629261639	PE	PE	1
PE(18:2/18:2)	PE(18:2/18:2)	PE(18:2/18:2)	combined	PE(18:2/18:2)	-0.167436403354512	0.275551830519406	-1.50486682283122	0.149381892691713	0.18965629019913	-6.30688617294159	0.359270032196662	0.19183362884215	PE	PE	1
PE(18:2/18:3)	PE(18:2/18:3)	PE(18:2/18:3)	combined	PE(18:2/18:3)	-0.272155675875815	0.475876722280117	-1.92367222532647	0.0700547512705323	0.0959544720171297	-5.65805128799483	0.611954560218025	0.33979888434221	PE	PE	1
PE(18:2/20:1)	PE(18:2/20:1)	PE(18:2/20:1)	combined	PE(18:2/20:1)	-0.259727872206048	0.514335714869244	-2.1101578822747	0.048827082758374	0.0692471780772218	-5.33487755923257	0.644199650972268	0.384471778766219	PE	PE	1
PE(18:2/20:2)	PE(18:2/20:2)	PE(18:2/20:2)	combined	PE(18:2/20:2)	-0.37003539387955803	0.484940552485051	-3.17439104814003	0.00515718035886752	0.00920682144996738	-3.2124150767547	0.66995824942483	0.299922855545271	PE	PE	1
PE(18:2/20:3)	PE(18:2/20:3)	PE(18:2/20:3)	combined	PE(18:2/20:3)	-0.174677215761896	0.354342917899496	-1.31257251198697	0.205512555243277	0.252684296724556	-6.56356706862309	0.441681525780444	0.267004310018547	PE	PE	1
PE(18:2/20:4)	PE(18:2/20:4)	PE(18:2/20:4)	combined	PE(18:2/20:4)	-0.452856731514135	0.328799976761094	-3.73344062749465	0.00148016026555209	0.00306604626435789	-1.98713716345548	0.555228342518162	0.102371611004027	PE	PE	1
PE(18:2/20:5)	PE(18:2/20:5)	PE(18:2/20:5)	combined	PE(18:2/20:5)	-0.137812799315914	0.0388892576365109	-1.06022007537623	0.302804867141461	0.357666984924113	-6.85547471345855	0.107795657294468	-0.0300171420214461	PE	PE	1
PE(18:2/22:1)	PE(18:2/22:1)	PE(18:2/22:1)	combined	PE(18:2/22:1)	-0.431699137344317	0.8417927735145	-3.12830981643335	0.00570958594159561	0.010024554857791	-3.31123568433208	1.05764234218666	0.625943204842341	PE	PE	1
PE(18:2/22:4)	PE(18:2/22:4)	PE(18:2/22:4)	combined	PE(18:2/22:4)	-0.576874319788893	0.612425421824882	-4.88846944140968	1.1227200986448e-4	3.2007037388486e-4	0.595287484777582	0.900862581719329	0.323988261930435	PE	PE	1
PE(18:2/22:5)	PE(18:2/22:5)	PE(18:2/22:5)	combined	PE(18:2/22:5)	-0.612368115844485	0.421671041072756	-3.96744473577292	8.7477766345044e-4	0.00192085643593166	-1.46503871492251	0.727855098994998	0.115486983150514	PE	PE	1
PE(18:2/22:6)	PE(18:2/22:6)	PE(18:2/22:6)	combined	PE(18:2/22:6)	-0.628201803650184	0.226022479514326	-5.41491893289809	3.576786923611e-5	1.2378920999002e-4	1.75394367209994	0.540123381339418	-0.0880784223107653	PE	PE	1
PE(O-16:0/16:0)	PE(O-16:0/16:0)	PE(O-16:0/16:0)	combined	PE(O-16:0/16:0)	-0.103092934878982	-0.0908296142189892	-0.85197043698365	0.405216045135869	0.464920455606092	-7.05463776048039	-0.0392831467794982	-0.14237608165848	PE	PE	1
PE(O-16:0/16:1)	PE(O-16:0/16:1)	PE(O-16:0/16:1)	combined	PE(O-16:0/16:1)	0.14199159663918	-0.0712782291170466	1.18449025138996	0.251339087689468	0.301105659183537	-6.71838020761716	-2.8243079745643e-4	-0.142274027436637	PE	PE	1
PE(O-16:0/18:0)	PE(O-16:0/18:0)	PE(O-16:0/18:0)	combined	PE(O-16:0/18:0)	0.401215383780472	0.233963666833624	3.21542035637417	0.00470953947936869	0.0084812049296554	-3.12408014375565	0.43457135872386	0.0333559749433883	PE	PE	1
PE(O-16:0/18:1)	PE(O-16:0/18:1)	PE(O-16:0/18:1)	combined	PE(O-16:0/18:1)	0.393036708715152	-0.0588528561177529	3.3832760456881	0.00324279777367964	0.00606042872814351	-2.75962586323545	0.137665498239823	-0.255371210475329	PE	PE	1
PE(O-16:0/18:2)	PE(O-16:0/18:2)	PE(O-16:0/18:2)	combined	PE(O-16:0/18:2)	0.644372901065841	0.0531983702745579	5.57907737128539	2.519065631318e-5	9.291816648856e-5	2.11012745588664	0.375384820807478	-0.268988080258363	PE	PE	1
PE(O-16:0/18:3)	PE(O-16:0/18:3)	PE(O-16:0/18:3)	combined	PE(O-16:0/18:3)	0.5389297909531	0.0792878417400052	3.35091058344503	0.00348537026001955	0.0064280622558694	-2.83025295094787	0.348752737216556	-0.190177053736545	PE	PE	1
PE(O-16:0/20:1)	PE(O-16:0/20:1)	PE(O-16:0/20:1)	combined	PE(O-16:0/20:1)	-0.202842071490606	-0.567033594740411	-1.62006685251492	0.122280708622299	0.15796939470254	-6.14004956596926	-0.465612558995108	-0.668454630485714	PE	PE	1
PE(O-16:0/20:2)	PE(O-16:0/20:2)	PE(O-16:0/20:2)	combined	PE(O-16:0/20:2)	-0.278629864368135	-0.230227426646149	-2.27215166483524	0.0353270543380839	0.0515799526012648	-5.03957106665743	-0.090912494462081	-0.369542358830216	PE	PE	1
PE(O-16:0/20:3)	PE(O-16:0/20:3)	PE(O-16:0/20:3)	combined	PE(O-16:0/20:3)	0.210307062974667	-0.143070867457919	1.68106617644113	0.109696846999597	0.143642182410982	-6.04797680108447	-0.0379173359705857	-0.248224398945253	PE	PE	1
PE(O-16:0/20:4)	PE(O-16:0/20:4)	PE(O-16:0/20:4)	combined	PE(O-16:0/20:4)	-0.266556891622127	-0.117577813649731	-2.32491098682523	0.0317350261915292	0.0470708236809102	-4.94072952466358	0.0157006321613329	-0.250856259460794	PE	PE	1
PE(O-16:0/20:5)	PE(O-16:0/20:5)	PE(O-16:0/20:5)	combined	PE(O-16:0/20:5)	-0.0498308070865762	-0.453466891747897	-0.401110914658215	0.692972150993439	0.736294403394439	-7.34448055998487	-0.428551488204609	-0.478382295291185	PE	PE	1
PE(O-16:0/22:1)	PE(O-16:0/22:1)	PE(O-16:0/22:1)	combined	PE(O-16:0/22:1)	-0.116938665569163	-0.401635533121407	-0.720358392888688	0.480383475382441	0.538670003728844	-7.15979022100535	-0.343166200336825	-0.460104865905988	PE	PE	1
PE(O-16:0/22:2)	PE(O-16:0/22:2)	PE(O-16:0/22:2)	combined	PE(O-16:0/22:2)	-0.86668451655989	-0.394475284290022	-6.39478248427842	4.63517952724e-6	2.095798915277e-5	3.83519346592408	0.0388669739899226	-0.827817542569968	PE	PE	1
PE(O-16:0/22:4)	PE(O-16:0/22:4)	PE(O-16:0/22:4)	combined	PE(O-16:0/22:4)	-0.902995437747942	-0.273473852183802	-7.84572654223391	2.83982359478452e-7	2.07677534192e-6	6.69198368523187	0.178023866690169	-0.724971571057773	PE	PE	1
PE(O-16:0/22:5)	PE(O-16:0/22:5)	PE(O-16:0/22:5)	combined	PE(O-16:0/22:5)	-0.641509972823093	-0.518985630961444	-4.30078689205153	4.1403372164086e-4	9.9202951538451e-4	-0.717953455852684	-0.198230644549897	-0.83974061737299	PE	PE	1
PE(O-16:0/22:6)	PE(O-16:0/22:6)	PE(O-16:0/22:6)	combined	PE(O-16:0/22:6)	-0.672463707164182	-0.459109061325714	-5.93154287664452	1.199688738155e-5	4.683088413563e-5	2.86515168437051	-0.122877207743623	-0.795340914907804	PE	PE	1
PE(O-18:0/16:0)	PE(O-18:0/16:0)	PE(O-18:0/16:0)	combined	PE(O-18:0/16:0)	-0.431088194063775	-0.316473752007032	-3.13964923322354	0.00556852210580546	0.00987648445148297	-3.28695802377597	-0.100929654975144	-0.532017849038919	PE	PE	1
PE(O-18:0/16:1)	PE(O-18:0/16:1)	PE(O-18:0/16:1)	combined	PE(O-18:0/16:1)	-0.0757376598897718	-0.160186165768346	-0.577741129530554	0.570463099759652	0.622256117896066	-7.25484803162604	-0.12231733582346	-0.198054995713232	PE	PE	1
PE(O-18:0/18:0)	PE(O-18:0/18:0)	PE(O-18:0/18:0)	combined	PE(O-18:0/18:0)	-0.0999179875354959	0.216315931898776	-0.706826974095168	0.488555941990311	0.544277477318986	-7.16966226623575	0.266274925666524	0.166356938131028	PE	PE	1
PE(O-18:0/18:1)	PE(O-18:0/18:1)	PE(O-18:0/18:1)	combined	PE(O-18:0/18:1)	0.293098025213918	0.0612545517194125	2.2727571211089	0.0352837817727313	0.0515799526012648	-5.03844391314437	0.207803564326372	-0.0852944608875467	PE	PE	1
PE(O-18:0/18:2)	PE(O-18:0/18:2)	PE(O-18:0/18:2)	combined	PE(O-18:0/18:2)	0.414628034260754	0.0518656284980996	3.35632987835921	0.00344354383061523	0.00637889947477403	-2.81843813031486	0.259179645628477	-0.155448388632278	PE	PE	1
PE(O-18:0/18:3)	PE(O-18:0/18:3)	PE(O-18:0/18:3)	combined	PE(O-18:0/18:3)	0.305628717228189	0.203809943293551	2.13087304566754	0.046870806029377	0.0670380065828335	-5.2978353376685	0.356624301907646	0.0509955846794564	PE	PE	1
PE(O-18:0/20:1)	PE(O-18:0/20:1)	PE(O-18:0/20:1)	combined	PE(O-18:0/20:1)	0.156227652437329	-0.252199240402313	1.0808644406542	0.293762767953718	0.347964067393066	-6.83362035184248	-0.174085414183648	-0.330313066620977	PE	PE	1
PE(O-18:0/20:2)	PE(O-18:0/20:2)	PE(O-18:0/20:2)	combined	PE(O-18:0/20:2)	-0.181281866861808	-0.0632878988490638	-1.44642390288851	0.164929082924026	0.207022923491203	-6.38786155876069	0.0273530345818405	-0.153928832279968	PE	PE	1
PE(O-18:0/20:3)	PE(O-18:0/20:3)	PE(O-18:0/20:3)	combined	PE(O-18:0/20:3)	0.267754333389102	-0.0451057806341479	2.05094528354416	0.0548345520579463	0.0768597638012214	-5.43953413319738	0.088771386060403	-0.178982947328699	PE	PE	1
PE(O-18:0/20:4)	PE(O-18:0/20:4)	PE(O-18:0/20:4)	combined	PE(O-18:0/20:4)	-0.0440111421349313	-0.0155366249508319	-0.384064016327787	0.705346447161729	0.748040809663322	-7.35145454556766	0.00646894611663369	-0.0375421960182976	PE	PE	1
PE(O-18:0/20:5)	PE(O-18:0/20:5)	PE(O-18:0/20:5)	combined	PE(O-18:0/20:5)	0.240677640352372	-0.319638900492409	1.74445327675374	0.0978115352578468	0.129746847242664	-5.94967488217858	-0.199300080316223	-0.439977720668595	PE	PE	1
PE(O-18:0/22:1)	PE(O-18:0/22:1)	PE(O-18:0/22:1)	combined	PE(O-18:0/22:1)	0.0226482514010766	-0.109999794935473	0.152926921810276	0.880125468920234	0.900147481185685	-7.41636732356093	-0.0986756692349344	-0.121323920636011	PE	PE	1
PE(O-18:0/22:2)	PE(O-18:0/22:2)	PE(O-18:0/22:2)	combined	PE(O-18:0/22:2)	-0.694466404825119	-0.173024709295914	-4.92670535697973	1.032268413434e-4	3.0039368017232e-4	0.680159352339253	0.174208493116646	-0.520257911708473	PE	PE	1
PE(O-18:0/22:4)	PE(O-18:0/22:4)	PE(O-18:0/22:4)	combined	PE(O-18:0/22:4)	-0.356908462935031	-0.0852965631275556	-2.92902745005644	0.00883773220731804	0.0146309700518789	-3.7332529608064	0.0931576683399599	-0.263750794595071	PE	PE	1
PE(O-18:0/22:5)	PE(O-18:0/22:5)	PE(O-18:0/22:5)	combined	PE(O-18:0/22:5)	-0.213333103650615	-0.286629874239669	-1.28897323873833	0.213425297317873	0.2603497435543	-6.59309207599888	-0.179963322414361	-0.393296426064976	PE	PE	1
PE(O-18:0/22:6)	PE(O-18:0/22:6)	PE(O-18:0/22:6)	combined	PE(O-18:0/22:6)	-0.262231386289783	-0.331164514341664	-2.18310112992416	0.04225157613069	0.0607411547451457	-5.20348532219389	-0.200048821196772	-0.462280207486555	PE	PE	1
PE(P-14:0/18:0)	PE(P-14:0/18:0)	PE(P-14:0/18:0)	combined	PE(P-14:0/18:0)	0.0346936926285507	0.364108428031266	0.2565514644691	0.800380195063099	0.833068990158497	-7.39412641078131	0.381455274345541	0.34676158171699	PE	PE	1
PE(P-14:0/18:1)	PE(P-14:0/18:1)	PE(P-14:0/18:1)	combined	PE(P-14:0/18:1)	0.40771225735018	0.35091225868627	3.53548686908722	0.00230765953549826	0.00449245756794915	-2.42553259435805	0.55476838736136	0.14705613001118	PE	PE	1
PE(P-16:0/14:1)	PE(P-16:0/14:1)	PE(P-16:0/14:1)	combined	PE(P-16:0/14:1)	-0.210478569445992	-0.0203940605031263	-1.53228041191585	0.142517500985042	0.181601845952152	-6.26804155004105	0.0848452242198698	-0.125633345226122	PE	PE	1
PE(P-16:0/16:0)	PE(P-16:0/16:0)	PE(P-16:0/16:0)	combined	PE(P-16:0/16:0)	-0.211155591172416	0.071190992365085	-1.81448465956577	0.0859918948006131	0.115687057279963	-5.83806657627613	0.176768787951293	-0.0343868032211232	PE	PE	1
PE(P-16:0/16:1)	PE(P-16:0/16:1)	PE(P-16:0/16:1)	combined	PE(P-16:0/16:1)	0.418288503753682	0.0426276632273916	3.60575137387217	0.00197144469135	0.003958181590801	-2.2703621491355	0.251771915104232	-0.166516588649449	PE	PE	1
PE(P-16:0/18:0)	PE(P-16:0/18:0)	PE(P-16:0/18:0)	combined	PE(P-16:0/18:0)	0.476821533228039	0.123116445083897	4.04623226658892	7.3283815529804e-4	0.00164790611926647	-1.28866065982785	0.361527211697917	-0.115294321530122	PE	PE	1
PE(P-16:0/18:1)	PE(P-16:0/18:1)	PE(P-16:0/18:1)	combined	PE(P-16:0/18:1)	0.595222587901287	0.126854003355645	5.05146152460079	7.855544015892e-5	2.4023681881328e-4	0.956379254159483	0.424465297306288	-0.170757290594998	PE	PE	1
PE(P-16:0/18:2)	PE(P-16:0/18:2)	PE(P-16:0/18:2)	combined	PE(P-16:0/18:2)	0.822303486504901	0.178402910621397	7.10259214852517	1.14553605763e-6	6.55371309164e-6	5.26410992597803	0.589554653873848	-0.232748832631054	PE	PE	1
PE(P-16:0/18:3)	PE(P-16:0/18:3)	PE(P-16:0/18:3)	combined	PE(P-16:0/18:3)	0.674482190493761	0.146073106215221	4.91312556357607	1.0635107542408e-4	3.0735826265173e-4	0.650027376293343	0.483314201462102	-0.191167989031659	PE	PE	1
PE(P-16:0/18:4)	PE(P-16:0/18:4)	PE(P-16:0/18:4)	combined	PE(P-16:0/18:4)	-0.0733971314407336	0.567590539746974	-0.567872317964678	0.577006758279806	0.626954371722632	-7.26068374028676	0.604289105467341	0.530891974026607	PE	PE	1
PE(P-16:0/20:1)	PE(P-16:0/20:1)	PE(P-16:0/20:1)	combined	PE(P-16:0/20:1)	0.0124602822517867	-0.106906624440019	0.0972568155984771	0.923577176449434	0.934691221894072	-7.42367885391261	-0.100676483314125	-0.113136765565912	PE	PE	1
PE(P-16:0/20:2)	PE(P-16:0/20:2)	PE(P-16:0/20:2)	combined	PE(P-16:0/20:2)	0.134091064279685	0.0588500476832833	1.13455893426362	0.271168428579452	0.323938421072896	-6.77505108415776	0.125895579823126	-0.00819548445655927	PE	PE	1
PE(P-16:0/20:3)	PE(P-16:0/20:3)	PE(P-16:0/20:3)	combined	PE(P-16:0/20:3)	0.404561983606239	0.0526674024768922	3.3383580464696	0.00358418078594707	0.0065670937712015	-2.85760183247784	0.254948394280012	-0.149613589326227	PE	PE	1
PE(P-16:0/20:4)	PE(P-16:0/20:4)	PE(P-16:0/20:4)	combined	PE(P-16:0/20:4)	-0.295167191552204	0.037579739568016	-2.56359534551698	0.0193450821107944	0.0299544275978306	-4.47896602625224	0.185163335344118	-0.110003856208086	PE	PE	1
PE(P-16:0/20:5)	PE(P-16:0/20:5)	PE(P-16:0/20:5)	combined	PE(P-16:0/20:5)	-0.0186292595885517	-0.38086168594205	-0.151954494127633	0.880881542230463	0.900147481185685	-7.41652290352538	-0.371547056147774	-0.390176315736325	PE	PE	1
PE(P-16:0/22:1)	PE(P-16:0/22:1)	PE(P-16:0/22:1)	combined	PE(P-16:0/22:1)	0.236828068857404	0.024027491414003	1.71688947583429	0.102835965633653	0.135982778455821	-5.99274439335754	0.142441525842705	-0.0943865430146989	PE	PE	1
PE(P-16:0/22:2)	PE(P-16:0/22:2)	PE(P-16:0/22:2)	combined	PE(P-16:0/22:2)	-0.466531030576664	-0.0840640150335472	-3.86749648012405	0.00109514172900841	0.00231993499772309	-1.68842311767743	0.149201500254785	-0.317329530321879	PE	PE	1
PE(P-16:0/22:4)	PE(P-16:0/22:4)	PE(P-16:0/22:4)	combined	PE(P-16:0/22:4)	-0.614172920727661	-0.066441803089609	-5.19950594541736	5.692110077575e-5	1.8341243583298e-4	1.28262331491108	0.240644657274222	-0.373528263453439	PE	PE	1
PE(P-16:0/22:5)	PE(P-16:0/22:5)	PE(P-16:0/22:5)	combined	PE(P-16:0/22:5)	-0.500692768873064	-0.282077507986787	-3.13650215786673	0.00560732756660065	0.00988466678624001	-3.29369853310302	-0.0317311235502548	-0.532423892423319	PE	PE	1
PE(P-16:0/22:6)	PE(P-16:0/22:6)	PE(P-16:0/22:6)	combined	PE(P-16:0/22:6)	-0.632627712556032	-0.267112952255522	-5.54112347624653	2.730991143299e-5	9.942699357208e-5	2.02802013731029	0.0492009040224938	-0.583426808533538	PE	PE	1
PE(P-16:1/18:1)	PE(P-16:1/18:1)	PE(P-16:1/18:1)	combined	PE(P-16:1/18:1)	0.41969944789042	0.229584740818363	3.60561877226038	0.00197203101848469	0.003958181590801	-2.27065547663694	0.439434464763573	0.019735016873153	PE	PE	1
PE(P-18:0/14:1)	PE(P-18:0/14:1)	PE(P-18:0/14:1)	combined	PE(P-18:0/14:1)	0.106237046824841	0.187328414804811	0.847980610993291	0.40737737539736	0.466763450557465	-7.05806601295872	0.240446938217231	0.13420989139239	PE	PE	1
PE(P-18:0/16:0)	PE(P-18:0/16:0)	PE(P-18:0/16:0)	combined	PE(P-18:0/16:0)	-0.0859463573044889	0.0814360684756544	-0.680029827163716	0.504977701412202	0.559712857058206	-7.18868868054874	0.124409247127899	0.0384628898234099	PE	PE	1
PE(P-18:0/16:1)	PE(P-18:0/16:1)	PE(P-18:0/16:1)	combined	PE(P-18:0/16:1)	0.624104668223024	0.123043605565439	5.19222591591797	5.782695183079e-5	1.8562010110572e-4	1.26662240186155	0.435095939676951	-0.189008728546073	PE	PE	1
PE(P-18:0/18:0)	PE(P-18:0/18:0)	PE(P-18:0/18:0)	combined	PE(P-18:0/18:0)	0.627602763926964	0.309733126065361	5.07612899170608	7.443877689527e-5	2.3015813003281e-4	1.0108597310391	0.623534508028843	-0.00406825589812069	PE	PE	1
PE(P-18:0/18:1)	PE(P-18:0/18:1)	PE(P-18:0/18:1)	combined	PE(P-18:0/18:1)	0.92257838470517	0.298024411860905	7.61977512699409	4.30581612576814e-7	2.86769058547e-6	6.26573366450597	0.759313604213489	-0.16326478049168	PE	PE	1
PE(P-18:0/18:2)	PE(P-18:0/18:2)	PE(P-18:0/18:2)	combined	PE(P-18:0/18:2)	1.2321931032299	0.309660676415054	10.3428363785714	4.372056209910141e-9	7.4146951288065e-8	10.9638263280989	0.925757228030003	-0.306435875199895	PE	PE	1
PE(P-18:0/18:3)	PE(P-18:0/18:3)	PE(P-18:0/18:3)	combined	PE(P-18:0/18:3)	1.12409697472702	0.295859707797691	8.15505233364078	1.62396670009162e-7	1.30071999502e-6	7.2643982326642	0.857908195161199	-0.266188779565817	PE	PE	1
PE(P-18:0/18:4)	PE(P-18:0/18:4)	PE(P-18:0/18:4)	combined	PE(P-18:0/18:4)	0.379142919359407	0.730615900032321	3.21591503654149	0.00470438140793308	0.0084812049296554	-3.12301318256332	0.920187359712025	0.541044440352618	PE	PE	1
PE(P-18:0/20:1)	PE(P-18:0/20:1)	PE(P-18:0/20:1)	combined	PE(P-18:0/20:1)	0.451878420003129	0.057496887337357	3.19820712765653	0.00489251153384389	0.00877313901911025	-3.16117851812849	0.283436097338921	-0.168442322664207	PE	PE	1
PE(P-18:0/20:2)	PE(P-18:0/20:2)	PE(P-18:0/20:2)	combined	PE(P-18:0/20:2)	0.541764847251664	0.159226583053648	4.60887405107561	2.0827034303744e-4	5.4565532241275e-4	-0.027866237433253	0.43010900667948	-0.111655840572184	PE	PE	1
PE(P-18:0/20:3)	PE(P-18:0/20:3)	PE(P-18:0/20:3)	combined	PE(P-18:0/20:3)	0.723865477598878	0.153684894717137	5.95230822839035	1.148939485291e-5	4.536423038168e-5	2.90919321520169	0.515617633516576	-0.20824784408230201	PE	PE	1
PE(P-18:0/20:4)	PE(P-18:0/20:4)	PE(P-18:0/20:4)	combined	PE(P-18:0/20:4)	-0.00790639648463959	0.119708666046607	-0.0687932663029511	0.94589850380828	0.950418926765547	-7.42616128227342	0.123661864288927	0.115755467804287	PE	PE	1
PE(P-18:0/20:5)	PE(P-18:0/20:5)	PE(P-18:0/20:5)	combined	PE(P-18:0/20:5)	0.309573124890006	-0.25992162102283	2.49863745067209	0.0221679106107914	0.0336520087069956	-4.60686517878795	-0.105135058577827	-0.414708183467833	PE	PE	1
PE(P-18:0/22:1)	PE(P-18:0/22:1)	PE(P-18:0/22:1)	combined	PE(P-18:0/22:1)	0.648675531765741	0.231283990951587	4.39863250834859	3.3266957351759e-4	8.1329974223341e-4	-0.49856914026016	0.555621756834458	-0.0930537749312834	PE	PE	1
PE(P-18:0/22:2)	PE(P-18:0/22:2)	PE(P-18:0/22:2)	combined	PE(P-18:0/22:2)	-0.0187552516099005	0.0233402179314328	-0.150418940124692	0.882075691830788	0.90027385537584	-7.4167665629161	0.0327178437363831	0.0139625921264825	PE	PE	1
PE(P-18:0/22:4)	PE(P-18:0/22:4)	PE(P-18:0/22:4)	combined	PE(P-18:0/22:4)	-0.172072294800481	0.10154917701649	-1.42756997800833	0.170217918883867	0.212078918194566	-6.41344203664669	0.18758532441673	0.0155130296162495	PE	PE	1
PE(P-18:0/22:5)	PE(P-18:0/22:5)	PE(P-18:0/22:5)	combined	PE(P-18:0/22:5)	-0.108422037411168	-0.142247743997088	-0.667207932215844	0.51294543705919	0.566868741874874	-7.19754521318267	-0.0880367252915041	-0.196458762702672	PE	PE	1
PE(P-18:0/22:6)	PE(P-18:0/22:6)	PE(P-18:0/22:6)	combined	PE(P-18:0/22:6)	-0.330971136456925	-0.212275375710449	-2.79175825037479	0.0118980324947469	0.0193170759229386	-4.0181317369274	-0.0467898074819869	-0.377760943938912	PE	PE	1
PE(P-18:1/14:1)	PE(P-18:1/14:1)	PE(P-18:1/14:1)	combined	PE(P-18:1/14:1)	-0.424982179534321	0.321292158307488	-3.05375506216095	0.00672768791894552	0.0115233921381531	-3.4701822060704	0.533783248074649	0.108801068540328	PE	PE	1
PE(P-18:1/16:0)	PE(P-18:1/16:0)	PE(P-18:1/16:0)	combined	PE(P-18:1/16:0)	-0.345412624288248	0.393175467192004	-2.84233076510259	0.0106675977204124	0.0174202906463434	-3.91378542869931	0.565881779336128	0.22046915504788	PE	PE	1
PE(P-18:1/16:1)	PE(P-18:1/16:1)	PE(P-18:1/16:1)	combined	PE(P-18:1/16:1)	0.0969425920607218	0.18883792719817	0.828158646006977	0.418225194144925	0.477890473200927	-7.07487714021347	0.237309223228531	0.140366631167809	PE	PE	1
PE(P-18:1/18:0)	PE(P-18:1/18:0)	PE(P-18:1/18:0)	combined	PE(P-18:1/18:0)	0.388414687814879	0.260752628204713	3.15673289718753	0.00536239958174406	0.00953441447832294	-3.25033282201543	0.454959972112152	0.0665452842972733	PE	PE	1
PE(P-18:1/18:1)	PE(P-18:1/18:1)	PE(P-18:1/18:1)	combined	PE(P-18:1/18:1)	0.418824657300776	0.225888535057136	3.50628398844265	0.00246356743422063	0.00475197296371456	-2.48986007332349	0.435300863707524	0.016476206406748	PE	PE	1
PE(P-18:1/18:2)	PE(P-18:1/18:2)	PE(P-18:1/18:2)	combined	PE(P-18:1/18:2)	0.547393636659734	0.255952810505408	4.73384582404099	1.5788712640002e-4	4.3678642533691e-4	0.251166579875421	0.529649628835275	-0.0177440078244586	PE	PE	1
PE(P-18:1/18:3)	PE(P-18:1/18:3)	PE(P-18:1/18:3)	combined	PE(P-18:1/18:3)	0.435935816365643	0.251836231418102	3.10898116576513	0.00595811046412606	0.0103528324386984	-3.35255714641892	0.469804139600924	0.0338683232352808	PE	PE	1
PE(P-18:1/20:1)	PE(P-18:1/20:1)	PE(P-18:1/20:1)	combined	PE(P-18:1/20:1)	-0.129060101942328	0.143607262644288	-1.02504332569214	0.318670464304001	0.374304274412939	-6.89185249438463	0.208137313615452	0.0790772116731242	PE	PE	1
PE(P-18:1/20:2)	PE(P-18:1/20:2)	PE(P-18:1/20:2)	combined	PE(P-18:1/20:2)	-0.0106263515945658	0.236824865268068	-0.0896084766117701	0.92956945461328	0.938496892352663	-7.42442944810453	0.242138041065351	0.231511689470785	PE	PE	1
PE(P-18:1/20:3)	PE(P-18:1/20:3)	PE(P-18:1/20:3)	combined	PE(P-18:1/20:3)	0.265133070265199	0.200334152987229	2.21636473079556	0.039530911834819	0.0571228468266028	-5.14269740724538	0.332900688119828	0.0677676178546294	PE	PE	1
PE(P-18:1/20:4)	PE(P-18:1/20:4)	PE(P-18:1/20:4)	combined	PE(P-18:1/20:4)	-0.360562609863913	0.217076478393472	-3.11556061059087	0.00587235166803854	0.0102249435876199	-3.3385001132978	0.397357783325429	0.0367951734615152	PE	PE	1
PE(P-18:1/20:5)	PE(P-18:1/20:5)	PE(P-18:1/20:5)	combined	PE(P-18:1/20:5)	-0.0782397592662419	-0.175977056830962	-0.653531141239967	0.521522092839177	0.57559065627001	-7.20681518345759	-0.136857177197841	-0.215096936464083	PE	PE	1
PE(P-18:1/22:1)	PE(P-18:1/22:1)	PE(P-18:1/22:1)	combined	PE(P-18:1/22:1)	0.0295746288367195	0.360187619284212	0.233239673052843	0.818158067319922	0.843224184578498	-7.400106092197	0.374974933702572	0.345400304865853	PE	PE	1
PE(P-18:1/22:2)	PE(P-18:1/22:2)	PE(P-18:1/22:2)	combined	PE(P-18:1/22:2)	-0.588429790159411	0.254204445679343	-4.89774819154348	1.1000537974666e-4	3.1574922992131e-4	0.615892165882668	0.548419340759048	-0.0400104494003626	PE	PE	1
PE(P-18:1/22:4)	PE(P-18:1/22:4)	PE(P-18:1/22:4)	combined	PE(P-18:1/22:4)	-0.758713528025223	0.262569821091015	-6.26224520855446	6.06715662579e-6	2.644806523766e-5	3.56037083765722	0.641926585103627	-0.116786942921596	PE	PE	1
PE(P-18:1/22:5)	PE(P-18:1/22:5)	PE(P-18:1/22:5)	combined	PE(P-18:1/22:5)	-0.564123363126094	0.0444646841775067	-3.5960751771758	0.00201468761147367	0.00399611387087112	-2.2917621068499	0.326526365740554	-0.23759699738554	PE	PE	1
PE(P-18:1/22:6)	PE(P-18:1/22:6)	PE(P-18:1/22:6)	combined	PE(P-18:1/22:6)	-0.708320430924389	-0.0587087511171336	-6.23521214412791	6.41145169995e-6	2.709563256111e-5	3.5040444560114	0.295451464345061	-0.412868966579328	PE	PE	1
PE(P-18:2/18:2)	PE(P-18:2/18:2)	PE(P-18:2/18:2)	combined	PE(P-18:2/18:2)	0.542657695847619	0.391732828289939	4.08959605527662	6.6482640393751e-4	0.0015193451242159	-1.19150521533272	0.663061676213749	0.12040398036613	PE	PE	1
PE(P-18:2/20:4)	PE(P-18:2/20:4)	PE(P-18:2/20:4)	combined	PE(P-18:2/20:4)	-0.430364087125552	0.295829837190356	-3.75196094733819	0.00141983982673021	0.00295565666901017	-1.94594291872538	0.511011880753132	0.0806477936275805	PE	PE	1
PE(P-18:2/22:6)	PE(P-18:2/22:6)	PE(P-18:2/22:6)	combined	PE(P-18:2/22:6)	-0.751987143841514	0.161383819073607	-6.86450254043043	1.81938295729e-6	9.74586666934e-6	4.79087367657506	0.537377390994364	-0.21460975284715	PE	PE	1
SM(14:0)	SM(14:0)	SM(14:0)	combined	SM(14:0)	-0.596743487095452	0.324062197751998	-5.08949527989168	7.230078626404e-5	2.2520356017799e-4	1.04036086047467	0.622433941299725	0.0256904542042723	SM	other	1
SM(16:0)	SM(16:0)	SM(16:0)	combined	SM(16:0)	-0.417433871269812	0.203539691812655	-3.68909547200177	0.00163516261765371	0.00333779553749217	-2.08566180282957	0.412256627447561	-0.00517724382225083	SM	other	1
SM(18:0)	SM(18:0)	SM(18:0)	combined	SM(18:0)	-0.203806213691399	0.26374453808021	-1.8066483939961	0.0872493931446678	0.116841942093417	-5.85070810191332	0.36564764492591	0.161841431234511	SM	other	1
SM(18:1)	SM(18:1)	SM(18:1)	combined	SM(18:1)	0.367251786559876	0.501890001446921	3.138856195682	0.0055782759981622	0.00987648445148297	-3.28865676721764	0.685515894726859	0.318264108166983	SM	other	1
SM(20:0)	SM(20:0)	SM(20:0)	combined	SM(20:0)	0.0604406405068447	0.0514888880571762	0.531377875306686	0.601532649971902	0.651079740831878	-7.28141924433609	0.0817092083105985	0.021268567803753798	SM	other	1
SM(20:1)	SM(20:1)	SM(20:1)	combined	SM(20:1)	-0.175149659456961	0.206566423628363	-1.51011845117574	0.148046098604579	0.188361223791908	-6.29948688200764	0.294141253356843	0.118991593899882	SM	other	1
SM(22:0)	SM(22:0)	SM(22:0)	combined	SM(22:0)	0.229997085566971	0.13213028993723	2.01797905004348	0.0584612825503242	0.0812660142559052	-5.49699405682276	0.247128832720716	0.0171317471537446	SM	other	1
SM(22:1)	SM(22:1)	SM(22:1)	combined	SM(22:1)	-0.106012832263227	0.217190654244897	-0.929000670714827	0.364952550224306	0.422761838482977	-6.98555654921519	0.27019707037651	0.164184238113283	SM	other	1
SM(24:0)	SM(24:0)	SM(24:0)	combined	SM(24:0)	0.0277958391573492	0.304536450751543	0.238049692339084	0.814481225949292	0.841497187989379	-7.39891859040063	0.318434370330218	0.290638531172868	SM	other	1
SM(24:1)	SM(24:1)	SM(24:1)	combined	SM(24:1)	-0.448403328056856	0.386115271655543	-3.96480766392405	8.7997796388796e-4	0.00192724340528587	-1.47093835035748	0.610316935683971	0.161913607627115	SM	other	1
SM(26:0)	SM(26:0)	SM(26:0)	combined	SM(26:0)	0.167736375208261	0.437353462243131	1.37097323619259	0.186924256897457	0.231262303544399	-6.48860825932093	0.521221649847262	0.353485274639001	SM	other	1
SM(26:1)	SM(26:1)	SM(26:1)	combined	SM(26:1)	-0.412232202764033	0.462408933450503	-3.55517662025389	0.00220809511952821	0.00432868996625461	-2.38210466385642	0.66852503483252	0.256292832068486	SM	other	1
TAG42:0-FA16:0	TAG42:0-FA16:0	TAG42:0-FA16:0	combined	TAG42:0-FA16:0	0.0870151963037363	NA	0.42578368178873	0.675819298206642	0.723109452661306	-7.13161462714488	-0.039773523038353	NA	TAG	TAG	1
TAG42:1-FA18:1	TAG42:1-FA18:1	TAG42:1-FA18:1	combined	TAG42:1-FA18:1	0.791106270615614	NA	3.89182913593868	0.00156043067759448	0.00320078585330965	-1.60993458281067	NA	NA	TAG	TAG	1
TAG44:0-FA12:0	TAG44:0-FA12:0	TAG44:0-FA12:0	combined	TAG44:0-FA12:0	1.30379250099061	NA	7.30890653891877	1.54490084147e-6	8.49190593254e-6	5.21318823391031	0.741703412081468	NA	TAG	TAG	1
TAG44:0-FA14:0	TAG44:0-FA14:0	TAG44:0-FA14:0	combined	TAG44:0-FA14:0	0.716824599259078	-0.0768270244564142	4.42766267609576	3.1178938030664e-4	7.7808566420738e-4	-0.433506135401248	0.281585275173125	-0.435239324085953	TAG	TAG	1
TAG44:0-FA16:0	TAG44:0-FA16:0	TAG44:0-FA16:0	combined	TAG44:0-FA16:0	0.764384495099034	-0.152660886835819	5.98882815291386	1.06498061951e-5	4.264993814325e-5	2.98652539239984	0.229531360713698	-0.534853134385335	TAG	TAG	1
TAG44:0-FA18:0	TAG44:0-FA18:0	TAG44:0-FA18:0	combined	TAG44:0-FA18:0	0.94173427988315	NA	5.15318775177344	9.000861631977e-5	2.6748143577715e-4	1.06910146436138	-0.245398544159028	NA	TAG	TAG	1
TAG44:1-FA12:0	TAG44:1-FA12:0	TAG44:1-FA12:0	combined	TAG44:1-FA12:0	1.28725426924306	0.205799138967072	6.41967530683989	4.40778266512e-6	2.036783088664e-5	3.88656066401074	0.849426273588602	-0.437827995654458	TAG	TAG	1
TAG44:1-FA14:0	TAG44:1-FA14:0	TAG44:1-FA14:0	combined	TAG44:1-FA14:0	0.675755081054161	0.186611401054065	5.08254204935116	7.340504445807e-5	2.2779941841047e-4	1.02501591513552	0.524488941581145	-0.151266139473016	TAG	TAG	1
TAG44:1-FA16:0	TAG44:1-FA16:0	TAG44:1-FA16:0	combined	TAG44:1-FA16:0	0.483935575848761	0.14718112222235	3.06085566742358	0.00662357276758874	0.0113682136684533	-3.45509617494337	0.389148910146731	-0.0947866657020307	TAG	TAG	1
TAG44:1-FA16:1	TAG44:1-FA16:1	TAG44:1-FA16:1	combined	TAG44:1-FA16:1	0.30135495316644	0.261068141421945	2.36173912727401	0.0294317883415976	0.0439647140235942	-4.87100511806977	0.411745618005165	0.110390664838725	TAG	TAG	1
TAG44:1-FA18:1	TAG44:1-FA18:1	TAG44:1-FA18:1	combined	TAG44:1-FA18:1	0.160785980304506	0.108965494766075	1.18232091451031	0.252177237831319	0.301680024205034	-6.72088598849263	0.189358484918329	0.0285725046138222	TAG	TAG	1
TAG44:2-FA16:1	TAG44:2-FA16:1	TAG44:2-FA16:1	combined	TAG44:2-FA16:1	0.693484616248199	0.296997481670621	4.65697236233158	1.8718674693225e-4	5.0295224974449e-4	0.0796089408141709	0.64373978979472	-0.0497448264534791	TAG	TAG	1
TAG44:2-FA18:1	TAG44:2-FA18:1	TAG44:2-FA18:1	combined	TAG44:2-FA18:1	0.29231770392818	-0.0327141391280851	1.65111013788681	0.115731330036118	0.150432841669823	-6.09350741747466	0.113444712836005	-0.178872991092175	TAG	TAG	1
TAG45:0-FA14:0	TAG45:0-FA14:0	TAG45:0-FA14:0	combined	TAG45:0-FA14:0	0.421708570074004	NA	3.06765495575397	0.00684881927676873	0.0116832799427231	-3.39622432810623	-0.739131753328365	NA	TAG	TAG	1
TAG45:0-FA15:0	TAG45:0-FA15:0	TAG45:0-FA15:0	combined	TAG45:0-FA15:0	0.513135595079053	NA	2.53438867893562	0.0211632097554991	0.0323552691841998	-4.47583672307698	-0.493984801443508	NA	TAG	TAG	1
TAG45:0-FA16:0	TAG45:0-FA16:0	TAG45:0-FA16:0	combined	TAG45:0-FA16:0	0.405059064312428	-0.506482294156583	2.28255692308394	0.0345901569148593	0.0510356525708714	-5.0201767383255	-0.303952762000369	-0.709011826312797	TAG	TAG	1
TAG45:1-FA16:0	TAG45:1-FA16:0	TAG45:1-FA16:0	combined	TAG45:1-FA16:0	0.568855398629048	NA	3.09875984723302	0.00676189128435894	0.0115584361181827	-3.2451733860487	0.873339986127847	NA	TAG	TAG	1
TAG45:1-FA18:1	TAG45:1-FA18:1	TAG45:1-FA18:1	combined	TAG45:1-FA18:1	0.678125810953587	0.271393448998623	4.88928584129818	1.120706839283e-4	3.2007037388486e-4	0.597100629029576	0.610456354475416	-0.0676694564781711	TAG	TAG	1
TAG46:0-FA12:0	TAG46:0-FA12:0	TAG46:0-FA12:0	combined	TAG46:0-FA12:0	1.19749716124233	NA	6.70354906530136	4.5409191884e-6	2.075496216004e-5	4.06673426209253	NA	NA	TAG	TAG	1
TAG46:0-FA14:0	TAG46:0-FA14:0	TAG46:0-FA14:0	combined	TAG46:0-FA14:0	0.732594646311385	-0.199641866990447	5.15806222240186	6.227886250958e-5	1.9915027897552e-4	1.19147374546636	0.166655456165246	-0.565939190146139	TAG	TAG	1
TAG46:0-FA16:0	TAG46:0-FA16:0	TAG46:0-FA16:0	combined	TAG46:0-FA16:0	0.733489074524671	-0.186780934688834	5.14662675015085	6.384603709998e-5	2.0338832273137e-4	1.16629786572154	0.179963602573502	-0.55352547195117	TAG	TAG	1
TAG46:0-FA18:0	TAG46:0-FA18:0	TAG46:0-FA18:0	combined	TAG46:0-FA18:0	1.14695174276127	NA	7.78463256447542	4.62142738199891e-7	2.98970802173e-6	6.30325611636845	0.650028477022115	NA	TAG	TAG	1
TAG46:1-FA12:0	TAG46:1-FA12:0	TAG46:1-FA12:0	combined	TAG46:1-FA12:0	0.787558066336827	0.12731483162424	5.09155103346767	7.19775664332e-5	0.00022503023557740001	1.04489693807604	0.521093864792653	-0.266464201544173	TAG	TAG	1
TAG46:1-FA14:0	TAG46:1-FA14:0	TAG46:1-FA14:0	combined	TAG46:1-FA14:0	0.554206774743968	0.103149393157098	3.86936538431675	0.00109055054175514	0.00231604294347493	-1.68425070207407	0.380252780529082	-0.173953994214885	TAG	TAG	1
TAG46:1-FA14:1	TAG46:1-FA14:1	TAG46:1-FA14:1	combined	TAG46:1-FA14:1	0.676210809746902	0.04729009876482	4.65718015785784	1.8710052319069e-4	5.0295224974449e-4	0.0800730447396285	0.385395503638271	-0.290815306108631	TAG	TAG	1
TAG46:1-FA16:0	TAG46:1-FA16:0	TAG46:1-FA16:0	combined	TAG46:1-FA16:0	0.477344693140765	0.099560573482513	3.49865582767348	0.00250598093818316	0.00482272304121748	-2.50664641818644	0.338232920052896	-0.139111773087869	TAG	TAG	1
TAG46:1-FA16:1	TAG46:1-FA16:1	TAG46:1-FA16:1	combined	TAG46:1-FA16:1	0.335370514236687	0.121753524134686	2.54998485945856	0.0199068507889909	0.0306623837244347	-4.50589422504576	0.289438781253029	-0.0459317329836578	TAG	TAG	1
TAG46:1-FA18:0	TAG46:1-FA18:0	TAG46:1-FA18:0	combined	TAG46:1-FA18:0	2.52176836167059	0.562048552984746	20.3470213949025	4.8460282353525303e-14	2.03775487296574e-11	22.4079310183399	1.82293273382004	-0.69883562785055	TAG	TAG	1
TAG46:1-FA18:1	TAG46:1-FA18:1	TAG46:1-FA18:1	combined	TAG46:1-FA18:1	0.561538450978783	0.215445835181108	4.1113523901301	6.3312952313263e-4	0.001454814013537	-1.14274449682607	0.496215060670499	-0.0653233903082832	TAG	TAG	1
TAG46:2-FA12:0	TAG46:2-FA12:0	TAG46:2-FA12:0	combined	TAG46:2-FA12:0	0.557926484215404	0.443749466771795	3.40361258994457	0.00309896848443917	0.00585670223688391	-2.71516887563715	0.722712708879497	0.164786224664093	TAG	TAG	1
TAG46:2-FA14:0	TAG46:2-FA14:0	TAG46:2-FA14:0	combined	TAG46:2-FA14:0	0.35536335306363	0.365505182017182	2.65309643489887	0.0160084006323402	0.0252117320820189	-4.30024922767665	0.543186858548997	0.187823505485367	TAG	TAG	1
TAG46:2-FA14:1	TAG46:2-FA14:1	TAG46:2-FA14:1	combined	TAG46:2-FA14:1	0.447775080857175	0.259455012905376	3.370462916916	0.00333677448829992	0.00619476235024334	-2.78760513547428	0.483342553333964	0.0355674724767889	TAG	TAG	1
TAG46:2-FA16:0	TAG46:2-FA16:0	TAG46:2-FA16:0	combined	TAG46:2-FA16:0	0.702820572212548	0.235101625106909	4.41371695350934	3.2164927968942e-4	7.9327578949796e-4	-0.464759583030019	0.586511911213183	-0.116308660999365	TAG	TAG	1
TAG46:2-FA16:1	TAG46:2-FA16:1	TAG46:2-FA16:1	combined	TAG46:2-FA16:1	0.33143328187003	0.393415051555367	2.35452143789842	0.0298705546183508	0.0445410220461578	-4.88471616227416	0.559131692490382	0.227698410620353	TAG	TAG	1
TAG46:2-FA18:1	TAG46:2-FA18:1	TAG46:2-FA18:1	combined	TAG46:2-FA18:1	0.688647249637059	0.508081006023886	4.81833832900915	1.3101609751495e-4	3.6974677184589e-4	0.439378994683233	0.852404630842416	0.163757381205357	TAG	TAG	1
TAG46:2-FA18:2	TAG46:2-FA18:2	TAG46:2-FA18:2	combined	TAG46:2-FA18:2	0.453907101568381	0.130821355744319	3.24413617063032	0.00441910101363261	0.00800962058720911	-3.06206996775479	0.357774906528509	-0.0961321950398718	TAG	TAG	1
TAG46:3-FA16:1	TAG46:3-FA16:1	TAG46:3-FA16:1	combined	TAG46:3-FA16:1	0.336619629437149	0.706312930306196	2.66831923591329	0.0154983294342527	0.0246391210854565	-4.26957850628342	0.874622745024771	0.538003115587622	TAG	TAG	1
TAG46:3-FA18:1	TAG46:3-FA18:1	TAG46:3-FA18:1	combined	TAG46:3-FA18:1	-0.41079899940975	0.163563387977845	-2.12680772205043	0.0472490012817965	0.067303618436361	-5.30512205465669	0.36896288768272	-0.0418361117270304	TAG	TAG	1
TAG47:0-FA14:0	TAG47:0-FA14:0	TAG47:0-FA14:0	combined	TAG47:0-FA14:0	0.764303363583952	-0.219997795445028	5.2226399181597	5.413766458002e-5	1.757906405861e-4	1.33343981277483	0.162153886346948	-0.602149477237005	TAG	TAG	1
TAG47:0-FA15:0	TAG47:0-FA15:0	TAG47:0-FA15:0	combined	TAG47:0-FA15:0	0.347614266043433	-0.358705825343074	2.52002281440148	0.0211982798103378	0.0323552691841998	-4.56493285039823	-0.184898692321358	-0.532512958364791	TAG	TAG	1
TAG47:0-FA16:0	TAG47:0-FA16:0	TAG47:0-FA16:0	combined	TAG47:0-FA16:0	0.43744917638481	-0.861327127269386	2.9709264193179	0.00806591950027083	0.0134592029756503	-3.64530153606742	-0.642602539076982	-1.08005171546179	TAG	TAG	1
TAG47:0-FA17:0	TAG47:0-FA17:0	TAG47:0-FA17:0	combined	TAG47:0-FA17:0	-0.102212708003546	0.00186712459227635	-0.714499119506644	0.483912314610788	0.54118385184531	-7.16408667239573	0.0529734785940495	-0.0492392294094968	TAG	TAG	1
TAG47:1-FA14:0	TAG47:1-FA14:0	TAG47:1-FA14:0	combined	TAG47:1-FA14:0	0.287836617281433	-0.146845622197111	2.27593717263028	0.0350573032207475	0.0514540872751286	-5.03252098685371	-0.00292731355639433	-0.290763930837827	TAG	TAG	1
TAG47:1-FA15:0	TAG47:1-FA15:0	TAG47:1-FA15:0	combined	TAG47:1-FA15:0	0.172815527508435	-0.225345963827205	1.12962470919325	0.273189435316596	0.325428208358722	-6.78053655606924	-0.138938200072987	-0.311753727581422	TAG	TAG	1
TAG47:1-FA16:0	TAG47:1-FA16:0	TAG47:1-FA16:0	combined	TAG47:1-FA16:0	0.294944004957924	-0.471634232104505	2.27279837492272	0.0352808351038635	0.0515799526012648	-5.03836710647855	-0.324162229625543	-0.619106234583467	TAG	TAG	1
TAG47:1-FA16:1	TAG47:1-FA16:1	TAG47:1-FA16:1	combined	TAG47:1-FA16:1	0.124405802636757	-0.273144442034515	0.888166808523556	0.385948721427419	0.444634074959533	-7.02285916817453	-0.210941540716136	-0.335347343352894	TAG	TAG	1
TAG47:1-FA17:0	TAG47:1-FA17:0	TAG47:1-FA17:0	combined	TAG47:1-FA17:0	1.10681335749474	NA	6.24469033346548	8.11389482528e-6	3.344992915717e-5	3.37158982857633	0.715524036848629	NA	TAG	TAG	1
TAG47:1-FA18:1	TAG47:1-FA18:1	TAG47:1-FA18:1	combined	TAG47:1-FA18:1	0.121801820792045	-0.00704879512653187	0.782194138413258	0.444080330131589	0.501977900054659	-7.11243604020244	0.0538521152694906	-0.0679497055225544	TAG	TAG	1
TAG47:2-FA14:0	TAG47:2-FA14:0	TAG47:2-FA14:0	combined	TAG47:2-FA14:0	0.548080707094167	NA	3.99261825366288	9.0991568133585e-4	0.00198494677391186	-1.40688230652359	0.457898094603675	NA	TAG	TAG	1
TAG47:2-FA15:0	TAG47:2-FA15:0	TAG47:2-FA15:0	combined	TAG47:2-FA15:0	-0.58326320822011	NA	-2.56725816458702	0.0204233921464411	0.0314004987114386	-4.36343090129126	NA	NA	TAG	TAG	1
TAG47:2-FA16:1	TAG47:2-FA16:1	TAG47:2-FA16:1	combined	TAG47:2-FA16:1	-0.205247815538875	-0.0438433700267522	-1.62638960283608	0.120921865410513	0.156454290477294	-6.13062349673983	0.0587805377426853	-0.14646727779619	TAG	TAG	1
TAG47:2-FA18:1	TAG47:2-FA18:1	TAG47:2-FA18:1	combined	TAG47:2-FA18:1	0.613133949640016	0.328778587998401	4.59400225607989	2.1526517123771e-4	5.6048919198425e-4	-0.0611160405560121	0.635345562818408	0.0222116131783926	TAG	TAG	1
TAG48:0-FA14:0	TAG48:0-FA14:0	TAG48:0-FA14:0	combined	TAG48:0-FA14:0	1.4244595852064	-0.125429718732721	9.3687445294577	2.03823061181121e-8	2.48427818048294e-7	9.38960400577056	0.58680007387048	-0.837659511335923	TAG	TAG	1
TAG48:0-FA16:0	TAG48:0-FA16:0	TAG48:0-FA16:0	combined	TAG48:0-FA16:0	0.946312871457018	-0.363237644669649	7.0704927318437	1.21871333478e-6	6.87877795004e-6	5.20075202982842	0.10991879105886	-0.836394080398158	TAG	TAG	1
TAG48:0-FA18:0	TAG48:0-FA18:0	TAG48:0-FA18:0	combined	TAG48:0-FA18:0	1.66421150783303	-0.195753709333487	12.9520810358381	1.13490486569895e-10	6.1750423595709604e-9	14.6804995433158	0.636352044583026	-1.02785946325	TAG	TAG	1
TAG48:1-FA12:0	TAG48:1-FA12:0	TAG48:1-FA12:0	combined	TAG48:1-FA12:0	1.87479724942522	0.185166960155277	12.6368647158264	1.70777048408713e-10	7.559131458511961e-9	14.2661894023722	1.12256558486789	-0.752231664557332	TAG	TAG	1
TAG48:1-FA14:0	TAG48:1-FA14:0	TAG48:1-FA14:0	combined	TAG48:1-FA14:0	0.752220085743576	0.038971886090872	5.83274258766261	1.474706164122e-5	5.635315064188e-5	2.6549168255517	0.41508192896266	-0.337138156780916	TAG	TAG	1
TAG48:1-FA14:1	TAG48:1-FA14:1	TAG48:1-FA14:1	combined	TAG48:1-FA14:1	1.14099829586931	0.0132044351783415	6.711946253372	2.4570559934e-6	1.229990530029e-5	4.48366604400811	0.583703583112997	-0.557294712756314	TAG	TAG	1
TAG48:1-FA16:0	TAG48:1-FA16:0	TAG48:1-FA16:0	combined	TAG48:1-FA16:0	0.60763979577496	-0.11272474128789	4.47648714698726	2.7961504781996e-4	7.1044185866038e-4	-0.32412011573475	0.19109515659959	-0.41654463917537	TAG	TAG	1
TAG48:1-FA16:1	TAG48:1-FA16:1	TAG48:1-FA16:1	combined	TAG48:1-FA16:1	0.621770212885232	-0.0730825473597325	4.63545984327227	1.9633503086381e-4	5.2252455998882e-4	0.0315513810197077	0.237802559082883	-0.383967653802348	TAG	TAG	1
TAG48:1-FA18:0	TAG48:1-FA18:0	TAG48:1-FA18:0	combined	TAG48:1-FA18:0	1.6229144189174	0.0936761119873457	10.9294343392443	1.8179943310867502e-9	4.02350850643145e-8	11.8596563480679	0.905133321446047	-0.717781097471356	TAG	TAG	1
TAG48:1-FA18:1	TAG48:1-FA18:1	TAG48:1-FA18:1	combined	TAG48:1-FA18:1	0.789352237673673	0.030848105491638	5.79509119386711	1.595895230001e-5	6.018600396552e-5	2.57450434883826	0.425524224328475	-0.363828013345199	TAG	TAG	1
TAG48:2-FA12:0	TAG48:2-FA12:0	TAG48:2-FA12:0	combined	TAG48:2-FA12:0	0.896678138214951	0.293354438180899	6.77474158342153	2.17038415465e-6	1.126724119793e-5	4.61049326443017	0.741693507288375	-0.154984630926577	TAG	TAG	1
TAG48:2-FA14:0	TAG48:2-FA14:0	TAG48:2-FA14:0	combined	TAG48:2-FA14:0	0.462123407917183	0.307193929518503	3.57853214472818	0.00209550014455649	0.00412720286082437	-2.33053561174978	0.538255633477094	0.076132225559911	TAG	TAG	1
TAG48:2-FA14:1	TAG48:2-FA14:1	TAG48:2-FA14:1	combined	TAG48:2-FA14:1	0.659271979509769	0.240818497014551	4.68913909509602	1.7430786183376e-4	4.7578397582446e-4	0.151429087181385	0.570454486769436	-0.0888174927403332	TAG	TAG	1
TAG48:2-FA16:0	TAG48:2-FA16:0	TAG48:2-FA16:0	combined	TAG48:2-FA16:0	0.340855189199061	0.185035063659775	2.47896413284332	0.0230966436435092	0.0349378712301056	-4.64528568416236	0.355462658259306	0.014607469060245	TAG	TAG	1
TAG48:2-FA16:1	TAG48:2-FA16:1	TAG48:2-FA16:1	combined	TAG48:2-FA16:1	0.461907590852849	0.228577676525923	3.35253413169473	0.00347278744413372	0.00641893239673947	-2.826713860997	0.459531471952347	-0.00237611890050101	TAG	TAG	1
TAG48:2-FA18:0	TAG48:2-FA18:0	TAG48:2-FA18:0	combined	TAG48:2-FA18:0	1.51130074265406	NA	10.2174533586577	9.26165095173522e-9	1.36144500370205e-7	10.301471111324	1.35894087310681	NA	TAG	TAG	1
TAG48:2-FA18:1	TAG48:2-FA18:1	TAG48:2-FA18:1	combined	TAG48:2-FA18:1	0.560542957896368	0.360926486147433	4.05391325052345	7.2030155785332e-4	0.00162842368321142	-1.27145512335705	0.641197965095617	0.080655007199249	TAG	TAG	1
TAG48:2-FA18:2	TAG48:2-FA18:2	TAG48:2-FA18:2	combined	TAG48:2-FA18:2	0.240052727359613	0.275450114127097	1.6927167692082	0.107423682947366	0.141161433373023	-6.03010690924938	0.395476477806903	0.15542375044729	TAG	TAG	1
TAG48:3-FA14:0	TAG48:3-FA14:0	TAG48:3-FA14:0	combined	TAG48:3-FA14:0	0.347936068119335	0.453061235538673	2.61633408867254	0.0173068288876421	0.0271549311464684	-4.37399462459392	0.62702926959834	0.279093201479006	TAG	TAG	1
TAG48:3-FA14:1	TAG48:3-FA14:1	TAG48:3-FA14:1	combined	TAG48:3-FA14:1	0.21012563251791	0.51931475218094	1.66186325452644	0.11353338777425	0.147846263412478	-6.07723298335543	0.624377568439895	0.414251935921985	TAG	TAG	1
TAG48:3-FA16:0	TAG48:3-FA16:0	TAG48:3-FA16:0	combined	TAG48:3-FA16:0	0.261447444202962	0.533067770549461	1.69623548369807	0.106745132652405	0.140489290392288	-6.02469214745118	0.663791492650942	0.40234404844798	TAG	TAG	1
TAG48:3-FA16:1	TAG48:3-FA16:1	TAG48:3-FA16:1	combined	TAG48:3-FA16:1	0.199145272830386	0.493847712369402	1.49325102748517	0.152371859060606	0.192698847323263	-6.32318080732237	0.593420348784594	0.394275075954208	TAG	TAG	1
TAG48:3-FA18:1	TAG48:3-FA18:1	TAG48:3-FA18:1	combined	TAG48:3-FA18:1	0.422099099058279	0.482303864184588	3.0195362341895	0.00725214815210662	0.0122471015982363	-3.54272376643317	0.693353413713727	0.271254314655449	TAG	TAG	1
TAG48:3-FA18:2	TAG48:3-FA18:2	TAG48:3-FA18:2	combined	TAG48:3-FA18:2	-0.0850368195349402	0.406169359376833	-0.672392142157164	0.509715358531446	0.564040284901245	-7.19398361646943	0.448687769144303	0.363650949609363	TAG	TAG	1
TAG49:0-FA15:0	TAG49:0-FA15:0	TAG49:0-FA15:0	combined	TAG49:0-FA15:0	0.862229043116257	-0.281557837719542	7.31501853209564	7.63074502649173e-7	4.48773186523e-6	5.67989242739358	0.149556683838586	-0.71267235927767	TAG	TAG	1
TAG49:0-FA16:0	TAG49:0-FA16:0	TAG49:0-FA16:0	combined	TAG49:0-FA16:0	0.694324202821297	-0.701791079329449	5.04905423813371	7.896942974519e-5	2.4062786382504e-4	0.951060046244944	-0.354628977918801	-1.0489531807401	TAG	TAG	1
TAG49:0-FA17:0	TAG49:0-FA17:0	TAG49:0-FA17:0	combined	TAG49:0-FA17:0	0.719303898914978	-0.354265521990568	5.46075922506647	3.242213034303e-5	1.140879147217e-4	1.85367816955431	0.00538642746692087	-0.713917471448057	TAG	TAG	1
TAG49:0-FA18:0	TAG49:0-FA18:0	TAG49:0-FA18:0	combined	TAG49:0-FA18:0	1.01205885669754	-0.587486464770855	7.35916360458262	7.0183123146457e-7	4.18609975646e-6	5.76553203705205	-0.0814570364220841	-1.09351589311963	TAG	TAG	1
TAG49:1-FA14:0	TAG49:1-FA14:0	TAG49:1-FA14:0	combined	TAG49:1-FA14:0	0.853713359955695	-0.0239084121349839	5.93351123629166	1.194780728031e-5	4.683088413563e-5	2.8693285798506	0.402948267842863	-0.450765092112831	TAG	TAG	1
TAG49:1-FA15:0	TAG49:1-FA15:0	TAG49:1-FA15:0	combined	TAG49:1-FA15:0	0.479109669598198	-0.225262388779293	3.61561513017905	0.00192831153246547	0.00389834134327755	-2.24853759548355	0.0142924460198062	-0.464817223578391	TAG	TAG	1
TAG49:1-FA16:0	TAG49:1-FA16:0	TAG49:1-FA16:0	combined	TAG49:1-FA16:0	0.339828452542146	-0.531383017743853	2.41760548669664	0.0262333769083093	0.0395381182435271	-4.76413424374963	-0.36146879147278	-0.701297244014926	TAG	TAG	1
TAG49:1-FA16:1	TAG49:1-FA16:1	TAG49:1-FA16:1	combined	TAG49:1-FA16:1	0.56105204610871	-0.211484289953114	4.25002497674212	4.6388246418098e-4	0.00109278754167005	-0.831797959107319	0.0690417331012414	-0.492010313007469	TAG	TAG	1
TAG49:1-FA17:0	TAG49:1-FA17:0	TAG49:1-FA17:0	combined	TAG49:1-FA17:0	0.496061285288726	-0.10186657157758	3.90213979204837	0.00101309272935855	0.00219025960254638	-1.61104993950033	0.146164071066783	-0.349897214221943	TAG	TAG	1
TAG49:1-FA18:1	TAG49:1-FA18:1	TAG49:1-FA18:1	combined	TAG49:1-FA18:1	0.421360905875889	-0.435621683765906	3.24792314576292	0.00438213314716218	0.00795977100812828	-3.05388114206312	-0.224941230827961	-0.646302136703851	TAG	TAG	1
TAG49:2-FA14:0	TAG49:2-FA14:0	TAG49:2-FA14:0	combined	TAG49:2-FA14:0	0.450593982429769	0.0933476796977716	3.12389175470745	0.00576548571853909	0.0100806101648469	-3.32068760617538	0.318644670912656	-0.131949311517113	TAG	TAG	1
TAG49:2-FA15:0	TAG49:2-FA15:0	TAG49:2-FA15:0	combined	TAG49:2-FA15:0	-0.137394100385749	-0.0479788389794088	-0.950222292945673	0.354351385845512	0.412727150798235	-6.96556780834898	0.0207182112134658	-0.116675889172283	TAG	TAG	1
TAG49:2-FA16:0	TAG49:2-FA16:0	TAG49:2-FA16:0	combined	TAG49:2-FA16:0	0.118725805274853	-0.162736816375971	0.949279674962115	0.354817752707638	0.412727150798235	-6.96646435387592	-0.103373913738544	-0.222099719013397	TAG	TAG	1
TAG49:2-FA16:1	TAG49:2-FA16:1	TAG49:2-FA16:1	combined	TAG49:2-FA16:1	0.299408726523747	-0.123532770405143	2.37945935512013	0.0283798951052385	0.0424688465898676	-4.83724868988254	0.0261715928567299	-0.273237133667017	TAG	TAG	1
TAG49:2-FA17:0	TAG49:2-FA17:0	TAG49:2-FA17:0	combined	TAG49:2-FA17:0	0.51851967050169	0.114556215443564	2.78272206746363	0.0121317724198843	0.0196586138827028	-4.03669768431155	0.373816050694409	-0.144703619807281	TAG	TAG	1
TAG49:2-FA18:1	TAG49:2-FA18:1	TAG49:2-FA18:1	combined	TAG49:2-FA18:1	0.208477322019922	-0.0373132148171845	1.44312071867331	0.165845883977539	0.207863470082132	-6.39236253238059	0.0669254461927767	-0.141551875827146	TAG	TAG	1
TAG49:2-FA18:2	TAG49:2-FA18:2	TAG49:2-FA18:2	combined	TAG49:2-FA18:2	0.158534558016546	-0.163491301283052	1.01803157670076	0.321902276522689	0.377572963117966	-6.89897305524032	-0.0842240222747788	-0.242758580291325	TAG	TAG	1
TAG49:3-FA15:0	TAG49:3-FA15:0	TAG49:3-FA15:0	combined	TAG49:3-FA15:0	-0.104383986843871	0.183678084339317	-0.602783691053799	0.554032104172975	0.606694009908167	-7.2396051208774	0.235870077761253	0.131486090917381	TAG	TAG	1
TAG49:3-FA16:0	TAG49:3-FA16:0	TAG49:3-FA16:0	combined	TAG49:3-FA16:0	0.03357563763228	-0.186704836247472	0.218883914938413	0.829157268152271	0.85351439720448	-7.40350693721112	-0.169917017431332	-0.203492655063612	TAG	TAG	1
TAG49:3-FA16:1	TAG49:3-FA16:1	TAG49:3-FA16:1	combined	TAG49:3-FA16:1	0.153426776138789	0.102561164072024	1.10885638442658	0.281818225997377	0.334286499384759	-6.80339671703973	0.179274552141419	0.0258477760026295	TAG	TAG	1
TAG49:3-FA18:2	TAG49:3-FA18:2	TAG49:3-FA18:2	combined	TAG49:3-FA18:2	0.196083452843289	0.0411662128763496	1.12366622176696	0.275644815334736	0.327888670009212	-6.78713300101523	0.139207939297994	-0.056875513545295	TAG	TAG	1
TAG50:0-FA14:0	TAG50:0-FA14:0	TAG50:0-FA14:0	combined	TAG50:0-FA14:0	1.81123818207225	0.0326407252584747	10.4249938690918	3.8580856157567605e-9	6.90351064436475e-8	11.0915785726681	0.938259816294599	-0.87297836577765	TAG	TAG	1
TAG50:0-FA16:0	TAG50:0-FA16:0	TAG50:0-FA16:0	combined	TAG50:0-FA16:0	1.52031581707696	-0.259409421600319	11.8784891958407	4.7248917194552e-10	1.52832074463916e-8	13.23236863507	0.500748486938161	-1.0195673301388	TAG	TAG	1
TAG50:0-FA18:0	TAG50:0-FA18:0	TAG50:0-FA18:0	combined	TAG50:0-FA18:0	1.77815754944804	-0.260035541905108	13.4021556075726	6.420414690835301e-11	4.1535144269173e-9	15.257185213739	0.62904323281891	-1.14911431662913	TAG	TAG	1
TAG50:1-FA14:0	TAG50:1-FA14:0	TAG50:1-FA14:0	combined	TAG50:1-FA14:0	1.39933886126517	0.066069046964234	10.8850551090853	1.9403847855317402e-9	4.18426565290307e-8	11.7931890300569	0.765738477596818	-0.63360038366835	TAG	TAG	1
TAG50:1-FA16:0	TAG50:1-FA16:0	TAG50:1-FA16:0	combined	TAG50:1-FA16:0	0.890468516892748	-0.168347584422138	6.96070612625424	1.50778455016e-6	8.39766097143e-6	4.98300728468082	0.276886674024236	-0.613581842868512	TAG	TAG	1
TAG50:1-FA16:1	TAG50:1-FA16:1	TAG50:1-FA16:1	combined	TAG50:1-FA16:1	1.33339002448862	-0.0057460975402875	10.5148077340432	3.3678396242572502e-9	6.43716619090989e-8	11.230373559644	0.660948914704022	-0.672441109784597	TAG	TAG	1
TAG50:1-FA18:0	TAG50:1-FA18:0	TAG50:1-FA18:0	combined	TAG50:1-FA18:0	1.54056966064509	-0.056718070102914	11.6749338710856	6.26317153202958e-10	1.81631974428858e-8	12.9455806854002	0.713566760219633	-0.827002900425461	TAG	TAG	1
TAG50:1-FA18:1	TAG50:1-FA18:1	TAG50:1-FA18:1	combined	TAG50:1-FA18:1	0.955020916075901	-0.0871160608159127	7.09051311107889	1.17252314763e-6	6.66278356191e-6	5.24028458515755	0.390394397222038	-0.564626518853863	TAG	TAG	1
TAG50:1-FA20:1	TAG50:1-FA20:1	TAG50:1-FA20:1	combined	TAG50:1-FA20:1	0.816419348186731	0.216811965815934	6.56884929721079	3.26630009045e-6	1.56969050061e-5	4.19271264035915	0.625021639909299	-0.191397708277432	TAG	TAG	1
TAG50:2-FA14:0	TAG50:2-FA14:0	TAG50:2-FA14:0	combined	TAG50:2-FA14:0	0.806104252468985	0.277038331065499	6.36939264579359	4.87962041809e-6	2.159874090325e-5	3.78271903944647	0.680090457299992	-0.126013795168993	TAG	TAG	1
TAG50:2-FA14:1	TAG50:2-FA14:1	TAG50:2-FA14:1	combined	TAG50:2-FA14:1	1.4053724609201	0.223293597333367	9.85463347936221	9.332160655227721e-9	1.36144500370205e-7	10.1888097274301	0.925979827793417	-0.479392633126684	TAG	TAG	1
TAG50:2-FA16:0	TAG50:2-FA16:0	TAG50:2-FA16:0	combined	TAG50:2-FA16:0	0.532230850800346	0.125981436086139	4.18082381681526	5.4173220389478e-4	0.00126907182026605	-0.986991006578846	0.392096861486312	-0.140133989314034	TAG	TAG	1
TAG50:2-FA16:1	TAG50:2-FA16:1	TAG50:2-FA16:1	combined	TAG50:2-FA16:1	0.702164193888855	0.123437094643784	5.32417583275854	4.347362151922e-5	1.4683259316333e-4	1.55591772919996	0.474519191588212	-0.227645002300643	TAG	TAG	1
TAG50:2-FA18:0	TAG50:2-FA18:0	TAG50:2-FA18:0	combined	TAG50:2-FA18:0	1.31887702156247	0.20773306611527	9.84149165540802	9.52806070638683e-9	1.36144500370205e-7	10.1675647909614	0.867171576896503	-0.451705444665964	TAG	TAG	1
TAG50:2-FA18:1	TAG50:2-FA18:1	TAG50:2-FA18:1	combined	TAG50:2-FA18:1	0.712182970459954	0.178025746089063	5.45805004720919	3.261064438697e-5	1.1427313303937e-4	1.84778957932766	0.53411723131904	-0.178065739140914	TAG	TAG	1
TAG50:2-FA18:2	TAG50:2-FA18:2	TAG50:2-FA18:2	combined	TAG50:2-FA18:2	0.527799170352942	0.0644067698705046	3.92316285500859	9.6632953195087e-4	0.00209995642473045	-1.5640669165166	0.328306355046976	-0.199492815305967	TAG	TAG	1
TAG50:2-FA20:2	TAG50:2-FA20:2	TAG50:2-FA20:2	combined	TAG50:2-FA20:2	0.442991575472806	0.286869076488656	3.03599852224378	0.00699506116773584	0.0118845382667997	-3.5078582733196	0.508364864225059	0.0653732887522531	TAG	TAG	1
TAG50:3-FA14:0	TAG50:3-FA14:0	TAG50:3-FA14:0	combined	TAG50:3-FA14:0	0.336239771173339	0.442623908701373	2.5713653969293	0.0190311311966362	0.0296391162980743	-4.46356284586504	0.610743794288043	0.274504023114704	TAG	TAG	1
TAG50:3-FA14:1	TAG50:3-FA14:1	TAG50:3-FA14:1	combined	TAG50:3-FA14:1	0.613175071801529	0.491559379341008	4.45291307258691	2.947076918252e-4	7.4206337971555e-4	-0.37692839842864	0.798146915241773	0.184971843440243	TAG	TAG	1
TAG50:3-FA16:0	TAG50:3-FA16:0	TAG50:3-FA16:0	combined	TAG50:3-FA16:0	0.127561346285266	0.343549853172148	0.925957623284773	0.366490122731477	0.423959000298724	-6.98838916434206	0.407330526314781	0.279769180029515	TAG	TAG	1
TAG50:3-FA16:1	TAG50:3-FA16:1	TAG50:3-FA16:1	combined	TAG50:3-FA16:1	0.405997646427957	0.422748924383678	3.09669269375486	0.00612156299779631	0.0106149164559726	-3.37878711730997	0.625747747597656	0.219750101169699	TAG	TAG	1
TAG50:3-FA18:0	TAG50:3-FA18:0	TAG50:3-FA18:0	combined	TAG50:3-FA18:0	1.23659668681976	0.280581218072432	8.6127600590838	7.26615976860542e-8	6.71520919274413e-7	8.08812973406135	0.898879561482311	-0.337717125337448	TAG	TAG	1
TAG50:3-FA18:1	TAG50:3-FA18:1	TAG50:3-FA18:1	combined	TAG50:3-FA18:1	0.446079307005014	0.46546479823622	3.25149596748901	0.00434753379761754	0.00791401715107435	-3.04615306688272	0.688504451738727	0.242425144733713	TAG	TAG	1
TAG50:3-FA18:2	TAG50:3-FA18:2	TAG50:3-FA18:2	combined	TAG50:3-FA18:2	0.393510778659391	0.436812686722635	2.99781046635717	0.00760550679775544	0.0127161654411776	-3.5886399226129	0.63356807605233	0.240057297392939	TAG	TAG	1
TAG50:3-FA18:3	TAG50:3-FA18:3	TAG50:3-FA18:3	combined	TAG50:3-FA18:3	0.538748496928558	0.214025327533154	2.66100358071233	0.0157414939102583	0.0248378918921711	-4.28432764806822	0.483399575997433	-0.0553489209311247	TAG	TAG	1
TAG50:3-FA20:3	TAG50:3-FA20:3	TAG50:3-FA20:3	combined	TAG50:3-FA20:3	0.217659361760767	0.589611487085988	1.70616813583218	0.10484953337126	0.138210748534842	-6.00936323128476	0.698441167966372	0.480781806205605	TAG	TAG	1
TAG50:4-FA14:0	TAG50:4-FA14:0	TAG50:4-FA14:0	combined	TAG50:4-FA14:0	0.0508102178168038	0.297403960653584	0.291733582936214	0.773763693600678	0.808366790457354	-7.38403256930447	0.322809069561986	0.271998851745182	TAG	TAG	1
TAG50:4-FA14:1	TAG50:4-FA14:1	TAG50:4-FA14:1	combined	TAG50:4-FA14:1	1.16719729109663	NA	7.32543433003656	1.05027050887e-6	6.09156895149e-6	5.46270398556278	1.40666492166269	NA	TAG	TAG	1
TAG50:4-FA16:0	TAG50:4-FA16:0	TAG50:4-FA16:0	combined	TAG50:4-FA16:0	0.860111958075157	0.170214130456841	5.25108270577804	5.090525446919e-5	1.672317148773e-4	1.39585414901308	0.600270109494419	-0.259841848580737	TAG	TAG	1
TAG50:4-FA16:1	TAG50:4-FA16:1	TAG50:4-FA16:1	combined	TAG50:4-FA16:1	-0.0297345439166599	0.571676572595943	-0.239192538530711	0.81360826664391	0.841497187989379	-7.39863290163256	0.586543844554273	0.556809300637613	TAG	TAG	1
TAG50:4-FA18:1	TAG50:4-FA18:1	TAG50:4-FA18:1	combined	TAG50:4-FA18:1	0.148512633190868	0.626661425941408	0.982081215116763	0.338835690044624	0.395229979649831	-6.93479359856401	0.700917742536842	0.552405109345974	TAG	TAG	1
TAG50:4-FA18:2	TAG50:4-FA18:2	TAG50:4-FA18:2	combined	TAG50:4-FA18:2	0.109682279034006	0.485621163316912	0.79348371900996	0.437639753704454	0.496031041597636	-7.10339622422539	0.540462302833915	0.430780023799909	TAG	TAG	1
TAG50:4-FA18:3	TAG50:4-FA18:3	TAG50:4-FA18:3	combined	TAG50:4-FA18:3	0.251668186301664	0.40661462915245	1.83761401728221	0.0823723392222184	0.111374818787598	-5.8005333394947	0.532448722303282	0.280780536001618	TAG	TAG	1
TAG50:4-FA20:3	TAG50:4-FA20:3	TAG50:4-FA20:3	combined	TAG50:4-FA20:3	0.261194961176013	0.81138258415136	2.12629819815903	0.0472965974980849	0.067303618436361	-5.3060347379858	0.941980064739367	0.680785103563354	TAG	TAG	1
TAG50:4-FA20:4	TAG50:4-FA20:4	TAG50:4-FA20:4	combined	TAG50:4-FA20:4	1.49811056388143	NA	9.66761006074435	2.10999281971104e-8	2.53500565910998e-7	9.46112013100272	-0.225158200263928	NA	TAG	TAG	1
TAG51:0-FA16:0	TAG51:0-FA16:0	TAG51:0-FA16:0	combined	TAG51:0-FA16:0	1.38827671114494	-0.513661530601947	9.53447475825367	1.55669846852545e-8	1.97098891823846e-7	9.66540021726751	0.180476824970525	-1.20779988617442	TAG	TAG	1
TAG51:0-FA17:0	TAG51:0-FA17:0	TAG51:0-FA17:0	combined	TAG51:0-FA17:0	1.36261382579877	-0.245031721539336	10.3244743523804	4.49642629689812e-9	7.4146951288065e-8	10.9351702595928	0.436275191360048	-0.926338634438719	TAG	TAG	1
TAG51:0-FA18:0	TAG51:0-FA18:0	TAG51:0-FA18:0	combined	TAG51:0-FA18:0	1.77319089062799	-0.313367658227816	12.4227641612941	2.2647248752756002e-10	9.069683905270391e-9	13.9797227000991	0.573227787086178	-1.19996310354181	TAG	TAG	1
TAG51:1-FA15:0	TAG51:1-FA15:0	TAG51:1-FA15:0	combined	TAG51:1-FA15:0	0.750505033071387	-0.21396146609764	4.6317152771279	1.9797318342993e-4	5.2522223111854e-4	0.0231842563154459	0.161291050438053	-0.589213982633334	TAG	TAG	1
TAG51:1-FA16:0	TAG51:1-FA16:0	TAG51:1-FA16:0	combined	TAG51:1-FA16:0	0.746780335030111	-0.326877907014203	5.63356803037139	2.243897859702e-5	8.350080088537e-5	2.22774542288673	0.0465122605008523	-0.700268074529259	TAG	TAG	1
TAG51:1-FA17:0	TAG51:1-FA17:0	TAG51:1-FA17:0	combined	TAG51:1-FA17:0	0.590269865388255	-0.0426947218743334	4.73931512387047	1.5598918703787e-4	4.3439372946638e-4	0.263361363626158	0.252440210819794	-0.337829654568461	TAG	TAG	1
TAG51:1-FA18:0	TAG51:1-FA18:0	TAG51:1-FA18:0	combined	TAG51:1-FA18:0	1.28518180403996	-0.14648495972998	9.76519905386391	1.0753475705934e-8	1.50727884478174e-7	10.0438280033332	0.496105942289998	-0.789075861749958	TAG	TAG	1
TAG51:1-FA18:1	TAG51:1-FA18:1	TAG51:1-FA18:1	combined	TAG51:1-FA18:1	0.815350216025249	-0.184802250476568	6.26205331206234	6.06953221268e-6	2.644806523766e-5	3.55997132262203	0.222872857536056	-0.592477358489193	TAG	TAG	1
TAG51:2-FA15:0	TAG51:2-FA15:0	TAG51:2-FA15:0	combined	TAG51:2-FA15:0	0.425648367927436	0.0202572148319207	3.38951235192423	0.00319800629415149	0.00600340020844063	-2.74599926601375	0.233081398795639	-0.192566969131797	TAG	TAG	1
TAG51:2-FA16:0	TAG51:2-FA16:0	TAG51:2-FA16:0	combined	TAG51:2-FA16:0	0.373747499555003	-0.0876947343752597	2.91743930496785	0.00906350147825139	0.0149752548982503	-3.75749919760138	0.0991790154022418	-0.274568484152761	TAG	TAG	1
TAG51:2-FA16:1	TAG51:2-FA16:1	TAG51:2-FA16:1	combined	TAG51:2-FA16:1	0.575306734526654	0.00309285222488567	4.33759636268166	3.8129809700361e-4	9.2147040109205e-4	-0.635408684651204	0.290746219488212	-0.284560515038441	TAG	TAG	1
TAG51:2-FA17:0	TAG51:2-FA17:0	TAG51:2-FA17:0	combined	TAG51:2-FA17:0	0.459523311174597	0.113419183945407	3.63865687404543	0.00183116826014375	0.00371087351031541	-2.19751793464118	0.343180839532706	-0.116342471641891	TAG	TAG	1
TAG51:2-FA18:1	TAG51:2-FA18:1	TAG51:2-FA18:1	combined	TAG51:2-FA18:1	0.484673876439189	-0.0273761355024491	3.8834214195513	0.0010566311063807	0.0022669050011892	-1.6528638490556	0.214960802717146	-0.269713073722044	TAG	TAG	1
TAG51:2-FA18:2	TAG51:2-FA18:2	TAG51:2-FA18:2	combined	TAG51:2-FA18:2	0.348424420717884	0.014194316124719	2.01644392176769	0.0586353108411352	0.0813734264313444	-5.49965541951539	0.188406526483661	-0.160017894234223	TAG	TAG	1
TAG51:3-FA15:0	TAG51:3-FA15:0	TAG51:3-FA15:0	combined	TAG51:3-FA15:0	0.341067840309276	0.0228234560864002	1.94512773098177	0.0672505198906091	0.0922637638303463	-5.62185155039763	0.193357376241038	-0.147710464068238	TAG	TAG	1
TAG51:3-FA16:1	TAG51:3-FA16:1	TAG51:3-FA16:1	combined	TAG51:3-FA16:1	0.396159282216134	0.192610579714812	3.02705727788709	0.00713357571300802	0.0120711009550095	-3.52680270834029	0.390690220822879	-0.00546906139325504	TAG	TAG	1
TAG51:3-FA17:0	TAG51:3-FA17:0	TAG51:3-FA17:0	combined	TAG51:3-FA17:0	-0.0145084393366763	NA	-0.058662546661602	0.953978048794231	0.956252132343204	-6.97127222052203	-0.126888251486276	NA	TAG	TAG	1
TAG51:3-FA18:2	TAG51:3-FA18:2	TAG51:3-FA18:2	combined	TAG51:3-FA18:2	0.163759222917812	0.108259235543568	1.29503658143015	0.211369871088021	0.258751181346471	-6.58554873760929	0.190138847002474	0.0263796240846619	TAG	TAG	1
TAG51:4-FA16:1	TAG51:4-FA16:1	TAG51:4-FA16:1	combined	TAG51:4-FA16:1	-0.160989291158345	0.316219373707901	-1.20399670914851	0.243896940057293	0.29470880256923	-6.69567197312512	0.396714019287073	0.235724728128728	TAG	TAG	1
TAG51:4-FA18:2	TAG51:4-FA18:2	TAG51:4-FA18:2	combined	TAG51:4-FA18:2	0.0794775038199779	0.177829685911757	0.64442374239086	0.527277375698487	0.581179912139486	-7.21288643087201	0.217568437821746	0.138090934001768	TAG	TAG	1
TAG51:4-FA20:4	TAG51:4-FA20:4	TAG51:4-FA20:4	combined	TAG51:4-FA20:4	0.0526543795502704	NA	0.183798170688475	0.856578609773694	0.878515379048386	-6.95527188961499	-0.505216396052261	NA	TAG	TAG	1
TAG51:5-FA18:2	TAG51:5-FA18:2	TAG51:5-FA18:2	combined	TAG51:5-FA18:2	0.345306187054185	NA	2.12664302880639	0.0500612965956513	0.0707589082973828	-5.07726196027557	NA	NA	TAG	TAG	1
TAG52:0-FA16:0	TAG52:0-FA16:0	TAG52:0-FA16:0	combined	TAG52:0-FA16:0	1.62778937235197	-0.0419013213642193	12.3600674006862	2.46168916220155e-10	9.410366297325e-9	13.8950438705864	0.771993364811767	-0.855796007540206	TAG	TAG	1
TAG52:0-FA18:0	TAG52:0-FA18:0	TAG52:0-FA18:0	combined	TAG52:0-FA18:0	1.96381446289262	0.041493302155717	14.2695106591246	2.2365365112996596e-11	2.9807671613066803e-9	16.3218105399022	1.02340053360203	-0.940413929290594	TAG	TAG	1
TAG52:0-FA20:0	TAG52:0-FA20:0	TAG52:0-FA20:0	combined	TAG52:0-FA20:0	1.12415536822616	-0.0228795845003989	8.39093298976446	1.06936513268806e-7	9.36808413115266e-7	7.69234714655296	0.539198099612682	-0.58495726861348	TAG	TAG	1
TAG52:1-FA16:0	TAG52:1-FA16:0	TAG52:1-FA16:0	combined	TAG52:1-FA16:0	1.43271623820524	-0.0766031607535626	11.1093875370538	1.39872863108523e-9	3.19553067672925e-8	12.1270360104342	0.639754958349058	-0.792961279856183	TAG	TAG	1
TAG52:1-FA16:1	TAG52:1-FA16:1	TAG52:1-FA16:1	combined	TAG52:1-FA16:1	1.86801928489338	0.131341790104657	13.7658017387587	4.0984959841044e-11	3.7143102846719105e-9	15.7108254762485	1.06535143255135	-0.802667852342033	TAG	TAG	1
TAG52:1-FA18:0	TAG52:1-FA18:0	TAG52:1-FA18:0	combined	TAG52:1-FA18:0	1.78852447042008	-0.0733446825053985	14.0703788064812	2.8354503318018297e-11	2.9807671613066803e-9	16.0826283634363	0.820917552704642	-0.967606917715438	TAG	TAG	1
TAG52:1-FA18:1	TAG52:1-FA18:1	TAG52:1-FA18:1	combined	TAG52:1-FA18:1	1.49467640069329	0.0235225937339954	11.7900236620659	5.33808894139512e-10	1.60333314275475e-8	13.1082275854964	0.770860794080638	-0.723815606612647	TAG	TAG	1
TAG52:1-FA20:0	TAG52:1-FA20:0	TAG52:1-FA20:0	combined	TAG52:1-FA20:0	1.07156669061013	0.0757200785573194	7.72215799517045	3.56272347348533e-7	2.45594298459e-6	6.45972865170864	0.611503423862386	-0.460063266747748	TAG	TAG	1
TAG52:1-FA20:1	TAG52:1-FA20:1	TAG52:1-FA20:1	combined	TAG52:1-FA20:1	1.07052722611253	0.0179088836916654	8.5067969039749	8.7323743746423e-8	7.8966955366389e-7	7.89987211819717	0.55317249674793	-0.5173547293646	TAG	TAG	1
TAG52:2-FA14:0	TAG52:2-FA14:0	TAG52:2-FA14:0	combined	TAG52:2-FA14:0	1.1966546702239	0.271979584028808	9.72656547271874	1.14357771549703e-8	1.57663747333279e-7	9.98090610089682	0.870306919140756	-0.326347751083141	TAG	TAG	1
TAG52:2-FA16:0	TAG52:2-FA16:0	TAG52:2-FA16:0	combined	TAG52:2-FA16:0	0.849877685991751	0.100803146633687	6.66267425856624	2.70927133869e-6	1.348223192807e-5	4.3837869689403	0.525741989629562	-0.324135696362188	TAG	TAG	1
TAG52:2-FA16:1	TAG52:2-FA16:1	TAG52:2-FA16:1	combined	TAG52:2-FA16:1	1.3033202145949	0.184841750396303	10.2105146295219	5.35577318406795e-9	8.66193316884836e-8	10.7564699034362	0.836501857693755	-0.466818356901149	TAG	TAG	1
TAG52:2-FA18:0	TAG52:2-FA18:0	TAG52:2-FA18:0	combined	TAG52:2-FA18:0	1.51739322163558	0.17769141182247	12.1541943450911	3.24486301870643e-10	1.18649121684005e-8	13.6144296339934	0.93638802264026	-0.58100519899532	TAG	TAG	1
TAG52:2-FA18:1	TAG52:2-FA18:1	TAG52:2-FA18:1	combined	TAG52:2-FA18:1	0.990950622460994	0.149087548162999	7.79755956441448	3.10154678340545e-7	2.19193348306e-6	6.60169529735889	0.644562859393496	-0.346387763067498	TAG	TAG	1
TAG52:2-FA18:2	TAG52:2-FA18:2	TAG52:2-FA18:2	combined	TAG52:2-FA18:2	1.07766383715009	0.253323114789109	8.90948805704091	4.37531777775062e-8	4.51639000754436e-7	8.60759139786876	0.792155033364153	-0.285508803785936	TAG	TAG	1
TAG52:2-FA20:0	TAG52:2-FA20:0	TAG52:2-FA20:0	combined	TAG52:2-FA20:0	0.515557577723396	0.192843412052614	3.60230280318122	0.00198674969979157	0.0039782297560112204	-2.27799013666364	0.450622200914311	-0.0649353768090842	TAG	TAG	1
TAG52:2-FA20:1	TAG52:2-FA20:1	TAG52:2-FA20:1	combined	TAG52:2-FA20:1	0.948994929401514	0.246872466577741	7.38101559843784	6.73425204375361e-7	4.07446472575e-6	5.80782641783083	0.721369931278498	-0.227624998123016	TAG	TAG	1
TAG52:2-FA20:2	TAG52:2-FA20:2	TAG52:2-FA20:2	combined	TAG52:2-FA20:2	0.707078167596055	0.2184201934906	5.4737890883593	3.153095019579e-5	1.1141818955741e-4	1.88198930516486	0.571959277288627	-0.135118890307427	TAG	TAG	1
TAG52:3-FA14:0	TAG52:3-FA14:0	TAG52:3-FA14:0	combined	TAG52:3-FA14:0	0.574358440474738	0.504825473064756	4.51100590215091	2.5891430978515e-4	6.5983919554337e-4	-0.246820960974883	0.792004693302125	0.217646252827387	TAG	TAG	1
TAG52:3-FA16:0	TAG52:3-FA16:0	TAG52:3-FA16:0	combined	TAG52:3-FA16:0	0.450196548218032	0.334226118886448	3.60881396783894	0.00195795079214811	0.00394876886378072	-2.26358690105051	0.559324392995464	0.109127844777432	TAG	TAG	1
TAG52:3-FA16:1	TAG52:3-FA16:1	TAG52:3-FA16:1	combined	TAG52:3-FA16:1	0.675346612101286	0.386476463297419	5.31708971533881	4.4142732712100003e-05	1.4731761194792e-4	1.54042138975819	0.724149769348062	0.0488031572467762	TAG	TAG	1
TAG52:3-FA18:0	TAG52:3-FA18:0	TAG52:3-FA18:0	combined	TAG52:3-FA18:0	1.19406416007967	0.332658442864087	10.6462307083879	2.7647068748735604e-9	5.42296766513514e-8	11.4318613177222	0.92969052290392	-0.264373637175746	TAG	TAG	1
TAG52:3-FA18:1	TAG52:3-FA18:1	TAG52:3-FA18:1	combined	TAG52:3-FA18:1	0.657402813872832	0.409638499219861	5.31149928037654	4.467804531183e-5	1.4851476722235e-4	1.52819263755404	0.738339906156277	0.0809370922834451	TAG	TAG	1
TAG52:3-FA18:2	TAG52:3-FA18:2	TAG52:3-FA18:2	combined	TAG52:3-FA18:2	0.584481668621921	0.323217697216475	4.46631886762087	2.8602667539663e-4	7.223676696954e-4	-0.34689639827918	0.615458531527435	0.0309768629055144	TAG	TAG	1
TAG52:3-FA18:3	TAG52:3-FA18:3	TAG52:3-FA18:3	combined	TAG52:3-FA18:3	1.15670353257393	0.115076414247125	8.65070288869016	6.80565608094292e-8	6.43096265626179e-7	8.15518571238796	0.693428180534089	-0.46327535203984	TAG	TAG	1
TAG52:3-FA20:0	TAG52:3-FA20:0	TAG52:3-FA20:0	combined	TAG52:3-FA20:0	1.72422998394599	NA	7.85597711073628	4.07824162021224e-7	2.78845626227e-6	6.43129090173278	0.138446950556649	NA	TAG	TAG	1
TAG52:3-FA20:1	TAG52:3-FA20:1	TAG52:3-FA20:1	combined	TAG52:3-FA20:1	0.732661675813973	0.552036312460052	6.24188214786588	6.32467142132e-6	2.686388214815e-5	3.51795064301729	0.918367150367038	0.185705474553065	TAG	TAG	1
TAG52:3-FA20:2	TAG52:3-FA20:2	TAG52:3-FA20:2	combined	TAG52:3-FA20:2	0.416515883473096	0.446290879142337	3.24235909828829	0.00443655371662413	0.00802396059286214	-3.06591176960113	0.654548820878885	0.238032937405789	TAG	TAG	1
TAG52:3-FA20:3	TAG52:3-FA20:3	TAG52:3-FA20:3	combined	TAG52:3-FA20:3	0.583832946137958	0.467352296171236	4.42877829871805	3.1101393876581e-4	7.7808566420738e-4	-0.431006106891198	0.759268769240215	0.175435823102257	TAG	TAG	1
TAG52:4-FA14:0	TAG52:4-FA14:0	TAG52:4-FA14:0	combined	TAG52:4-FA14:0	0.230199901694956	0.534635518641013	1.3257320833674	0.201201516823986	0.247745937992639	-6.54691063371051	0.649735469488491	0.419535567793535	TAG	TAG	1
TAG52:4-FA16:0	TAG52:4-FA16:0	TAG52:4-FA16:0	combined	TAG52:4-FA16:0	0.347618344462812	0.473010963880824	2.56283682849546	0.0193759912166705	0.0299544275978306	-4.48046852145315	0.64682013611223	0.299201791649418	TAG	TAG	1
TAG52:4-FA16:1	TAG52:4-FA16:1	TAG52:4-FA16:1	combined	TAG52:4-FA16:1	0.254808027931692	0.591071830993227	1.98042753325738	0.062854088551749	0.0866562106098704	-5.56172274538076	0.718475844959073	0.463667817027381	TAG	TAG	1
TAG52:4-FA18:0	TAG52:4-FA18:0	TAG52:4-FA18:0	combined	TAG52:4-FA18:0	0.604606324905859	NA	4.33186998727396	4.3408309818765e-4	0.00103417531324595	-0.665919172155806	-0.262239442592483	NA	TAG	TAG	1
TAG52:4-FA18:1	TAG52:4-FA18:1	TAG52:4-FA18:1	combined	TAG52:4-FA18:1	0.33701178768382	0.644133935106481	2.66622297541199	0.0155676388596239	0.0246560909245645	-4.27380660837477	0.812639828948391	0.47562804126457	TAG	TAG	1
TAG52:4-FA18:2	TAG52:4-FA18:2	TAG52:4-FA18:2	combined	TAG52:4-FA18:2	0.323192204925607	0.564536969435255	2.43694792540641	0.0252038911520076	0.038054708184629	-4.72683183878661	0.726133071898059	0.402940866972451	TAG	TAG	1
TAG52:4-FA18:3	TAG52:4-FA18:3	TAG52:4-FA18:3	combined	TAG52:4-FA18:3	0.544216917199092	0.581762879790366	3.88460239242361	0.00105382972388582	0.00226667723219431	-1.65022627752525	0.853871338389912	0.30965442119082	TAG	TAG	1
TAG52:4-FA20:2	TAG52:4-FA20:2	TAG52:4-FA20:2	combined	TAG52:4-FA20:2	0.10579805498043	0.652401167998283	0.690064000802285	0.498791888737397	0.554139997923581	-7.18164597210156	0.705300195488498	0.599502140508068	TAG	TAG	1
TAG52:4-FA20:3	TAG52:4-FA20:3	TAG52:4-FA20:3	combined	TAG52:4-FA20:3	0.440933647283806	0.671325264094425	3.57635799879989	0.00210573667598966	0.00413767416940959	-2.33533862810271	0.891792087736329	0.450858440452522	TAG	TAG	1
TAG52:4-FA20:4	TAG52:4-FA20:4	TAG52:4-FA20:4	combined	TAG52:4-FA20:4	0.584339311278079	0.290645048780029	4.64018490943305	1.9428754384832e-4	5.1871690278235e-4	0.0421085651646145	0.582814704419068	-0.00152460685901049	TAG	TAG	1
TAG52:4-FA22:4	TAG52:4-FA22:4	TAG52:4-FA22:4	combined	TAG52:4-FA22:4	0.653367739809683	0.673658209939517	4.08090004745415	6.7793728779669e-4	0.00154510910308137	-1.21099206172053	1.00034207984436	0.346974340034675	TAG	TAG	1
TAG52:5-FA14:0	TAG52:5-FA14:0	TAG52:5-FA14:0	combined	TAG52:5-FA14:0	0.654586655252747	0.53565571366213	3.7507627330709	0.00142366720198572	0.00295630646140739	-1.94860886357612	0.862949041288504	0.208362386035757	TAG	TAG	1
TAG52:5-FA16:0	TAG52:5-FA16:0	TAG52:5-FA16:0	combined	TAG52:5-FA16:0	0.560095327421181	0.331346483705654	3.91703209620806	9.7973901755154e-4	0.00212360957154859	-1.57777032672132	0.611394147416245	0.0512988199950641	TAG	TAG	1
TAG52:5-FA16:1	TAG52:5-FA16:1	TAG52:5-FA16:1	combined	TAG52:5-FA16:1	0.159756288202976	0.445058208300327	1.2243316438464	0.236318459496924	0.286787625450091	-6.67166288937368	0.524936352401815	0.365180064198839	TAG	TAG	1
TAG52:5-FA18:1	TAG52:5-FA18:1	TAG52:5-FA18:1	combined	TAG52:5-FA18:1	0.226435412020533	0.591450561049694	1.45865191054301	0.161571105665	0.203720089751521	-6.37112843638266	0.70466826705996	0.478232855039428	TAG	TAG	1
TAG52:5-FA18:2	TAG52:5-FA18:2	TAG52:5-FA18:2	combined	TAG52:5-FA18:2	0.0803907325430413	0.632943746818781	0.604582832284303	0.552861370362576	0.606201320045536	-7.23848607334247	0.67313911309030094	0.59274838054726	TAG	TAG	1
TAG52:5-FA18:3	TAG52:5-FA18:3	TAG52:5-FA18:3	combined	TAG52:5-FA18:3	0.0945854024956423	0.731369070063214	0.709544775498747	0.486907999721795	0.543810926648113	-7.16769366791268	0.778661771311035	0.684076368815393	TAG	TAG	1
TAG52:5-FA20:3	TAG52:5-FA20:3	TAG52:5-FA20:3	combined	TAG52:5-FA20:3	0.168130543982228	0.906866861873109	1.37075956447635	0.186989734138158	0.231262303544399	-6.48888737184693	0.990932133864223	0.822801589881995	TAG	TAG	1
TAG52:5-FA20:4	TAG52:5-FA20:4	TAG52:5-FA20:4	combined	TAG52:5-FA20:4	0.149051443043385	0.505047575026192	1.00236873731142	0.329204990083136	0.384529717583218	-6.91472117145264	0.579573296547885	0.4305218535045	TAG	TAG	1
TAG52:5-FA20:5	TAG52:5-FA20:5	TAG52:5-FA20:5	combined	TAG52:5-FA20:5	1.54583630849255	NA	11.6733348449452	1.21447265401554e-9	3.00403382949139e-8	12.3682010035757	0.885066683872895	NA	TAG	TAG	1
TAG52:5-FA22:5	TAG52:5-FA22:5	TAG52:5-FA22:5	combined	TAG52:5-FA22:5	0.582579066316064	0.396384019682598	3.87491031938396	0.00107704164422812	0.00229553102701232	-1.67187024670228	0.68767355284063	0.105094486524566	TAG	TAG	1
TAG52:6-FA14:0	TAG52:6-FA14:0	TAG52:6-FA14:0	combined	TAG52:6-FA14:0	0.507067081163365	0.40321739219583	3.67336287843446	0.00169394988965574	0.003449423383052	-2.12057609692734	0.656750932777513	0.149683851614147	TAG	TAG	1
TAG52:6-FA16:0	TAG52:6-FA16:0	TAG52:6-FA16:0	combined	TAG52:6-FA16:0	0.845330783550506	0.11597341937029	5.86735833644125	1.371638446188e-5	5.267342160935e-5	2.72870329171598	0.538638811145543	-0.306691972404963	TAG	TAG	1
TAG52:6-FA16:1	TAG52:6-FA16:1	TAG52:6-FA16:1	combined	TAG52:6-FA16:1	0.00552773315866828	0.296496618064746	0.0292164765231064	0.97700745148234	0.97700745148234	-7.42819907766444	0.299260484644081	0.293732751485412	TAG	TAG	1
TAG52:6-FA20:4	TAG52:6-FA20:4	TAG52:6-FA20:4	combined	TAG52:6-FA20:4	0.189686392327911	1.28567819248135	1.46801761284169	0.159037139608673	0.200826177794135	-6.35823681231353	1.3805213886453	1.19083499631739	TAG	TAG	1
TAG52:6-FA20:5	TAG52:6-FA20:5	TAG52:6-FA20:5	combined	TAG52:6-FA20:5	0.924891023349226	0.329187638035045	4.94105583973872	1.0002679891598e-4	2.9209214544563e-4	0.711988020336477	0.791633149709658	-0.133257873639568	TAG	TAG	1
TAG52:6-FA22:6	TAG52:6-FA22:6	TAG52:6-FA22:6	combined	TAG52:6-FA22:6	0.678298938531485	0.404513787558328	4.40385244773095	3.2881349178435e-4	8.0857352804281e-4	-0.486868952342233	0.74366325682407	0.0653643182925853	TAG	TAG	1
TAG52:7-FA16:0	TAG52:7-FA16:0	TAG52:7-FA16:0	combined	TAG52:7-FA16:0	1.25309121289244	-0.501434333045224	9.59518358490873	1.41148137496951e-8	1.82623974822978e-7	9.76559285688115	0.125111273400996	-1.12797993949144	TAG	TAG	1
TAG52:7-FA18:1	TAG52:7-FA18:1	TAG52:7-FA18:1	combined	TAG52:7-FA18:1	0.783214944306278	-0.0104484381857093	5.830754684628	1.480861628044e-5	5.635315064188e-5	2.65067527151881	0.38115903396743	-0.402055910338848	TAG	TAG	1
TAG52:7-FA22:6	TAG52:7-FA22:6	TAG52:7-FA22:6	combined	TAG52:7-FA22:6	1.03201408084341	0.646761303273031	7.20536562463672	9.40401903808124e-7	5.49220834099e-6	5.46602980525181	1.16276834369474	0.130754262851327	TAG	TAG	1
TAG52:8-FA16:1	TAG52:8-FA16:1	TAG52:8-FA16:1	combined	TAG52:8-FA16:1	0.995409077496845	-0.0591376567711193	6.94070818150653	1.56766599707e-6	8.56108508792e-6	4.94317024248712	0.438566881977303	-0.556842195519542	TAG	TAG	1
TAG53:0-FA16:0	TAG53:0-FA16:0	TAG53:0-FA16:0	combined	TAG53:0-FA16:0	0.775145157879058	0.385094411967676	5.11060008185733	6.905181251874e-5	2.1831794860248e-4	1.08691335819698	0.772666990907205	-0.00247816697185339	TAG	TAG	1
TAG53:1-FA16:0	TAG53:1-FA16:0	TAG53:1-FA16:0	combined	TAG53:1-FA16:0	0.926010268408864	-0.172763912541159	5.96837968283451	1.111182109489e-5	4.422133505905e-5	2.94324451519391	0.290241221663273	-0.635769046745591	TAG	TAG	1
TAG53:1-FA17:0	TAG53:1-FA17:0	TAG53:1-FA17:0	combined	TAG53:1-FA17:0	1.335201641614	-0.0558208000606083	10.4707386004993	3.59968874435104e-9	6.58117007391135e-8	11.1623829097227	0.611780020746394	-0.72342162086761	TAG	TAG	1
TAG53:1-FA18:0	TAG53:1-FA18:0	TAG53:1-FA18:0	combined	TAG53:1-FA18:0	1.71220837255747	0.0279080441555166	13.7046923898793	4.41654017202368e-11	3.7143102846719105e-9	15.6353423677621	0.884012230434249	-0.828196142123216	TAG	TAG	1
TAG53:1-FA18:1	TAG53:1-FA18:1	TAG53:1-FA18:1	combined	TAG53:1-FA18:1	1.29191614289481	-0.023913035974139	10.3727885443421	4.1768454198614e-9	7.31818124604883e-8	11.0104887060749	0.622045035473266	-0.669871107421544	TAG	TAG	1
TAG53:2-FA16:0	TAG53:2-FA16:0	TAG53:2-FA16:0	combined	TAG53:2-FA16:0	0.672985407936604	0.0205987088564247	5.29853556399595	4.594510229011e-5	1.5212531899995e-4	1.4998242534155	0.357091412824727	-0.315893995111877	TAG	TAG	1
TAG53:2-FA17:0	TAG53:2-FA17:0	TAG53:2-FA17:0	combined	TAG53:2-FA17:0	0.758432025125008	0.206311265208596	6.10768479792871	8.32913712295e-6	3.416977717271e-5	3.23710359701529	0.5855272777711	-0.172904747353908	TAG	TAG	1
TAG53:2-FA18:1	TAG53:2-FA18:1	TAG53:2-FA18:1	combined	TAG53:2-FA18:1	0.837038171969858	0.15820087254748	6.38457768869128	4.73187025137e-6	2.105557080109e-5	3.81411260506826	0.576719958532409	-0.260318213437449	TAG	TAG	1
TAG53:2-FA18:2	TAG53:2-FA18:2	TAG53:2-FA18:2	combined	TAG53:2-FA18:2	0.493853560697474	NA	2.58256166950654	0.0205303589864871	0.0315073574956855	-4.05399314740846	0.238923913537	NA	TAG	TAG	1
TAG53:3-FA16:0	TAG53:3-FA16:0	TAG53:3-FA16:0	combined	TAG53:3-FA16:0	0.227770335758279	0.146382495146638	1.80806090659488	0.0870215444592198	0.116722677655827	-5.84843223838892	0.260267663025778	0.0324973272674988	TAG	TAG	1
TAG53:3-FA17:0	TAG53:3-FA17:0	TAG53:3-FA17:0	combined	TAG53:3-FA17:0	0.319492178345052	0.16566758296527	2.03627006039719	0.0564232039810895	0.0788237783190968	-5.46518539073892	0.325413672137796	0.00592149379274373	TAG	TAG	1
TAG53:3-FA18:2	TAG53:3-FA18:2	TAG53:3-FA18:2	combined	TAG53:3-FA18:2	0.426485401680103	0.259241401279047	3.19835413629968	0.00489091980753558	0.00877313901911025	-3.1608619164465	0.472484102119098	0.045998700438995	TAG	TAG	1
TAG53:4-FA16:0	TAG53:4-FA16:0	TAG53:4-FA16:0	combined	TAG53:4-FA16:0	-0.0423555471723066	0.137848011753092	-0.250940312575017	0.804649509043568	0.834414595691295	-7.39561738811669	0.159025785339246	0.116670238166939	TAG	TAG	1
TAG53:4-FA18:2	TAG53:4-FA18:2	TAG53:4-FA18:2	combined	TAG53:4-FA18:2	0.120931101039995	0.272878437359509	1.04571489239928	0.309276900848484	0.364288338394363	-6.8706071019148	0.333343987879506	0.212412886839511	TAG	TAG	1
TAG53:4-FA20:4	TAG53:4-FA20:4	TAG53:4-FA20:4	combined	TAG53:4-FA20:4	0.738904679709363	NA	3.49859629695691	0.00313786315227325	0.00591691235664081	-2.41872797430364	NA	NA	TAG	TAG	1
TAG53:5-FA20:4	TAG53:5-FA20:4	TAG53:5-FA20:4	combined	TAG53:5-FA20:4	-0.0876630564212943	-0.052781701078177	-0.568199926052992	0.576788919068871	0.626954371722632	-7.26049157328719	-0.00895017286752989	-0.0966132292888242	TAG	TAG	1
TAG53:6-FA20:4	TAG53:6-FA20:4	TAG53:6-FA20:4	combined	TAG53:6-FA20:4	0.130044076613038	NA	0.710775208641649	0.488620089626438	0.544277477318986	-6.82010138854534	NA	NA	TAG	TAG	1
TAG54:0-FA16:0	TAG54:0-FA16:0	TAG54:0-FA16:0	combined	TAG54:0-FA16:0	1.50797683654664	0.0515348028393244	11.5032710795851	7.96733062637579e-10	2.16464800816732e-8	12.7005477519521	0.805523221112645	-0.702453615433996	TAG	TAG	1
TAG54:0-FA18:0	TAG54:0-FA18:0	TAG54:0-FA18:0	combined	TAG54:0-FA18:0	0.455686319295367	0.223236287081822	2.3963707903632	0.0274087973674746	0.0411043810718168	-4.8049093573139	0.451079446729506	-0.0046068725658611	TAG	TAG	1
TAG54:1-FA16:0	TAG54:1-FA16:0	TAG54:1-FA16:0	combined	TAG54:1-FA16:0	1.55517805353457	0.0816790206492398	11.9548948917672	4.25471093533025e-10	1.49092162358864e-8	13.3389766741642	0.859268047416527	-0.695910006118047	TAG	TAG	1
TAG54:1-FA18:0	TAG54:1-FA18:0	TAG54:1-FA18:0	combined	TAG54:1-FA18:0	2.31339464539913	0.0649163037957728	17.3433850605617	7.90446641640339e-13	2.21588541873175e-10	19.6647741019985	1.22161362649534	-1.09178101890379	TAG	TAG	1
TAG54:1-FA18:1	TAG54:1-FA18:1	TAG54:1-FA18:1	combined	TAG54:1-FA18:1	1.75472322900332	0.157218087875253	14.1285401686018	2.6448360688316297e-11	2.9807671613066803e-9	16.152802504578	1.03457970237691	-0.720143526626407	TAG	TAG	1
TAG54:1-FA20:0	TAG54:1-FA20:0	TAG54:1-FA20:0	combined	TAG54:1-FA20:0	1.46734162206926	0.132535075911585	11.4797274346636	8.23647280158792e-10	2.16464800816732e-8	12.6667115262516	0.866205886946213	-0.601135735123043	TAG	TAG	1
TAG54:1-FA20:1	TAG54:1-FA20:1	TAG54:1-FA20:1	combined	TAG54:1-FA20:1	1.7456885318697	0.183655423165135	12.8781033666594	1.24822497161363e-10	6.1750423595709604e-9	14.5840502580899	1.05649968909999	-0.689188842769716	TAG	TAG	1
TAG54:2-FA16:0	TAG54:2-FA16:0	TAG54:2-FA16:0	combined	TAG54:2-FA16:0	0.963753791021825	0.241580969403869	8.07486494075388	1.87488192951281e-7	1.4465832135e-6	7.11723722763431	0.723457864914781	-0.240295926107043	TAG	TAG	1
TAG54:2-FA18:0	TAG54:2-FA18:0	TAG54:2-FA18:0	combined	TAG54:2-FA18:0	1.68527409568097	0.156535140465945	13.2839344495076	7.445246583772101e-11	4.47246598353738e-9	15.1073649007384	0.999172188306432	-0.686101907374541	TAG	TAG	1
TAG54:2-FA18:1	TAG54:2-FA18:1	TAG54:2-FA18:1	combined	TAG54:2-FA18:1	1.59160311984522	0.22346781439893	12.8814903532586	1.24278572238633e-10	6.1750423595709604e-9	14.5884765070976	1.01926937432154	-0.572333745523678	TAG	TAG	1
TAG54:2-FA18:2	TAG54:2-FA18:2	TAG54:2-FA18:2	combined	TAG54:2-FA18:2	1.45880026062471	0.214374077423809	11.456095160961	8.51622078010968e-10	2.17034596244613e-8	12.6326917643651	0.943774207736166	-0.515026052888548	TAG	TAG	1
TAG54:2-FA20:0	TAG54:2-FA20:0	TAG54:2-FA20:0	combined	TAG54:2-FA20:0	1.00552222526953	0.466378468294236	7.54514244005145	4.94780798546889e-7	3.15235342104e-6	6.12342721640561	0.969139580929003	-0.036382644340531	TAG	TAG	1
TAG54:2-FA20:1	TAG54:2-FA20:1	TAG54:2-FA20:1	combined	TAG54:2-FA20:1	1.15571062570263	0.268566250289349	9.06421365273043	3.37292645360713e-8	3.75256714918257e-7	8.87400490573327	0.846421563140663	-0.309289062561966	TAG	TAG	1
TAG54:2-FA20:2	TAG54:2-FA20:2	TAG54:2-FA20:2	combined	TAG54:2-FA20:2	1.04519227562712	0.271743697351995	7.7844082504044	3.17727843601217e-7	2.22674263723e-6	6.57698905662964	0.794339835165556	-0.250852440461565	TAG	TAG	1
TAG54:3-FA16:0	TAG54:3-FA16:0	TAG54:3-FA16:0	combined	TAG54:3-FA16:0	0.537766298116498	0.351099921373417	4.44221280405699	3.0182767051196e-4	7.5772259970315e-4	-0.400902427998899	0.619983070431665	0.0822167723151676	TAG	TAG	1
TAG54:3-FA16:1	TAG54:3-FA16:1	TAG54:3-FA16:1	combined	TAG54:3-FA16:1	0.871692290958437	0.470565042312727	6.8553489738345	1.85231625981e-6	9.8594808513e-6	4.772528129536	0.906411187791946	0.0347188968335082	TAG	TAG	1
TAG54:3-FA18:0	TAG54:3-FA18:0	TAG54:3-FA18:0	combined	TAG54:3-FA18:0	1.2288409908089999	0.278768185999333	9.29786775514478	2.28948645482276e-8	2.67424737292492e-7	9.27062953611388	0.893188681403832	-0.335652309405165	TAG	TAG	1
TAG54:3-FA18:1	TAG54:3-FA18:1	TAG54:3-FA18:1	combined	TAG54:3-FA18:1	0.957869888185481	0.379168966831262	7.57130860352375	4.71210208491378e-7	3.02509759802e-6	6.17340548505084	0.858103910924003	-0.0997659772614781	TAG	TAG	1
TAG54:3-FA18:2	TAG54:3-FA18:2	TAG54:3-FA18:2	combined	TAG54:3-FA18:2	1.19685029010291	0.435081469073737	9.32806447124503	2.17870176622864e-8	2.58068758506801e-7	9.32139366158506	1.03350661412519	-0.163343675977719	TAG	TAG	1
TAG54:3-FA20:1	TAG54:3-FA20:1	TAG54:3-FA20:1	combined	TAG54:3-FA20:1	0.89569883039629	0.50765599122525	6.60430485085281	3.04305295416e-6	1.470808927847e-5	4.26505333650775	0.955505406423395	0.0598065760271053	TAG	TAG	1
TAG54:3-FA20:2	TAG54:3-FA20:2	TAG54:3-FA20:2	combined	TAG54:3-FA20:2	0.691192392181449	0.440164937128622	5.47915830884093	3.11710633535e-5	1.10611241689e-4	1.8936505568468	0.785761133219347	0.0945687410378976	TAG	TAG	1
TAG54:3-FA20:3	TAG54:3-FA20:3	TAG54:3-FA20:3	combined	TAG54:3-FA20:3	1.10538262948324	0.482916483861707	9.0609931406985	3.39114272696641e-8	3.75256714918257e-7	8.86849046692747	1.03560779860333	-0.0697748308799114	TAG	TAG	1
TAG54:4-FA16:0	TAG54:4-FA16:0	TAG54:4-FA16:0	combined	TAG54:4-FA16:0	0.491527974255701	0.555923101983194	3.7194370367335	0.00152745825288304	0.00315624666013425	-2.01826723040513	0.801687089111044	0.310159114855344	TAG	TAG	1
TAG54:4-FA16:1	TAG54:4-FA16:1	TAG54:4-FA16:1	combined	TAG54:4-FA16:1	0.38238055293841	0.64664218019284	3.04300621056303	0.00688833018683324	0.0117268941034954	-3.49299780254281	0.837832456662045	0.455451903723636	TAG	TAG	1
TAG54:4-FA18:0	TAG54:4-FA18:0	TAG54:4-FA18:0	combined	TAG54:4-FA18:0	1.05683600678123	0.162059258246644	7.61669503989031	4.33051967128909e-7	2.86769058547e-6	6.25987558130395	0.690477261637259	-0.366358745143971	TAG	TAG	1
TAG54:4-FA18:1	TAG54:4-FA18:1	TAG54:4-FA18:1	combined	TAG54:4-FA18:1	0.541912615350722	0.58198313340688	4.42124963267482	3.1628499937724e-4	7.8464803680313e-4	-0.447877786346489	0.852939441082242	0.311026825731519	TAG	TAG	1
TAG54:4-FA18:2	TAG54:4-FA18:2	TAG54:4-FA18:2	combined	TAG54:4-FA18:2	0.542131114483024	0.57657097872076	4.38666296726785	3.4168518975889e-4	8.329195495282e-4	-0.525399914647941	0.847636535962272	0.305505421479248	TAG	TAG	1
TAG54:4-FA18:3	TAG54:4-FA18:3	TAG54:4-FA18:3	combined	TAG54:4-FA18:3	1.2054968488659	0.473075351917977	8.24890796188507	1.37405889745598e-7	1.13292503211e-6	7.43555802849263	1.07582377635093	-0.129673072514972	TAG	TAG	1
TAG54:4-FA20:1	TAG54:4-FA20:1	TAG54:4-FA20:1	combined	TAG54:4-FA20:1	0.419790408745933	0.642891752162308	3.37711931345179	0.0032876238021593	0.00613058008340571	-2.77307299027362	0.852786956535274	0.432996547789342	TAG	TAG	1
TAG54:4-FA20:2	TAG54:4-FA20:2	TAG54:4-FA20:2	combined	TAG54:4-FA20:2	0.47512150221713	0.689585695861309	3.87444756385969	0.00107816261078462	0.00229553102701232	-1.67290352842185	0.927146446969874	0.452024944752744	TAG	TAG	1
TAG54:4-FA20:3	TAG54:4-FA20:3	TAG54:4-FA20:3	combined	TAG54:4-FA20:3	0.708034596701043	0.637315269817739	5.90647084218092	1.264051477619e-5	4.876455470999e-5	2.81190869384375	0.991332568168261	0.283297971467218	TAG	TAG	1
TAG54:4-FA20:4	TAG54:4-FA20:4	TAG54:4-FA20:4	combined	TAG54:4-FA20:4	0.840609464371846	0.240607904437755	6.19355246376174	6.98198816426e-6	2.921319425941e-5	3.41706337330558	0.660912636623678	-0.179696827748168	TAG	TAG	1
TAG54:4-FA22:4	TAG54:4-FA22:4	TAG54:4-FA22:4	combined	TAG54:4-FA22:4	0.701923880031663	0.440686374781628	4.75563702888147	1.504618941542e-4	4.2039353150724e-4	0.299744773247856	0.791648314797459	0.0897244347657963	TAG	TAG	1
TAG54:5-FA16:0	TAG54:5-FA16:0	TAG54:5-FA16:0	combined	TAG54:5-FA16:0	0.565568535529725	0.391848670990031	4.13097041974671	6.0585192200582e-4	0.00139978424837061	-1.09876850565269	0.674632938754893	0.109064403225168	TAG	TAG	1
TAG54:5-FA16:1	TAG54:5-FA16:1	TAG54:5-FA16:1	combined	TAG54:5-FA16:1	0.440135708593916	0.826384404637331	3.59666014780966	0.00201204685951856	0.00399611387087112	-2.29046865415779	1.04645225893429	0.606316550340373	TAG	TAG	1
TAG54:5-FA18:0	TAG54:5-FA18:0	TAG54:5-FA18:0	combined	TAG54:5-FA18:0	1.0016318957312	0.182808861266558	6.95415472286912	1.52713653462e-6	8.44948569484e-6	4.96996242044967	0.683624809132159	-0.318007086599043	TAG	TAG	1
TAG54:5-FA18:1	TAG54:5-FA18:1	TAG54:5-FA18:1	combined	TAG54:5-FA18:1	0.453558308664899	0.728071708176543	3.48738299033701	0.00256998465077548	0.00491217520750495	-2.53144006160584	0.954850862508993	0.501292553844094	TAG	TAG	1
TAG54:5-FA18:2	TAG54:5-FA18:2	TAG54:5-FA18:2	combined	TAG54:5-FA18:2	0.192569681570506	0.760254312498254	1.60751254145342	0.125017119605646	0.161009797225649	-6.15868415197923	0.856539153283507	0.663969471713001	TAG	TAG	1
TAG54:5-FA18:3	TAG54:5-FA18:3	TAG54:5-FA18:3	combined	TAG54:5-FA18:3	0.751493230099237	0.677110103656098	6.090623022285	8.62728317878e-6	3.522109297748e-5	3.2012382555654	1.05285671870572	0.301363488606479	TAG	TAG	1
TAG54:5-FA20:2	TAG54:5-FA20:2	TAG54:5-FA20:2	combined	TAG54:5-FA20:2	0.0999706630545492	0.808720203962109	0.635500338502009	0.532950271860944	0.58666384638096	-7.21875603374911	0.858705535489384	0.758734872434835	TAG	TAG	1
TAG54:5-FA20:3	TAG54:5-FA20:3	TAG54:5-FA20:3	combined	TAG54:5-FA20:3	0.21877644532157	0.973637784659358	1.84827752300284	0.0807491043469712	0.109886726142076	-5.78311892051211	1.08302600732014	0.864249561998573	TAG	TAG	1
TAG54:5-FA20:4	TAG54:5-FA20:4	TAG54:5-FA20:4	combined	TAG54:5-FA20:4	0.307229842060677	0.483656533316045	2.59119553910493	0.0182516000980443	0.0285308469934112	-4.42415361573934	0.637271454346384	0.330041612285707	TAG	TAG	1
TAG54:5-FA20:5	TAG54:5-FA20:5	TAG54:5-FA20:5	combined	TAG54:5-FA20:5	1.58334367745818	NA	6.969617130501	2.80982574033e-6	1.389352909708e-5	4.60214045324704	1.21906357459966	NA	TAG	TAG	1
TAG54:5-FA22:4	TAG54:5-FA22:4	TAG54:5-FA22:4	combined	TAG54:5-FA22:4	0.609802221282829	0.689218198517326	4.91722833560629	1.0539714709469e-4	3.056517265746e-4	0.659132234440307	0.994119309158741	0.384317087875912	TAG	TAG	1
TAG54:5-FA22:5	TAG54:5-FA22:5	TAG54:5-FA22:5	combined	TAG54:5-FA22:5	0.858690131287658	0.419755210989629	6.2588783166762	6.10897672395e-6	2.648272899407e-5	3.55336053468539	0.849100276633459	-0.00958985465419991	TAG	TAG	1
TAG54:6-FA16:0	TAG54:6-FA16:0	TAG54:6-FA16:0	combined	TAG54:6-FA16:0	0.710223976053175	0.430425675172581	5.02974901261244	8.237097461928e-5	2.5008660525205e-4	0.908386923641576	0.785537663199168	0.0753136871459936	TAG	TAG	1
TAG54:6-FA16:1	TAG54:6-FA16:1	TAG54:6-FA16:1	combined	TAG54:6-FA16:1	0.453622282260807	0.719646726858656	3.58385192606947	0.00207066060490202	0.00408785344770564	-2.31878128745478	0.94645786798906	0.492835585728253	TAG	TAG	1
TAG54:6-FA18:1	TAG54:6-FA18:1	TAG54:6-FA18:1	combined	TAG54:6-FA18:1	0.846687282012138	0.635483625098994	6.76090339972653	2.23043660947e-6	1.150795821206e-5	4.58258926723117	1.05882726610506	0.212139984092925	TAG	TAG	1
TAG54:6-FA18:2	TAG54:6-FA18:2	TAG54:6-FA18:2	combined	TAG54:6-FA18:2	0.606994536772573	0.846642976846333	4.35633360289474	3.6565088168385e-4	8.8620285733751e-4	-0.593395591174845	1.15014024523262	0.543145708460047	TAG	TAG	1
TAG54:6-FA18:3	TAG54:6-FA18:3	TAG54:6-FA18:3	combined	TAG54:6-FA18:3	1.72699805048516	NA	11.3902307774934	3.4495964208171704e-9	6.44691242201609e-8	11.4185838809755	2.53579807488381	NA	TAG	TAG	1
TAG54:6-FA20:3	TAG54:6-FA20:3	TAG54:6-FA20:3	combined	TAG54:6-FA20:3	0.619455404533741	1.29029308488507	4.96374175888836	9.517282941085e-5	2.7986136200883e-4	0.762275702225734	1.60002078715194	0.980565382618197	TAG	TAG	1
TAG54:6-FA20:4	TAG54:6-FA20:4	TAG54:6-FA20:4	combined	TAG54:6-FA20:4	0.245774377132095	0.738482485498887	1.97554606913607	0.0634463301756291	0.0873295641206286	-5.5700795705652	0.861369674064934	0.61559529693284	TAG	TAG	1
TAG54:6-FA20:5	TAG54:6-FA20:5	TAG54:6-FA20:5	combined	TAG54:6-FA20:5	0.867747482592286	0.673173318961063	6.42363801805459	4.37266025957e-6	2.031716728341e-5	3.8947305278232	1.10704706025721	0.23929957766492	TAG	TAG	1
TAG54:6-FA22:5	TAG54:6-FA22:5	TAG54:6-FA22:5	combined	TAG54:6-FA22:5	0.756088718481208	0.697929306579158	5.48792751549037	3.0592312731e-5	1.0948142556076e-4	1.91268992681355	1.07597366581976	0.319884947338554	TAG	TAG	1
TAG54:6-FA22:6	TAG54:6-FA22:6	TAG54:6-FA22:6	combined	TAG54:6-FA22:6	0.710698329586159	0.405053182472233	5.02583534559405	8.307858107911e-5	2.5042683400549e-4	0.899732593001445	0.760402347265313	0.0497040176791535	TAG	TAG	1
TAG54:7-FA16:1	TAG54:7-FA16:1	TAG54:7-FA16:1	combined	TAG54:7-FA16:1	0.768067684764571	0.643852589544386	4.9704283571808	9.378845723766e-5	2.7675821942763e-4	0.777091041095522	1.02788643192667	0.2598187471621	TAG	TAG	1
TAG54:7-FA18:1	TAG54:7-FA18:1	TAG54:7-FA18:1	combined	TAG54:7-FA18:1	0.944775540086883	0.595248538807791	7.63004279968614	4.22451734505232e-7	2.84225526975e-6	6.28525270979041	1.06763630885123	0.12286076876435	TAG	TAG	1
TAG54:7-FA20:5	TAG54:7-FA20:5	TAG54:7-FA20:5	combined	TAG54:7-FA20:5	0.653943474874301	0.471030587610794	4.68075261606524	1.775763437313e-4	4.8174743573558e-4	0.132708764604082	0.798002325047945	0.144058850173644	TAG	TAG	1
TAG54:7-FA22:5	TAG54:7-FA22:5	TAG54:7-FA22:5	combined	TAG54:7-FA22:5	0.647846743281619	0.780868691993059	4.27644187804674	4.3722843367305e-4	0.00103872630711594	-0.772551512233383	1.10479206363387	0.456945320352249	TAG	TAG	1
TAG54:7-FA22:6	TAG54:7-FA22:6	TAG54:7-FA22:6	combined	TAG54:7-FA22:6	0.632207034345206	0.632421875314509	4.54822660156468	2.3832691527818e-4	6.1107602362485e-4	-0.163510746587223	0.948525392487112	0.316318358141907	TAG	TAG	1
TAG54:8-FA22:6	TAG54:8-FA22:6	TAG54:8-FA22:6	combined	TAG54:8-FA22:6	0.611295512710723	0.896894046899859	4.11718759779234	6.2488949958364e-4	0.00143981388808177	-1.1296649412433	1.20254180325522	0.591246290544497	TAG	TAG	1
TAG55:1-FA16:0	TAG55:1-FA16:0	TAG55:1-FA16:0	combined	TAG55:1-FA16:0	0.772295931292578	0.0969324224810153	4.94944070585326	9.8204009658e-5	2.8776854398042e-4	0.730578793130038	0.483080388127304	-0.289215543165274	TAG	TAG	1
TAG55:1-FA18:1	TAG55:1-FA18:1	TAG55:1-FA18:1	combined	TAG55:1-FA18:1	1.08929294408575	0.689013383685732	7.32807854904777	7.44399024493793e-7	4.40872943379e-6	5.70525578493886	1.23365985572861	0.144366911642855	TAG	TAG	1
TAG55:2-FA18:1	TAG55:2-FA18:1	TAG55:2-FA18:1	combined	TAG55:2-FA18:1	1.28832678766112	0.260606117265624	9.60625661084046	1.38655752345225e-8	1.82202324566147e-7	9.7838196232224	0.904769511096182	-0.383557276564935	TAG	TAG	1
TAG55:2-FA18:2	TAG55:2-FA18:2	TAG55:2-FA18:2	combined	TAG55:2-FA18:2	0.922501100739867	0.882194566229654	6.21644393563802	6.66228708568e-6	2.80149171953e-5	3.46488512103374	1.34344511659959	0.420944015859721	TAG	TAG	1
TAG55:3-FA18:1	TAG55:3-FA18:1	TAG55:3-FA18:1	combined	TAG55:3-FA18:1	1.01486833356744	0.355387815469562	7.83480828816819	2.8970658433949e-7	2.10037273646e-6	6.67154491340512	0.862821982253284	-0.152046351314159	TAG	TAG	1
TAG55:3-FA18:2	TAG55:3-FA18:2	TAG55:3-FA18:2	combined	TAG55:3-FA18:2	1.2057443146895	NA	6.15968993674758	9.59354312026e-6	3.897666552727e-5	3.20053853490449	1.34741456744496	NA	TAG	TAG	1
TAG55:4-FA18:1	TAG55:4-FA18:1	TAG55:4-FA18:1	combined	TAG55:4-FA18:1	0.234117816157701	0.424860626940688	1.71095932397586	0.10394555031584	0.137234235189359	-6.00194585926576	0.541919535019539	0.307801718861838	TAG	TAG	1
TAG55:4-FA18:2	TAG55:4-FA18:2	TAG55:4-FA18:2	combined	TAG55:4-FA18:2	0.648450704135036	0.280889187168457	4.71081544002912	1.6613999867012e-4	4.55126185282e-4	0.199799664935339	0.605114539235975	-0.043336164899061	TAG	TAG	1
TAG55:5-FA18:1	TAG55:5-FA18:1	TAG55:5-FA18:1	combined	TAG55:5-FA18:1	0.286833477829763	0.302804589390375	2.40827074543939	0.0267441640598889	0.0402358532636254	-4.78208185852706	0.446221328305256	0.159387850475493	TAG	TAG	1
TAG55:5-FA18:2	TAG55:5-FA18:2	TAG55:5-FA18:2	combined	TAG55:5-FA18:2	0.199293065510473	0.502067412212916	1.50434562069092	0.149515006423333	0.18965629019913	-6.30761942616003	0.601713944968152	0.402420879457679	TAG	TAG	1
TAG55:5-FA20:4	TAG55:5-FA20:4	TAG55:5-FA20:4	combined	TAG55:5-FA20:4	0.948994157280305	0.292425802332477	7.38576092458001	6.67415880404968e-7	4.07446472575e-6	5.8170024224578	0.766922880972629	-0.182071276307675	TAG	TAG	1
TAG55:7-FA15:0	TAG55:7-FA15:0	TAG55:7-FA15:0	combined	TAG55:7-FA15:0	-0.0792885187162851	NA	-0.492699058746767	0.6284043060086	0.677304534782505	-7.22489387186026	-0.351432254630675	NA	TAG	TAG	1
TAG55:7-FA22:6	TAG55:7-FA22:6	TAG55:7-FA22:6	combined	TAG55:7-FA22:6	-0.108903497235846	-0.232277400530139	-0.746525126001634	0.464810867942358	0.522601523983319	-7.14019896369139	-0.177825651912216	-0.286729149148062	TAG	TAG	1
TAG56:1-FA16:0	TAG56:1-FA16:0	TAG56:1-FA16:0	combined	TAG56:1-FA16:0	1.71413900592209	0.140529265892013	11.4810489712062	8.22111605055689e-10	2.16464800816732e-8	12.6686122773717	0.997598768853056	-0.71654023706903	TAG	TAG	1
TAG56:1-FA18:1	TAG56:1-FA18:1	TAG56:1-FA18:1	combined	TAG56:1-FA18:1	1.6844380499053	0.303116476963265	12.500713155768	2.0426319174895002e-10	8.58926721304334e-9	14.0844996428832	1.14533550191592	-0.539102547989385	TAG	TAG	1
TAG56:2-FA16:0	TAG56:2-FA16:0	TAG56:2-FA16:0	combined	TAG56:2-FA16:0	1.23695768706561	0.288661785281494	9.52912234537652	1.57022898361447e-8	1.97098891823846e-7	9.65654533096973	0.907140628814302	-0.329817058251313	TAG	TAG	1
TAG56:2-FA18:0	TAG56:2-FA18:0	TAG56:2-FA18:0	combined	TAG56:2-FA18:0	1.75006867060494	0.235130093690787	14.109134651849	2.70689313129429e-11	2.9807671613066803e-9	16.1294179856931	1.11016442899326	-0.639904241611684	TAG	TAG	1
TAG56:2-FA20:0	TAG56:2-FA20:0	TAG56:2-FA20:0	combined	TAG56:2-FA20:0	1.31082380857806	0.532787314791314	10.7227263034086	2.4667404285434302e-9	5.07252777166867e-8	11.5482671027604	1.18819921908034	-0.122624589497715	TAG	TAG	1
TAG56:2-FA20:1	TAG56:2-FA20:1	TAG56:2-FA20:1	combined	TAG56:2-FA20:1	1.63335760401647	0.302675430951357	12.7144859060394	1.54311631958928e-10	7.209782359858791e-9	14.3690274728705	1.11935423295959	-0.514003371056879	TAG	TAG	1
TAG56:3-FA16:0	TAG56:3-FA16:0	TAG56:3-FA16:0	combined	TAG56:3-FA16:0	0.895392948475538	0.53145286814639	6.78113692467731	2.14319852005e-6	1.119521711405e-5	4.62338056215055	0.979149342384159	0.0837563939086213	TAG	TAG	1
TAG56:3-FA18:0	TAG56:3-FA18:0	TAG56:3-FA18:0	combined	TAG56:3-FA18:0	1.08091772836944	0.312325152510525	9.08194917825775	3.27442127548346e-8	3.72133553065079e-7	8.90434985456628	0.852784016695243	-0.228133711674193	TAG	TAG	1
TAG56:3-FA18:1	TAG56:3-FA18:1	TAG56:3-FA18:1	combined	TAG56:3-FA18:1	1.09035293360128	0.490559230183568	8.42577908786008	1.00596719585502e-7	8.90545696541124e-7	7.7549452390686	1.03573569698421	-0.0546172366170736	TAG	TAG	1
TAG56:3-FA18:2	TAG56:3-FA18:2	TAG56:3-FA18:2	combined	TAG56:3-FA18:2	1.42372963824257	0.35609688765909	9.88477350139849	8.89860307969238e-9	1.3606773072766e-7	10.2374570054624	1.06796170678037	-0.355767931462193	TAG	TAG	1
TAG56:3-FA20:0	TAG56:3-FA20:0	TAG56:3-FA20:0	combined	TAG56:3-FA20:0	0.560977617334088	0.596074210196737	4.46981913523002	2.8380295335179e-4	7.189104932797e-4	-0.339055732482341	0.876563018863781	0.315585401529694	TAG	TAG	1
TAG56:3-FA20:1	TAG56:3-FA20:1	TAG56:3-FA20:1	combined	TAG56:3-FA20:1	1.05278710228503	0.523615700405999	8.29690434728728	1.26207257509163e-7	1.06140303565e-6	7.52263581124791	1.05000925154851	-0.00277785073651524	TAG	TAG	1
TAG56:3-FA20:2	TAG56:3-FA20:2	TAG56:3-FA20:2	combined	TAG56:3-FA20:2	1.15665279215867	0.423175674955943	9.23194217613451	2.55227877423043e-8	2.9403649988052e-7	9.15940962917614	1.00150207103528	-0.155150721123394	TAG	TAG	1
TAG56:4-FA16:0	TAG56:4-FA16:0	TAG56:4-FA16:0	combined	TAG56:4-FA16:0	0.461923463856326	0.785765683119549	3.59972049164921	0.00199828732146021	0.00399182811721623	-2.28370122631214	1.01672741504771	0.554803951191386	TAG	TAG	1
TAG56:4-FA18:0	TAG56:4-FA18:0	TAG56:4-FA18:0	combined	TAG56:4-FA18:0	0.865330984793234	0.385192664934498	6.3856362354426	4.72174440166e-6	2.105557080109e-5	3.81629994804865	0.817858157331115	-0.0474728274621188	TAG	TAG	1
TAG56:4-FA18:1	TAG56:4-FA18:1	TAG56:4-FA18:1	combined	TAG56:4-FA18:1	0.683998550321016	0.64383938054569	5.34357365532278	4.169457175239e-5	1.419641086792e-4	1.59831425551887	0.985838655706198	0.301840105385182	TAG	TAG	1
TAG56:4-FA18:2	TAG56:4-FA18:2	TAG56:4-FA18:2	combined	TAG56:4-FA18:2	0.86515268562077	0.7026605894665	6.51382239029289	3.64686727881e-6	1.732777051685e-5	4.08011557668036	1.13523693227688	0.270084246656115	TAG	TAG	1
TAG56:4-FA20:1	TAG56:4-FA20:1	TAG56:4-FA20:1	combined	TAG56:4-FA20:1	0.628699979046	0.635995005027186	4.62692809095389	2.0008767029695e-4	5.291626752193e-4	0.0124865791727862	0.950344994550186	0.321645015504186	TAG	TAG	1
TAG56:4-FA20:2	TAG56:4-FA20:2	TAG56:4-FA20:2	combined	TAG56:4-FA20:2	0.639130432369829	0.633650721335485	4.64849454713772	1.9073917878688e-4	5.1086512534959e-4	0.0606724330468413	0.953215937520399	0.31408550515057	TAG	TAG	1
TAG56:4-FA20:3	TAG56:4-FA20:3	TAG56:4-FA20:3	combined	TAG56:4-FA20:3	1.09451832298127	0.628697801965699	8.93203755308969	4.21174200180591e-8	4.48363927027693e-7	8.64660677423293	1.17595696345633	0.0814386404750643	TAG	TAG	1
TAG56:4-FA20:4	TAG56:4-FA20:4	TAG56:4-FA20:4	combined	TAG56:4-FA20:4	1.08737609804836	0.243751425395771	7.3965047038454	6.54015054373443e-7	4.07427156094e-6	5.83776633330435	0.787439474419951	-0.299936623628409	TAG	TAG	1
TAG56:4-FA22:4	TAG56:4-FA22:4	TAG56:4-FA22:4	combined	TAG56:4-FA22:4	1.02149176749344	0.617942063701793	7.77301922895037	3.24441461419998e-7	2.25500222358e-6	6.55557466207002	1.12868794744851	0.107196179955074	TAG	TAG	1
TAG56:5-FA16:0	TAG56:5-FA16:0	TAG56:5-FA16:0	combined	TAG56:5-FA16:0	0.522106791096994	0.701731629769391	3.81371599704773	0.00123586338003269	0.00259840275651872	-1.80840331195071	0.962785025317888	0.440678234220894	TAG	TAG	1
TAG56:5-FA18:0	TAG56:5-FA18:0	TAG56:5-FA18:0	combined	TAG56:5-FA18:0	1.1108751218989	0.360951361185829	8.90483318427186	4.40990190141873e-8	4.51639000754436e-7	8.59952944243072	0.916388922135281	-0.194486199763622	TAG	TAG	1
TAG56:5-FA18:1	TAG56:5-FA18:1	TAG56:5-FA18:1	combined	TAG56:5-FA18:1	0.609426156031596	0.848631227229207	4.68783408732729	1.748124239355e-4	4.7578397582446e-4	0.148516260567487	1.15334430524501	0.543918149213409	TAG	TAG	1
TAG56:5-FA18:2	TAG56:5-FA18:2	TAG56:5-FA18:2	combined	TAG56:5-FA18:2	0.300880129562434	0.697890191676218	1.99265971473299	0.0613917073660093	0.0847790244578223	-5.54072342868302	0.848330256457434	0.547450126895001	TAG	TAG	1
TAG56:5-FA20:1	TAG56:5-FA20:1	TAG56:5-FA20:1	combined	TAG56:5-FA20:1	0.903211795348339	0.820679697940854	6.44029217554782	4.22818132e-6	1.975500272289e-5	3.92904411590345	1.27228559561502	0.369073800266684	TAG	TAG	1
TAG56:5-FA20:2	TAG56:5-FA20:2	TAG56:5-FA20:2	combined	TAG56:5-FA20:2	0.147647902837363	0.720242249598488	1.19050774657127	0.24902517653159	0.299185962090096	-6.71140885393648	0.79406620101717	0.646418298179807	TAG	TAG	1
TAG56:5-FA20:3	TAG56:5-FA20:3	TAG56:5-FA20:3	combined	TAG56:5-FA20:3	0.605080270501861	0.971945769571062	4.85436996242733	1.2101839096e-4	3.4268170638844e-4	0.519518421899574	1.27448590482199	0.669405634320132	TAG	TAG	1
TAG56:5-FA20:4	TAG56:5-FA20:4	TAG56:5-FA20:4	combined	TAG56:5-FA20:4	1.1356638958383	0.540530465122101	8.11198297418217	1.75406533284689e-7	1.39166881596e-6	7.1854631874625	1.10836241304125	-0.0273014827970488	TAG	TAG	1
TAG56:5-FA22:4	TAG56:5-FA22:4	TAG56:5-FA22:4	combined	TAG56:5-FA22:4	0.580398542470351	0.822521696754922	4.5860591712926	2.1909825595651e-4	5.6695887156747e-4	-0.0788783483354152	1.1127209679901	0.532322425519747	TAG	TAG	1
TAG56:5-FA22:5	TAG56:5-FA22:5	TAG56:5-FA22:5	combined	TAG56:5-FA22:5	1.19713037771668	0.405973188835675	8.64010612537644	6.93112100523702e-8	6.47674751711593e-7	8.13647692172602	1.00453837769402	-0.192592000022667	TAG	TAG	1
TAG56:6-FA16:0	TAG56:6-FA16:0	TAG56:6-FA16:0	combined	TAG56:6-FA16:0	1.08380586874542	0.627752858348328	8.69293889768063	6.32863175592141e-8	6.11767736405736e-7	8.22960997376218	1.16965579272104	0.0858499239756156	TAG	TAG	1
TAG56:6-FA18:0	TAG56:6-FA18:0	TAG56:6-FA18:0	combined	TAG56:6-FA18:0	1.18576418660286	0.515811825517632	8.45170341937041	9.61348698662789e-8	8.60100271888729e-7	7.80141283140571	1.10869391881906	-0.077070267783797	TAG	TAG	1
TAG56:6-FA18:1	TAG56:6-FA18:1	TAG56:6-FA18:1	combined	TAG56:6-FA18:1	0.744641359957812	0.806451695759131	5.31967531161956	4.389737320901e-5	1.4708243374016e-4	1.54607626022967	1.17877237573804	0.434131015780225	TAG	TAG	1
TAG56:6-FA18:2	TAG56:6-FA18:2	TAG56:6-FA18:2	combined	TAG56:6-FA18:2	0.4571739583102	0.757018116849165	3.33961054915993	0.003574198909425	0.00656310323761229	-2.85487403868348	0.985605096004265	0.528431137694065	TAG	TAG	1
TAG56:6-FA20:2	TAG56:6-FA20:2	TAG56:6-FA20:2	combined	TAG56:6-FA20:2	0.911784053990041	0.451155138353746	5.23910315227676	5.224192211076e-5	1.7074510396657e-4	1.3695750613218	0.907047165348767	-0.00473688864127403	TAG	TAG	1
TAG56:6-FA20:3	TAG56:6-FA20:3	TAG56:6-FA20:3	combined	TAG56:6-FA20:3	0.510159071181594	1.06992366869468	3.99781244434857	8.1706618053948e-4	0.00181786417416324	-1.3970811122323	1.32500320428548	0.814844133103885	TAG	TAG	1
TAG56:6-FA20:4	TAG56:6-FA20:4	TAG56:6-FA20:4	combined	TAG56:6-FA20:4	0.53387123594952	0.840670968475635	4.14415074893444	5.8819215893738e-4	0.00137027591597325	-1.06921978390458	1.1076065864504	0.573735350500876	TAG	TAG	1
TAG56:6-FA20:5	TAG56:6-FA20:5	TAG56:6-FA20:5	combined	TAG56:6-FA20:5	1.23241776662151	0.381525949821616	8.89851280553997	4.45731712991893e-8	4.51639000754436e-7	8.58857852170114	0.997734833132373	-0.234682933489141	TAG	TAG	1
TAG56:6-FA22:4	TAG56:6-FA22:4	TAG56:6-FA22:4	combined	TAG56:6-FA22:4	0.389561733174028	1.07763220779408	3.07943297193977	0.006358535017071	0.0110031439287175	-3.41557378565346	1.2724130743811	0.882851341207067	TAG	TAG	1
TAG56:6-FA22:5	TAG56:6-FA22:5	TAG56:6-FA22:5	combined	TAG56:6-FA22:5	0.825853658572097	0.81915992096841606	6.41353921086174	4.46274415853e-6	2.050911386517e-5	3.87390599045428	1.23208675025446	0.406233091682368	TAG	TAG	1
TAG56:6-FA22:6	TAG56:6-FA22:6	TAG56:6-FA22:6	combined	TAG56:6-FA22:6	1.14998119511237	0.513486484384975	8.30502219999991	1.24409185971007e-7	1.05684975153e-6	7.53733359438178	1.08847708194116	-0.0615041131712087	TAG	TAG	1
TAG56:7-FA16:0	TAG56:7-FA16:0	TAG56:7-FA16:0	combined	TAG56:7-FA16:0	0.664207204362363	0.608350212278081	4.58754296577959	2.1837700345428e-4	5.6683660464523e-4	-0.0755601111208177	0.940453814459263	0.276246610096899	TAG	TAG	1
TAG56:7-FA16:1	TAG56:7-FA16:1	TAG56:7-FA16:1	combined	TAG56:7-FA16:1	0.948085556909921	0.893092823749356	6.64163969623974	2.82496251557e-6	1.389352909708e-5	4.34105051949788	1.36713560220432	0.419050045294395	TAG	TAG	1
TAG56:7-FA18:0	TAG56:7-FA18:0	TAG56:7-FA18:0	combined	TAG56:7-FA18:0	0.886226952323207	0.431771351058977	6.03226360475456	9.73289561012e-6	3.93527173467e-5	3.07829485063878	0.87488482722058	-0.0113421251026268	TAG	TAG	1
TAG56:7-FA18:1	TAG56:7-FA18:1	TAG56:7-FA18:1	combined	TAG56:7-FA18:1	0.776521198715339	0.801821005437509	5.51901099131831	2.862810824496e-5	1.0333149800006e-4	1.98011470058301	1.19008160479518	0.41356040607984	TAG	TAG	1
TAG56:7-FA18:2	TAG56:7-FA18:2	TAG56:7-FA18:2	combined	TAG56:7-FA18:2	0.479483871181619	0.718307615355553	3.12451047141381	0.00575762535088924	0.0100806101648469	-3.31936417719964	0.958049550946362	0.478565679764743	TAG	TAG	1
TAG56:7-FA18:3	TAG56:7-FA18:3	TAG56:7-FA18:3	combined	TAG56:7-FA18:3	2.76929538504655	NA	22.2352636506366	3.4311231888435997e-14	2.03775487296574e-11	22.6944219589867	2.74570249967408	NA	TAG	TAG	1
TAG56:7-FA20:3	TAG56:7-FA20:3	TAG56:7-FA20:3	combined	TAG56:7-FA20:3	0.507933441131674	0.84047947370623	3.98191260447494	8.4679006576157e-4	0.00187408011922495	-1.43266647459083	1.09444619427207	0.586512753140393	TAG	TAG	1
TAG56:7-FA20:4	TAG56:7-FA20:4	TAG56:7-FA20:4	combined	TAG56:7-FA20:4	-0.115550523938208	0.761222757520821	-0.842594164897866	0.410307059112306	0.469480594167959	-7.06267070693513	0.818998019489924	0.703447495551717	TAG	TAG	1
TAG56:7-FA20:5	TAG56:7-FA20:5	TAG56:7-FA20:5	combined	TAG56:7-FA20:5	0.954084875669023	0.405407021353158	6.83990376841595	1.90929236831e-6	1.009883573427e-5	4.7415475685607396	0.88244945918767	-0.0716354164813531	TAG	TAG	1
TAG56:7-FA22:5	TAG56:7-FA22:5	TAG56:7-FA22:5	combined	TAG56:7-FA22:5	0.555034228822002	1.0015354436322	4.04083666344488	7.417753709097e-4	0.00166355489849349	-1.30074591830947	1.2790525580432	0.724018329221201	TAG	TAG	1
TAG56:7-FA22:6	TAG56:7-FA22:6	TAG56:7-FA22:6	combined	TAG56:7-FA22:6	0.767935359318477	0.703309586013933	5.71565737323128	1.886316901632e-5	7.050633396769e-5	2.40433398373568	1.08727726567317	0.319341906354694	TAG	TAG	1
TAG56:8-FA16:0	TAG56:8-FA16:0	TAG56:8-FA16:0	combined	TAG56:8-FA16:0	0.640534291913921	0.212349359216824	4.73394393712235	1.5785287364932e-4	4.3678642533691e-4	0.251385354032656	0.532616505173785	-0.107917786740136	TAG	TAG	1
TAG56:8-FA16:1	TAG56:8-FA16:1	TAG56:8-FA16:1	combined	TAG56:8-FA16:1	0.574888272909629	0.845190681271237	4.050391565046	7.2602256728665e-4	0.0016369570484935	-1.27934396080367	1.13263481772605	0.557746544816423	TAG	TAG	1
TAG56:8-FA18:1	TAG56:8-FA18:1	TAG56:8-FA18:1	combined	TAG56:8-FA18:1	0.99530287688505	0.723066750237335	7.38659809483649	6.66361504139859e-7	4.07446472575e-6	5.81862093657875	1.22071818867986	0.22541531179481	TAG	TAG	1
TAG56:8-FA18:2	TAG56:8-FA18:2	TAG56:8-FA18:2	combined	TAG56:8-FA18:2	1.415045542561	0.839143927323643	7.96622798429368	2.28081751948876e-7	1.69749339282e-6	6.91649672149782	1.54666669860414	0.131621156043141	TAG	TAG	1
TAG56:8-FA20:4	TAG56:8-FA20:4	TAG56:8-FA20:4	combined	TAG56:8-FA20:4	0.0273746472221336	0.15067169141276	0.184602766244903	0.85556609100071	0.878515379048386	-7.41075845502308	0.164359015023827	0.136984367801693	TAG	TAG	1
TAG56:8-FA22:5	TAG56:8-FA22:5	TAG56:8-FA22:5	combined	TAG56:8-FA22:5	0.41590447574459	1.06613177057135	2.90941043314548	0.00922318234355514	0.0152092085312351	-3.77427779768248	1.27408400844364	0.858179532699054	TAG	TAG	1
TAG56:8-FA22:6	TAG56:8-FA22:6	TAG56:8-FA22:6	combined	TAG56:8-FA22:6	0.66207814628709	0.93448385481415	5.0679327802073	7.578160534237e-5	2.3345175858219e-4	0.992762782302638	1.2655229279577	0.603444781670605	TAG	TAG	1
TAG56:9-FA22:6	TAG56:9-FA22:6	TAG56:9-FA22:6	combined	TAG56:9-FA22:6	0.0662304440990789	0.964538972896622	0.417127123962917	0.681426271867103	0.728182331181999	-7.33765722447794	0.997654194946161	0.931423750847082	TAG	TAG	1
TAG57:2-FA18:1	TAG57:2-FA18:1	TAG57:2-FA18:1	combined	TAG57:2-FA18:1	1.23393004780574	0.364490465303867	8.69687079644016	6.28603372809028e-8	6.11767736405736e-7	8.23652667144039	0.981455489206736	-0.252474558599002	TAG	TAG	1
TAG58:10-FA20:4	TAG58:10-FA20:4	TAG58:10-FA20:4	combined	TAG58:10-FA20:4	2.0193621778125	NA	11.1943143565941	4.4430927549114e-9	7.4146951288065e-8	11.1416305834363	NA	NA	TAG	TAG	1
TAG58:10-FA22:5	TAG58:10-FA22:5	TAG58:10-FA22:5	combined	TAG58:10-FA22:5	1.55341290336908	NA	7.6641156713927	1.25865279853e-6	7.05684669045e-6	5.51436338639787	NA	NA	TAG	TAG	1
TAG58:10-FA22:6	TAG58:10-FA22:6	TAG58:10-FA22:6	combined	TAG58:10-FA22:6	0.249648234716048	0.66794678239448	1.23320713724029	0.233067789426259	0.283661376132394	-6.66107679246174	0.792770899752503	0.543122665036456	TAG	TAG	1
TAG58:2-FA18:1	TAG58:2-FA18:1	TAG58:2-FA18:1	combined	TAG58:2-FA18:1	1.7403131445437	0.523198278106995	13.6199802612946	4.90089975712464e-11	3.7469606324925605e-9	15.5302077141019	1.39335485037884	-0.346958294164855	TAG	TAG	1
TAG58:3-FA18:1	TAG58:3-FA18:1	TAG58:3-FA18:1	combined	TAG58:3-FA18:1	1.42381896330167	0.645610045713842	11.1058652113903	1.4058815105705402e-9	3.19553067672925e-8	12.1218351183968	1.35751952736467	-0.0662994359369916	TAG	TAG	1
TAG58:5-FA18:1	TAG58:5-FA18:1	TAG58:5-FA18:1	combined	TAG58:5-FA18:1	0.635367697998054	0.998226780107002	5.09519845421412	7.140771943934e-5	2.2408168674808e-4	1.05294425777655	1.31591062910603	0.680542931107975	TAG	TAG	1
TAG58:6-FA16:0	TAG58:6-FA16:0	TAG58:6-FA16:0	combined	TAG58:6-FA16:0	1.02308900926466	0.490967599782802	6.54271530765946	3.44164532608e-6	1.644558931385e-5	4.13928590755576	1.00251210441513	-0.02057690484953	TAG	TAG	1
TAG58:6-FA18:0	TAG58:6-FA18:0	TAG58:6-FA18:0	combined	TAG58:6-FA18:0	1.28002335871845	0.550256309303136	8.52815608559648	8.41379299537568e-8	7.69130424903364e-7	7.9379371557499	1.19026798866236	-0.0897553700560909	TAG	TAG	1
TAG58:6-FA18:1	TAG58:6-FA18:1	TAG58:6-FA18:1	combined	TAG58:6-FA18:1	0.696906225344622	0.90829254932545	5.48128145906215	3.102991761709e-5	1.1057695218635e-4	1.89826096809708	1.25674566199776	0.559839436653139	TAG	TAG	1
TAG58:6-FA20:4	TAG58:6-FA20:4	TAG58:6-FA20:4	combined	TAG58:6-FA20:4	0.64707869250856	0.600128890091993	4.32216954106732	3.9468713292412e-4	9.5109420856502e-4	-0.670001797778486	0.923668236346273	0.276589543837713	TAG	TAG	1
TAG58:6-FA22:4	TAG58:6-FA22:4	TAG58:6-FA22:4	combined	TAG58:6-FA22:4	0.62132232697379	1.03607333765524	4.79236042296947	1.3874218872932e-4	3.9024140709486e-4	0.381553410911023	1.34673450114213	0.725412174168341	TAG	TAG	1
TAG58:6-FA22:5	TAG58:6-FA22:5	TAG58:6-FA22:5	combined	TAG58:6-FA22:5	1.23121786941512	0.674761468131476	8.66264713031476	6.66707016593394e-8	6.3715977381255e-7	8.17625608880159	1.29037040283904	0.0591525334239168	TAG	TAG	1
TAG58:7-FA16:0	TAG58:7-FA16:0	TAG58:7-FA16:0	combined	TAG58:7-FA16:0	0.859514905687294	0.265710679695478	6.1506171752022	7.62497983643e-6	3.158920217952e-5	3.32719381316399	0.695468132539125	-0.164046773148169	TAG	TAG	1
TAG58:7-FA18:0	TAG58:7-FA18:0	TAG58:7-FA18:0	combined	TAG58:7-FA18:0	1.38534542669379	0.574035281121194	8.96048645081319	4.01442391643763e-8	4.32837245349236e-7	8.69573730291455	1.26670799446809	-0.118637432225699	TAG	TAG	1
TAG58:7-FA18:1	TAG58:7-FA18:1	TAG58:7-FA18:1	combined	TAG58:7-FA18:1	1.0158030283897	0.879984719843175	7.46919937815991	5.703784549438e-7	3.60667880156e-6	5.97784885301544	1.38788623403803	0.372083205648324	TAG	TAG	1
TAG58:7-FA18:2	TAG58:7-FA18:2	TAG58:7-FA18:2	combined	TAG58:7-FA18:2	0.473653236494386	0.814253575069492	3.64015127842861	0.00182503843461321	0.00370738483939543	-2.19420721035275	1.05108019331669	0.577426956822299	TAG	TAG	1
TAG58:7-FA20:4	TAG58:7-FA20:4	TAG58:7-FA20:4	combined	TAG58:7-FA20:4	0.602338523414313	0.894862099583625	5.12025588593527	6.761543716753e-5	2.1458333078453e-4	1.10820012075578	1.19603136129078	0.593692837876469	TAG	TAG	1
TAG58:7-FA22:4	TAG58:7-FA22:4	TAG58:7-FA22:4	combined	TAG58:7-FA22:4	0.112635708956085	0.907608577375441	0.824612743866709	0.420185009121161	0.47947841610705	-7.07784557065819	0.963926431853484	0.851290722897399	TAG	TAG	1
TAG58:7-FA22:5	TAG58:7-FA22:5	TAG58:7-FA22:5	combined	TAG58:7-FA22:5	0.698563984386155	0.93963487249369	5.01704001663303	8.469152490922e-5	2.5437704445948e-4	0.880279268493391	1.28891686468677	0.590352880300612	TAG	TAG	1
TAG58:7-FA22:6	TAG58:7-FA22:6	TAG58:7-FA22:6	combined	TAG58:7-FA22:6	1.16700112750596	0.745258255201125	8.19949891947775	1.5001960176229e-7	1.22491733089e-6	7.34559887698152	1.3287588189541	0.161757691448146	TAG	TAG	1
TAG58:8-FA18:1	TAG58:8-FA18:1	TAG58:8-FA18:1	combined	TAG58:8-FA18:1	0.869234197920541	0.873035928786463	6.25632942382732	6.14083418028e-6	2.648431561854e-5	3.54805246599251	1.30765302774673	0.438418829826193	TAG	TAG	1
TAG58:8-FA18:2	TAG58:8-FA18:2	TAG58:8-FA18:2	combined	TAG58:8-FA18:2	0.355021266992358	0.842528577451282	2.39618646439781	0.0274192125817946	0.0411043810718168	-4.80526248446096	1.02003921094746	0.665017943955103	TAG	TAG	1
TAG58:8-FA20:3	TAG58:8-FA20:3	TAG58:8-FA20:3	combined	TAG58:8-FA20:3	0.72754168221808	1.00984219343192	4.2514019080309	4.6245354429041e-4	0.00109248154704561	-0.828709838181156	1.37361303454096	0.646071352322879	TAG	TAG	1
TAG58:8-FA20:4	TAG58:8-FA20:4	TAG58:8-FA20:4	combined	TAG58:8-FA20:4	0.917368537522092	1.12300596137085	6.62755258114865	2.90528863124e-6	1.420551010972e-5	4.31239687597437	1.5816902301319	0.664321692609808	TAG	TAG	1
TAG58:8-FA22:5	TAG58:8-FA22:5	TAG58:8-FA22:5	combined	TAG58:8-FA22:5	0.488940804669139	0.981670107352996	3.37171910995577	0.00332744371977448	0.00619110656710253	-2.78486313880083	1.22614050968757	0.737199705018426	TAG	TAG	1
TAG58:8-FA22:6	TAG58:8-FA22:6	TAG58:8-FA22:6	combined	TAG58:8-FA22:6	0.830839737070773	0.949100932708046	6.24759302755942	6.25133290354e-6	2.668716229382e-5	3.52985274793043	1.36452080124343	0.53368106417266	TAG	TAG	1
TAG58:9-FA18:1	TAG58:9-FA18:1	TAG58:9-FA18:1	combined	TAG58:9-FA18:1	1.04583634352534	0.541673008316525	7.11594412238329	1.11645285598e-6	6.43107432794e-6	5.29042319334371	1.06459118007919	0.0187548365538554	TAG	TAG	1
TAG58:9-FA18:2	TAG58:9-FA18:2	TAG58:9-FA18:2	combined	TAG58:9-FA18:2	0.328242873817993	0.599312889654006	2.21211717836825	0.0398691328280336	0.0574142820348908	-5.15048928527033	0.763434326563002	0.435191452745009	TAG	TAG	1
TAG58:9-FA20:4	TAG58:9-FA20:4	TAG58:9-FA20:4	combined	TAG58:9-FA20:4	2.16724026576734	1.25277592014295	13.5237678539537	5.5193567700035595e-11	3.8681492029775e-9	15.4100941170901	2.33639605302662	0.16915578725928	TAG	TAG	1
TAG58:9-FA22:5	TAG58:9-FA22:5	TAG58:9-FA22:5	combined	TAG58:9-FA22:5	1.06877500229247	0.634163434320254	7.45345833954687	5.87495423121349e-7	3.68719142421e-6	5.94757656596067	1.16855093546649	0.0997759331740196	TAG	TAG	1
TAG58:9-FA22:6	TAG58:9-FA22:6	TAG58:9-FA22:6	combined	TAG58:9-FA22:6	0.490168593926394	1.0104589348311	3.7102943398756	0.00155914709755263	0.00320078585330965	-2.03858299822792	1.2555432317943	0.765374637867904	TAG	TAG	1
TAG60:10-FA22:5	TAG60:10-FA22:5	TAG60:10-FA22:5	combined	TAG60:10-FA22:5	0.173409894799366	0.709374942296628	1.39242992705842	0.180442034348506	0.224153250941054	-6.46040043711506	0.796079889696311	0.622669994896945	TAG	TAG	1
TAG60:10-FA22:6	TAG60:10-FA22:6	TAG60:10-FA22:6	combined	TAG60:10-FA22:6	0.297679371284699	0.887800887782626	2.05874570144858	0.0540066615918451	0.0758257135204369	-5.42585265599952	1.03664057342498	0.738961202140277	TAG	TAG	1
TAG60:11-FA22:5	TAG60:11-FA22:5	TAG60:11-FA22:5	combined	TAG60:11-FA22:5	0.471107778826578	0.874181690763722	2.6843944616821	0.0149765121430254	0.0238998988847901	-4.23710702632328	1.10973558017701	0.638627801350433	TAG	TAG	1
TAG60:11-FA22:6	TAG60:11-FA22:6	TAG60:11-FA22:6	combined	TAG60:11-FA22:6	0.47788253392798	0.96252254517677	3.13734726895014	0.0055968809647951	0.00988466678624001	-3.29188864413441	1.20146381214076	0.72358127821278	TAG	TAG	1
TAG60:12-FA22:6	TAG60:12-FA22:6	TAG60:12-FA22:6	combined	TAG60:12-FA22:6	0.0674642667610932	0.836471455252589	0.403959723171381	0.690912720913202	0.735515947200004	-7.34328607186372	0.870203588633136	0.802739321872043	TAG	TAG	1
